# Supplementary material for: Resequencing of Capsicum annuum parental lines (YCM334 and Taean) for the genetic analysis of bacterial wilt resistance
Source: BMC Plant Biol. 2016 Oct 28;16:235. doi: 10.1186/s12870-016-0931-0 (PMC5084322; doi:10.1186/s12870-016-0931-0)
Supplement: Additional file 2: — HRM primer list based on the polymorphic SNPs between YCM334 and Taean. (XLSX 63194 kb) [file 12870_2016_931_MOESM2_ESM.xlsx]

## Sheet: Sheet1
Additional file 2. HRM primer list based on the polymorphic SNPs between YCM334 and Taeahn
Chromosome	Position	Ref.genotype	YCM334	Taeahn	Position type	5'_primer_tm	5'_primer_seq	3'_primer_tm	3'_primer_seq	Product_size
Pepper1.55ch01	128925	G	G	A	Intergenic	58	ACAAAGCAAAGCATGGGAGA	59.25	TGTGACGTCAGTTAGTGCCA	92
Pepper1.55ch01	139459	G	A	G	Intergenic	57.26	TGACTCAAATCATGATCGGAGT	59.5	TCTCGAACCCTTCAAAAATTCCG	80
Pepper1.55ch01	214679	G	G	A	Intergenic	60.76	TTTTGGGTGGGGCAAGTCAG	59.04	TGTCATTGAAGCAAGCTTTCCA	141
Pepper1.55ch01	260200	C	T	C	Intergenic	59.97	ACGAAAGGCTGAAAAACCGC	58.35	ACTATTTGAGAGGCCGAAAAAGT	80
Pepper1.55ch01	275635	G	G	A	Intergenic	59.31	TCGGGGAAGTGCTCATTGAA	59.27	CCATGCTATTTCCATCGAGTCG	144
Pepper1.55ch01	356801	G	A	G	Intergenic	59.3	TTGACTGCTTATTGGCCCCT	59.31	GCCCTTTATGGCGAATAACACA	134
Pepper1.55ch01	378902	G	G	A	Intergenic	59.46	GGCCAGGAAGCTATGTGACT	61.03	GCGGGAATGACACGGGAATT	149
Pepper1.55ch01	382093	C	T	C	Intergenic	58.47	ACGTCCATATTTCATCAAGCGT	59.32	TGATCAGGAACACCAGCGAA	139
Pepper1.55ch01	393049	T	C	T	Intergenic	58.54	ACTCACATTTTCCCTCCCCA	60.25	TTGCGGTGAGTGGGTACTTG	148
Pepper1.55ch01	393436	G	T	G	Intergenic	56.45	TGAGACGAAAAGAACAACAACT	59.84	CCTTTTTGATTTGTGCATGCGG	89
Pepper1.55ch01	393490	C	A	C	Intergenic	59.99	ACTAAAACCGCATGCACAAATCA	56.87	ACAAATTTTATACTGGACGTTGGA	80
Pepper1.55ch01	393627	T	C	T	Intergenic	58.66	AGAAGATGAAAGACTCTCTCCGT	59.89	GGCAAGAGAGGTTGTCCCAA	116
Pepper1.55ch01	395379	A	G	A	Intergenic	59.42	TGAAAGAAGGAAGAGTGCTAGCT	59.93	TGGAGGTTTTGTCATCGCAGA	130
Pepper1.55ch01	395483	C	A	C	Intergenic	59.93	TCTGCGATGACAAAACCTCCA	58.9	TCCCCTTCCTCCCTAACAGA	92
Pepper1.55ch01	395791	G	A	G	Intergenic	59.93	TGCTTCCTGTTGAACCGATGA	55.85	TTCACATGGTTCTAGAGCCT	125
Pepper1.55ch01	397075	C	T	C	Intergenic	59.54	AGGTTCTCATTACCGCCTCG	58.9	ACTCCATAGGTTGTAGTTGCTCT	132
Pepper1.55ch01	397455	A	G	A	Intergenic	58.59	AGACGCTTGAAGAAATTGCTCT	58.43	TGGAGCCATGAAACTCTTTTGT	134
Pepper1.55ch01	399058	G	A	G	Intergenic	60.25	GCTATCACTCAAACGCGCAC	59.3	TCCTGGATGGAACTTGTTCGT	82
Pepper1.55ch01	404059	C	T	C	Intergenic	57.39	ACGACACAAATTCACTAACAATGA	55.38	ACGTCATTCTAGCATTTGGAT	83
Pepper1.55ch01	404779	G	A	G	Intergenic	59.45	AAGTGGCAGTTGGAACTCCA	59.61	CCTTAATGGGTAGCTAGCAGACA	104
Pepper1.55ch01	414165	A	G	A	Intergenic	55.06	AAAACCCTTTTGGACTTTAAACT	56.84	TGTTTTGCTACTTGTTTGCCT	115
Pepper1.55ch01	414421	C	T	C	Intergenic	59.63	TGAGCCTTGAGTTCTTGGATGT	60.33	AAGGTATAGGGGGTCCGCAA	141
Pepper1.55ch01	414675	C	T	C	Intergenic	59.79	AGCATGATCCTCGAAAAGGCT	57.32	TCACACAATAGTCACAGTTGGA	101
Pepper1.55ch01	414855	A	C	A	Intergenic	57.08	TCTCAACTAAAAGCCCACGT	58.85	ATGGGTTCAAGGTGACCTGT	84
Pepper1.55ch01	415064	A	G	A	Intergenic	55.86	TCTATTCACATACAGCCTGGA	60.32	ATTCAACACGGGTGCGATCA	117
Pepper1.55ch01	415812	C	T	C	Intergenic	58.25	ACAAGCAAACGTTCCACTCA	59.12	ACAGCAACAATAAGCACCCG	99
Pepper1.55ch01	421430	A	G	A	Intergenic	56.69	TTTTGAATATGAAACCCCTTCGT	56.85	TCAATATGTGACACATGCATTCA	80
Pepper1.55ch01	421570	A	C	A	Intergenic	60.74	GCTTGAGTCGCCGATGTCTT	58.14	ACTTTTGAGTTGGAAGTGAAGGA	148
Pepper1.55ch01	423854	A	G	A	Intergenic	60.03	GATTGAGTGGAGCCAAGCCT	60.25	TGCTAGGTCCAATGAGGGGT	88
Pepper1.55ch01	424233	C	T	C	Intergenic	60.32	CAGACTTTGCCAGACTCCCC	59	GGTATGTTCTTGCTGTAGTTGCT	147
Pepper1.55ch01	424486	G	A	G	Intergenic	59.89	CCTCAACAACACCTCAGCCT	60.74	GTCCATTGTCGACCTGCCTC	89
Pepper1.55ch01	425143	C	T	C	Intergenic	58.92	ACAAGGAACATTGTTGGAATAGCT	56.7	AGAGTGTTTGGTTGTCTAGTCT	86
Pepper1.55ch01	425196	G	A	G	Intergenic	56.7	AGACTAGACAACCAAACACTCT	59.97	TCGACTGCCCTCTGTTGTTC	101
Pepper1.55ch01	425584	G	T	G	Intergenic	59.73	GGCAAAGAAGTTCCTGAGTGC	59.52	TGCTGATGTTTGGGGTCCTT	148
Pepper1.55ch01	425986	A	G	A	Intergenic	60.25	AAGGGGGAATCTGCACACAC	59.04	CCAGGGAGTTGAATTGTTGTGT	130
Pepper1.55ch01	426096	G	A	G	Intergenic	59.04	CACAACAATTCAACTCCCTGGT	58.73	CTGGTGGTCAGGCTAGAGTT	141
Pepper1.55ch01	426645	A	G	A	Intergenic	59.43	TGAGAACCAATGCTATGCCCT	58.41	TCCATCGGATTGGAAAGGGA	87
Pepper1.55ch01	427525	G	T	G	Intergenic	59.03	AGAGCTACCTGGTGTGTCAC	58.28	AGAGGAGAAACTGCACCAGA	81
Pepper1.55ch01	427595	C	T	C	Intergenic	58.28	TCTGGTGCAGTTTCTCCTCT	60.14	GTGCATCAAGTGAGAAGCAGC	139
Pepper1.55ch01	427836	G	A	G	Intergenic	57.42	AGGTCTCTGAGATCGATGACT	59.35	TGTTTTGATCCTCCCTTCAGTCT	81
Pepper1.55ch01	430110	A	G	A	Intergenic	59.33	GCAGACGTCTACTAAAAGTGGC	60.32	TTCTGCAGCAATGCTTGTGC	100
Pepper1.55ch01	432476	T	T	G	Intergenic	55.33	TTCTATAGCTCCAGTCTGTTTTT	60.13	AGGATGCATGGTGGAATGAGG	145
Pepper1.55ch01	432707	T	C	T	Intergenic	59.55	AGTTGTCACACAATAAGCAGTAGC	59.77	AGCTTTTAATGGAGATGGGAGTCA	80
Pepper1.55ch01	432744	G	A	G	Intergenic	59.41	AGAAAACATGACTCCCATCTCCA	56.7	TGGAGGACATTCCAACCAAT	83
Pepper1.55ch01	433456	G	A	G	Intergenic	58.43	ACTCCCCATCATAGTTTGGGT	55.39	CTTATCGTTAATGAAATGGTACGT	81
Pepper1.55ch01	435434	G	A	G	Intergenic	60.24	TGCTAAAGAAATGTGGCCTCTCA	56.11	TTTAGGGGAGGCTTCATGAA	80
Pepper1.55ch01	435705	A	C	A	Intergenic	57.71	AGTTTGCTCAAAAGTCTTTTTCCT	58.84	TCACCTTTCCATTTGGGGGA	90
Pepper1.55ch01	437171	C	T	C	Intergenic	59.18	ACGTGTCTACATCCTCAGCC	55.38	TGCAATGAGGGTAATTAAGTAGT	140
Pepper1.55ch01	439672	C	A	C	CA01g00270	55.58	AGTGCAGTAGGAAGCTAGAA	57.2	ACACAGACAAGGGTGACAAA	111
Pepper1.55ch01	440378	C	T	C	CA01g00270	55.8	GAGTTTTCTCAATCCCATCTCA	58.73	GCATAGGTCTTTGCACATCTCA	106
Pepper1.55ch01	442504	A	C	A	Intergenic	55.62	TGTCGAAATGAAAGTTGAATGTT	55.17	AGTATCGTTGGGTATAGAAAAGAT	115
Pepper1.55ch01	442922	T	G	T	Intergenic	56.34	CAGATTGTTTCAAAGCAATATCGA	56.09	ACCAGAAAAGGTTTCATTCAGT	150
Pepper1.55ch01	444465	A	G	A	Intergenic	58.72	AGGCAACGTACAATACCCCT	60.11	TGACAAAAGAACAGCCCGGT	87
Pepper1.55ch01	444570	T	C	T	Intergenic	60.11	ACCGGGCTGTTCTTTTGTCA	58.94	TGACAAGGTTTCTAACATCCGTG	134
Pepper1.55ch01	446077	C	T	C	Intergenic	58.26	GCTGCCAGCAAATGACTAGA	57.83	TCTTGCGAAATACTTAAAATGCGA	105
Pepper1.55ch01	446137	A	C	A	Intergenic	56.52	TCGCATTTTAAGTATTTCGCAAG	60.18	ACTTTTCAGCACTCCGGCTT	128
Pepper1.55ch01	448095	C	T	C	Intergenic	57.24	ACTTCACGAAACACAACAAACT	60.04	AGATTCAACAGTGCGGGGAG	108
Pepper1.55ch01	448515	G	A	G	Intergenic	60.16	GCTCCACTTGAATAGCTAGGCA	57.26	AAAGTCTGCTTGGTGGAGTT	145
Pepper1.55ch01	449085	G	A	G	CA01g00280	59.26	TGTCCTTCACACTTGCAACAC	60.11	ATGTGAGCTACCCATGTGCC	90
Pepper1.55ch01	449835	A	C	A	CA01g00280	58.76	AACTTCGGAGGAACCTAACTCA	59.84	AAGCTCACTTGCATGGAATTCG	80
Pepper1.55ch01	450187	C	A	C	CA01g00280	59.75	AGACGGCCATTAGCGTCTTT	60.11	ACAACTTCACCTGCACTGCT	122
Pepper1.55ch01	450248	G	A	G	CA01g00280	56.4	TGAAGGCGTTTTTGAAGTGT	57.89	TCATCTCTCCAAATGATGCAAGA	89
Pepper1.55ch01	450493	G	A	G	Intergenic	58.29	ACAATGTACGTGGGATTGACC	59.37	AGATGGTCATTGAACCGTCCA	111
Pepper1.55ch01	451826	A	G	A	Intergenic	59.01	TCCAGCAGACTCCATTTTCCT	59.4	TGACTTGGACTGAATCGCGA	126
Pepper1.55ch01	453933	G	A	G	Intergenic	59.06	TGCACAACCATCTCAACACG	58.05	TCTGGGTGACTTATGGAGCA	91
Pepper1.55ch01	457825	G	G	A	Intergenic	57.49	TGTTAAGGTCCAACATATGACCA	57.98	TCAGATCTAAAAGCTTATGCGGT	87
Pepper1.55ch01	459325	A	G	A	Intergenic	59.61	GGCCCTAGCGATGTGTACAT	59.33	CAAAGCTGCCCACGTGTAAA	90
Pepper1.55ch01	460682	T	C	T	Intergenic	57.18	ACAGAGCAACAATGTCGATTG	57.08	ACTACTGAAAAGGCGGTCAA	112
Pepper1.55ch01	464323	G	G	A	Intergenic	59.68	CAGACGGGCTCTTGACTCAA	55.05	ACCCTCTTGAAGAATGAGAATT	103
Pepper1.55ch01	478380	G	A	G	Intergenic	59.97	TCGTAGACAACTGTGACACTGG	59.44	TCCTTGAAGATCTCCCAAGCC	89
Pepper1.55ch01	478717	T	C	T	Intergenic	60.18	TGGCAGTTGGAGCATTTGGA	60.25	CAGGGCACGACACAGAGAAA	102
Pepper1.55ch01	481240	C	T	C	Intergenic	60.18	TGTCCAACTGTTCCCGCAAT	59.62	GCCGACAACAACTGCAAGAA	104
Pepper1.55ch01	485607	C	C	A	Intergenic	59.89	GACACAGGGCTGGTTTGAGA	58.23	TCCCAAAACGAAGGCAAACT	101
Pepper1.55ch01	487764	A	G	A	Intergenic	60.18	AACTTCTCTGACGGACCCCT	60.11	GCCCAATCCAAGAGCGTACT	108
Pepper1.55ch01	487924	A	G	A	Intergenic	59.18	GATGCTGATTGGGTTCTTGCA	58.07	TCTGCTACAACTGAGCTCCT	117
Pepper1.55ch01	488163	A	G	A	Intergenic	60.04	GCAGATTGTTGCCAACCCTG	59.39	ACGTCGTCAGTCTGATCAACA	138
Pepper1.55ch01	489291	C	C	T	Intergenic	57.18	TCCCACAACTTCCACAAACT	59.67	ACCTCCTTCGACTAGTCCGT	146
Pepper1.55ch01	489388	G	A	G	Intergenic	56.37	ATAGTATACTTTTCCGTCGAAAGG	58.74	ACATTTGTTATGATCAGTGGCGA	80
Pepper1.55ch01	489438	T	G	T	Intergenic	60.05	TGAATCCCCTGATTACAAGGTGG	58.89	TTAGCGGGATAGCTTCACAGT	80
Pepper1.55ch01	489530	G	A	G	Intergenic	58.47	ACTTGGTTGTTGTAAAGGCTACA	59.54	GCCCCTTATTTTTCGCCAGG	140
Pepper1.55ch01	491433	G	A	G	Intergenic	58.66	TTGGTGTAGTGACGGATGGT	55.52	ATTATTGGCGATGCTACATGA	107
Pepper1.55ch01	492188	A	C	A	Intergenic	59.7	AGTGAGTTGCTTCGAGATCACA	59.47	AAGCTTTGGTAATGCTGGCG	125
Pepper1.55ch01	492834	C	C	T	Intergenic	59.66	ACGTGTGGGAAGTAGGAAGTG	59.71	TGGCTTCTTGAATCTCTTCTGTCT	111
Pepper1.55ch01	492925	G	A	G	Intergenic	59.71	AGACAGAAGAGATTCAAGAAGCCA	59.79	TCCTTCAACTTTCCTGCCACA	122
Pepper1.55ch01	492997	T	C	T	Intergenic	59.79	TGTGGCAGGAAAGTTGAAGGA	55.05	TTGTAGGTTGTGAGATTTGGT	101
Pepper1.55ch01	494034	C	T	C	Intergenic	59.71	AGAGTAAAATGTGGAGAAGGCTGA	60.11	GGAATCGGGGACTAGGACCT	104
Pepper1.55ch01	494171	T	C	T	Intergenic	59.97	CGAACCAACAAAATTCGGGTCA	58.81	ACACACTACTTCCCTGGATCC	88
Pepper1.55ch01	495638	T	C	T	Intergenic	60.25	TGTTCAGCCATTCCCCCTTG	55.68	GTTCGAGTAGGTTTTTACCGA	144
Pepper1.55ch01	496716	G	T	G	Intergenic	57.99	TGCCAGCTTTTCATTTCCCT	59.06	GCAACAAGTGGTGTAGCGAA	96
Pepper1.55ch01	497044	G	A	G	Intergenic	60.16	AGGTTGATTGTTGAGCACCTCA	58.94	TGGGATTTGTGGAGGACAAGA	86
Pepper1.55ch01	499290	G	A	G	Intergenic	60.11	GCGTGTTATGCCTTGTGTGG	59.43	TGCGTCCATTCTACTCTTTCCA	125
Pepper1.55ch01	499513	G	A	G	Intergenic	55.46	AGCAAGATAAACACAACCAAAG	58.67	TTGACTTGGACCGAGTAGCA	100
Pepper1.55ch01	500436	G	G	A	Intergenic	55.24	ACATACCCAAAATTGAGATTTTCA	60.04	CAACACGTCCAAGCTTTCGG	92
Pepper1.55ch01	504353	C	A	C	Intergenic	59.82	CGGGGTACGTGGTGATTGAT	59.89	CCTTCACCCTTCACTTGGCT	107
Pepper1.55ch01	504405	T	C	T	Intergenic	59.89	AGCCAAGTGAAGGGTGAAGG	59.97	TTTGTGCTGAATGGTGCAGC	127
Pepper1.55ch01	504567	G	G	T	Intergenic	59.97	GCTGCACCATTCAGCACAAA	55.07	AAGACACCAAGAAAATAGGAAAC	120
Pepper1.55ch01	505109	T	T	C	Intergenic	56.76	ACCAGCTAGTTCTGAATTCGA	60.11	TAGCTAGGATGCGAGGGGTT	131
Pepper1.55ch01	506446	A	G	A	Intergenic	55.9	ACTCTACTAGCTCATTCTGCA	55.54	TGGTACACTTGTTGTTAATCTCT	104
Pepper1.55ch01	506526	A	G	A	Intergenic	55.98	CAAGAGATTAACAACAAGTGTACC	60.18	TGGTGTGGGCCGTTAAATGT	127
Pepper1.55ch01	507094	T	T	G	CA01g00300	59.09	TGAATCCTTGCTCCTCCAGG	59.24	TTCCCTTATTAGCTCCGCCC	86
Pepper1.55ch01	507257	T	C	T	Intergenic	55.54	TGTTGAAGAGAGCATATTTTTGTT	60.32	GCTTGGCCTTAAGACGGTCA	106
Pepper1.55ch01	508025	T	C	T	Intergenic	59.97	AAACCAAAAGAACCTCGCGC	60.18	TGCAAGCAAAAGAAGCGCAA	109
Pepper1.55ch01	508561	G	A	G	Intergenic	57.91	AGGTGTAGAAAGGAATTGCCC	60.11	TCACTTTGTTGAGCCTGGCA	138
Pepper1.55ch01	509992	A	A	G	Intergenic	59	ATGCAGGGACAAGGCTACTT	59.89	CTTGGCACCCTCTCCTTGTT	133
Pepper1.55ch01	510643	C	C	T	CA01g00310	59.69	TCCTAGCCAAAGCCATCAAAGA	60.16	TGGATGCGAATACATGCAGAGT	91
Pepper1.55ch01	511693	G	T	G	Intergenic	58.77	ACACATTTCACCTTTGCCATCT	59.56	CGGAATCGTTAGTTATCGGAAGTG	150
Pepper1.55ch01	511861	A	G	A	Intergenic	57.66	TGACAATTTGGTTTATGGAAGGAC	59.51	TCTGCCTCACACAAACTTCCT	126
Pepper1.55ch01	514019	G	A	G	Intergenic	59.31	GAAGGAACAGGTGGAGCAGA	55.87	TCCCCGTATACATCACTTTCT	125
Pepper1.55ch01	527790	G	A	G	Intergenic	59.79	TGATGAGTAGCCCACTTCAGC	59.96	TGAGTCCTATTGCTAATCGGCC	137
Pepper1.55ch01	529579	G	A	G	CA01g00320	59	GCTATTTACAGAAGCCACGTGT	59.63	ACCCCAAACATCTAAACGGACT	118
Pepper1.55ch01	529840	T	C	T	CA01g00320	59.35	ACCTTCAACATCAAGTAGGTCCA	55.53	TCACATGTTTTCTCGATTGGA	101
Pepper1.55ch01	530324	T	T	C	CA01g00320	57.99	ACCATCTTCTTTGTATGCCTATGT	59.07	GAGTAACGCATGCTAGTGGC	92
Pepper1.55ch01	531755	T	G	T	CA01g00320	60.4	TGGGCAAACAAACAGCTCCT	61.02	TACGGAAGCGGCGTACTGTA	128
Pepper1.55ch01	532239	T	T	C	Intergenic	59.7	ACCACGTTGTTTGTTTGGTTCA	60.03	AGATTGCCCTCTCTCCCCAT	146
Pepper1.55ch01	535261	T	C	T	Intergenic	55.08	TGTGGTTGAAGTACTTATGATCT	59.28	TTACCCTCCCAGATCCCACT	106
Pepper1.55ch01	535639	G	A	G	Intergenic	57.08	TCCTTGATTCATTCAGTGGACT	60.04	CCCTTGTCGTGTTTTCTGCG	106
Pepper1.55ch01	538617	C	T	C	Intergenic	60.11	TAGGCTCCATGTTGCAGAGC	60.04	ATATAGGCACGCGACAGTCG	118
Pepper1.55ch01	538673	A	C	A	Intergenic	60.04	CGACTGTCGCGTGCCTATAT	60.32	GCGGACAGATTCCAACACCT	87
Pepper1.55ch01	539578	A	G	A	Intergenic	58.78	GGGCTATGACAATGAAGAAGGG	59.67	TGGAGGCTGCAAATGATCCA	88
Pepper1.55ch01	539860	A	G	A	Intergenic	58.22	ACCACTGGTGAGATTCTACTGA	59.9	TGCATTTTCTTTGCAGTTCTCTGT	128
Pepper1.55ch01	540041	T	C	T	Intergenic	59.96	AGCTGAGCTACCACCTGAGA	59.92	AGGAGGGGAAAAGAGGGATCA	150
Pepper1.55ch01	540233	C	A	C	Intergenic	57.72	TGGCTCTTTTGATCACAGCA	55.58	AAAGCAACTCAACATGTTTTGA	105
Pepper1.55ch01	540260	G	T	G	Intergenic	55.26	CTCAAAACATGTTGAGTTGCT	60.11	GGCAAGGAGAAGTATGCCGT	84
Pepper1.55ch01	540460	G	A	G	Intergenic	59.19	GAGGCGACACTAAACAATTGGT	60.18	TGCAAAGCACGAAGGGAGAA	148
Pepper1.55ch01	540938	G	A	G	Intergenic	58.62	TGATGTTCAGGTTTTGCCACA	60.04	TTGTCGTACTTCAGACGCCC	93
Pepper1.55ch01	541000	A	C	A	Intergenic	60.04	GGGCGTCTGAAGTACGACAA	59.37	ACTCAAGCAGCTCAGATTCCA	133
Pepper1.55ch01	541991	A	G	A	Intergenic	60.04	TACAGGCTACAGCAACTGGC	60.04	AGGCGATTTAGCACTGCTGT	123
Pepper1.55ch01	542671	G	A	G	Intergenic	59.74	CTGCCTAAGCCTTGGTGGAT	57.93	CACGTCTTAACTATTCCACTGGA	83
Pepper1.55ch01	542705	T	C	T	Intergenic	56.31	GTAGCAAATATCCAGTGGAATAGT	59.13	GGTGCAGCATCGAAAGTGAA	80
Pepper1.55ch01	544108	G	A	G	Intergenic	58.91	GCTGATCAAGTTTGGGAATGGA	58.72	ACGAAGCTTTCAAAAGTCTGGT	141
Pepper1.55ch01	544514	T	C	T	Intergenic	59.63	TCTTCCCCCTTCTTAGGCTCT	59.81	ACTGGAGTGTGTCAGGGGTA	106
Pepper1.55ch01	544942	G	A	G	Intergenic	59.11	ACCCTTCTTGAAATCACTTGGTG	59.6	ACCTGGACCTTTGTCTTCCG	110
Pepper1.55ch01	545632	A	C	A	CA01g00340	60.11	TAAGAGCAAGGACGCCCATG	60.04	CATCATGCCAAGATGAGCGC	117
Pepper1.55ch01	545914	G	A	G	Intergenic	59.93	ACTGGTAGTTGTGCAGAAGGG	60.47	GGTCGATGGAAATTTGCAGCC	122
Pepper1.55ch01	546294	A	G	A	Intergenic	59.82	ACACCACAACTCTCCAACCC	60.32	ATTGCAGCCAGGTCTGACTG	92
Pepper1.55ch01	546569	T	C	T	Intergenic	59.04	ACAAAGATCCAAAAACAGCTCCA	58.83	ATTCTAAGTGGGCGTTTGGC	112
Pepper1.55ch01	549819	G	A	G	Intergenic	58.93	GCAGAACGTTTACAATGAGGGA	59.33	GCGAGTGAACAAAACCTGTGA	115
Pepper1.55ch01	549863	G	A	G	Intergenic	59.33	TCACAGGTTTTGTTCACTCGC	57.27	AGAAGCATCTGATTCAGTCTATCA	100
Pepper1.55ch01	551595	A	G	A	Intergenic	58.94	CAGTCAACGTAGCAGTCAGC	60.18	AGATATACCTCCGGGCAGCA	131
Pepper1.55ch01	551844	A	G	A	Intergenic	58.16	AGAGGCTTCCAAACAATTCACT	59.32	TGTACACTCTCAGCACCCAC	117
Pepper1.55ch01	553064	G	A	G	Intergenic	58.09	TGGGATTTCTTGGTGACTTTGT	59.04	CCACAAGAATGGTGCAACAGA	120
Pepper1.55ch01	553678	T	G	T	Intergenic	59.96	GGCAACCCGTCTTTGTCCTA	59.43	CACAAGGTAGCCTTAGACCAGT	133
Pepper1.55ch01	556745	G	A	G	Intergenic	59.96	TCTGGTTTGGCTTGCCGTAT	59.05	GAGATCCTTCACGAGCTAGCT	134
Pepper1.55ch01	558335	A	C	A	Intergenic	60.07	CGGCGGAGAGTTTAACAGTCT	59.02	TCCAACCACATGATCTGGTGA	150
Pepper1.55ch01	558900	G	A	G	Intergenic	59.73	CGTGAGGCTCGAAGATAGGAG	58.96	TGAGAGCATTCCGATCCATCA	147
Pepper1.55ch01	567707	G	A	G	Intergenic	58.61	ACAACTTTCTAATGTTGGCTCGA	59.54	CCCTTTGTTTCGCCAAACCA	111
Pepper1.55ch01	567916	A	C	A	Intergenic	55.68	AAATGGATTATACACTTCGCAAAA	55.49	GCTTTCTGTGATTGAACTTTGA	150
Pepper1.55ch01	568171	G	A	G	Intergenic	55.18	AAGTATTATTTGTCGACGAAAACT	60.4	ACAGGGGGCGTTTTCAACTT	137
Pepper1.55ch01	570024	A	C	A	Intergenic	59.59	TGGCAAAGCAACTGCAATTCT	59.3	AGCTGGTTGGTGGCTATTCA	96
Pepper1.55ch01	570153	C	T	C	Intergenic	55.97	AGCTCCAAGAATTAGCTTAATGT	55.13	AGTTTTCACATTATCATCGTCTTT	149
Pepper1.55ch01	570746	C	A	C	Intergenic	59.82	AGTGGACCTGGTGTTCCAAC	58.2	AGAAACATTTGGGTTGGGCA	80
Pepper1.55ch01	571575	C	A	C	Intergenic	59.12	TGCTTTGGAACGTACTTTCATGT	59.81	TGCATACATTGTACTCGGTCTGT	108
Pepper1.55ch01	573095	G	G	A	Intergenic	59.74	GGGGTGGGGTATTTGGTCTC	59.42	GCCGTGATCACATACGAAGC	150
Pepper1.55ch01	573202	A	G	A	Intergenic	59.42	GCTTCGTATGTGATCACGGC	59	GGCACATAACTAAAGTCGAACCA	123
Pepper1.55ch01	573295	G	A	G	Intergenic	58.27	AGGGTATTTGGTGTCTAGAGCT	55.94	TGTACAAAATTTTCTGCTACATCC	113
Pepper1.55ch01	573602	A	C	A	Intergenic	57.99	TAAACCCAATTTTCCGGCCA	55.62	TCACGAGTGAAGCAAATCAA	120
Pepper1.55ch01	573920	T	C	T	Intergenic	60.11	TGTGGTGCCTTTGCTTCTGA	56.9	TCTGACAATGTTTAACGTTCATCT	115
Pepper1.55ch01	575709	A	G	A	Intergenic	55.34	ACACACCGAGTCAATTTATTTTT	60.12	GCCGTAGAGGGTAATTGAGTTGA	90
Pepper1.55ch01	577546	G	T	G	CA01g00370	56.29	TTTTTGAGGCTTTAAGCGTAAAG	55.25	TGTATTTATTTTTCTCCCTTTGCA	80
Pepper1.55ch01	577935	G	A	G	CA01g00370	59.3	AGGTTTTGAAGAGGGTAGCGT	58.98	TCTGCATTACTTGAGCCAATGG	92
Pepper1.55ch01	578371	C	A	C	CA01g00370	59.97	GTGTGAGTTTTTGACCGGCC	56.51	TGAATACCGGAATCTGATGGT	120
Pepper1.55ch01	578834	A	C	A	CA01g00370	61.18	TGCCACCCAGCATTTCTGTG	59.68	TGCTTGGGTGCTTACATCGA	90
Pepper1.55ch01	579305	A	G	A	CA01g00370	56.55	ACACTGGTTATAGATGTCGCT	60.02	AGAGGCAATTAGTTTAGCAGGTCA	114
Pepper1.55ch01	580759	G	A	G	CA01g00370	60.25	CGGAAGTTCTGCAACCTGGA	60.25	CGAATAGCTCCCAGTCAGCC	126
Pepper1.55ch01	582733	C	T	C	CA01g00370	59.9	AGTTTCTTGTTTGCGGTGGC	59.9	CACCGCAAAAGACTGGCAAA	117
Pepper1.55ch01	583080	G	T	G	CA01g00370	59.68	TGCAAAGGGAAATTGACGCC	55.03	AGTTGGTCCAGAAATGGTTT	107
Pepper1.55ch01	583970	G	A	G	CA01g00370	59.89	CCGTTTTCTCCTGGGGTGAA	59.96	CAAGGCCTCTACTTTCCAAGGT	131
Pepper1.55ch01	584690	G	A	G	CA01g00370	59.17	TCCAGCGCATACAGAATCCA	55.76	AATCTCACTTCTGCAAGAGC	150
Pepper1.55ch01	585653	C	A	C	CA01g00370	60.04	AGTTCTCATGCCTCACCTGC	59.82	TTTCTGTGTGTCTGGGGGTG	118
Pepper1.55ch01	587382	C	A	C	Intergenic	59.24	TGTTGCTTGGACTCTTCCGA	55.9	TCACACCCATATCAAATTCTTCA	85
Pepper1.55ch01	588682	A	C	A	Intergenic	59.76	GACAGCCACAAGTCCAATGC	55.24	GGATGGGAATTCACTAGAGAAA	125
Pepper1.55ch01	589098	C	T	C	Intergenic	60	TGCCAATTGTCCTTCATCGGA	59.89	ACCAAGGATGTGGCAATGGT	129
Pepper1.55ch01	589359	A	C	A	Intergenic	60.03	GTTATCGAGGCCCCCACAAA	59.51	TCATCAGTTCAGTAGCGCTTCT	149
Pepper1.55ch01	589774	A	C	A	Intergenic	60.25	TGCTCTCACAGTTGTGGACG	60.18	GGACTCTGGATCTTTCGCCC	104
Pepper1.55ch01	591072	G	A	G	Intergenic	55.42	AGTCGAGTATTTCAAGGTTCAA	59.83	GCTTTTGGCTGATCTGGCAG	80
Pepper1.55ch01	591316	C	T	C	Intergenic	61.5	CAGCTTGCGCACACTTCTGA	60.18	TGGTGGACAGAGTTACCCGA	88
Pepper1.55ch01	591644	G	T	G	Intergenic	59.89	GAAGGTGTGGAGGAGGCAAA	55.39	CACACTCAGAAATAATACTAGTGC	128
Pepper1.55ch01	592717	G	A	G	Intergenic	59.52	AATCCCTTTGAGGAATATCACCCA	55.54	AAGCAATTCAAGTGTTTATGAAGA	80
Pepper1.55ch01	592862	A	G	A	Intergenic	58.77	CGTTCGATATACATCCATCAACCA	59.07	GCAACTTATCAGCTCTGACCG	127
Pepper1.55ch01	594461	A	G	A	Intergenic	59.31	GCTTTTTCAGAACCTGGAACCA	55.4	TGGTAACTTTTTAAATAGATGGCC	81
Pepper1.55ch01	601212	A	G	A	Intergenic	60.03	GGGTCATATGCCCCAACCAA	58.94	ATGTTGAACCCCCTTCGACT	124
Pepper1.55ch01	601278	T	C	T	Intergenic	59.38	ACTAGTCGAAGGGGGTTCAAC	59.61	TCCGAACCCGTTTCTTTCGA	94
Pepper1.55ch01	601923	T	C	T	Intergenic	60.32	CCCTGCGAAGTTGGATTGGA	59.51	CCGGCATTATCAGCAAAATTTCG	103
Pepper1.55ch01	602175	C	T	C	Intergenic	60.25	TGAGGCATTTGTGGCGAAGA	59.49	ACCCTTGTTCTCAACTCCAACT	116
Pepper1.55ch01	606263	A	G	A	Intergenic	59.32	TGGATCACCGTGTTCTTCGT	60.18	GCAACGATGATCACCTCGGA	150
Pepper1.55ch01	607179	C	T	C	Intergenic	59.47	TTGACCTACACGCGCCTATT	57.12	GGAATATCTTATGGGTCCTGTTTG	150
Pepper1.55ch01	607687	T	G	T	CA01g00390	59.9	GCATGAGCTTTAGTGCACGG	58.26	AGTCTCCCGTATTTCAGCTCT	121
Pepper1.55ch01	609335	T	G	T	CA01g00390	59.09	TCTGGGATGTTTCTGTTACTCCA	56.68	TCAGGCAAGTTAAATTCCATTCA	123
Pepper1.55ch01	609466	T	C	T	CA01g00390	59.48	GGAAGTTCTCCAATTGCTTGAAGA	58.03	AGTTGGCAGGAAATCATCATGA	140
Pepper1.55ch01	610818	G	A	G	Intergenic	59.84	ACTCGGTAGACTCATTGTTTAGGG	56.57	TCCATCGAGAACTCAAGCTT	124
Pepper1.55ch01	611534	T	G	T	Intergenic	59.46	TGAGCTGAAAGCCAATCGTTG	60	TGCTTATCGTTTGGTCGGTGA	83
Pepper1.55ch01	611696	C	A	C	Intergenic	59.99	TCCACAATTGTATGACTGCCTCA	60.09	GGCATGAACCTTTATTTGCCGT	140
Pepper1.55ch01	611875	A	G	A	Intergenic	59.82	CGTATTGGCAGGTCTCAGCT	55.49	TGTTCTGCATACACTGGAATT	101
Pepper1.55ch01	614468	A	G	A	CA01g00400	59.6	AGAATCTGGTGCCGTGTTCA	59.87	ACAACTTAGCTAGCGATGCGA	114
Pepper1.55ch01	615780	G	A	G	CA01g00400	59.12	GTCATTGGTGAATGCTATACCACA	59.46	GCTGCCAGGACCATTACTCT	89
Pepper1.55ch01	616067	C	T	C	CA01g00400	59.96	TGATGGACTTGCTGGCATGT	59.96	TGCGATTGCCCTCCTTTCTT	123
Pepper1.55ch01	616966	G	A	G	Intergenic	58.92	TGCAGTAATTGGTGCTTACGG	55.41	AAACACCCAGTTGCCTAATT	117
Pepper1.55ch01	617428	C	A	C	CA01g00410	57.51	TGAGAACATTGTTCCTCAGCA	60.33	ACCCCAGGGCGTACTGATTA	94
Pepper1.55ch01	618276	A	C	A	CA01g00410	59.8	CCCCATACAGACATACAAGGTGT	59.67	TAAGTAACCCCGGGCAAAGG	88
Pepper1.55ch01	618993	A	G	A	CA01g00410	59.67	CAAGGCATCCAGGACCTCAA	60.25	TCGAGGTCCTGGTTGCTTTG	100
Pepper1.55ch01	619115	G	A	G	CA01g00410	60.25	CAAAGCAACCAGGACCTCGA	60.06	GGTCTCAGGTTCAAATCCTAGCA	147
Pepper1.55ch01	661903	C	T	C	Intergenic	58.84	GCAGACATGCGAGGAACTTT	59.23	ACATAGTCAGGGTCAGTTAGCC	115
Pepper1.55ch01	681704	A	G	A	Intergenic	61.03	AGCCCGGTGCATTAAAGCTC	55.94	TCATATGTCTTGGAAACAGCC	122
Pepper1.55ch01	692086	C	T	C	Intergenic	59.24	TTGACTAACCCGTTCTGCCA	59.99	TCTCCGGTTCAGCTAGGTACA	146
Pepper1.55ch01	703454	G	A	G	Intergenic	59.26	TGTTCGATAACGGCGGATCT	60.25	CCCAGCTACGTACGTTCTCG	150
Pepper1.55ch01	731255	T	C	T	Intergenic	59.97	AAATTCTTGCCGCCACACAC	58.93	TGGAGAATGACAAATTGAAGAGCA	128
Pepper1.55ch01	734752	A	G	A	Intergenic	57.03	AGGTTAGGTGTTGATGCCAA	57.05	AGTCTGAATGTGATGATACCAGT	100
Pepper1.55ch01	735379	G	A	G	Intergenic	60.2	TCGGACACGGAATGAAAACCA	56.52	TGGCGTTACATTAATCTAATGACA	108
Pepper1.55ch01	737267	A	G	A	Intergenic	59.47	CGCATCAACAACCCGGATTT	60.39	TGGATTCGCGTTGTGTAGGG	117
Pepper1.55ch01	737355	A	G	A	Intergenic	60.04	AATGAGGGCCCTACACAACG	58.69	TTCAAGGCTTGAACCGTGAC	110
Pepper1.55ch01	737407	A	G	A	Intergenic	60.53	GGTCACGGTTCAAGCCTTGA	59.17	AGTGCCTGTTATGCGTAGAGT	118
Pepper1.55ch01	744887	G	G	A	CA01g00500	58.26	ATTCGCTTCATCGCTGGAAA	59.62	GCACAACCGCCTCAAGAAAA	106
Pepper1.55ch01	793566	T	C	T	Intergenic	60.67	GTCCTCGAGACTGGTGCAAC	55.54	TGGTAGTAATAATCACCTGTTCAA	125
Pepper1.55ch01	793674	A	G	A	Intergenic	60.18	TAATTCGCCGTGCCTAAGGG	57.99	TCAACAGGGTTCCTCGTAGT	106
Pepper1.55ch01	793864	T	T	C	Intergenic	57.12	AGCATATATTTGTTTAGCTGGACC	59.44	TGTCTAGATGGACCACTGTGTG	81
Pepper1.55ch01	795499	C	C	T	Intergenic	60.61	CGAACAACCCTTGCTAGCCA	59.19	AGTGGTCTTAATCTTAGCGATTGC	138
Pepper1.55ch01	808783	C	T	C	Intergenic	57.61	TGCATTGTTCTTAGATTGTTGTGT	59.14	TTTCCTGGTTCACCCATGGT	86
Pepper1.55ch01	808938	A	C	A	Intergenic	58.68	CCAATTTTGGTGGTGTGGAGA	58.85	GGAAACGGTGCTTACTGACC	87
Pepper1.55ch01	808975	A	G	A	Intergenic	59.24	ACAAGGTCAGTAAGCACCGT	59.54	GCAAACTATCCTTGCTGGGC	98
Pepper1.55ch01	812774	C	T	C	Intergenic	59.54	CCCGATGTGCCCATTGAAAG	60.16	GCAGATGCCAAATAGAGGGACT	83
Pepper1.55ch01	812846	G	A	G	Intergenic	56.76	GCATCTGCCATAGTTTCTTTCT	59.31	TGAGCCACCTAGCGTTCTTT	148
Pepper1.55ch01	813858	A	G	A	Intergenic	59.02	CCCCCTATTCTCTCTCTTTCCC	58.75	TGCCAATCAAGCACCATTTCT	141
Pepper1.55ch01	814859	T	G	T	Intergenic	58.32	ACTCAATTTTGGGCCTTCACA	60.03	AGCTTGAGGTGAGGATTGCC	105
Pepper1.55ch01	816740	C	T	C	Intergenic	60.18	GGCTTGGAGAACACAGGGTT	55.42	TGAATTTGAGTTTTGAGAGTTGAA	150
Pepper1.55ch01	817163	A	G	A	Intergenic	56.93	TCAACAACAACATGCATGACA	59.86	TCGGGGTCAATAGAGCATGTG	134
Pepper1.55ch01	817223	T	C	T	Intergenic	59.86	CACATGCTCTATTGACCCCGA	56.8	TGCTGGAATTAGAACAACTTTACA	120
Pepper1.55ch01	869670	C	C	T	Intergenic	58.35	ACAACATTGATCCAATTCAATCGG	60.32	CACCCCTAAAATCGTGGGCA	108
Pepper1.55ch01	928097	G	T	G	Intergenic	59.42	TCTCCAACATTTGTAGTCGGACT	58.1	TGCGAAGGCAGAGTTCATTT	146
Pepper1.55ch01	975654	C	T	C	Intergenic	59.66	CCGTGTCATCCAACTTTTGCA	58.93	TGAACTACGTACACTTACCTTCCT	134
Pepper1.55ch01	1073446	C	T	C	Intergenic	59.35	CGCTCCAGATTAGCTTGTGC	58.72	ACAGCAATGAGGAGGCACTA	97
Pepper1.55ch01	1100174	A	A	G	Intergenic	59.5	ACATAATGACGACTTGCCTCCT	58.63	AGGGGAGTTATGCAGGTGTT	83
Pepper1.55ch01	1100385	T	T	C	Intergenic	57.29	TGCTCCCTAACAAAGAAGAACT	57.73	AGGTTAGAGGCATTTTAAACCCT	91
Pepper1.55ch01	1106139	T	T	G	Intergenic	58.12	ACAACTCTCTCTCTCTTTCTCTCT	58.73	ACCGATAATTTGCTCATTCACCA	98
Pepper1.55ch01	1235114	C	C	T	Intergenic	59.75	TTTCGCTACACCAGAGCTCC	58.99	GGAAGGACGAGAGAGAGACG	116
Pepper1.55ch01	1313317	C	C	T	Intergenic	55.17	AGTGTCACATTCATGGTTGT	55.66	TGTCAAGCATCAATCATTATTGTT	105
Pepper1.55ch01	1320331	G	G	A	CA01g00780	56.27	AAAACAACTGCATGCTCGTA	58.88	AGCCTTCTCACACAGTCACA	80
Pepper1.55ch01	1330130	C	T	C	CA01g00790	60.11	AGCGAGGTTGAGATGGTTCG	60.39	CGGTAATCAACTCCCGCCAA	130
Pepper1.55ch01	1333677	C	T	C	Intergenic	59.55	TCGAACATCTGTTATCTCCTGCA	55.26	AACCGGGATATTTAAAGACAAAAA	104
Pepper1.55ch01	1333711	C	T	C	Intergenic	55.06	ATTTTTGTCTTTAAATATCCCGGT	58.3	ACGTTGACTGTCAATTTACCAGA	108
Pepper1.55ch01	1358990	T	C	T	Intergenic	58.48	TCTTGCCTTGACATGCATTCA	57.56	CTTCTCCAAGCTCAAAATTCACA	80
Pepper1.55ch01	1362986	A	G	A	Intergenic	59.59	ACTTGTGTCGCCTAAACCTCA	59.76	GAAGCTTTTCTCCGCACACC	94
Pepper1.55ch01	1363132	T	G	T	Intergenic	55.76	AGTCGGATTGGATTGGTTATTT	56.57	CATGCAGAAAACTCACGTACT	150
Pepper1.55ch01	1369172	A	A	G	CA01g00810	60.18	AAGTGGAGTTCGAGGAGGGT	61.19	GGTGCCCTCAATGCTTTGGT	150
Pepper1.55ch01	1370026	A	G	A	CA01g00810	59.18	TGCTTTCATACATCAACTGCACA	57.62	ACGGACTGTGTACACTTTACC	145
Pepper1.55ch01	1370950	C	T	C	CA01g00810	57.8	AGCAAAACATTAAGCATGACACA	55.24	TGAATTCAATCCTTCTGACGT	128
Pepper1.55ch01	1408786	C	C	T	Intergenic	56.08	TGTCCTTTTGAGCGGAAAAA	60.62	ACCCCCAGCTTAGAACCGAT	150
Pepper1.55ch01	1418058	T	T	C	Intergenic	57.94	ACAACAATGTAGGAGAAAAGGGT	59.29	TCTTTCTTGAAATTGGCCCAACA	145
Pepper1.55ch01	1436343	G	G	A	Intergenic	60.25	GCGCACTTCGATGACTTTCG	60.18	AGTACAGTCGCGTCATCTGC	127
Pepper1.55ch01	1467951	C	T	C	Intergenic	59.96	ACAACAGGGATATGTTTGTACCCA	58.2	TGCTCGAATGAAAGAAGCGT	132
Pepper1.55ch01	1473987	G	T	G	Intergenic	59.96	AGGTGGAGATGTGCTTGTGG	58.33	TCACCCAATCTGACATCCCA	125
Pepper1.55ch01	1501893	G	A	G	Intergenic	55.04	AACGAACTTCATTGGAAAAGTT	58.76	TCTGTGACCTTCTGATCACGT	150
Pepper1.55ch01	1516151	C	T	C	Intergenic	59.76	GACCGAACGAACGTAGTCCA	60.04	GCCCATGCTCTTGTGTCTCT	118
Pepper1.55ch01	1516517	C	C	T	Intergenic	59.12	GGCACTTGGACTTTAGGTGC	58.33	ATTCTGAATTCGCCTCTGGC	128
Pepper1.55ch01	1536246	G	G	A	Intergenic	58.03	CGTTCGTTACGTAAGGCTCA	59.83	CCCGACAATGTTCGAAAGCC	140
Pepper1.55ch01	1546559	C	C	A	CA01g00940	61.88	GGGAAATTTGCCCCACCGTC	60.82	ATCGCGTTTTGTGGAACCCA	80
Pepper1.55ch01	1546854	A	A	G	CA01g00940	59.69	TGGAGATTAAAGCAAGCCAGGA	60	TGCTGAAATCCTTTCGAGGCT	83
Pepper1.55ch01	1551797	A	A	C	Intergenic	59.1	ACTCAATGTCTAGACCTGTGCA	59.31	ACACGAGTACTGCTTGTTCCT	101
Pepper1.55ch01	1552455	A	A	G	Intergenic	59.06	TGTGTTGCATTCTCTGTTTCGT	55.14	ACAATTCAAAACACGACTCATT	127
Pepper1.55ch01	1553308	T	C	T	CA01g00960	60.02	TCCAGCTATTTCTTTTACGACCCA	59.64	TCCTGAATTTGCTAAGGCCCA	95
Pepper1.55ch01	1553777	G	G	A	Intergenic	59.62	CCGAGATTCTTTCTTGCGCC	59.23	AGTTGACGAACTAATCACCTCTCT	100
Pepper1.55ch01	1554451	C	C	T	Intergenic	60.34	GGCCACTCCCCTCTTAGTAGT	59.93	GGGGAGAACTTTTGCCTCTGA	102
Pepper1.55ch01	1555457	A	A	G	Intergenic	59.68	CACCCAATGACCTTCCTCGT	59.6	TTGTGCCTCCTGAATGAGCA	146
Pepper1.55ch01	1556043	A	A	G	Intergenic	59.96	AAGAGGAGGGGCAAGCTCTA	58.95	TGGTCTCTAGTTTTGGCCGT	144
Pepper1.55ch01	1556398	G	G	A	Intergenic	60.04	CACAGTAAGGATGGGGCGTT	60.32	CCAGCTTTGTTGACTGCTGC	81
Pepper1.55ch01	1557705	C	C	A	Intergenic	59.96	TGACAAAGAGCACATCGACTCA	55.83	GGATGATATCATTTTTCATTGCCT	90
Pepper1.55ch01	1559888	T	T	C	CA01g00970	58.83	GCCATTTTGGTTCAGGTAGCT	60.07	CCAACGGAGACATGGAATCCA	88
Pepper1.55ch01	1559979	C	C	T	CA01g00970	60.07	TGGATTCCATGTCTCCGTTGG	57.59	TGAGCTTGCAGATGAAACTCT	124
Pepper1.55ch01	1560268	C	C	T	CA01g00970	59.75	GCTCAAGCCTGTGGGTGATA	58.87	CCGTCGTAATGAAGATCGGC	140
Pepper1.55ch01	1560536	T	T	G	CA01g00970	59.76	AATGCACAAGGGTCGCATTG	59.75	GCTCCACTCAACCGCTTCTA	129
Pepper1.55ch01	1560574	G	G	A	CA01g00970	59.75	TAGAAGCGGTTGAGTGGAGC	59.22	AGGGATTTCTCTTGCCTATGCT	85
Pepper1.55ch01	1560702	T	T	G	CA01g00970	59.83	ACAGTCTCAGCATAGGCAAGAG	60.04	TCGTTTAGCATGTGGAGCGT	133
Pepper1.55ch01	1563176	G	G	A	Intergenic	57.03	TTAGTTCACATGGCCCAACT	60.46	GGCGCCAAAGGTCTATCGAA	143
Pepper1.55ch01	1563604	A	A	C	Intergenic	58.08	TGGCTCTTCTCTACTACTCAACT	56.21	TCCTGTTCTTAAATTTCAACCTCT	88
Pepper1.55ch01	1567345	A	A	C	CA01g00980	60.07	AGTCGATCTCGTCTCCACTGA	59.69	GGTTTCACCAATTGCGCTGA	135
Pepper1.55ch01	1567638	T	T	C	CA01g00980	60.32	CACTGTTTTGAGCAAGGCGG	59.94	GACAGAAGAGCTCATACGCGA	82
Pepper1.55ch01	1567723	A	A	G	CA01g00980	59.94	TCGCGTATGAGCTCTTCTGTC	59.8	ACCTTCCCCCTGGGTAAAGA	150
Pepper1.55ch01	1569668	A	A	C	CA01g00980	60.25	TAGCAGACCAGGAGCAGGAA	59.82	AGCTGCAATAGTCCCTGTCG	117
Pepper1.55ch01	1569928	A	A	G	CA01g00980	57.37	AGCCAAATCAACAGTATCCGA	60.61	ATTCGGCCTCCCAATGCAAA	87
Pepper1.55ch01	1571792	A	A	G	CA01g00980	60.03	ACTGCTTCCTCAATCCCAGC	59.47	TCTCTGGTCACGGACATTCG	131
Pepper1.55ch01	1572326	A	A	G	CA01g00980	59.52	AGTCACGGCAAAAACAAAGCT	59.9	GCTGTAATGACTGCTGCTGC	87
Pepper1.55ch01	1572532	T	T	C	CA01g00980	59.15	TTACCCACCCAAGACTGCAA	59.08	TGGTGGGATAAAGATGTGGCT	131
Pepper1.55ch01	1572652	C	C	A	CA01g00980	59.93	AGGTTCAAGCAACTACGACGT	59.72	TGGTTGCCTCTATCACAAGGG	125
Pepper1.55ch01	1572931	G	G	A	CA01g00980	57.51	TCACTTTTTAGGCTGTCAGCT	55.61	TTATATGCAGTCCAGTGGGA	131
Pepper1.55ch01	1573030	T	T	C	CA01g00980	59.01	AATCATCCCACTGGACTGCA	58.62	TCACTTTGCTTGGTGCTTTCT	122
Pepper1.55ch01	1584305	A	A	C	Intergenic	56.58	TGCTTCTTTCATTGATATGAGCA	59.79	TCCACAGGCAAAGAGTTGACA	89
Pepper1.55ch01	1586858	T	T	C	Intergenic	55.05	TGCTTGATATTTTAGGGACAAAAT	55.18	TGTTGGAAATTGAAAGAAGTTGA	149
Pepper1.55ch01	1590936	A	A	C	CA01g00990	60.11	ACCTTTGTGCACAGAGCTGT	59.97	CCATGTCGCCAAAAAGCCAA	100
Pepper1.55ch01	1591615	A	A	G	Intergenic	57.87	TGGAAAGGTTGGACGTGTTT	58.23	ACTCCATGTGATCTGGGATGA	144
Pepper1.55ch01	1591848	A	A	C	Intergenic	55.49	ATCATAGTTTGACTTGGCACA	56.2	TGAGGGATCAATGCAGATACT	148
Pepper1.55ch01	1591937	T	T	C	Intergenic	59.23	TCTGCATTGATCCCTCAAATTTGT	55.32	ATGTACGCAGAACATACCTTT	144
Pepper1.55ch01	1592052	T	T	C	Intergenic	59.9	TGCAAACACGCAAACGCTAA	63.9	ACAGTGGTGTGTGGGGAGGG	106
Pepper1.55ch01	1595800	A	A	C	Intergenic	59.47	GGTGATGACGGAGCAAGAGA	59.38	TGGCCATTTGTCCCGTATCA	114
Pepper1.55ch01	1597880	G	G	A	Intergenic	59.82	CATCTTCCCCAGAGTCAGCC	59.71	TGCAACTTCTTCCCTCTATTTCCT	135
Pepper1.55ch01	1600244	G	G	A	Intergenic	59.3	TCAACTTGCACCTATGGCCT	57.64	CAAGTTTAACTGTCTACTTGTGCA	83
Pepper1.55ch01	1600410	T	T	C	Intergenic	60.75	GGCCAATTTGCGCCCTACTA	58.13	TGAGTGGATTATCCTATTTTCGGG	120
Pepper1.55ch01	1600594	G	G	A	Intergenic	59.75	GGGCAGAGTTTCCCTTCGAT	60.46	ACGGAAGTTGCGGTGAAAGT	146
Pepper1.55ch01	1601560	G	G	A	CA01g01000	59.75	TAATGGAAGGGGTGGAAGCG	60.25	GAGGTGAGCGCGATCAGATT	146
Pepper1.55ch01	1605689	T	T	C	Intergenic	59.96	TGGCGACCTAGAGACCTCAA	59.75	CGTTAGGCCCTGGAATGTCA	139
Pepper1.55ch01	1606189	A	A	G	Intergenic	56.16	AGATTGTCACTAAGTCGTATTTGT	59.37	GCTTAGCATCCAAACATCATCCA	140
Pepper1.55ch01	1606558	G	G	A	Intergenic	60.04	ATGCACGATGAAGGGAGCAA	55.11	TCAACAGCTTTGCATTTAAAGA	133
Pepper1.55ch01	1608461	C	C	A	CA01g01020	55.87	TGTCATGACTTAATTTAGGCTACA	59.05	CAACCTGCCCATTAATTAGCTCA	80
Pepper1.55ch01	1608516	C	C	T	CA01g01020	58.54	GCCGAATTGGGTTGAGCTAA	60.32	CGGGTGGCAAAATCAAACCC	90
Pepper1.55ch01	1608641	T	T	C	CA01g01020	59.68	AACTTGAACGGGTCGGGTAG	55.59	TCAAATGATCACAAGTTCTACCT	148
Pepper1.55ch01	1609271	T	T	G	CA01g01020	58.82	TGGGTATGCATTGTTGTTCCC	59.96	TCACCACCATGAGCACAGAC	121
Pepper1.55ch01	1609641	A	A	G	CA01g01020	59.89	CCTCCATGACCGGTATGTGG	55.88	GAGTTTTCTCCCAGCATAACA	148
Pepper1.55ch01	1610006	A	A	G	CA01g01020	59.67	GCCTTTAGAGCCTTCCCACA	59.41	CTGCCTGCGACATGTGAAAA	124
Pepper1.55ch01	1610067	G	G	A	CA01g01020	59.8	TGATTTTCACATGTCGCAGGC	59.6	GTTCCCACCTCCTTTGAGCT	92
Pepper1.55ch01	1610229	T	T	C	CA01g01020	56.38	CACGTCGTAATTTGATAGCTCT	57.71	GCTGACGAACTGCATCTAGT	150
Pepper1.55ch01	1610508	C	C	T	Intergenic	60.04	CTCGGTTCATGCCCCTTCTT	57.4	TGTGAACATCTCTAATAGCTGCT	106
Pepper1.55ch01	1610674	C	C	T	Intergenic	55.26	TCCTTCTGTTGTTTCCAGAAA	60.04	GGGCCAACCTTTGCATCAAG	119
Pepper1.55ch01	1610942	C	C	A	Intergenic	58.61	TCAAGAGGTGAGGATTATGGCT	59.96	ACACGGGATCAGAGTGAGGA	87
Pepper1.55ch01	1611120	T	T	C	Intergenic	58.84	AGACACCACCCATCCCTTTT	60.16	AGCTGTTTGCAACTCTCTGTCT	87
Pepper1.55ch01	1611300	G	G	T	Intergenic	59.48	AGGAGCTTCTGATTGAGACATGT	59.09	TCATGCATGGTGACTAGCCA	134
Pepper1.55ch01	1611549	G	G	A	Intergenic	56.75	CTCAGTAATCTGTCAGACTAGAGT	55.71	TGGTTAGATCAGGATCCTTACA	99
Pepper1.55ch01	1611623	T	T	C	Intergenic	60.05	AGGAACTGAGTTTTTGGGAAGGT	57.75	AGCTGTTACTAACGCTTTCTGA	142
Pepper1.55ch01	1611953	T	T	G	Intergenic	56.97	AGGAATTGTCTTGTATGGGCT	59.24	TGAGAGGTTGTGCACTTCAGA	118
Pepper1.55ch01	1612644	A	A	C	Intergenic	60.53	CGCCCATGCCATGAAAATGG	58.5	AGAGCCTGCAAGTTTATAATCACA	150
Pepper1.55ch01	1613070	C	C	A	CA01g01030	57.97	AGGTTTATGCATGGACTGTTGA	57.04	TGCTTGTAACAATAGCATCCAC	81
Pepper1.55ch01	1613099	G	G	A	CA01g01030	59.93	GGGTGGATGCTATTGTTACAAGC	60.04	CCTTCCTCGAGGCATTGTGT	82
Pepper1.55ch01	1613264	A	A	C	Intergenic	59.23	AAGAAAACTTGGGTTCTGCAAGT	59.96	TGTAAAACTGAGGCCTCTTCCC	80
Pepper1.55ch01	1613431	T	T	C	Intergenic	57.99	TCATCTTTACACGCTGGAGC	59.65	TCCTGAAGCTTCAATCCTGCA	86
Pepper1.55ch01	1613563	A	A	C	Intergenic	60.32	GCCGATAGCTATTGTTAAAAGGGC	58.43	AGCCAACCTTCTTCATTTGTGA	94
Pepper1.55ch01	1613629	A	A	C	Intergenic	58.43	TCACAAATGAAGAAGGTTGGCT	57.1	TCAGTGGCATAGTTTACCAAGA	109
Pepper1.55ch01	1614008	T	T	G	Intergenic	55.25	GGAATACGCTGGGTATGTTAT	59.15	ACTCCTTCATTTGATTCCCTCCT	83
Pepper1.55ch01	1614784	A	A	G	Intergenic	58.9	CGTAATCTGACGTAACGGAAGG	60.39	CTTGATGGCTTCCCAGGGTC	95
Pepper1.55ch01	1615520	A	A	G	Intergenic	59.7	TCCGGTGTGGTATTGCTTTACT	55.58	TATTCTGCCACAATTATTGTTGTT	80
Pepper1.55ch01	1616752	A	A	G	Intergenic	58.37	AGCCACACGAGTAAAGGAGA	59.97	CTCAGAGAGAGCTCATGCCG	143
Pepper1.55ch01	1616821	C	C	T	Intergenic	59.97	CGGCATGAGCTCTCTCTGAG	57.96	TCATCCATGACATCAAAACCCA	90
Pepper1.55ch01	1616921	A	A	G	Intergenic	57.96	TGGGTTTTGATGTCATGGATGA	55.19	TCTTTTGACTCCACCTTACTAAA	123
Pepper1.55ch01	1618070	T	T	C	Intergenic	58.53	TCCAACTTGCATTCGTTACTGT	56.16	ACTGCTCTGATCCTATGTTGA	102
Pepper1.55ch01	1618129	A	A	C	Intergenic	59.96	TAGTACTGGGGCCACACGTA	57.56	TGGCTGGTGTATTATTGTCTTCT	83
Pepper1.55ch01	1619520	C	C	T	Intergenic	55.4	GACAAGCCCAATATATTCCCA	58.49	ATACTAGACCCTTGGGCCAC	80
Pepper1.55ch01	1619604	A	A	G	Intergenic	60.97	CGTGGCCCAAGGGTCTAGTA	57.96	AGTCAAAAAGTCCAAACAACATGT	148
Pepper1.55ch01	1620312	G	G	T	Intergenic	59.72	CAGGTGTTTCAACCTACTTCTTGG	55.57	TAATCAAACACTTCCAAAACTCTC	80
Pepper1.55ch01	1621582	A	A	C	Intergenic	58.58	GAGATGAGAATTACCCTTCAACGT	59.5	GGTAGGCCAATTGTAGTCTCCA	119
Pepper1.55ch01	1622622	G	G	A	CA01g01060	57.9	ACTTCCTCCCATAACGAGACT	55.73	TCTGATACATTTGCTAAGGCC	109
Pepper1.55ch01	1625268	A	A	G	CA01g01060	60.04	CCCAGTTACAGGGTCGTCAC	59.7	CGAATTCACTCGTGATGCGG	100
Pepper1.55ch01	1626101	T	T	G	Intergenic	60.11	GCTAGTTGCCGTGAGTCCAT	59.28	CAGCAAGGAAGACGTTAGCG	137
Pepper1.55ch01	1856622	G	A	G	Intergenic	59.9	CGTACCTACGCTACCACCAC	60.04	CGTGTGATCGGACCCTGAAA	85
Pepper1.55ch01	1856770	T	T	C	Intergenic	60.67	TCGTTTGGATCAACGGTCGG	56.68	GGTTGGGTTACTATTACATCAACA	140
Pepper1.55ch01	1879105	C	C	T	Intergenic	59.89	GGGATCAAGCCCTGGGTATG	59.49	TGCATTGCAGCTTGACTAATTCA	100
Pepper1.55ch01	1893381	G	G	A	Intergenic	60.04	GTGGTGCAGCAGATGAGACT	60.04	CATCGCGTAAAGCCCATTCG	113
Pepper1.55ch01	1917880	A	G	A	Intergenic	58.49	ATATCCCTCGCCAACTTGGA	60.39	TTCCTTACGACTTGAGGCGC	84
Pepper1.55ch01	1924078	C	C	T	Intergenic	57.84	AGAAACTAACTTGGGAAGCACA	58.69	TCAGAATTGTTGCTTTCAATGGC	86
Pepper1.55ch01	1926836	T	C	T	Intergenic	55.26	ACTTTCACACAATTTTCTCACAT	55.29	CATTAAGAGAGAGCAATAGAGAGA	80
Pepper1.55ch01	1927116	C	T	C	Intergenic	58.07	ACATGCAGCCAATCTGGAAA	56.97	AGCCTCTCAAGTTTTACGACT	128
Pepper1.55ch01	1928961	G	T	G	Intergenic	56.14	CCATGACGCTTCTTCATCAA	57.47	TCAGTTTATTGGCTACGACACT	108
Pepper1.55ch01	1944635	G	A	G	Intergenic	59.71	GCGAATTACTAGCGGTAGAGGT	58.3	TCCTAAAAAGGTTGATTGAGTGGT	87
Pepper1.55ch01	1947898	G	G	A	Intergenic	60.11	CTTCTTCCCACGCCGGTAAT	60.06	GTCTCGAAAAGATGCGTATGTCG	101
Pepper1.55ch01	1960177	G	G	A	Intergenic	59.72	TCCAAGGCATCTATGTTGGCA	60.18	TGGCAGAACACCTCCACTTG	90
Pepper1.55ch01	1963176	G	A	G	Intergenic	59.39	TCGTGCTTCAAGTCGTAAGGA	57.21	TCACAGATCATCCAACAACCA	145
Pepper1.55ch01	1963377	C	T	C	Intergenic	59.97	GCATCCGCTAAAATTGCAAAGC	59.39	GAGTCAAAAGCAACCAAGTCGA	128
Pepper1.55ch01	1963458	A	A	C	Intergenic	59.39	TCGACTTGGTTGCTTTTGACTC	59.89	TCCAAGGCTTCCCTCAAACC	99
Pepper1.55ch01	1967802	C	C	T	Intergenic	60.04	AGACCAATACGCGCACTTGA	58.91	TGAGAGTCTGATTAAAGGAGGTGT	128
Pepper1.55ch01	1977728	C	T	C	Intergenic	59.79	CGAATGTGAGTTCTTTGATGGTGT	55.05	TGAAAGTAACAGATGTGGAAGA	150
Pepper1.55ch01	1983948	T	C	T	CA01g01210	59.99	TGGGATTCTCTCAGATGGGGT	60.04	CATGGCATGGCAGCAACTTT	84
Pepper1.55ch01	1984001	T	C	T	CA01g01210	60.04	AAAGTTGCTGCCATGCCATG	59.53	CCGCTATAAGCAGGGTCCAA	113
Pepper1.55ch01	1984578	G	G	A	CA01g01210	59.56	ACTTGTGGGATTACACTGGTGT	58.14	ACCACATCTGAGGGAGTCTC	98
Pepper1.55ch01	1984798	G	G	A	CA01g01210	59.36	TGATGACACCAGCTAGTTTGGA	56.57	TCTGTTTGTCTACAATGTAAAGCT	101
Pepper1.55ch01	1985445	C	C	T	CA01g01210	59.96	CCAGCTACCACAAGCAAGGA	59.02	GTCTGTGATCTCCACCCACA	88
Pepper1.55ch01	1985526	C	C	T	CA01g01210	59.93	TGGTGTAAGGATTGTGGGTGG	58.2	TGCCGACACATATAATCAAGCA	111
Pepper1.55ch01	1985604	C	C	T	CA01g01210	58.2	TGCTTGATTATATGTGTCGGCA	57.9	CAGGAAAATGGAACTTCAATTGGA	111
Pepper1.55ch01	1986849	T	T	G	Intergenic	59.6	GCAAGGCCATATGGAGCCTA	59.11	ACCAGTCACTCTTACTCGCC	99
Pepper1.55ch01	1987114	C	C	T	Intergenic	58.84	GCTCATGAAGGTGCTGTTTCT	57.83	CAACCAAAAGCAAAGCACTCT	150
Pepper1.55ch01	1987576	G	G	T	Intergenic	59.37	TGTTGGCATTTTCAATCTGCCT	60.16	TGAAACTCGACTCGGAAAACCA	98
Pepper1.55ch01	1988807	G	G	A	Intergenic	56.06	CATGCAAGATTCATTACAGAATGT	56.93	TCGACTCCATCAAATCTTCTCA	97
Pepper1.55ch01	1989256	C	C	A	Intergenic	58.97	ATACATCAATGGCCCCGTTTG	59.25	AAAAAGTTCCACTTGCGGGG	80
Pepper1.55ch01	1991438	T	C	T	Intergenic	56.99	TCACTATTAGCTCATGCAGACA	56.16	ACTCCAATTTGTATTCATGACCA	128
Pepper1.55ch01	1991922	C	C	A	Intergenic	59.97	GCTTCCTTCAACCACGGAGA	59.82	TACTATCCCCGAGCACGTCT	112
Pepper1.55ch01	1992399	A	A	G	Intergenic	59.96	TGAGTTTGCTGGCATAGGCA	59.32	GCCCCACCATTCAAAACGAA	104
Pepper1.55ch01	1992473	T	T	G	Intergenic	56.83	TGTTCGTTTTGAATGGTGGG	60.12	ACGCCCACCAATTACTTAAATGC	150
Pepper1.55ch01	1993166	C	C	T	Intergenic	58.14	TGCATCTACCTCAGAGTGCT	59.69	TTGAGTTGGCACACGATTGC	132
Pepper1.55ch01	1994727	C	T	C	CA01g01220	60.26	GCAGATTCAAGCTCTAATGTCTGC	59.61	GCCATGACTAGAGCGACCAT	120
Pepper1.55ch01	1995690	G	G	A	Intergenic	59.89	GTTGTCTCAGGCCTCAACCA	59.38	TCGATTGAAGCCCTTCTGCT	104
Pepper1.55ch01	1995799	C	C	A	CA01g01230	59.38	AGCAGAAGGGCTTCAATCGA	59.75	GCGAGAAGCTGAAGAAGGGA	112
Pepper1.55ch01	1996624	G	G	T	Intergenic	57.13	GGAACTATGTTTGTTACTGGTTGA	60.47	CCCATATTCACTGCCCACCC	145
Pepper1.55ch01	1996755	C	C	A	Intergenic	56.44	GAAGAGGGGGTGGAGTTAAA	59.24	CCAACAATTGGCATAAGGTGAGA	98
Pepper1.55ch01	1997009	C	T	C	Intergenic	55.49	AGGACACTTTTACATCATGCA	58.21	TGGAGCAAGGCCTTTTGAAA	108
Pepper1.55ch01	1997084	T	T	G	Intergenic	58.21	TTTCAAAAGGCCTTGCTCCA	59.09	AGGTGGGCGAATAAACTCTCA	94
Pepper1.55ch01	1997736	G	G	T	Intergenic	58.1	AGTAGGTGACGTATCATGTCCT	55	TCTTTTTGAAATGGAGGGAGT	101
Pepper1.55ch01	1997868	G	G	A	Intergenic	55	ACTCCCTCCATTTCAAAAAGA	56.41	GTCTCAAAAAGAATAACACAACGT	115
Pepper1.55ch01	1998256	C	C	A	Intergenic	56.2	TCTTCTTTCCTTTCAAATCCTTCT	59.62	TGGTGGAAGAGTAGGAGGAAGA	85
Pepper1.55ch01	1999350	G	G	T	Intergenic	55.89	TGAGGTACCTATACAGAAAAAGTG	55.27	TGTCAATTTCGCCCTTTACT	86
Pepper1.55ch01	2000286	A	A	G	CA01g01240	60.2	GCTAGGCAGCGGTGAATAAGA	59.75	ACCAGTTGAACAACATTCATCGG	89
Pepper1.55ch01	2003317	G	A	G	Intergenic	55.55	CAAGAGTCTATTATACGCAGCT	57.48	GTGTCATCACGAGGTTATGGA	84
Pepper1.55ch01	2006459	T	T	C	CA01g01250	58.97	TGTTGATGGCTTTGCAGTTGA	55.77	ACCAAAGCATGAACACAGAA	138
Pepper1.55ch01	2008279	G	A	G	Intergenic	57.29	TCATAGGCTGCATTATTGGAGT	59.39	GCAAGTTGCACTTTAACGTTTGT	137
Pepper1.55ch01	2031616	G	A	G	Intergenic	59.03	CCCTTCTTCATTTGGCCAACA	57.24	TGAGCTAAATTTACCACCTCTCA	83
Pepper1.55ch01	2031716	G	A	G	Intergenic	59.37	AGCCATAAAGTTGCTTTTGCCT	59.6	TCCACGAGTTATATGGAAGCAAGA	94
Pepper1.55ch01	2032016	A	G	A	Intergenic	55.93	AGTCCCATAGCTATACTTGCA	57.72	CCAAGACAAAAGGTGGAAAATGA	147
Pepper1.55ch01	2035325	A	G	A	Intergenic	56.9	TCAACTCATTTGGTCAAACATGA	56.64	ACAACCCATAGGACAAACCA	108
Pepper1.55ch01	2048480	C	C	T	Intergenic	57.07	TCACCACATCAATCTATGCCA	59.64	GGTGAAATTGTTTTGGGACGGA	149
Pepper1.55ch01	2057035	A	A	C	Intergenic	57.81	ACCAACAATTCTAACAAGGGGT	55.7	TCTCTTGTTAGAGTTTCTGACTTT	125
Pepper1.55ch01	2058777	C	T	C	Intergenic	55.86	AGCACTTTACATTTTGTAGGAGA	57.01	TGAGTTATAACACACCCCTTGT	109
Pepper1.55ch01	2061203	T	C	T	Intergenic	59.9	CACCAACTCTTTACCAAAACACGA	59.69	ACCAAATGTTCATCGAAACACGT	107
Pepper1.55ch01	2062435	G	G	A	Intergenic	59.37	TGGACGAGGGGAGTAGATGT	59.48	AAAAATCTTGTCGGGAGCGC	107
Pepper1.55ch01	2084212	A	A	G	Intergenic	56.56	GATGGTCCTCTTTAATAATGCAGA	55.4	ACAAATTGCACATAGTCAATCAA	104
Pepper1.55ch01	2085234	C	C	T	Intergenic	58.49	TGGTTGAAATAGAATTCGATGGGT	57.53	AGGGTTTACTTTTCCATTTTTCGT	100
Pepper1.55ch01	2086884	C	A	C	Intergenic	56.27	TGATCTCCCAATAAACAAAACTCT	57.87	TCTGGCTAATCTCTTTTTGGAAGA	120
Pepper1.55ch01	2089034	T	G	T	Intergenic	57.44	TCGTTAGCTACTTTCGCTTGA	55.34	ACTGATTTATTCTCATTTTGCACT	118
Pepper1.55ch01	2090261	A	A	C	Intergenic	60.18	TGCAGTGAACCGTTGCACTA	59.96	ATTCAGAACCACCACGGCAT	82
Pepper1.55ch01	2094820	G	G	A	Intergenic	57.08	GGTTGAGTGTGTAGTTGGGA	56.43	AGACGTTTTCACCTGTCTCT	150
Pepper1.55ch01	2095415	G	G	A	Intergenic	58.54	ACTGTGCAATAACTTCAGGAACA	58.29	TGGGAGTGAAGAACCACGTA	104
Pepper1.55ch01	2098788	C	C	T	Intergenic	58.69	CGGTTGTAACACATCGTACTGT	55.4	ACCGTTATTAGTAGATTTCTGTGA	150
Pepper1.55ch01	2102761	C	T	C	Intergenic	58.9	CGGTCTTCCTCTACTCCACC	60.18	ATATGAGTAGGAGGGCCGCA	86
Pepper1.55ch01	2104431	G	G	A	Intergenic	59.46	TGCCTTTTTAGCAGCCGTAAC	59.37	GTGGCAACTCTCTTCAAAAGTCA	106
Pepper1.55ch01	2105546	A	A	G	Intergenic	57.78	TCCATCTCGATAATGACTTGTTCA	55.41	ACCTATGTTTATAGACTGCAACA	102
Pepper1.55ch01	2106706	C	C	A	Intergenic	55.08	ATAATTTACAGGTGGTAGATGAGT	59.36	GTTTTCTCTGTACCCAGGGTCT	82
Pepper1.55ch01	2108060	C	C	T	Intergenic	59.96	GTTGGGGTCGGCTTTAGGAA	57.41	AGGAAATTGGTTCTAGATGCCA	144
Pepper1.55ch01	2108530	C	T	C	CA01g01300	59.9	ACCCACAATGTAGACGACAACA	60.11	CTGCAGCTCTTTGCCATTGG	107
Pepper1.55ch01	2109721	C	A	C	CA01g01300	59.93	TCCGAGGACATGAAAAAGAACCT	60.04	CGTTGTTTCTGAGCTTGGGC	106
Pepper1.55ch01	2110744	C	C	T	CA01g01300	58.4	ACGCTATTCTTTCCACGATATTCA	57.47	CCACTAGCAGAGTAGCATTGT	147
Pepper1.55ch01	2111718	T	T	C	CA01g01300	56.69	CTTACACAACACTGCTACGAG	57.98	TCAGATAATATGGAGGAGGCTGA	84
Pepper1.55ch01	2118983	A	A	G	Intergenic	56.95	ACATCAAAAAGGCAAATAATGTGG	59.63	ACATTTGCTTGTGGGAAAGGAC	103
Pepper1.55ch01	2119164	T	G	T	Intergenic	59.5	AGGATAATCGGTTAATCGCTCGA	57.87	AGCTAGAAAATTTGTCAACAACGT	142
Pepper1.55ch01	2119703	A	C	A	Intergenic	59.19	ACGACTCAACACAAGGTTATTGG	56.6	CATGGCCAACATTTGACTCA	129
Pepper1.55ch01	2126312	G	G	T	CA01g01310	59.9	TTCGTGTTCACGCTTCTCCA	59.15	TGGGGGCTAAGTGGAAAACA	116
Pepper1.55ch01	2127936	G	A	G	Intergenic	57.68	AACTACACCCAAAATCTATAGCCA	56.24	CGAGTATCGTTTAACAATCTTGTC	80
Pepper1.55ch01	2128040	C	C	T	Intergenic	60.04	CTTGCACGCTCCTAGACCAA	58.48	TCCATTTATTCAAGCCTTGATGGA	101
Pepper1.55ch01	2130124	C	T	C	CA01g01320	59.64	ACACATGGGAATACTTGGGCA	59.72	TGGATGGAAGCTGTAACTGGG	92
Pepper1.55ch01	2130625	A	A	C	CA01g01320	55.23	AATTGAAAGTTCCAATGCATTTTT	59.79	CCATGCCACCAGAAATGAACC	130
Pepper1.55ch01	2130881	C	C	T	CA01g01320	60.11	GAGCAGAATGTACCACGCCT	59.04	TGGTGTTGATTGCTTGGATTGT	102
Pepper1.55ch01	2131136	G	G	A	CA01g01320	57.69	TCACCAATCAAAGCCCATGT	60.47	TGTATGAAGAATGGCCGGCC	134
Pepper1.55ch01	2133340	G	A	G	Intergenic	58.34	TGCCTCTTTTAAGTGCCAACA	59.55	TCCCCTTGTCTTTGAATGTCCA	115
Pepper1.55ch01	2133889	C	C	T	Intergenic	55.97	GCTGTTTGGAGCTTGACTAA	59.71	TCAAGCTCCAATACAACTTCCTCT	147
Pepper1.55ch01	2135111	T	T	C	Intergenic	55.41	AGATGTGTCTGTTTTGGTGAT	59.69	TGCCACATTTAGGTAAGAGGCA	128
Pepper1.55ch01	2135965	G	T	G	Intergenic	60.02	TCGCCTTTAATAGTTCTATCGCGA	55.19	TGTAGTCACTAAGAATATCATGCT	131
Pepper1.55ch01	2136200	C	C	T	Intergenic	57.73	AGCCAAGGTGTTTCGATTGA	60.32	CCTTGCCTACGGAAACACGA	94
Pepper1.55ch01	2136889	A	G	A	Intergenic	59.33	TGAAAAATCCAACACACGCGA	60.04	CCGAGCATCCCTCTTGTGTT	139
Pepper1.55ch01	2138466	C	T	C	CA01g01330	59.94	CAGTGTGTTCATCGATCACGC	59.96	ACTTGCAAGCAGAGGTCTCC	83
Pepper1.55ch01	2138552	C	T	C	CA01g01330	59.96	GGAGACCTCTGCTTGCAAGT	55.44	ACATTTTTGTTTGCAGCCAA	140
Pepper1.55ch01	2139071	T	G	T	CA01g01330	60.11	AATCTCCTGGCTGAATGGGC	57.64	TCTCATCAAAGTTCAGAGAATGGA	115
Pepper1.55ch01	2139584	G	A	G	CA01g01330	58.81	AGATGGTGAGGAATGAGCACT	56.21	TGATGATTCTGGCTACCATTTC	112
Pepper1.55ch01	2140012	G	A	G	CA01g01330	60.47	TAATGCCGATGACCAAGGCC	59.74	GGTCCAGGGGGTTACACATC	125
Pepper1.55ch01	2140318	G	G	A	CA01g01330	59.38	AGAGCATGCAGATTGGTGGA	60.11	GCAAATGCCCAGAAAGCCTC	142
Pepper1.55ch01	2140392	G	G	A	CA01g01330	60.11	GAGGCTTTCTGGGCATTTGC	60.11	TTACAAGGGTGCACGTGGTT	113
Pepper1.55ch01	2141587	C	C	A	CA01g01330	58.8	GCCTCATCTAAAATCTTGAACCCT	56.2	AAAATCAGCCCCAAAGTGAG	84
Pepper1.55ch01	2143374	G	A	G	Intergenic	59.13	TCGAGTACGATATCGCCTTTGA	59.58	ACAAGAGCACAACCTTTGACAC	143
Pepper1.55ch01	2144291	A	A	C	Intergenic	59.93	AGCGTTTAGTTTTGGTGGTGC	55.26	ACAACAATGAGATAACCGACA	112
Pepper1.55ch01	2145212	C	C	T	Intergenic	55.97	GTTTGGTCGGGAACATGTTA	55.58	GACGAAGAATAACCAACGTTG	150
Pepper1.55ch01	2147411	G	G	A	Intergenic	60.18	CGGCTGAGGCGTATTCAGAA	55.65	TCATTCGTACTACAATGATGCA	142
Pepper1.55ch01	2147731	C	C	T	Intergenic	59.63	ACTTGAATTCGTGACTCCTGGT	57.76	TGGAATCTTGGTACGAGGGA	121
Pepper1.55ch01	2150759	C	C	T	CA01g01340	59.22	ACCCTCTTTACCAACCAACTCA	60.11	ATCGATAGCGCGTAATGGGG	143
Pepper1.55ch01	2151027	A	A	G	CA01g01340	59.97	CCCCGAACACAACCTTCGTA	60.16	TCTGAAGCCAAGTCTTTGCAGA	112
Pepper1.55ch01	2151822	C	T	C	Intergenic	59.89	GGGGACATTGCCATCATTGC	55.05	TGTTGGCAATTTCAAACTCAA	101
Pepper1.55ch01	2170985	T	T	G	Intergenic	56.22	TGGTGAGTAAGGAGAAGTTGT	58.7	AGGAATCCGACAATTGGGGA	110
Pepper1.55ch01	2174908	A	A	G	Intergenic	59.58	TGGATTCCCTCTCCACCTGA	58.52	TGAGTTCTTTGCAAGCTCATGA	87
Pepper1.55ch01	2176747	T	T	C	Intergenic	59.56	ACAGTTGCTTCCACTAACCTCA	57.03	TCCAACATGATCCCACAACA	82
Pepper1.55ch01	2178931	C	C	T	CA01g01360	59.9	TTCGCTCTCGGCATAACCTC	60.32	CCAGAGATGGGCAAGCACTT	141
Pepper1.55ch01	2182844	A	A	G	Intergenic	59.99	ACATTGATGGGTCTTGCTTAGGT	59.97	GCAGCAGTCACCTTTTGTGG	80
Pepper1.55ch01	2183498	A	A	G	Intergenic	56.25	GGAATCTATCCCTCGTAGAACT	55.28	TGACCACACACAATTTGATTTT	110
Pepper1.55ch01	2183670	C	C	T	Intergenic	59.8	CACGTCCCTTTTGATGAAGCC	59.5	AGGACGTGTGACTTTATTCTCGA	145
Pepper1.55ch01	2186061	G	G	A	Intergenic	55.91	AGCATATTTATTGGCCGCAT	55.47	ACATTCGTGTACCAAATAAGGA	110
Pepper1.55ch01	2186678	A	A	G	Intergenic	59.45	TTTGTTTCTCATCCGGTGTTCG	56.17	ACTAATACGTGCATAATTTCAAGC	80
Pepper1.55ch01	2186739	T	T	C	Intergenic	58.86	TGGGTTGTCTGGTAGTTGCT	59.33	ATAAGGTAGCTCCGCGACTG	82
Pepper1.55ch01	2188935	T	T	C	Intergenic	56.63	TCCAATCATACAACTCCACCA	60.46	CGGCGATCGAAGGAAGGAAA	116
Pepper1.55ch01	2189082	G	G	T	CA01g01370	60.4	TCTAGGGTTCCGGCGAGATT	59.96	AGCAGCATGACTTGGAGCTT	148
Pepper1.55ch01	2189429	G	G	A	CA01g01370	55.69	TGCTTGATTTTGAATGTTACGAA	58.54	GCCAAAAACTGCTAATAAACGAGT	123
Pepper1.55ch01	2190822	T	T	C	CA01g01370	58.93	GGCATGCAGTAATAGTTAGGACC	60.4	CCTCCATCTACGTGGGAGGT	150
Pepper1.55ch01	2192530	G	G	T	CA01g01370	59.78	CGCTGCCAAAACTTTGTTAAGC	57.98	ACTCATAAATCGCTAAAGAGCCA	131
Pepper1.55ch01	2194954	G	G	A	Intergenic	60.32	GCTCCGGTGATGTTCCCTTT	59.47	CCGTGCCAATATGCCACAAA	83
Pepper1.55ch01	2195718	G	G	A	Intergenic	59.96	GCATTACCTGCCTATACAGCCT	55.56	TTGGTTATGGTTTTCCTGGTT	118
Pepper1.55ch01	2195897	A	A	G	CA01g01380	59.82	TTGCCTCCCGTTTTTCCTCA	58.99	TGACGGAAACTGTTCACCAAC	150
Pepper1.55ch01	2196587	G	G	A	CA01g01380	58.26	CCCTCTTCAGATCTTCAATCTTGT	60.04	ATGGTGTGCTGCAGGAGTAC	144
Pepper1.55ch01	2197095	T	T	C	CA01g01380	59.12	TGTTCTCATTGTCTGCACTGC	59.97	GCACTCTCGAAGTTGGTGGA	133
Pepper1.55ch01	2198239	C	C	T	CA01g01380	59.81	TGCTCCTCCAACTTGCCTTT	60.18	TGCAGACGGAAGCTTTGACA	88
Pepper1.55ch01	2199322	G	G	T	CA01g01380	58.64	TCCAGTGAGATGGTCATAACGA	59.02	AGCCTATCTTAAAGGAGATGGCA	112
Pepper1.55ch01	2199415	C	C	T	CA01g01380	58.17	TGGTTCTTTTTCATCTCTGCCA	60.04	CCTAGTGCAATGTCCAGGCA	118
Pepper1.55ch01	2199546	G	G	A	CA01g01380	60.04	TGCCTGGACATTGCACTAGG	58.8	TCACAAGGTAGGGATGAGGC	148
Pepper1.55ch01	2200404	C	C	A	Intergenic	60.34	GCCTCTCTTGCTGGATTTCCA	60.18	GGCCATGCTTGACATTGCTC	126
Pepper1.55ch01	2201561	C	C	A	Intergenic	58.83	GGACACATTTGCCCTTCATCA	58.61	TGTGTCACGAAATGAAATATGTGC	127
Pepper1.55ch01	2202236	G	G	A	Intergenic	55.47	AGCTGAAAATATACTCTAAGTCGT	58.51	AGCTGCCTTTTTAGTTACTGCA	126
Pepper1.55ch01	2202360	T	T	C	Intergenic	56.92	ATTAGTCCAGCCTCAACTTGT	55.27	ATTAACTTTCTGTTCTATCTCCCA	80
Pepper1.55ch01	2202442	T	T	G	Intergenic	55.5	TTTGGGAGATAGAACAGAAAGTT	58.79	TTGGATCTGGCGTATGGGAA	113
Pepper1.55ch01	2203298	G	G	A	Intergenic	60.49	GCAGAAAACTCATCGATTCCAGC	57.95	AGAATGATGAGTTTTCTGAGCTCT	148
Pepper1.55ch01	2203809	C	C	A	Intergenic	59.38	ACCAAAATTTGAAGCTCTCGCA	55.74	TCACTAATCTACTCCTTTTTGTGT	148
Pepper1.55ch01	2204517	T	T	C	Intergenic	55.21	TGAAACTTACGATTTCACGAATT	58.44	TAAGTAGCGCGTGAAGATGC	110
Pepper1.55ch01	2204586	A	A	G	Intergenic	59.35	ATTACACGCATCTTCACGCG	55.97	CGTATAAAGACGCATGTGGT	95
Pepper1.55ch01	2206279	C	C	T	Intergenic	55.76	AGATGTAATAAATGATGGACTCGT	59.45	TGCACCAACCCAAGGTAAGT	85
Pepper1.55ch01	2207305	G	G	A	Intergenic	55.17	TGGTTTCCATGTTTAAACTCAAA	59.81	GTGAACGTGTTCCATGTCGTC	144
Pepper1.55ch01	2208592	T	T	C	Intergenic	58.57	TGGTACCCAAAGTTCGAGGT	60.02	TGGGACGGGTTAGATAGTGAGT	114
Pepper1.55ch01	2208903	C	C	T	Intergenic	57.01	TTGAGTCCCTCACGTTTCAA	59.44	AGGGTGTTTTCGATTCTACGGA	106
Pepper1.55ch01	2209048	T	T	C	Intergenic	59.82	AACACCACCACCAACATCGA	57.51	TCAAACCAACTCAATCCGACT	118
Pepper1.55ch01	2209554	A	A	G	Intergenic	59.53	TGACAACGGGCAGGTTAAGT	57.75	TCAAACATGGGTTGGATTGGA	88
Pepper1.55ch01	2213248	T	T	C	CA01g01390	59.96	TCATGTGGATGTTGCGGTGA	59.99	TCATTTCCAGTCGAATGAACCCT	96
Pepper1.55ch01	2213463	C	C	T	Intergenic	59.36	TGGAGGTCGAGGATTAGGGT	60.04	CAACGCCGGAAACAACTCTG	143
Pepper1.55ch01	2214898	C	C	T	Intergenic	58.72	ATGATTCGTTGCAGCTCGAG	59.75	GGGGGAGCAATTCAAAAGGC	91
Pepper1.55ch01	2219578	C	C	T	Intergenic	60.32	CGCTTTTGGCCTACTCACCT	55.07	GTTGGTACATTAGTAAAAACCAGA	141
Pepper1.55ch01	2219863	C	C	T	Intergenic	56.59	TCAATCAAACATGGGATAAACTCA	58.07	AGGGGTCATTTGGTAGAAGGA	80
Pepper1.55ch01	2220589	C	C	A	Intergenic	59.96	GGGTGGTTCGACATCTGGTT	60.04	GGCAAATGAACCACGTCACC	81
Pepper1.55ch01	2220722	C	C	T	Intergenic	59.9	GCTACGACCTCTGTCCTTCG	60.06	AGCCATGAGTTCATCCCAAGG	121
Pepper1.55ch01	2221032	C	C	T	Intergenic	60.03	TTGAACCCAGCCAAACACCT	59.4	GGAATGAAAAGGCTGCAGCA	145
Pepper1.55ch01	2223423	C	T	C	Intergenic	59.76	GGTACGTGTTACCTCGCACT	59.89	TGGTGTCCAGGTCAGCTTTC	136
Pepper1.55ch01	2224765	T	T	C	Intergenic	55.15	AATACACAACAAAGAGGAGAAAAA	58.56	TGGGAACTGGCTTCTAACCA	144
Pepper1.55ch01	2227011	C	C	T	CA01g01400	60.03	ACATCATCGGGTCTCTGGGA	58.29	TGTTCAGAACAGCTTTATCACCA	136
Pepper1.55ch01	2228052	G	G	T	CA01g01400	59.77	CAGGAGTTTCAATCACCTTGGC	55.59	GAAATGCACAGACTCTAGAAGA	95
Pepper1.55ch01	2228123	G	G	A	CA01g01400	59.18	CACCTCTTCTAGAGTCTGTGCA	59.47	ATTCCAAGCATTCACCGCAC	81
Pepper1.55ch01	2229028	A	A	G	CA01g01400	58.06	TCTCTTGGCTCCATGACTGA	57.36	AGCTCTGTTATCAGCAATGGT	128
Pepper1.55ch01	2229616	G	G	T	CA01g01400	56.37	AAAAATTCATGGCCAAACGC	58.08	ACTCTAGCGGTTAAACTCAACC	80
Pepper1.55ch01	2230528	T	T	C	CA01g01400	59.67	TTCCCTGGACATGCTGGAAG	58.08	AGAAGCACTTCAATAAAGCTCCT	144
Pepper1.55ch01	2232803	T	T	C	CA01g01400	59.72	CCATGTACCCTTGACTCTGCA	55.38	ACAGTAGAAGTGAGAAGAGGT	106
Pepper1.55ch01	2232837	A	A	C	CA01g01400	58.61	ACTTCACTACCTCTTCTCACTTCT	60.03	ACTGCACCCAAAAGGGACAA	127
Pepper1.55ch01	2234705	A	A	G	CA01g01400	60.25	CACGGGTGCAGCAACAATTT	59.96	TCTGCACTTTCTTGAAGAGATGGA	114
Pepper1.55ch01	2235224	A	A	G	Intergenic	59.89	TTCTTGCTGCCAGTTCGAGT	59.62	GGAATCACAGAGCTGCATGC	143
Pepper1.55ch01	2237116	G	G	A	CA01g01410	58.74	TCTCTGAAATCACAGGAGGCA	59.82	GATGCACCAGGGAAGACGAT	148
Pepper1.55ch01	2237913	C	C	T	CA01g01410	55.75	TAGGTGAAGGATACGGGAAG	58.91	CGATGAACAGCTTCAAGGGG	80
Pepper1.55ch01	2238198	C	C	T	CA01g01410	60.03	TCAACCTTGCGATTACTCGTCA	58.9	TCACGGAGAGTTGAATCCATCT	123
Pepper1.55ch01	2239983	T	T	C	Intergenic	55.18	ATCATGACTCTTTACCCCCT	60.03	ACACGAGCTCTCTACTTGTTGG	80
Pepper1.55ch01	2240191	G	G	A	Intergenic	59.86	TGTCCAACGAGGTTTTACGGT	57.26	CCATAAATGGTTCAACATGCCT	111
Pepper1.55ch01	2241261	G	A	G	Intergenic	59.39	GTCCAAAACATGCATGCCCT	59.68	GCTATCGACTCATACACAGTCCA	110
Pepper1.55ch01	2242269	C	T	C	Intergenic	59.81	TGGGAGCTTTTCTTTGGCCT	56.32	ACAATTTCTAGTCGAATTCACGA	109
Pepper1.55ch01	2242709	T	C	T	Intergenic	59.96	GCCCCTAAAGTGCTATAGGGAC	58.1	CAAATGTGCACATTACAGCAGT	90
Pepper1.55ch01	2242809	C	C	T	Intergenic	58.1	ACTGCTGTAATGTGCACATTTG	55.74	AGTTATGAAGTTCATGACAGCA	117
Pepper1.55ch01	2245897	G	G	A	Intergenic	58.62	TGCATGTTGGACTCCAAAACA	59.31	TGCAGATACCAAACACCGGA	148
Pepper1.55ch01	2249981	A	G	A	Intergenic	59.82	AAGTCCACGTCAAAGGTGCT	57.5	ACTCCTGACATTGAGATTTGAGT	124
Pepper1.55ch01	2250656	C	T	C	Intergenic	55.3	GACGGTTTATCTAAAATGACATGA	60.9	ATCCTCCAAAAACCCCACGC	83
Pepper1.55ch01	2251359	G	T	G	Intergenic	55.29	TCATGAAATATGACATGCCTCT	60.06	GGTAAGGCCTGCATACAACCT	136
Pepper1.55ch01	2252160	A	A	C	Intergenic	60.11	TTTGGCCCGACTTGTTCAGT	60.74	CATCCACGTGTCAGCAGAGG	148
Pepper1.55ch01	2252315	A	A	G	Intergenic	59.86	TCCATCTAATTGTACGCGGCA	55.44	GACTTAGGGTCACGCTAATAAT	114
Pepper1.55ch01	2257632	C	T	C	Intergenic	57.49	CGTGGAATCGATAAGAATAAACGT	56.01	ACATAATTTGTACTCCGATCATCA	134
Pepper1.55ch01	2264261	G	A	G	Intergenic	59.97	CTCGCCATACTAACCGTCCC	60.11	ACGCGTCATAGGGTCACAAG	82
Pepper1.55ch01	2379162	C	A	C	Intergenic	60.39	CCGGGCGTGTTATGAGACAA	56.66	AGCCATGAGAATTTAAACAGATCA	88
Pepper1.55ch01	2417597	T	T	C	Intergenic	55.72	TCATTTGTCACTCTGTTACGAA	56.42	CGTAACGTAACGTAATGTGGT	110
Pepper1.55ch01	2433780	G	G	A	CA01g01570	58.71	TGGCACCCAATAGCTACACT	59.66	TCTGCTTCATCCCTCCTCCT	109
Pepper1.55ch01	2434418	A	A	G	CA01g01570	59.24	TGCCTAGCTATCATAGTGTAGCC	56.99	AGCAGGAAAGTCACAACTCA	143
Pepper1.55ch01	2438525	G	G	A	Intergenic	58.98	TGAAACTTGTGGTAAAGCAGCA	59.93	GTGGCAGAGTGAATTTGTTGTGA	81
Pepper1.55ch01	2441656	G	G	A	Intergenic	58.16	TCCGTTTAGGTTAGCGAGGA	59.75	GCACATCGATTTGGCCCAAA	83
Pepper1.55ch01	2442149	C	C	T	Intergenic	60.18	GGCCCGAGTGTGTCATAGAC	60.25	CGCAAACCCAAAAGGACCAC	86
Pepper1.55ch01	2442788	T	T	C	Intergenic	59.55	TGCAAATGCGGTGTTATCGG	60.04	CGACACGCTCAAAACTTGGG	80
Pepper1.55ch01	2443220	A	A	C	Intergenic	59.97	CCGACTGTGTTGTGGGATGA	59.96	GTTCCTTGGGCTGTTCCGTA	95
Pepper1.55ch01	2446938	A	A	G	Intergenic	56.31	ACCTAGAGAGCCCAAGATTG	59.16	TGAGTTACTTGGGCTATTCCGT	86
Pepper1.55ch01	2447842	C	C	T	Intergenic	59.89	ACAGTGTAAACGGGGCATGT	59.54	AGTCTTGGCCTACGGTATGC	95
Pepper1.55ch01	2448472	T	T	C	Intergenic	59.97	GCGTGTCATGGGCGTAAATC	59.38	TGTGGGCCATAACACATCGA	146
Pepper1.55ch01	2450485	C	C	T	Intergenic	59.6	TTGGGCCAAATCGGTGTACT	60.11	CCAGTCTTGGCATACCCAGG	100
Pepper1.55ch01	2450579	C	C	T	Intergenic	59.82	CCATGGGGCAAAAATCGACC	60.02	CCTAAATGGACCCATCAACCCA	83
Pepper1.55ch01	2450615	C	C	T	Intergenic	59.44	TGTTTGGGTTGATGGGTCCA	58.25	AAAACCGTGGGCTATAGCAC	98
Pepper1.55ch01	2450761	G	G	T	Intergenic	60.47	GGGGAGCTGGGGATCATACT	59.87	CCTCATTTGCATCGTTTCGCT	86
Pepper1.55ch01	2452407	A	A	G	Intergenic	59.97	GGCCATTTGGGTGGTCAAAC	59.3	GACCCAGGCCAACTCCTTAA	99
Pepper1.55ch01	2453565	A	A	G	Intergenic	60.18	TCGGGGGCTGAAAATTGGTT	60.11	TAGCCTCGCCAACCTAAACG	80
Pepper1.55ch01	2453824	C	C	A	Intergenic	59.67	AATAGGCGAAAAGGGGCACT	60.18	GCCTCCCTAGCATGTCCAAG	120
Pepper1.55ch01	2455284	T	T	C	Intergenic	59.68	TCGAGGAAAATCGGTGTGCT	56.45	CGAGCAACATAGACTAAAACATTC	116
Pepper1.55ch01	2456364	C	C	A	Intergenic	59.25	CGAGGCATTTGAAATCTGGTCA	58.93	ACTTGGTTATCCTGCACTTTCG	146
Pepper1.55ch01	2456928	G	G	A	Intergenic	59.11	TGAGAGATACTAGATGCGCTTGT	59.12	CAGACGAAAGGAATTGGTGCA	89
Pepper1.55ch01	2457364	G	G	A	Intergenic	59.01	ACCAGTTGTTGTTCTGTTTTTGC	55.61	ACGTAGATTTTACCACTTGGG	122
Pepper1.55ch01	2459370	G	A	G	Intergenic	59.82	ACACAGTGGACGTGCTTCTT	60.11	GTCGAGGGTTGAGGTGGATG	95
Pepper1.55ch01	2459990	T	T	C	Intergenic	59.81	GCGTACCATATACACAACGCG	58.54	AACAAGTTACGGTTTGGATGAGT	80
Pepper1.55ch01	2460458	T	T	C	Intergenic	59.44	TCCTGTCCACTGGAAAACACA	59.39	ACACCAGCTGAAACATGAAGC	144
Pepper1.55ch01	2460515	T	T	C	Intergenic	60.16	CGACAGAGCTTCATGTTTCAGC	57.09	ACAAAGTCTAACGTCAGTGAGA	81
Pepper1.55ch01	2461329	C	C	A	Intergenic	59.78	ACTGAGGGGAACAAAACAGCT	58.13	TCGCATTCTTAGGATTCTTGCA	112
Pepper1.55ch01	2461456	T	T	C	Intergenic	58.13	TGCAAGAATCCTAAGAATGCGA	59.86	TGAGTTCAGCAGTTTGGACGA	138
Pepper1.55ch01	2461845	A	A	C	Intergenic	59.59	TCAACGTCTGGTGATCCAACA	59.97	GCAGCAATGTACTAAGGCGC	138
Pepper1.55ch01	2461967	A	A	G	Intergenic	59.97	GCGCCTTAGTACATTGCTGC	59.89	GAGGCTTCCCACGCATATCA	82
Pepper1.55ch01	2462006	G	G	A	Intergenic	59.89	TGATATGCGTGGGAAGCCTC	59.2	GGGGTTAACAAGAGCAAGACG	119
Pepper1.55ch01	2462365	G	G	T	Intergenic	58.52	TATCTCCCGTTCTTTCGCCT	60.03	TCTGCAGCCTGAATCAACATCT	108
Pepper1.55ch01	2462910	G	G	A	Intergenic	59.13	GGTGCCCAAGTGTACTTTCG	59.2	GGCGCTGAATCATCTGATGAG	150
Pepper1.55ch01	2463245	C	C	T	Intergenic	59.09	ACTGATTGGGCTTGTACTCTCA	59.65	AGTCATCAAGGGAGTAAAAAGGGT	114
Pepper1.55ch01	2463437	G	G	A	Intergenic	58.87	TGCCTAACCATACTTTCTTATGCC	55.99	AGTTAAGCTTAATTGGAATCCGA	93
Pepper1.55ch01	2467346	A	A	G	Intergenic	57.56	CTTGAGGTGTGCGTCTAGTT	58.56	TCGATCATTTAGCGAATGTTGGA	86
Pepper1.55ch01	2468006	T	T	G	CA01g01580	56.04	TGGTAGTGCTAGTAGTGTTGT	58.6	TGTGATTTTGCAGAAGCTAAGGA	98
Pepper1.55ch01	2468522	C	C	T	CA01g01580	59.72	ACCCAGAGGAAAACACACACA	55.4	AGCCGAAGAAAAATTTATGTTCA	132
Pepper1.55ch01	2469571	C	C	T	Intergenic	56.23	TCCGAAAGAAACTACGTCCT	55.22	TTTTGAACGGATGGAGTATGT	149
Pepper1.55ch01	2472198	G	G	A	Intergenic	55.44	TCCTCGATACAGTATTGGCT	55.45	ATTTCTACGTCAGCATGCTT	84
Pepper1.55ch01	2473404	G	G	A	Intergenic	56.28	TCTCTCTACTCTTCTTCTTGTTCT	55.42	AATCAATTAATAGGGATAGCCAGT	84
Pepper1.55ch01	2509261	A	A	G	Intergenic	55.23	AGTAAGATTCGATCCTTTAGCTT	55.45	TCTCCAACGATCATAATAGAACTT	105
Pepper1.55ch01	2509538	T	T	G	Intergenic	55.57	ACAAATTTAAGTTCACACGTGAA	60.32	ACCCTCGATCGTCACTTCCT	141
Pepper1.55ch01	2509754	G	G	A	Intergenic	59.75	CTTCGTGGTCATGCAGGAGA	59.99	TCCCCTACCTTATCTGCCACA	143
Pepper1.55ch01	2510978	T	C	T	Intergenic	59.8	CGGCTGCACTTTTATTCACGT	57.1	AGACTAAACCTTGATGCATTTTCA	128
Pepper1.55ch01	2511201	T	C	T	Intergenic	58.61	TTGGGATACAATGGCGAAGC	60.46	GCTAAACCCCCTTCGGCTAC	80
Pepper1.55ch01	2511356	T	C	T	Intergenic	59.82	TCATCAGAGGGGTTCGCATG	58.18	ACGGGATAAGTTTTGTTGGACA	80
Pepper1.55ch01	2513634	C	T	C	Intergenic	59.15	TGCAGCGAAATAAAGAAAATCGTG	57.75	TGGTCTTGATTTTCTGATCCAGT	150
Pepper1.55ch01	2514268	A	G	A	Intergenic	56.26	ACACAAATCTATCTCCACTCCT	58.55	TCAATCTTAGGTTCGTCGGGA	111
Pepper1.55ch01	2514773	T	G	T	Intergenic	56.53	TTGCTTGCTTCCTAGGATGA	55.02	TTGTTTACCAAACTCATTGCTT	128
Pepper1.55ch01	2515116	A	G	A	Intergenic	63.71	TTCCCCGGACACCACGCATA	59.3	TGTGAACGCCCAAAGTTAAAAGA	91
Pepper1.55ch01	2515172	G	T	G	Intergenic	61.47	GCACAGGGCTGCCTCTTTTT	59.97	ACGGCAATCTCACGTGAAGT	125
Pepper1.55ch01	2516176	G	T	G	Intergenic	57.04	AGCCTTGTGAGATTACAATAGGA	58.76	CGTTTCCCACGTAATACTCTTGT	109
Pepper1.55ch01	2516386	G	A	G	Intergenic	55.34	TACAGACATCAGAGTCTATCGA	59.17	AAGGATAAGTGTACGCAGTCCA	80
Pepper1.55ch01	2518957	G	A	G	Intergenic	55.16	TCATCATATGTTGAGCTTTTCAAT	59.89	ACTGGAGCTGAAACTTCGCA	95
Pepper1.55ch01	2519656	G	A	G	Intergenic	57.13	CGTGAGAGAGATAGTAATTGAGGA	60.03	AATTAGGCAGGGGGAAGTGC	133
Pepper1.55ch01	2519843	G	A	G	Intergenic	57.12	TAAGCCCATTTATTTTGGATTGGT	58.93	TGTCCAGAATAAAACTGTTCTGGG	80
Pepper1.55ch01	2519888	G	A	G	Intergenic	59.81	GGCCCAGAACAGTTTTATTCTGG	59.96	TCATTAGGCGCAACCCAACT	131
Pepper1.55ch01	2520226	G	A	G	Intergenic	58.21	AGCTACCTTCGAATAGGCCA	60.53	TTTCACTCGCCAACAGACCC	129
Pepper1.55ch01	2522512	A	G	A	Intergenic	59.18	CCTTAAACGATGGTTGGGGC	57.43	TCTTTTAGTGGTGTTGAATTAGCC	81
Pepper1.55ch01	2523060	A	G	A	Intergenic	56.5	CGATTGAAATACCTCTTTCAATCG	55.72	AATCTGCATTATCACAAGGTAGT	96
Pepper1.55ch01	2523696	G	T	G	Intergenic	57.38	ACACGTAATGTAACCAAATTCACA	55.01	CATTACAAGTAATCTTTCTCGTCA	107
Pepper1.55ch01	2524144	G	G	A	Intergenic	58.21	TGTTTCTCATCCGGTGTTCG	55.63	AAAATGATAGGGAGTGCTTCC	89
Pepper1.55ch01	2524566	A	A	G	Intergenic	57.14	TCAACCTGCAAGTTAGAACCT	59.38	TGACTCCGCCTCTGAGTAGA	126
Pepper1.55ch01	2524763	G	G	A	Intergenic	58.82	AGAACGAACCCATGCCAATG	59.29	CGTCCCATCGAAACAACTCG	148
Pepper1.55ch01	2525024	G	G	A	Intergenic	59.89	ACGCCTCAGCCTGAAAAGAA	55.13	TTGTGTTTGCTCTCAAGAGT	138
Pepper1.55ch01	2530664	C	C	T	Intergenic	55.33	TTGTCATGCAAGTTACGAGT	59.49	AGAGGAGGATCGTCTAAGACCA	117
Pepper1.55ch01	2533516	G	G	A	Intergenic	59.32	TAATATCTGACCACCGGCGG	59.17	ACACAAAAGTCAAAGGTGGTTCA	139
Pepper1.55ch01	2535506	G	G	A	CA01g01590	59.61	TGCTGTTACGGAGAAAGGCA	55.46	TGTCATGTGATCACAAGTTCA	104
Pepper1.55ch01	2535892	G	T	G	CA01g01590	58.33	ACTGTTTGCTTTCCATGTGGA	59.9	TCCATTAGATAATGACGTGCCACT	97
Pepper1.55ch01	2542722	G	A	G	CA01g01590	57.95	TGGAGGATGCCATAGAAGAGT	57.17	GCTTCCACTAGCTAAGTATCGA	107
Pepper1.55ch01	2556589	G	G	A	Intergenic	59.3	TCATTCCAGCTAGAAACACATTGG	58.13	GACAAAGATCCTAACATTCAGTGC	80
Pepper1.55ch01	2557000	T	C	T	Intergenic	57.61	TGCAACTATTAGCTTCCGCA	60.13	TGCAAAGGAGAAGCAGGTTCA	104
Pepper1.55ch01	2557129	G	A	G	Intergenic	60.13	TGAACCTGCTTCTCCTTTGCA	56.17	TCAATATTATCAGCTCTGTTTGGT	129
Pepper1.55ch01	2557296	T	C	T	Intergenic	55.17	TCTCGTAAATCAATTCGAGCT	60.24	ACCCCGTCTAAATTTGAACGAGT	130
Pepper1.55ch01	2557755	T	G	T	Intergenic	59.82	TGCTCCAACGAGGTGTCAAA	60.2	CCCAAGAACAGAAAGGTCCGT	146
Pepper1.55ch01	2557883	T	C	T	Intergenic	60.47	TGGGGTACGGACCTTTCTGT	58.3	TCCCACTAAGTGAAATCGCAC	86
Pepper1.55ch01	2557933	C	A	C	Intergenic	59.7	AGTGCGATTTCACTTAGTGGGA	59.9	AGAGTACAATATTGGAGACGGTGG	81
Pepper1.55ch01	2558041	T	C	T	Intergenic	60.03	TATGCCTGTGCCCGTGATTT	57.76	CGAGTAGAAAATAAGCAAACCACA	94
Pepper1.55ch01	2558997	G	A	G	CA01g01600	58.09	AAAAGCGATCAAGGGCTGAA	60.49	ACGAAACACTTGTTGCTTCTTCG	80
Pepper1.55ch01	2579257	C	A	C	CA01g01610	59.82	ATCGGAGAAACCCTAACGCC	59.96	TCCCTCCCTAACCGTGGAAT	116
Pepper1.55ch01	2580664	T	T	C	Intergenic	55	ACTGTATTTAATTGTACACGTACC	58.77	TGTTATCCTCCTCCTCCTCCT	136
Pepper1.55ch01	2641940	T	G	T	Intergenic	60.61	AGGCTGTGGGGAAATGAAGC	58.28	ATCCCGAATAACCTCATTCAAGG	80
Pepper1.55ch01	2654701	T	C	T	Intergenic	62.19	GAGGAGGGCTGGACCACAAG	59.68	TACAGTCGGGGTTCAAGCTG	90
Pepper1.55ch01	2655030	C	T	C	Intergenic	59.81	AGTCTGTGGTTAGGGGGTGA	59.76	CCCCGCGAACAAGAAACTTC	82
Pepper1.55ch01	2656493	G	A	G	CA01g01690	60.18	ATCGCTGGAGGAGGCATCTA	59.96	ATCCACGTGCCATGTGAACT	98
Pepper1.55ch01	2658985	A	G	A	CA01g01690	56.76	AACTGTTCTCTGGCATGTCT	60.32	ACAAGGTCGGGTTATGGTGC	115
Pepper1.55ch01	2659536	C	A	C	CA01g01690	58.85	TGGACGACAATTCCTTTCGC	60.18	GGAGCCACAGTGCTAGCTAC	132
Pepper1.55ch01	2670963	G	A	G	Intergenic	60.33	TTCCCTTTTATGGGCCCTGC	58.42	AGGTCATGCTAGGCTGAAGT	112
Pepper1.55ch01	2676448	G	G	T	Intergenic	59.82	ATTGACGTGATGGGATGGGG	59.68	GTGCCAACATTTGAGCTGCT	128
Pepper1.55ch01	2706624	C	C	T	Intergenic	60.35	GGTGAAATTCCACTGCTTCTGC	59.96	GACCCAAACACTCCCTGGAG	139
Pepper1.55ch01	2706873	G	G	T	Intergenic	59.89	AATGTGGTGTTGGTCCTCCC	59.51	ACAGCCTTTCCACTAACCACA	98
Pepper1.55ch01	2707615	T	T	C	Intergenic	59.96	CCCAGGAGGTGCATTTTCCT	55.34	AAACCCTTTCGAACCTTAACT	93
Pepper1.55ch01	2710147	T	T	G	Intergenic	60.32	TGGAGAGTCGAGTGAGGTCC	58.72	ACTTATGTCAGGAGGCTGCA	129
Pepper1.55ch01	2716196	C	C	T	Intergenic	58.96	TCCCTAACATCTTCTTGATTCCCT	60.03	AAGAAAGAGGGGGAATGCGG	137
Pepper1.55ch01	2726187	A	A	G	Intergenic	59.82	TGAGGCGTGACACTTCAACA	56.46	TCAGCTTGAGAAAATTGTTGGA	89
Pepper1.55ch01	2728557	A	A	G	Intergenic	60.18	TAATGTCGCGGGGTGAATCC	60.54	GGCCCATCATTCTCTCAGGC	80
Pepper1.55ch01	2737240	C	C	T	Intergenic	59.16	GGTGCCAGTCTGCCCTAATA	59.44	ACCTTGGCAGAAATATCCGGT	97
Pepper1.55ch01	2740710	C	C	T	Intergenic	59.6	GAGTCGTTCCAAGAACCCCA	59.9	GGTTTTGTCGTGGGTGTTGG	127
Pepper1.55ch01	2741277	T	T	C	Intergenic	55.38	TTTCTCCCGATTCTCTCTTTTT	58.68	ACACACACAGAGATGGTGAGA	84
Pepper1.55ch01	2743874	A	A	G	Intergenic	59.72	AGTGTTGATCTTGGAGCCTCC	60.46	CCCTGAAGGCAAGAGCTAGC	88
Pepper1.55ch01	2744771	A	A	G	Intergenic	57.47	ACACAAATTCTTGCCCTTGC	55.51	TGTTTATACATAATTAGCTCCCGA	141
Pepper1.55ch01	2746559	T	T	C	Intergenic	57.71	CCTAACAAACAAGGCCCAGA	55.29	GCATTCTGCGTAAATATGGAAT	149
Pepper1.55ch01	2746835	G	G	A	Intergenic	60.03	ACGTCTATCAAGCTCCCCCT	58.96	GCAAGTGCACACGTAAAAAGAG	133
Pepper1.55ch01	2746956	C	C	T	Intergenic	58.96	CTCTTTTTACGTGTGCACTTGC	58.41	GGGGTTTAGCTGAACAAGTATGA	144
Pepper1.55ch01	2749362	T	C	T	Intergenic	56.15	ACTAACATGCATGCACTTTCT	59.65	CGAAGTCAAATCCGAACCATCC	83
Pepper1.55ch01	2750008	T	T	C	Intergenic	55.46	TTTAGCTATCGCACTATTTTTGTT	56.37	TCGCAATCTCATTCAAACTTCT	107
Pepper1.55ch01	2750188	G	G	T	Intergenic	55.78	TCGAATGAATCACTGAACTGAA	59.96	GGTTTATTTTGTGTCGTCACCTGT	113
Pepper1.55ch01	2750456	A	A	G	Intergenic	57.46	AGGTAGGATATACTGGGTACAAGA	59.93	TCAGCCGTCTCAACATGTTGA	118
Pepper1.55ch01	2754029	T	T	G	Intergenic	59.39	TGCAAGAGATACCGCTTGGT	59.97	GTGTTTCTGGCACTTGCTGG	135
Pepper1.55ch01	2754471	T	T	G	CA01g01750	60.61	GGCAGTTTGAGGAGGCATGT	60.04	TCGAACTGCCATAGCTTGCA	109
Pepper1.55ch01	2757142	A	A	G	CA01g01750	59.52	AGTGGAAACATGGCACCTGA	60.11	GTTCTCATGCGAGGGAAGCT	117
Pepper1.55ch01	2757327	A	A	G	Intergenic	58.43	ACAAGAGGTCAACGTTCACG	59.87	GCACCAACCCTCATAACATGC	116
Pepper1.55ch01	2761014	G	G	T	Intergenic	59.45	TGGTGGCCCACTACAAGTTT	58.04	ACAGTACATAGTCAAGTGTTGCA	95
Pepper1.55ch01	2762297	T	T	C	Intergenic	60.07	CGGACCGTGTACCAAATACCA	55.14	TGAATGCTTGTTAATAACTTGCT	144
Pepper1.55ch01	2762749	C	C	T	Intergenic	59.11	CCCTTGGTGTCAATTCTGGC	55.88	TTTTGTTGGTTCCTTGGTGT	81
Pepper1.55ch01	2763538	C	C	T	Intergenic	59.9	CGCTTCATTCACTCAGCTGC	59.79	CTTCAGTCCACACATAGGGGG	111
Pepper1.55ch01	2765389	T	T	G	Intergenic	55.55	TGCCAATTTGAGCTTGTACT	59.16	AATGGCGCTCCCTATCAAGT	146
Pepper1.55ch01	2766225	G	G	T	Intergenic	60.38	TGCGAATGAATGCTAAACTGAACC	59.73	AACGATCGCCTAGTTTGTGGA	80
Pepper1.55ch01	2766505	G	G	A	Intergenic	59.24	CACCCATTAATACAACACCAGCA	55.18	TGCGAAAATCAAATGTTCTAAGA	124
Pepper1.55ch01	2766602	C	C	T	Intergenic	55.18	TCTTAGAACATTTGATTTTCGCA	55.07	AGATCATATAACGATCCCAACAT	103
Pepper1.55ch01	2771043	C	C	T	Intergenic	57.41	TGCTGCATTTTTACAAGAAGCT	59.47	GAATGAAAGGTGGTTCCGCC	82
Pepper1.55ch01	2771230	T	T	C	Intergenic	59.29	AATGATAATCCTGACTCCGCCA	59.93	ACTAAGTCGAAGCAGAACCTTGT	80
Pepper1.55ch01	2771281	T	T	C	Intergenic	59.59	TGACAAGGTTCTGCTTCGACT	55.62	GAAACACCAATAAATACTCCAACA	80
Pepper1.55ch01	2771918	C	C	T	Intergenic	58.06	CGCAAAAGTTGAAATAAGCTAGGA	56.44	ACGAAAGCATTTTTGTCCCA	109
Pepper1.55ch01	2772563	G	G	A	Intergenic	58.54	AGTTTCGTTTGGTTATGACTGGT	59.72	AGCCTTTGGACGTGATTAGCT	82
Pepper1.55ch01	2772795	T	T	C	Intergenic	59.61	TGAAAATGGCCAAAGTTTAGGCA	59.33	GGCTAAACTCAACGATTTTTGCC	82
Pepper1.55ch01	2774112	C	C	A	Intergenic	59.24	TGCGATATTTCCAACTGTTTTCCT	59.18	CTTACCCCTAACACGAGACGT	134
Pepper1.55ch01	2775245	C	C	T	Intergenic	59.75	CTCATGGCTAAACGGGACCA	57.61	ACCTAATCTGCATTTTATTTCGGG	111
Pepper1.55ch01	2776896	A	A	C	Intergenic	60.32	GGGCCAGTTGTCTTCGGATT	55.43	TCAAAACATGAAACTACTCAACAA	100
Pepper1.55ch01	2776929	T	C	T	Intergenic	55.13	GACTTGTTGAGTAGTTTCATGTT	57.31	ACGAAAATCTGGCTTCTCAGA	129
Pepper1.55ch01	2777131	T	T	C	Intergenic	56.68	ACCACACTGATGTTCCTTCA	60.68	CCCTGTGGCCGAATTGGAAT	125
Pepper1.55ch01	2777403	C	C	T	CA01g01760	59.65	CTGAACTCAAAACAAGCCACGA	58.16	AGCAAACCATTTCCTCTTCTGT	106
Pepper1.55ch01	2777976	T	T	C	CA01g01760	60.03	TGTTGGGCTTTTTCCCCCTT	59.06	TGTTTCGACATCAAACAGAACCA	141
Pepper1.55ch01	2779282	G	G	A	CA01g01760	57.63	TGAGTTAACTCTTGGGCAATCA	60.11	CGAGGTCGAGTGGCTTTGAT	89
Pepper1.55ch01	2779520	A	C	A	CA01g01760	60.39	AGCTGGGACATTTAGCTGGC	59.93	CGGTCCAGAGTCTCTACATGC	132
Pepper1.55ch01	2780230	C	C	T	CA01g01760	60.04	ACTTCTAGCGGCAAAGGCAT	59.76	CAGGCCTTCTGCTCTTTTGC	120
Pepper1.55ch01	2780345	T	T	C	CA01g01760	59.82	GAGCAGAAGGCCTGTGCTAT	59.74	CCTCATCTTGGGCTTCTGCT	150
Pepper1.55ch01	2783264	G	G	A	CA01g01760	59.96	TGCTTAGTGCCCAAGTGAGG	59.61	TGAAGTAGACCCAATCACCAACA	87
Pepper1.55ch01	2783630	C	C	T	CA01g01760	59.59	CAAGAAGGGCAACAAAGCTGT	58.95	CCAATTTCCAGGTGGTTGCA	80
Pepper1.55ch01	2784129	A	A	G	CA01g01760	59.9	CGCCACTTCTATCAGCGACT	59.83	TGGTTCGTGCAAACCCAAAC	94
Pepper1.55ch01	2791141	C	C	T	Intergenic	60.11	ACAGGGGCCCAACATCAAAA	59.06	TGGCAAGACTCGCAATATTGAG	98
Pepper1.55ch01	2791565	C	C	T	Intergenic	59.33	AGAACGGAAACCAGCAAAGC	57.2	TGCTGCAAATGAAGTTGTTCA	80
Pepper1.55ch01	2792095	A	A	G	Intergenic	59.82	ACTAATTGGGCGGGCTAAGG	59.86	AGAAAACAAGGAAGATGGGTGGA	114
Pepper1.55ch01	2794050	G	G	A	Intergenic	59.53	TGCTCAAACTCCCTTCGGTT	56.75	TCACATTACAAAATAATCGGCTCT	82
Pepper1.55ch01	2794209	T	T	C	Intergenic	60.18	AGTGGGAGCAACAGGACCTA	55.69	AGGAAAGAAATGTAGTCGAATGA	111
Pepper1.55ch01	2844987	C	C	T	Intergenic	59.76	GCTGCAATTTGCTTTGGTGC	60	CCTGTATACATTCCTCGGGGC	111
Pepper1.55ch01	2845100	T	T	C	Intergenic	59.93	GGGTTCTTGAAGGTGTAGGCA	57.42	ACATCCCAACTTAGTTCAATGAAC	142
Pepper1.55ch01	2845964	T	T	C	Intergenic	59.96	ACAAAGTGCAGACAAATGCTCC	59.61	CACTCCTCGATGGCTCTGAG	83
Pepper1.55ch01	2847733	G	A	G	Intergenic	56.08	GGTAGAGCCTTAGTCTAGGAC	59.97	CCACGCGAACACGATCAATC	140
Pepper1.55ch01	2848659	A	A	G	Intergenic	59.06	GAGTTGCCGACAAGTTGAAGT	58.91	TGTGCCACTTTGATGCTATGG	95
Pepper1.55ch01	2855793	C	C	A	Intergenic	58.12	ACAGCTGGAAGAAACCGAAG	59.79	CTCCCGTTTCTTCCATAGCCA	112
Pepper1.55ch01	2855970	A	A	G	Intergenic	59.79	TGGCTATGGAAGAAACGGGAG	57.76	TGTTGCCCAACCATAACTTCT	140
Pepper1.55ch01	2867972	C	T	C	Intergenic	60.11	CCGTGCCAACCATAACTTGC	58.69	ACACCAATTTCGCGTCAAGT	150
Pepper1.55ch01	2900947	C	C	T	Intergenic	60.18	AGAGCACGGGTTCATATGCC	60.54	ACTGAGAAGGTTTTGGCGGG	80
Pepper1.55ch01	2905983	C	C	T	CA01g01910	59.89	AGCGCTTTTGTTGGTAGGGA	59.67	TGGCTTCTCATCCAGTGGTG	90
Pepper1.55ch01	2906997	T	T	C	CA01g01910	55.52	TGTTGTGCATAGTCTCATTGT	57.24	TGAATTTAGGGGTAATAGGACTCC	127
Pepper1.55ch01	2907087	C	T	C	CA01g01910	59.4	TGCACCTTTTTAGCTGACGTG	55.23	CCTTTTGTGCTGACATAATAACT	80
Pepper1.55ch01	2907297	A	A	G	CA01g01910	60.54	GGCTGCTGCATGGCTATACA	60.18	AGGGACATTGACTCCACCCT	86
Pepper1.55ch01	2908782	A	A	G	CA01g01910	56.61	AACTTGTTCTATGCAACCAATAGA	57.89	AAGCAAATTTTAAAGATCTGGCCA	80
Pepper1.55ch01	2934372	C	C	A	Intergenic	55.68	TCCTAATGGATTCTCTACCCAA	58.93	GGAGATTTCTTTGCTGGTCTTGA	150
Pepper1.55ch01	2934584	G	G	A	CA01g01920	55.44	TTCTCATCCCATCTTCATCATAAT	60.59	GCAGCACGTATGATCGACGA	97
Pepper1.55ch01	2935802	T	T	G	CA01g01920	58.41	TCATGTTCAAGTCGCAGCAA	59.96	TCTCCATGTACCTCCAGCCA	80
Pepper1.55ch01	2935877	A	A	G	CA01g01920	59.96	TCTGGCTGGAGGTACATGGA	55.8	TTTGAAATTATGTTCGGTTCAACT	80
Pepper1.55ch01	2935948	G	G	A	CA01g01920	55.09	AGTTGAACCGAACATAATTTCAA	60.25	GAGCAACAACAAGTGGTGGC	94
Pepper1.55ch01	2936197	T	T	C	CA01g01920	55.54	TGATGTTGATGATGATGATGAGA	59.45	TGGGGTCTTCAAGCTGTTGT	143
Pepper1.55ch01	2937955	A	A	G	Intergenic	56.86	TGTTTGCCATGAATCATCTTGT	55.02	GTTAGGTTAGTTGTCTTTTTCTCA	100
Pepper1.55ch01	2938500	C	C	T	Intergenic	56.08	GCTTTGGGCGTCGATATATT	59.29	ACTTTCCCCGTGAAAAGTAGGA	130
Pepper1.55ch01	2946491	G	G	T	Intergenic	59.83	TGATAGGCAATGATGAGGCACA	58.09	TGAGAAAGAATTACCAGACCACC	113
Pepper1.55ch01	2964543	C	T	C	Intergenic	55.86	TCAATTAGGAGATCTTCTAGACCT	59.65	AGCAGTAGCAAAAGCAGGAGA	141
Pepper1.55ch01	3034123	T	T	C	Intergenic	58.93	TCAGCCAAGTCCCATTCTGT	59.55	GCCATTCGCTTCTCCAGTTG	134
Pepper1.55ch01	3036908	C	T	C	Intergenic	59.39	AGGCACAGGTCTAAGGTTCG	58.27	ACAACAACATCGTATATCCAGTGT	82
Pepper1.55ch01	3055876	C	C	T	CA01g02050	59.01	TCACCACCCATTCTTGGATCA	59.7	ACCTGTGTCCAGTCAGAATCAG	136
Pepper1.55ch01	3056764	G	G	A	Intergenic	59.75	TGCGAGTTTCTAACTTCCAAACG	55.74	AAGCATGAATTAGTGACACAGA	139
Pepper1.55ch01	3058952	A	A	G	Intergenic	60.04	CACTGCGAACTTTTCAGGGC	60.32	CCCGCCAGTTACTCGAACAA	147
Pepper1.55ch01	3060037	C	C	T	Intergenic	58.47	AGCGTAGGTCAAGTACGACA	56.44	TCATCCACATCCTATCTTTCGA	84
Pepper1.55ch01	3060118	A	G	A	Intergenic	56.44	TCGAAAGATAGGATGTGGATGA	57.01	AGATTGCTTTATTTGCTTGGTCT	139
Pepper1.55ch01	3060220	G	G	A	Intergenic	57.01	AGACCAAGCAAATAAAGCAATCT	55.66	TTTTCTTGTTTAGAAGTACTCCCT	97
Pepper1.55ch01	3061755	A	A	C	Intergenic	56.38	TCATCCTACCAAATACAGTACTCT	58.17	CAGCTTTGACCATAGTTCAGAGA	112
Pepper1.55ch01	3061828	C	C	T	Intergenic	55.34	TCTCTGAACTATGGTCAAAGC	55.83	TGCTAAAATTGTGTTCAAATGGT	80
Pepper1.55ch01	3062132	G	G	A	Intergenic	58.17	TGGAGTGGAAGAAGAAATTGCA	59.62	TCGAATTTGCACCGCATAGC	133
Pepper1.55ch01	3070631	C	T	C	Intergenic	57.58	TGAGAATGACAATTGGGTCGT	59.38	GGCTACGCTACCACATATCCA	131
Pepper1.55ch01	3081422	A	A	G	Intergenic	55.93	ACACCACCTATGCACATAGA	56.67	CCAACTGAAACATTTTGATAAGCA	139
Pepper1.55ch01	3081710	G	G	T	Intergenic	59.68	ACCCATATGAATCGATCACACGA	60.11	GGTCGCAATGGAGCAACTTG	99
Pepper1.55ch01	3081795	T	T	C	Intergenic	58.11	AGGCTTAAATCCTACGGGGT	56.65	TGGAACGAGATTAACACTTTGG	101
Pepper1.55ch01	3082950	C	C	T	Intergenic	59.75	TGCATCCACCATCGCCTTAA	59.27	CGATTTCTCCCCTTTTCCGC	145
Pepper1.55ch01	3083851	T	T	G	Intergenic	55.48	GCCTAAGCCAAATTAGTGTTG	58.92	TGAACTTGTGTTGAAGGTGTTGA	124
Pepper1.55ch01	3084498	T	T	C	Intergenic	59.11	TGCAACTTCATATCTAGGTCTCGA	59.7	CCACAATGCATCACTCAAACCA	122
Pepper1.55ch01	3085107	G	G	A	Intergenic	59.96	AGCCCACATATATGCTGCATCA	58.36	ACTTGTGTTGACACCTCAAGG	147
Pepper1.55ch01	3086815	A	A	G	CA01g02070	60.04	CCATAGTATCCACGCGACCC	60.18	CATCAATTTTCTGGGGCCGC	118
Pepper1.55ch01	3087498	C	C	T	CA01g02070	59.74	ACAACCACCCTTTCGTTGGA	60.06	TCCATTGCTAATGCTGCCTGA	134
Pepper1.55ch01	3089521	A	A	C	CA01g02080	59.87	GCTACGTGATGTCAACAAGCC	59.89	AAGGGTGGCTTTGTACCCTG	110
Pepper1.55ch01	3100407	A	A	C	Intergenic	59.6	GCACACAAATCATCTGTATCCACA	59.68	AAAGCTCCGTCTTGAGGTCC	126
Pepper1.55ch01	3101467	A	A	G	Intergenic	57.02	GGTATAATCACGTAGATGAGGGT	60.25	AAAATTGGGTTTGGCGCTGG	122
Pepper1.55ch01	3106199	A	A	C	CA01g02090	60.11	AGGGGCCACCAACATCAAAA	59.83	TTGCTGCTCTCGGAGATGTC	146
Pepper1.55ch01	3106766	A	A	G	CA01g02090	59.76	GCGCAATGCTTCTGGAGTTT	56.18	TGACCGCATTTTCTTTGTCA	146
Pepper1.55ch01	3123300	C	C	T	Intergenic	58.99	CAGCAGACTAAATCCACTGTGG	57.71	TCACCGCTCATTTTCAATATGC	140
Pepper1.55ch01	3125769	C	C	T	CA01g02110	59.89	TGCTCTGCAGTGGAATGTGT	59.26	TGCCGACATGTCCAAATCATG	106
Pepper1.55ch01	3126232	C	C	T	Intergenic	56.13	TCCATGGTAAGAAGAGCCAA	56.75	TGTTATCAGTTTAACGCTTGACA	82
Pepper1.55ch01	3126336	G	G	A	Intergenic	56.75	TGTCAAGCGTTAAACTGATAACA	60.39	CCGCTGGTCTTTCCTCTTCC	142
Pepper1.55ch01	3126420	A	A	G	Intergenic	60.39	GGAAGAGGAAAGACCAGCGG	59.47	ATCCGCTCATTTGCCAACAC	93
Pepper1.55ch01	3127511	G	G	A	Intergenic	60.18	AAGTGGGGTCTGGGGAAGAT	59.76	TCCAGAGTCTGTGTCTATCGGA	92
Pepper1.55ch01	3127894	G	G	T	Intergenic	55.62	ACATCACACAAATTGAAACGG	60.04	CCCTTGGGTGCTAACTGGAG	141
Pepper1.55ch01	3130526	G	G	A	Intergenic	60	CTCGATCATTCCATCCCAGGG	59.03	TCTCGTCAAGGAAGGTCACC	90
Pepper1.55ch01	3130973	T	T	C	Intergenic	58.9	CGGTCGACCTGAAGATACCA	55.68	TTCATGAGTTAGCCAGACATG	128
Pepper1.55ch01	3131085	G	G	A	Intergenic	59.97	GCTCATGTATGCTGCAAGGC	60.32	AATGAGTGCAGACCAGCTGG	92
Pepper1.55ch01	3131336	A	A	G	Intergenic	59.24	TGAAAACCTCGAAGGAGCCA	60.76	CGGCTCCCTGGGTAGAGATT	128
Pepper1.55ch01	3132966	T	T	C	Intergenic	57.14	TGTGTTTTTACATTCATGGGTGT	59.61	AGCTCAAACCTCTACCACAAAGA	126
Pepper1.55ch01	3133230	T	T	C	Intergenic	59.75	CAGTGGCGACCCAGGATTAA	59.75	GGCTCTCCATTGGTACGTGT	102
Pepper1.55ch01	3135073	T	T	G	CA01g02120	55.39	TTCTAACTTGCACACTGAGTT	59.9	CTGAACGCAACCAATAGCGG	149
Pepper1.55ch01	3135362	T	T	C	CA01g02120	56.39	AGCTTGAAAGATGTGCCATC	59.62	GCATCAGCACCAAGCAGATC	148
Pepper1.55ch01	3135643	C	C	T	CA01g02120	60.53	GGCGTTGGTCAGAGGTTCAA	60.03	GCACCAAGAACATCCTTCAACC	147
Pepper1.55ch01	3136078	T	T	C	CA01g02120	59.1	TGTCACTAAGGAGGGCTCAAG	59.76	GAAAAGAAGAGGCCGGCAAC	94
Pepper1.55ch01	3137560	C	C	T	CA01g02120	59.6	ACAACCGAGATTGGGAGCAA	59.26	CCAACGAAAAAGGAAAGAGAAAGC	132
Pepper1.55ch01	3138227	T	T	G	CA01g02120	59.36	ACTGTTTCCTTAGACCGTCTTGA	60.32	TGTTCTCTCCTGCAATGGGC	135
Pepper1.55ch01	3138348	A	A	G	CA01g02120	55.42	GGGTTCAACATCTACTGCAT	60.11	GGGCAGAAGAGGGTTCATCC	102
Pepper1.55ch01	3139562	T	T	G	Intergenic	56.45	GCTCTTGAAATTGTTGTTATCACA	59.18	TCAGAAACGACATCTCTGCTCT	139
Pepper1.55ch01	3141518	G	G	A	Intergenic	56.22	ACTCTTAACATGACGTGATATTGT	60.03	ACAGACTGTTGGGTGTGCAA	141
Pepper1.55ch01	3142983	G	G	T	Intergenic	55.32	ACTCTACAAGTTACAGATGATGAA	60	ACCACTTTTGCTCGGCATTTC	147
Pepper1.55ch01	3143310	C	C	T	Intergenic	57.11	TCTACTGCTAACGAATATGATGGA	59.78	TCCATTCTCATGACTCGAACTTGA	82
Pepper1.55ch01	3144144	A	A	C	Intergenic	59.49	TGCACTTCTAATCTGATGGCCT	60.47	TGAGGTAACAGAACCCCCGT	126
Pepper1.55ch01	3145374	T	T	C	Intergenic	55.18	GTCTAACATAATTTGATTGGGTGA	55.8	GCACGTTAATTTCTTGATTAGACT	96
Pepper1.55ch01	3146771	T	T	C	Intergenic	56.98	TGAAACCTCTTGATTTCTTTGTGA	60.11	ATGTCACTACGGTTGCGGAG	86
Pepper1.55ch01	3147527	C	C	T	CA01g02130	57.46	TCGAATGAACCTCCTTCCATC	57.9	ATCTGCTCGTTGGAAGTTCC	114
Pepper1.55ch01	3147667	G	G	A	CA01g02130	57.9	GGAACTTCCAACGAGCAGAT	58.97	TCTTTCCAAACGCACATGCA	131
Pepper1.55ch01	3147833	G	G	T	CA01g02130	58.97	TGCATGTGCGTTTGGAAAGA	57.2	CAAATGTTGTTTGCATCTGGC	148
Pepper1.55ch01	3148198	G	G	A	CA01g02130	59.96	AGTCTCCATGGTGCTGTTGG	55.15	TTTGGATTATTTGGGGCTCTAT	150
Pepper1.55ch01	3149442	G	A	G	CA01g02130	55.36	ATGTTTCGAATGTTGAGAAAAGT	56.04	ACGTCAATCTAGGAGAGATAACT	105
Pepper1.55ch01	3149508	T	T	C	CA01g02130	56.04	AGTTATCTCTCCTAGATTGACGT	59.75	TGACTTGCGATATGTGCCCA	84
Pepper1.55ch01	3149820	A	A	G	CA01g02130	58.63	TCCAAGCCAATTGTTCTTTTTCG	59.24	TGCCAGCAGAACTCTGAGTT	147
Pepper1.55ch01	3150170	A	C	A	CA01g02130	60.08	TGGATGAATGGAGTAGTCAAGTGG	57.26	TGATCACCACCAATTGATCCA	91
Pepper1.55ch01	3167856	G	T	G	Intergenic	58.89	AAAAGAAAAGGGCTTGGGTTCA	59.1	CAGACGACGATTAGGTATTCTTCG	80
Pepper1.55ch01	3168080	T	C	T	Intergenic	59.33	AGCAGAAGAGACGTCGTGTT	59.96	ACCTCGACCCAATTGGAACC	141
Pepper1.55ch01	3169189	C	T	C	Intergenic	57.97	AAGGAGAGTGACATCCACCA	58.13	TACATGCAGGCTAGTGGTCT	105
Pepper1.55ch01	3171763	A	A	G	Intergenic	55.89	TCAGTAGCTGATTTTGTTACACT	55.73	AGTTATTATTATGTGACCAGGAGG	132
Pepper1.55ch01	3173345	G	A	G	CA01g02140	59.96	GGAGGTTCAAGCACCGGTAA	59.4	CCGATGGGACGAATAGGAGG	131
Pepper1.55ch01	3174345	G	T	G	CA01g02140	59.92	TGGAGATGTGTTTGGCCATGA	58.79	GGTTTCACTCTTTTCAGCTCCA	82
Pepper1.55ch01	3174787	C	A	C	CA01g02140	60.11	AAGGCTTGGACAAACTGGCT	59.11	GCCCCTCAGAGTTACTAATACGA	90
Pepper1.55ch01	3175824	C	T	C	CA01g02140	59.54	TGACTTGGTTGCTCAGACGT	60.32	GTCCAGCTTGGCATGACAGA	100
Pepper1.55ch01	3175964	C	A	C	CA01g02140	60.32	TCTGTCATGCCAAGCTGGAC	59.96	ACAGCATTGCACCGGAGTAA	138
Pepper1.55ch01	3176104	C	A	C	CA01g02140	56.21	ACGTGGACTGAAATATGTACAC	60.4	AGGTCGTCCTCGCTAATCCA	122
Pepper1.55ch01	3176449	A	A	C	CA01g02140	59.68	TGCAGCAGCTGAGACTCATT	59.68	GGTGGAACGTCACTGGATCA	147
Pepper1.55ch01	3176570	G	A	G	CA01g02140	59.89	ACGTTCCACCTGCATGTCTT	59.81	ACTCCCAACTTCAGAGGGGA	91
Pepper1.55ch01	3176783	G	G	T	CA01g02140	58.25	ACGGGTTCACGAAAAGGTTT	59.82	GGCTGGCATCATCAGGAGAA	150
Pepper1.55ch01	3177730	C	T	C	CA01g02150	62.1	CCTGCAGGAACACGTCTGGA	59.68	CGGAGTACGTTTCACCCTGT	80
Pepper1.55ch01	3179858	T	T	G	CA01g02150	59.9	GGAGAGCAGAACAAGAAAAACACA	59.97	GAGAAAGTGACCAGCGGACA	121
Pepper1.55ch01	3180696	C	C	T	CA01g02150	56.4	ACTTTACTCTCTTCAGATCCACT	60.1	GTTGCACTACTTTAGCGGTGTG	80
Pepper1.55ch01	3180760	T	G	T	CA01g02150	58.1	ATTGTTGTCATCACACCGCT	59.26	TGTTGTTGTTTCCCGTCTGTG	85
Pepper1.55ch01	3181915	G	A	G	CA01g02150	59.96	TCAGCTGAAATTCACCGCCT	59.65	ACGTAGATCTCGTGCAATTTGC	92
Pepper1.55ch01	3190947	T	C	T	Intergenic	59.93	TGTCTGAAGTCGTGCTTTCGA	55.27	GTTTTCAGGTTTACTACTTCAAGT	130
Pepper1.55ch01	3195686	C	C	T	Intergenic	60.6	AAAGTTGCTGCTTTGCGCTC	57.03	ACATCTTTTTGGTGAAGAAGATGT	133
Pepper1.55ch01	3202236	G	A	G	Intergenic	59.82	TTGCAGGCCTGTTGTTGTTG	56.08	CAATACTTGTTGAGACAAAAGTGT	80
Pepper1.55ch01	3212064	T	T	C	Intergenic	60.08	TGAGTCCACTAGTCTATCAGCTCA	59.87	CCGCTAATCGTTTTTGGTCCC	127
Pepper1.55ch01	3220288	G	G	A	Intergenic	59.68	TAATGTTGGGCTCGTGCTGA	57.49	TGATATTGTTCCATCTGCCACT	114
Pepper1.55ch01	3222110	C	T	C	CA01g02170	55.04	CAAAAGGAAGAGAAACTACAACA	56.54	ACCTCACTTTCTTGGGAATCT	115
Pepper1.55ch01	3224286	G	G	A	Intergenic	56.38	TGCTTGACAGACCTTAGGTT	59.23	TGGGAAGCTCTGCTCTAATCC	122
Pepper1.55ch01	3226146	A	G	A	Intergenic	59.59	TCACGTGAAGTCAGTTCAGCT	55.22	ATCAATCTTCTCAGCCTAATATCA	91
Pepper1.55ch01	3229174	C	T	C	Intergenic	60.16	GCCAAGAGCGATAACCAGTACT	60.18	TGGCGAATTGACCAGTGTGT	98
Pepper1.55ch01	3229448	T	C	T	Intergenic	59.13	CGGAATTGCTGGCTCTGATAC	56.59	TCAACCAAAATTCAGTTTTCATCC	108
Pepper1.55ch01	3230299	A	A	G	Intergenic	60.04	GGAGAGTTCGGTTGGAAGGG	60.03	TGGGCCAAGCTAAAACTAGAGG	83
Pepper1.55ch01	3231329	C	T	C	Intergenic	58.02	TGTTGTGCACCACAGCTAAT	59.52	TGTTGCCATGTTGGTCCTCT	102
Pepper1.55ch01	3231386	T	C	T	Intergenic	59.01	AGGGCATTTAGAGGACCAACA	57.25	AGTAAGTGAGATTTAGTGGTGCT	86
Pepper1.55ch01	3231483	C	A	C	Intergenic	57.25	AGCACCACTAAATCTCACTTACT	55.48	AGTAGAAATTTGTAGGAACACTCT	132
Pepper1.55ch01	3232179	C	C	T	Intergenic	56.99	AGTGTCATTAATCTGTGGGCT	60.04	CCGCAGTTGGATGTCTTCCT	86
Pepper1.55ch01	3233761	A	C	A	Intergenic	57.95	TGCCCATGTAAAGAAATGGACT	56.6	CTGTAGGATTACTTGGGCCA	92
Pepper1.55ch01	3233827	A	A	G	Intergenic	57.69	TGTCAGTAACAATATTGGCCCA	59.44	AGGTGGTCGGATATCCAGGA	126
Pepper1.55ch01	3234374	G	G	A	Intergenic	59.63	TCCACCTTGACCAAATACACGA	55.77	AGTTTTGTAGACAGAGTTACATGA	81
Pepper1.55ch01	3234690	G	G	A	Intergenic	60	GGGAGTAAATGCACTGTGGGA	59.43	AGTCCATACCACTACCTCCGA	146
Pepper1.55ch01	3234878	T	C	T	Intergenic	58.94	ACGGTTTGTTGTTGTTGTTGC	55.02	TCTGCCAAATTAAATTTTCTCCA	113
Pepper1.55ch01	3236348	T	C	T	CA01g02190	60.04	AGCAACTGCAGCCTCTAGTG	60.18	ACCCTCCAGATCCCACTTGT	144
Pepper1.55ch01	3236589	G	T	G	CA01g02190	60	TGCGTTCAATGCAGAACTGTG	59.75	GTTGATGCAGGAGGCTCTGA	80
Pepper1.55ch01	3236649	A	G	A	CA01g02190	59.58	CAGAAATTTCAGAGCCTCCTGC	55.83	ATAACACTTAGGGCTGTCCA	80
Pepper1.55ch01	3236693	A	A	G	CA01g02190	56.72	ATTGGACAGCCCTAAGTGTT	59.17	ACGCCTCAATCTCAAGCTAGT	115
Pepper1.55ch01	3238610	A	C	A	Intergenic	59.26	GCAACGCCATGGAAGCTATT	56.14	AGAGAGCTTCTAACGTTACCA	150
Pepper1.55ch01	3239721	G	G	A	Intergenic	59.89	AGGTCTCGGTAGTGGTTCCA	59.86	TCCTAAGGGCCATTTACTAGTGC	120
Pepper1.55ch01	3239906	A	G	A	CA01g02200	59.96	TCCAAGGCCTTACGGTTGAC	57.73	TCCTATGCAGGGTTCTTCCT	97
Pepper1.55ch01	3246514	A	A	C	Intergenic	59.09	AGCCTCTTCACATCACCATCA	57.91	TCTGATTAATTACAAGGCACGGA	123
Pepper1.55ch01	3251397	A	G	A	CA01g02210	59.97	AACGTCACAGGCTTCTCTGG	57.55	TCTCAAATCAATGACAACCAACC	126
Pepper1.55ch01	3261068	A	A	G	Intergenic	59.02	AGGAGTGATAATTATGGGGCGT	59.18	TGCCTTGCAAAACAGAAGCA	145
Pepper1.55ch01	3270495	C	C	T	CA01g02220	59.24	ACATCCGGTTGAGTTGTCCA	59.22	ACATTCCACATTCCACCCCA	80
Pepper1.55ch01	3270757	G	G	T	CA01g02220	55.8	TGTCTTGTGCAACTGTGAAT	56.73	TCCCATCACCACAAAGTCAT	150
Pepper1.55ch01	3273307	C	T	C	Intergenic	55.04	AGTGTGTTGTGTTAGGAGTATT	58.94	TCTAAGGGACCAAAACCGCT	118
Pepper1.55ch01	3273746	G	A	G	Intergenic	59.46	AGGATCATCTTCACCCTTTTACCA	57.46	TGACCTAACGCACATCACAA	133
Pepper1.55ch01	3275126	T	T	C	CA01g02230	59.32	TCAGAGCTTCTTCACGTGCT	59.68	GCCTGGAACAAGCCAACTTC	99
Pepper1.55ch01	3276293	G	A	G	CA01g02230	59.32	GCACTGCTTCTCCACAAAAGT	60.11	TGGTGCCAGCTGAACTTGAA	86
Pepper1.55ch01	3277847	T	C	T	CA01g02230	56.09	ATATACCATGCCCAGAACGA	58.31	TGTTAGAGGTGAAAATTGACCTGT	80
Pepper1.55ch01	3278017	T	C	T	CA01g02230	57.81	TGCCCTTCAAAATACTATCACCA	59.38	TGCAGTGTTCTCTACGGTAACA	150
Pepper1.55ch01	3280150	T	C	T	CA01g02230	55.65	CAGCAGCACATTAATAATATGTGA	56.73	GGGACGACCTACAAATTTACG	92
Pepper1.55ch01	3284756	T	T	G	CA01g02230	59.86	TCGCTAAGGGCCTAATTGACC	58.86	CCCATAAATGAGGTCCAGGGA	141
Pepper1.55ch01	3288372	C	T	C	Intergenic	59.42	AGAACCACACATGATCCCATCA	59.83	TGAAACAGATCACCCCACTTGT	118
Pepper1.55ch01	3299640	C	T	C	Intergenic	59.76	CTCGGGATAACTCGTAGCCG	59.54	TCTTTGTGTGGTTTGCAGGC	129
Pepper1.55ch01	3320279	T	T	C	CA01g02250	59.77	GGAGGAGTTGCAGAAATTTGGG	59	AGTTCACCTGGCTTGGCTAT	150
Pepper1.55ch01	3320706	T	T	C	Intergenic	60.11	GAACCCTCGAGGAAGACGTG	61.52	CCAAGAGCGTTTTGTCCCCC	149
Pepper1.55ch01	3321715	A	A	G	Intergenic	58.48	GGTGCTAACCTAATCAATCACCA	58.99	GGGACGTTCGATTCCATGTG	150
Pepper1.55ch01	3322494	C	C	T	Intergenic	59.97	TGTTTGCTGCAATCCTTGGC	58.54	TGGGAGATAAGGGTGATTGTCA	87
Pepper1.55ch01	3324373	C	C	A	CA01g02260	58.24	AGGTCACACATCCATCTAGCT	57.5	AGAGGATTCATATAGCCCATGC	88
Pepper1.55ch01	3324704	A	A	G	CA01g02260	59.31	TGCTTCACCCATTTCTCCGA	59.04	TCGGGTTCGAGTGATGTGAA	134
Pepper1.55ch01	3325423	G	G	T	CA01g02260	59.61	GAACAGTCGGTGGGTGAAGA	59.48	ATTAAACCCAAACGCCGTCG	92
Pepper1.55ch01	3325639	G	G	A	Intergenic	56.91	AGCATTCATGGTCACTAGCA	60	TGTCATCTCTCACCAACACGG	111
Pepper1.55ch01	3325748	A	A	G	Intergenic	60	CCGTGTTGGTGAGAGATGACA	56.3	ACATTACACGTGATATCAACACA	94
Pepper1.55ch01	3325875	A	A	G	Intergenic	58.87	TGAGAGATGACAGATATCACGTGA	59.96	ATCAAGCCAACTCGCACTCA	123
Pepper1.55ch01	3326225	G	G	A	Intergenic	59.15	TGGGTTATGGATGTGGTCATGA	58.41	TCGTTGCGTCCAAATCAACT	138
Pepper1.55ch01	3326457	G	G	A	Intergenic	58.92	CCATCTGATATCCGGTACTCGT	59.58	AAATTTTGTTGGGAGTGGGGC	80
Pepper1.55ch01	3326716	C	T	C	Intergenic	56.27	TGCTTTCTTTATACGTATGGATGT	59.3	TGGTCCCCAAATTAGTGTCGT	85
Pepper1.55ch01	3327223	G	A	G	Intergenic	59.31	CGAGCTTCAATCATGTTTCTCCA	57.45	TCCATCCACAATAGAACAACGA	145
Pepper1.55ch01	3328281	C	A	C	Intergenic	55.3	ATACTATTTGTGAATTTTGCCCTT	57.58	TTCACAACTGGCACAAGACT	80
Pepper1.55ch01	3328586	T	C	T	Intergenic	59.76	TTGGGACTTTCGCATTTCGC	59.54	CTATGTCAGCTCGACCTGCA	149
Pepper1.55ch01	3329996	C	C	T	Intergenic	57.69	TGACCATGATCCTGAATTGTGT	57.03	CGGAATTTGCATTTCAATTTAGGT	135
Pepper1.55ch01	3330117	G	A	G	Intergenic	60.07	CCGTTTATACGCCCGATACGA	60.12	CGGTTGGAAATTTCTCATTCGCT	95
Pepper1.55ch01	3332171	A	G	A	Intergenic	56.09	TGGGCTGGGATAATCTAAAGT	55.15	TCTCGACAGACCTTAAATCAAA	149
Pepper1.55ch01	3332697	G	A	G	Intergenic	58.66	GGATACTCCTTGAACGTTTGCT	58.64	GCAAAGCCTAATAAAGGGGACA	118
Pepper1.55ch01	3332730	A	A	G	Intergenic	59.71	TGTTCTTGTCCCCTTTATTAGGCT	60.04	AATGACCCTCGGCTGAAGTG	114
Pepper1.55ch01	3334503	T	G	T	Intergenic	59.86	CAAGGAAAGGTCACAGTCCCA	59.73	ACTGTCGACATCAAAAAGAAGGTG	81
Pepper1.55ch01	3336621	T	G	T	Intergenic	56.61	ATTAACTCGTGAGTCGTGGT	57.11	TCTCCTGCAATGACTAAGTTCA	82
Pepper1.55ch01	3337027	C	T	C	Intergenic	59.8	GCAGGAGATTGTTGTGTGAGC	58.63	ACCTTATATACGTGCAGCTTCAC	80
Pepper1.55ch01	3337546	C	C	A	Intergenic	57.92	TGTTACAGTACATGCATAGCTGT	55.33	CACTGTTCTTATTAGTTGTTTCCA	144
Pepper1.55ch01	3338195	G	A	G	Intergenic	60.67	ACACCTGTCACACATAGCGC	56.26	TCATGTGATTTTAGCAAGTGGT	91
Pepper1.55ch01	3339236	C	A	C	Intergenic	58.44	TGGTGTCACATGTCTAATTAAGCA	55.03	ACCACGTTATCAATGAGACAT	97
Pepper1.55ch01	3339587	G	A	G	Intergenic	59	AGGGCTAGTGGGATTGCTTT	57.04	AAGTTCCACTTAAGCCAGCT	81
Pepper1.55ch01	3342750	G	G	A	Intergenic	57.47	AGTTCGCTATTACAAGTAGTTCCT	57.7	TCGTTGGAAAATTATTCAACACGA	116
Pepper1.55ch01	3342916	G	A	G	Intergenic	56.94	AGTCGGATGCATGTACAAGT	59.69	GCAGCAAAATCAACCGGTGA	107
Pepper1.55ch01	3343856	T	G	T	Intergenic	55.16	TCCTCTCTTCTTACTTTTCTTTCT	58.21	TGATGCACTGAATTGTCTGCT	88
Pepper1.55ch01	3343916	G	G	A	Intergenic	55.38	CCCTTCTTTTTCCCTCTCTTT	62.43	CTCCTCGGCCCTTCGCATAG	86
Pepper1.55ch01	3343948	G	G	A	Intergenic	62.43	CTATGCGAAGGGCCGAGGAG	57.69	GGACCATAAGATTCTGTTGTATGC	83
Pepper1.55ch01	3345363	G	G	T	Intergenic	57.02	TCTCTTTTGGTCCCATTGCT	58.82	AGTTGTTGAAAAACGTAGGTCGA	150
Pepper1.55ch01	3379761	T	G	T	Intergenic	59.49	TCGGCAACCATTTTTATCTTGCT	59.22	TTTGGGGAGTGTATTGGGCA	90
Pepper1.55ch01	3384312	T	C	T	Intergenic	59.9	TCGTGGAGCTCGAACACAAA	58.78	TGCACATCAATAATTATGGGCCA	88
Pepper1.55ch01	3385208	G	G	A	Intergenic	60.11	TACGCTGTTCGAGGAAGCTG	59.37	AGGTCATGAGTTCAAGTCGTGA	104
Pepper1.55ch01	3392114	C	T	C	Intergenic	60.18	TGGCGAAGAGAAGAAAGACAAGT	60.03	GGCCCTTCCCTGGACTACTA	96
Pepper1.55ch01	3393106	G	G	A	Intergenic	59.52	TGCAAAGTTTGTGGGGTCTTG	59.9	TTGTTGCCGCATTCGTGTTT	130
Pepper1.55ch01	3397620	G	G	A	Intergenic	56.94	GCATAATCTAAACAACAATGAGGC	59.48	AGCGTTCGTCATCTTACCGT	97
Pepper1.55ch01	3423490	G	G	A	Intergenic	58.7	TGCTCCCAATATGGTACTACGT	59.36	TCTGGTGATGCTTTCTTGTTTTGA	107
Pepper1.55ch01	3423596	C	T	C	Intergenic	59.36	TCAAAACAAGAAAGCATCACCAGA	57.42	GGTGTTCAACCTGGTACCAT	133
Pepper1.55ch01	3432932	C	T	C	CA01g02320	60.1	CGTAAGTTCCGTCGAAGTCTGA	59.96	GGCTCATCCAGTGTGTCCAA	138
Pepper1.55ch01	3445025	C	C	T	Intergenic	59.34	ACCATTGGATATAGCAGAACTCCA	57.52	GCATGTTGCGAGGTATAATATTCA	101
Pepper1.55ch01	3467249	G	G	A	Intergenic	59.97	CGGTGTTTGGTGTTCGCATT	59.97	AACGTTGTTGAGAGCGTTGC	87
Pepper1.55ch01	3499861	G	G	A	Intergenic	59.96	ACAATATAGCAGCCCTCGCC	59.18	AGCGCTGACAGATCACATCT	115
Pepper1.55ch01	3500653	G	A	G	CA01g02360	60.11	CCAATGCTTGCTGTGCTGAG	59.53	GTCCCTGGACAACCACTCAA	118
Pepper1.55ch01	3518513	C	T	C	Intergenic	59.54	TCCGGTGTTCGATATTCGCA	59.16	GATGGGCTGCTCTTCCCTTA	149
Pepper1.55ch01	3577291	C	T	C	Intergenic	59.47	TGGTCACCAAAAATGATACTTGGG	59.9	AGAAAGACAACGACGCCACT	114
Pepper1.55ch01	3618785	G	A	G	Intergenic	56.84	TGGGACCCCTTTTTCTTGAA	59.97	TGTTGAGTCGAGTGACCTGC	126
Pepper1.55ch01	3658846	G	A	G	Intergenic	58.71	GCTTTCTCACCAGCGTATCC	59.96	GGCCGGCAATATGTACTACTGA	103
Pepper1.55ch01	3662643	T	G	T	Intergenic	58.92	TGGTGAAATCGGACATTCGC	57.94	TGTGCAAGTATGAGCATCACA	139
Pepper1.55ch01	3664307	T	C	T	Intergenic	56.48	CCTTGACAAGAAGGAAAGTTCA	59.09	GGATGCCACCTACTTGGAGT	82
Pepper1.55ch01	3685779	G	G	A	Intergenic	58.88	CGACTAATTTAAATTCGTACCGCG	55.29	TCGAGCCCTGAATATGAAAAA	83
Pepper1.55ch01	3686007	G	G	A	Intergenic	59.33	GCGAGGCACCTCTTTTTGTT	59.42	AGTCTTCAATGCATTGTGACTTGT	116
Pepper1.55ch01	3687093	A	A	G	Intergenic	58.44	TCAAAAGGGCAAAAACAAAGTTCT	56.99	TCACAAGGATACAAGGTACATGA	140
Pepper1.55ch01	3688600	T	T	C	Intergenic	60.25	TCGCTCCCAACAGTTTCAGG	60.04	AAACCTTACGGTAGCGGGTG	116
Pepper1.55ch01	3688983	A	A	G	Intergenic	59.4	GTCCAGTCGAGCCTACACAA	59.55	GCATCGCGGTTTGGAATTCT	122
Pepper1.55ch01	3693813	C	C	T	Intergenic	56.64	TTGGCAAAAATATTATGTACGCAG	55.92	TGAGTTGATTGTCTTTCAAAAACA	80
Pepper1.55ch01	3693880	T	T	C	Intergenic	55.36	ACCCTTATCTTGTGAAGATTGAT	58.99	GCTCCGCCACTTTGTATTTACT	98
Pepper1.55ch01	3696648	T	T	C	Intergenic	59.99	TGGAGTTCGTAGATCGTTTTGGT	55.02	ACCTGAGCTCAAAAATATCAATC	85
Pepper1.55ch01	3696908	A	A	G	Intergenic	57.74	CAGCCTTTCTACCTCCAAGAG	59.87	GCTACACGCAACACACATCTC	131
Pepper1.55ch01	3697639	T	T	C	Intergenic	56.8	TCGATCCAAAATCTAGAGAAGGT	59.48	TCAGTTGGACATAACTTCAGTTGC	88
Pepper1.55ch01	3698806	A	A	G	Intergenic	60.1	TGGGAGAAGGTGGGTGAGAA	57.76	TGCGAATGTCACAAGAGTGT	110
Pepper1.55ch01	3699109	T	T	G	Intergenic	55.07	TTTTCTCTAATTCCTTGCCTCT	57.36	TCCCAGTTAAGTTCAAGATGCT	83
Pepper1.55ch01	3699222	C	C	T	CA01g02440	58.98	ACTTGCTTTGCGTGTTAGCA	59.75	CTCCAGCAGCTTGTCCATCT	124
Pepper1.55ch01	3699524	C	C	T	CA01g02440	58.42	TATTCTCCCAGTGGACCCAC	59.45	GGAGGAGGGGTAAAAGGAGC	128
Pepper1.55ch01	3701206	T	C	T	Intergenic	59.44	CCTGAGATCCCATGGTGTTCA	56.96	GCTTATTGAGCCAACTTTGAGA	125
Pepper1.55ch01	3701398	G	A	G	Intergenic	57.48	TGTGAGACTCGACAATTGCA	55.75	TCAAATTTTGAACTCCCTTAGGA	135
Pepper1.55ch01	3701530	C	T	C	Intergenic	55.51	AGTGAACATATGAACGAGTCAA	60.18	GATGATGTCAGGGGTGGAGC	146
Pepper1.55ch01	3705806	C	T	C	Intergenic	60.11	AGCATCGTCAGCTTGCTCAT	59.07	TCGATTGAGGAGGAGGAGGA	96
Pepper1.55ch01	3706098	T	T	C	Intergenic	59.83	AGGCCAGTTTCTAAACACAGGT	59.97	GCGCTTTGTCCTTGCTTGAA	118
Pepper1.55ch01	3711334	G	G	A	Intergenic	59.33	ACAATGCACCACTGCTGAAC	55.35	TCAATGTTGACCTATGGAAACT	96
Pepper1.55ch01	3711552	G	A	G	Intergenic	59.81	AAGAACCCAGCCCCCAAAAT	59.37	GGAACCACCCCCTCATGATT	114
Pepper1.55ch01	3713779	A	A	G	Intergenic	60.32	CACTACACGTGCGAGTCACA	56.42	TCACTCAATGGCGAATTTATGT	116
Pepper1.55ch01	3715159	C	C	T	Intergenic	55.95	AGTGAAAGGAAATTCGACATAGT	55.12	TTTTCTCGATTAAAAAGCCTATGT	82
Pepper1.55ch01	3716436	T	T	G	Intergenic	60.11	ATATGCACGTACGCCACACA	57.97	TATGTAGAAACAAGGGCGGC	121
Pepper1.55ch01	3720006	A	C	A	CA01g02460	59.89	CTGGTGAATCCTCGGGATGG	60.04	GAAATTGAGCGCCACGTGTT	111
Pepper1.55ch01	3720467	A	G	A	CA01g02460	60.25	ACTCAACCGGGCGAATGAAA	59.42	ATGCGACGAATCTGAATGCG	120
Pepper1.55ch01	3720890	G	A	G	Intergenic	56.02	GACGAGCTACTTTGATCATATGA	55.74	ACTGTAGAACAAATAAGAACCTGA	84
Pepper1.55ch01	3721773	T	C	T	Intergenic	58.15	ACCATATATGCACCACTTTGACA	57.74	CCTCGGAGGTTGTTTCAACT	150
Pepper1.55ch01	3721899	G	A	G	Intergenic	59.1	ACTTTCTGGGAATACACTCGGT	58.4	TCGACGATTCAAAATTTGCAACA	99
Pepper1.55ch01	3722798	C	T	C	CA01g02470	58.91	CCTGCAAGAGGTCGGAAATG	60.32	GAGTTACACCATGCAGGGCA	126
Pepper1.55ch01	3723149	C	A	C	CA01g02470	55.43	ACGATAACAACCACTCTGTG	60.25	AATTCACTTCACCCAGGGGC	100
Pepper1.55ch01	3723630	C	A	C	CA01g02470	58.96	ACCTTGAAATGCCTTGCAAGT	59.26	TGCTTTTGTTGCGCAAGAGA	131
Pepper1.55ch01	3724098	T	G	T	CA01g02470	56.17	TGTTTCTACTTTGGATTATGCCA	56.68	TGGTTAACTTAGAAGTGACCCA	145
Pepper1.55ch01	3724331	A	G	A	CA01g02470	58.33	TGCGCATAAGACCATGAAGG	59.72	AGATACAGCTCAAGCAAGCCA	137
Pepper1.55ch01	3728331	G	A	G	Intergenic	59.05	CCAATAGAATCTGGCACGCC	59.97	CGATCCTGCGGCTACAGATT	91
Pepper1.55ch01	3732574	G	T	G	Intergenic	59.82	AGGCGACAAACAGAACTGGT	59.18	CACTTTGCCCAGTATAAACCACA	82
Pepper1.55ch01	3733215	T	G	T	Intergenic	59.96	GGTGATGTGGCAGTCCTTGA	57.06	TCCTCCGTTGACAATTTCCA	108
Pepper1.55ch01	3740179	C	T	C	Intergenic	59.4	GTCCAACACGCACTCTCCTA	58.43	ACTCGCATCTGATTTGAAAGAGT	82
Pepper1.55ch01	3749403	T	C	T	Intergenic	55.71	ATCTTCCTCAGACCCCTTTT	60.06	TCTCCTCATTTGAGCATTCGTCA	85
Pepper1.55ch01	3749473	G	A	G	Intergenic	59.11	TCTTCGCAATTTGAACAGGGG	55.89	CCCATTAGTTTTGCAAGGGA	80
Pepper1.55ch01	3749799	T	C	T	Intergenic	59.53	TCGGTATAATCCCACAAGTGAAGT	58.33	ATGGAGATCATTTTAGCTTCGTCA	80
Pepper1.55ch01	3751374	G	T	G	CA01g02480	58.87	ACAGCAGATATCATGTCCTTTTCC	59.9	CTACCTCGTGCCGAAGACTC	120
Pepper1.55ch01	3752181	G	T	G	CA01g02480	55.44	ACCACAAAAACTGAATCTTTTCA	57.31	TGAGTTGATCTCCTTTAGTTTCCT	140
Pepper1.55ch01	3753239	C	T	C	CA01g02480	60.11	TGTTTGTGCTGCTGTACCCA	59.79	TCAGCTTCTGTGTGTGTGTGA	109
Pepper1.55ch01	3753656	A	G	A	Intergenic	58.95	AGTTCCACGTTAGCAGTCCA	55.86	ACTTCTTTTCGACTACTAACATGA	121
Pepper1.55ch01	3761375	A	G	A	Intergenic	55.91	TCTGAAAGTTGACGCATGTT	56.64	GTCCGTTAATTATGACTTACGAGT	143
Pepper1.55ch01	3761533	G	A	G	Intergenic	56.71	GCTGTTTAGCGACAAAATTTGT	59	AGTGGGGTCTAGAGAGCTGA	124
Pepper1.55ch01	3762605	C	A	C	Intergenic	60.11	TGTGCAAGAGGCTGTTTCCA	59.47	CGCACTGGCTGGACTAACTA	140
Pepper1.55ch01	3762757	G	A	G	Intergenic	60.13	TGTGCACAGTCTTACCTTGCA	59.36	TCCCTTTGATTGACCAGGAGG	80
Pepper1.55ch01	3765088	C	T	C	CA01g02490	59	CACAAGGGAGGGAGGGAATT	56.8	TGGTGTCTTTATCAATCCTCCA	113
Pepper1.55ch01	3765181	T	G	T	CA01g02490	56.8	TGGAGGATTGATAAAGACACCA	60.04	TGCACTCACTATGCCAGGTG	140
Pepper1.55ch01	3766539	G	T	G	CA01g02490	59.52	AAGGACAACAATCCGGTGGT	55.41	TGTTGAAATTTTAGTGCTATGCA	97
Pepper1.55ch01	3766959	C	T	C	CA01g02490	59.76	TCCAATGCTGATCTCAGAAGCA	59.18	TGAAAAATCGGCACAGAGAATGT	111
Pepper1.55ch01	3767501	G	A	G	CA01g02490	58.74	CAAACCATACCTTGCCAGCA	59.96	TCTGGCTTCCGCAATCTGTT	97
Pepper1.55ch01	3767760	A	C	A	CA01g02490	57.25	ACTGATTCGTAATAATGCAAACCA	59.86	TGCACAGCCTCAAAATTTGCA	82
Pepper1.55ch01	3767954	G	T	G	CA01g02490	60.11	CGTCCCTCCAAATCCTGGTC	57.93	TGGGATAACACTGAAGGTAGGA	86
Pepper1.55ch01	3768326	A	G	A	CA01g02490	60.03	ACAACAACAAATAAGACCGCCG	59.93	TGCGCTTCAGTTTTGCATTGA	141
Pepper1.55ch01	3768408	G	A	G	CA01g02490	59.93	TCAATGCAAAACTGAAGCGCA	59.6	ATTGGTCTGCTTGGAGTGCT	129
Pepper1.55ch01	3768673	T	C	T	CA01g02490	57.87	AGGTAACATAACCACCAGATTTCA	57.95	GCTTCGAGCAATGGATATCCT	147
Pepper1.55ch01	3769499	A	G	A	CA01g02490	60.18	CCCTCTACATGCCAGGCTTC	60.68	AAAAGGCTATCCCGGTGCAC	131
Pepper1.55ch01	3770864	A	G	A	CA01g02490	59.04	CAAACAACACCTGATCCAGCA	56.83	TTTGCTGTATTGTGCTTGCA	150
Pepper1.55ch01	3771297	T	G	T	CA01g02490	55.06	ACAGCATCTTTGACAACTAAATT	59.89	CGTCCATGGGCTCGGAATTA	149
Pepper1.55ch01	3771815	A	G	A	CA01g02490	58.9	GAGGAAACCTAGCCGAGAAGA	60.04	TGCGATTTTGTACTCGGGCT	100
Pepper1.55ch01	3772209	G	T	G	CA01g02490	58.9	GGGTCGAAGGGAAATTGAGC	58.61	AGGCGTTGTTTTGAGCTTGA	146
Pepper1.55ch01	3772548	A	G	A	CA01g02490	58.44	AGTCCAAGTACAGGATCGCA	60.09	GGGTTTGCTCAGTTTTGTGTGT	130
Pepper1.55ch01	3775485	G	G	A	Intergenic	59.89	ACCACCGGAGCAAAACTGAT	59.75	AAAGTCCGTCCCTCATCAGC	90
Pepper1.55ch01	3777251	T	T	C	Intergenic	59.8	TGCTGACCTTCCACTATTACAGG	60.04	ATTCACCAAGGGCTTCTCGG	147
Pepper1.55ch01	3780871	A	A	C	CA01g02500	58.96	TCAGTCAACCCCGTTAACTCA	60.54	ACCCGAAAAAGGCGCCTTTA	97
Pepper1.55ch01	3781528	A	A	G	Intergenic	56.95	AGGTGATGTTGTTGGGAGTT	58.88	ACTGCATAAACATATCGCGAAGT	129
Pepper1.55ch01	3781810	G	G	A	Intergenic	55.16	TGATCTTGGAGCTAATTGTCTT	60.08	GGACAAACCTTACTACCATCTCGT	80
Pepper1.55ch01	3781869	T	T	C	Intergenic	56.54	ACTCTCTGCCTTTGCACTAT	60.04	GGTGGAGTGCATAAGCCACT	145
Pepper1.55ch01	3782565	C	C	A	Intergenic	59.92	AGCATTTTGGGCCTGGTAAGA	58.13	ACGGCCTAAACATTCAAACCT	107
Pepper1.55ch01	3783999	C	C	T	Intergenic	58.15	CCAATGATAGATGACAGCTAGTGT	57.71	ACTTTTCAAGGCCGGATCAA	95
Pepper1.55ch01	3790075	A	C	A	CA01g02510	59.89	AGACACAAGGATTGCCAGCA	59.92	TGGTGCAACAGGATTAAGGCT	147
Pepper1.55ch01	3790757	C	A	C	CA01g02510	59.5	TGAGCCTAAACTCCTGATGGAC	59.92	TGGAAAGGAGGGGATTTTGGG	115
Pepper1.55ch01	3791317	A	A	G	Intergenic	58.02	TGGAAGTACCAATTAACACTGCT	56.49	ACAAACAAAAAGAAAAGCACACT	116
Pepper1.55ch01	3791661	G	G	A	Intergenic	58.96	TCCGATGACTGGTGTTCACA	59.75	CGGATTCGAGTCTTGGGTGT	96
Pepper1.55ch01	3791717	C	C	T	Intergenic	59.52	GTGATTTCACACCCAAGACTCG	59.53	AACGATGGTTGTGGTGGAGT	80
Pepper1.55ch01	3804519	G	G	A	Intergenic	57.38	TCTTGTTCGAATCTTCCTTGGA	56.38	CACAGAATCCAAGAAATAGTCGA	95
Pepper1.55ch01	3806976	T	T	C	Intergenic	56.44	AGTTAGAAGAGTAGTGCGTGT	59.83	GCTCCACGACTACTGGTCAG	82
Pepper1.55ch01	3808241	T	T	C	Intergenic	59.77	ACATCGAAGTGGTGATAGTGCA	57.46	TGTTGCAGATTGAACGAGGA	136
Pepper1.55ch01	3809675	G	A	G	Intergenic	59.45	TCTTCACCAAAGCCCACACT	60.4	TTGGCAAACTGTCCCAGCTT	126
Pepper1.55ch01	3814268	C	C	T	Intergenic	59.91	GTCGCGTGCAATATCAAAGACA	57.79	ACGAATTAGTTATCGACCAGTTCT	80
Pepper1.55ch01	3814316	G	G	A	Intergenic	57.79	AGAACTGGTCGATAACTAATTCGT	60.2	GCAGTTGCATGTCATGATGGG	93
Pepper1.55ch01	3820656	G	A	G	Intergenic	60.47	GGGGCCCAACATCGATGAAT	59.96	TGAGCAACAGTGGCAGTAGG	130
Pepper1.55ch01	3820831	G	G	A	CA01g02560	59.96	CCTACTGCCACTGTTGCTCA	59.64	ACAAACTCATGTCACTTGCACC	124
Pepper1.55ch01	3829326	C	C	T	Intergenic	60.07	CGGCATGACTTGATTTTGGCA	60.97	CAGTAATGTTGGGGTGGGCC	80
Pepper1.55ch01	3830113	C	C	T	Intergenic	59.97	GCTTCGTGTGTTTTGGCCAT	55.72	GAAACCTAAAGAATTCATGGCAA	86
Pepper1.55ch01	3832714	A	G	A	Intergenic	59.4	CCCAAAGGTTAAGCCAGTGC	60.11	TTCCTATGATGCCACGCGTT	93
Pepper1.55ch01	3833218	A	C	A	Intergenic	59.56	TCTGGCTTAGGTTGTTGTCTGT	58.15	TCCACCCAAAATGCTAAAAGGA	145
Pepper1.55ch01	3833515	T	T	C	Intergenic	57.02	GGTTTGTTTGTGTGTCTAAGGT	59.96	GGTCTGGGGAGGGTAGAAGT	114
Pepper1.55ch01	3833579	G	G	A	Intergenic	59.54	GCGTACACTTCTACCCTCCC	60.06	ACAATCAACACCACCACCACT	84
Pepper1.55ch01	3834994	C	T	C	Intergenic	56.58	AGGACCTGAAACACAAAGGA	59.03	GGCCCAGTGACTATGATAGACA	93
Pepper1.55ch01	3835194	T	C	T	Intergenic	59.67	CCACCATGTTACTGCTGGGA	60.25	AAGGCAGGACAGGCTCTAGT	94
Pepper1.55ch01	3835717	T	C	T	CA01g02600	59.82	GCCACCCATGATCAGACCAT	59.13	GCGAAGATGATTGGCTAGGC	114
Pepper1.55ch01	3835913	A	C	A	CA01g02600	58.52	TCTGATTGATCTCCACAGGCT	59.96	AATGGTTGTGGAGGCTCCTG	134
Pepper1.55ch01	3836120	G	G	A	Intergenic	60.32	CCTTCTCACCATGCCACGAA	59.23	TGGATGTCAACTGCCAAGGA	125
Pepper1.55ch01	3836862	G	A	G	CA01g02610	58.71	TCAGTCCTTTCCCTATGTTATCCA	59.51	AGGAAAGCACCAGAAGGAACA	137
Pepper1.55ch01	3837426	T	T	C	CA01g02610	58.14	TCTGTGTCAGATGTACCAATTTCA	58.66	TGGGAGAAGTAAATCTACAGTGGA	87
Pepper1.55ch01	3837697	T	C	T	CA01g02610	57.44	TCTGTTTGTGCCTTCTTCAGA	58.74	TCTCTCAATGCTGTCGTCCA	115
Pepper1.55ch01	3839473	G	G	A	CA01g02610	59.17	ACAGGTTGAATTGACAATGTAGCA	58.56	TGCTCTTGAAGGTTTTCTTTCTCT	141
Pepper1.55ch01	3841244	T	C	T	Intergenic	61.16	AACAAGTGCGTGACCTGCTC	58.59	TGAAACATTAGCGCTTCAAGGA	143
Pepper1.55ch01	3842020	C	C	A	CA01g02620	55.45	TGGTAGAGTTTAATACCTTTTCCA	59.96	CTTTGCCTGGCCTCCTGTAA	142
Pepper1.55ch01	3842363	T	T	G	CA01g02620	59.83	CACGTTTGTGCATCTGCGAT	59.61	GCAACATTGCGGGCATCATA	97
Pepper1.55ch01	3842514	C	C	T	CA01g02620	60.13	ACCAGATTTATGATGCCCGCA	62.46	GTTTTGAGAACCCGCAGCCG	145
Pepper1.55ch01	3843074	C	T	C	Intergenic	60.18	AAAGCCACCTTCAGACACCC	59.59	GGCAAAGACTGGCCAAAAAGA	92
Pepper1.55ch01	3843201	A	A	C	Intergenic	56.08	TCTCCATGACAACCTCAAGT	56.46	CTTTCAGAATGTAACCTGATGAGA	138
Pepper1.55ch01	3843725	T	C	T	Intergenic	58.9	TCCTTCTTTGATACGCTCTCCA	58.61	AAGCAAAAGTTGGTACGCCA	113
Pepper1.55ch01	3844273	G	A	G	Intergenic	60.32	GTTTGAGCACTTGCAGCAGG	59.77	TCTTCACGAGCATTGTAGAGCA	115
Pepper1.55ch01	3844369	C	C	T	Intergenic	64.11	ACCCGAACACCACACCACGA	56.17	AGAAAAATGCAAAAGACCTGTATC	80
Pepper1.55ch01	3844470	G	T	G	Intergenic	60	GGAAACAACTCGCTACCTCCA	55.94	TGTAAATCATTCTCAAGTCTAGGG	80
Pepper1.55ch01	3849271	T	C	T	Intergenic	60.04	GCCACCGACACCACATAAGA	60.11	CCGGTCTAAACGCCTTGCTA	116
Pepper1.55ch01	3857556	T	C	T	Intergenic	60.11	CTTTGACCTGCATTGGCGAC	60.39	CGCCAATCCAGGTCGAAGAA	131
Pepper1.55ch01	3860455	T	C	T	Intergenic	55.93	TGCATTCTTTTAGGTCACTTGA	58.46	ACAATTTGGCGCCATACTGT	102
Pepper1.55ch01	3864730	C	T	C	CA01g02630	56.74	AGCTGTCCAAGAAACCATCT	59.8	GGCTTCTGCAATCCTCAACAC	150
Pepper1.55ch01	3865325	T	C	T	CA01g02630	59.72	TGCGTAAACAGGCTTATCCCA	60.04	CATGGCATTGCACACAGCTT	101
Pepper1.55ch01	3865751	G	T	G	Intergenic	57.53	GGAGCCCGAGTTTTCACTAA	56.3	TACTGTACCATACGTTATGAAACC	80
Pepper1.55ch01	3866546	G	A	G	Intergenic	59.9	CGTGGTTCTAAACACAAAAAGGGA	57.64	TCTCAATCTGAACTCCTTTGATGA	117
Pepper1.55ch01	3869812	T	G	T	Intergenic	60.18	CCTCTGCCATCTCAACCTCG	59.67	TGCTTAGGTGGATGTGTGGG	122
Pepper1.55ch01	3871303	G	A	G	CA01g02640	59.39	TGTCCATTGCTAGCTGCTCA	55.9	TCTTTCGCTAAAATCTGCACT	144
Pepper1.55ch01	3873028	A	G	A	Intergenic	59.97	GCACACGCAAATTTGGAGGT	59.04	TCTCCGCTTTTCGAGACAGT	125
Pepper1.55ch01	3873883	C	T	C	Intergenic	59.89	AGCCTGCATCTTTTGGACCA	59.86	AGCCAGGTTAAACCAACGTCT	106
Pepper1.55ch01	3874165	C	T	C	Intergenic	59.16	ACGGTAACCAAACACCTGGA	59.18	TCGACGATATGCACCCACTT	95
Pepper1.55ch01	3876452	T	C	T	Intergenic	56.53	TGTGAAAGAATTTCCTTCATACCA	60.18	GATGCACTAAAGCCCCCGAT	101
Pepper1.55ch01	3879543	C	T	C	Intergenic	56.48	TTTGATCAGGAGGAGTGTTAGT	55.28	ACATGATCCTATCTCATCTCCT	80
Pepper1.55ch01	3879631	A	C	A	Intergenic	55.28	AGGAGATGAGATAGGATCATGT	59.96	ACTCCGAATCAGGACAGGGA	115
Pepper1.55ch01	3883571	T	G	T	Intergenic	59.86	TGATTGGCTGTGTCCAAAGGA	56.06	TCTCGTCGTAAACAATATTTCCA	147
Pepper1.55ch01	3884397	T	C	T	CA01g02680	60.18	GCTCGCCCTCTTACACGAAT	59.52	TCTGCAGTGGGGTAGCAAAA	95
Pepper1.55ch01	3884589	C	T	C	CA01g02680	59.97	GCGACTGACAGTGAACCAGA	59.82	TTTCCGAGTTTCTGGGTGCA	109
Pepper1.55ch01	3884815	G	A	G	CA01g02680	60.25	TGGTCGCCATGAAAGCAGAA	59.67	CCCTGTCAGTCTGGCAATCA	107
Pepper1.55ch01	3884892	T	C	T	CA01g02680	59.67	TGATTGCCAGACTGACAGGG	60.11	TGCCTTAGAGATGCACTGCC	99
Pepper1.55ch01	3885633	C	A	C	CA01g02680	60.11	CCCTCAAAATTGCTGTCCGC	59.1	AGTAGCTGGCTTAACAGTCTGT	85
Pepper1.55ch01	3886559	G	A	G	CA01g02680	55.1	TTTAAATTTTAGTTGGTCCTTGGT	59.96	TCCCTAGTTTACTTTTTCCTGCGA	81
Pepper1.55ch01	3886649	C	T	C	CA01g02680	56.38	TGTCTTAAGTTAAATGAGCGCA	58.39	AGCAAGTTCATTTGAGGCGT	112
Pepper1.55ch01	3887089	G	T	G	CA01g02680	56.91	GCATGTCCACTAAATTAAGAAACG	57.22	TGAAAGAGTTTATTGAGTCGTTCC	147
Pepper1.55ch01	3887267	A	G	A	CA01g02680	55.19	AAATGGGGAACAACTATGCA	57.36	AGGTTTGTGACAGATATGGTGT	109
Pepper1.55ch01	3887440	T	C	T	CA01g02680	57.76	ACCAGAGTTTATTACAGCCAACT	60.03	GGGGACTGGATGTTGGGAAG	127
Pepper1.55ch01	3887905	G	A	G	CA01g02680	56	TCTTGCAACCAAAAGACACA	59.09	TCAGGGCTAAAGCAGATCACA	146
Pepper1.55ch01	3888520	T	C	T	CA01g02680	60.03	CCACCCTCCATCTTTGCCAT	56.57	TGCTTAACCAGGAGAAGAAGT	82
Pepper1.55ch01	3889756	T	G	T	Intergenic	59.1	AGGCGACACAACTTATCTGGA	58.12	TGTTCAAAGACAAGGCTACACA	105
Pepper1.55ch01	3890771	A	G	A	Intergenic	59.97	CGAGGATAGAAACGGGAGGC	58.82	GGCAAGTGGTCTCCCATTTC	150
Pepper1.55ch01	3891595	A	G	A	Intergenic	60.11	GCGTACACTTTACCCTCCCC	59.31	TCAGGCAACAGCACATACCT	126
Pepper1.55ch01	3891835	G	A	G	Intergenic	59.48	AGAGGCTATTTTCGAAAGACCCT	59.6	TCTTGGGCCAGTGTAATGCA	103
Pepper1.55ch01	3892277	C	T	C	Intergenic	60.11	AAGCTCGTGGATTCTGCCTC	59.96	ATCACCCGGATGCAACCTTT	87
Pepper1.55ch01	3892341	C	T	C	Intergenic	60.18	TCGAGTTCACAAAGCAGCCA	60.25	TTCGTGCTCAATCCACCGTT	141
Pepper1.55ch01	3892662	G	A	G	CA01g02690	59.83	CCACTGCAATCGACGTTTCC	59.38	AGCTCCAGCATTGACCATGA	134
Pepper1.55ch01	3893748	T	C	T	CA01g02690	59.96	GCAACAGTGACATCAGGGGA	59.96	TGCTGGAGATTGCGACAACT	117
Pepper1.55ch01	3893985	G	A	G	CA01g02690	59.25	TGCGACAAAACTATCTTCAGGTG	59.89	TTTACACGGCTTGCTCAGGT	88
Pepper1.55ch01	3894675	C	T	C	CA01g02690	58.95	TGTCCTCATCTGAACCACACA	60.04	TAGGCGCACCAAGAGAACTG	119
Pepper1.55ch01	3894714	G	A	G	CA01g02690	60.04	CAGTTCTCTTGGTGCGCCTA	58.91	CAAGGAAATCACATTTGGGAGGA	90
Pepper1.55ch01	3895422	G	A	G	Intergenic	59.64	CACCCAATACAGCCAAACAACA	59.11	GCTTTGCTCAGCCATCTTGT	148
Pepper1.55ch01	3898120	T	C	T	Intergenic	59.02	ACTTATCACTCCACCACAACCT	57.16	TTTGTCTGAGATTGAGGCGT	148
Pepper1.55ch01	3898967	T	G	T	Intergenic	58.78	TGAGGTTTGTGGATGTTCACG	57.22	AAACTTTGAATAGTTATGCCCCTC	80
Pepper1.55ch01	3900971	G	A	G	Intergenic	55.22	AGAACTTATAGTTTCAAGCATGTC	59.16	ATAATAGCCTTAGAGTGAGGGCC	80
Pepper1.55ch01	3912424	G	A	G	Intergenic	60.35	TAGAGGTGGGCATGGTATGGT	59.9	TGTTGTTTCTTTAACCGAATGCCA	80
Pepper1.55ch01	3912653	G	A	G	Intergenic	60.29	CCACCATAAAAGCAGGGTCTCA	59.34	ACCTTTTCCTAGTTCCTCCTTTCA	150
Pepper1.55ch01	3913154	A	G	A	Intergenic	60.13	ACTCCTCTTCCAGTTTCCCCT	59.8	TGCTGCTGAAACATTAGTGCG	116
Pepper1.55ch01	3913240	C	A	C	Intergenic	59.8	CGCACTAATGTTTCAGCAGCA	60.55	ACCAGGTCAGATGCCTCCTT	107
Pepper1.55ch01	3914012	A	G	A	Intergenic	59.31	ACACGATAGCAAATTACGAAACCA	55.02	TGTGACTAAACAATATAGCCATTC	110
Pepper1.55ch01	3918403	C	T	C	Intergenic	55.54	AGCAGTAATTTCTCAAAAACATCA	56.82	TGAGTCGTTTGAGTATGACGA	124
Pepper1.55ch01	3922849	G	A	G	Intergenic	56.65	GCCCCCGGCTTAAAATAAAA	56.04	AGTAAGAGTTTAGGGTGTCGT	139
Pepper1.55ch01	3925118	G	A	G	Intergenic	58.37	ACACAAGTGGGAATGATCTAAACA	59.24	TGGGTATGTTGTTGTTGTTGCA	134
Pepper1.55ch01	3925160	G	A	G	Intergenic	57.49	TCAAAGAAGTGCAACAACAACA	56.55	ATGGACTGCGTACACTTATCT	80
Pepper1.55ch01	3925200	T	C	T	Intergenic	56.16	CCAAGTGGGGTCTAGAAAGA	59.15	GGTCTATCGAAAACAGTCTCGC	83
Pepper1.55ch01	3933843	G	A	G	Intergenic	59.41	TTTTCAACCCGATCCAACGC	59.2	GGCAACGAGAAAGCGAATCA	143
Pepper1.55ch01	3934881	G	T	G	Intergenic	59.97	AAGGCCACCAAAAACGATGC	59.89	TCCACCTCCACCTTTGCTTC	84
Pepper1.55ch01	3935821	A	G	A	Intergenic	60.18	TATTCCGGTGCGCTAAAGGG	55.4	TTCCCAAAAGCATCAACTAGT	135
Pepper1.55ch01	3937188	A	C	A	Intergenic	59.78	ACCACACATCTTTGGGTTCCA	60.11	TGCGTTGTAGCCGAACTAGG	121
Pepper1.55ch01	3937787	G	A	G	Intergenic	57.14	TGTAAGCGGGGATATATATTGTGA	55.2	GCACAAACTATTGTCTTATTACCT	130
Pepper1.55ch01	3938626	A	G	A	Intergenic	59.97	AAGGTTGCCGAAAACGAAGC	59.97	TGCCTCGGTCGTTTCATCAA	112
Pepper1.55ch01	3939106	C	T	C	Intergenic	59.43	GGTCTCAGGTCCAAATACCAGT	60.11	AATTCCTGGATCCGCCACTG	103
Pepper1.55ch01	3939325	G	A	G	Intergenic	60.11	GCATCTAACCACCCTTCGCT	60.11	TTCCACCTCACACCACCAAC	95
Pepper1.55ch01	3939959	T	C	T	Intergenic	57.7	TGATGAAACGAAACAAATAACCGA	59.67	AGGCTACTCGGGTTACTGGA	117
Pepper1.55ch01	3942993	A	G	A	Intergenic	56.46	TGTGGGTAGAGTTCATAATGAGA	55.47	TCGGTTAGGTTTTCACATACAT	148
Pepper1.55ch01	3943243	A	G	A	Intergenic	61.3	GCACATGCACAGGCGAAGTA	55.23	AAATGAGGTTTGAGGAGGATAG	112
Pepper1.55ch01	3947393	T	G	T	Intergenic	59.97	ACTCACCGTACAAAGGCAGG	60.14	CAGCTGCAATTTCATCGTGCT	137
Pepper1.55ch01	3947980	A	G	A	Intergenic	58.82	ACGGAGATATCCAGCATACCC	58.55	TGGTCTGATCGTCTCATGTCA	149
Pepper1.55ch01	3949669	T	C	T	Intergenic	59.96	TCGGATTTGTTGACGTCTCTGT	58.55	GGAACGCACTCATGGACATT	122
Pepper1.55ch01	3949740	A	G	A	Intergenic	61.19	TTGAAGGATCCGACACGGGT	58.47	TGTAGCGGTTTCGACTCTCT	101
Pepper1.55ch01	3950260	A	C	A	CA01g02730	59.9	TCGCTTATTGGATGTCGCGA	59.66	TGGCTAGTCCTGCTACTCCA	146
Pepper1.55ch01	3951855	G	A	G	CA01g02730	57.41	ACCAAAATATCAGCACAAATCTGT	59.89	TGAATCGGGGTCGTTTGGTT	136
Pepper1.55ch01	3952180	T	C	T	CA01g02730	59.9	TGAGTTTGTTTCTGTTGCCGAC	58.54	TCCTTCAGTGTGTAAATGCAACT	136
Pepper1.55ch01	3954248	G	T	G	Intergenic	59.96	ACACAACAATAAGGGACTCGCT	59.46	ACCGATGTGGCATCAAAAGTG	91
Pepper1.55ch01	3955837	C	T	C	Intergenic	58.77	TCCAAATGTTCAGGCATTCACA	59.8	TGAACGACCTATATGCCAAACCT	145
Pepper1.55ch01	3956676	A	G	A	Intergenic	58.08	AGGCTCAAAAATAGCACAAAAAGT	59.12	TGGGATTCTGAAAGATCATTCGTG	114
Pepper1.55ch01	3957543	T	C	T	Intergenic	59.45	AACGTTCAAATAGCTTTGGCGA	59.59	CCTGGAGAAGTAGCTACTGCC	80
Pepper1.55ch01	3958039	G	A	G	Intergenic	59.59	GTGTGACTCAGGAGTTCACCA	56.45	TGGGTTTCTCAGCTACATGT	116
Pepper1.55ch01	3958226	A	C	A	Intergenic	60.18	GGAGTCTGGCGATGGGTAAC	58.38	TGAGGGTCTATCAGAAACATCCT	80
Pepper1.55ch01	3958259	G	A	G	Intergenic	58.11	AGAGGATGTTTCTGATAGACCCT	55.95	TTGTTCCTTGCATGTCGATT	134
Pepper1.55ch01	3958585	T	C	T	Intergenic	59.76	GCTGAAACTGCACCATGTCC	59.97	GTGGACGGGACACATGAAGT	106
Pepper1.55ch01	3958652	G	A	G	Intergenic	59.97	CACTTCATGTGTCCCGTCCA	56.85	TGTGTGGGTATAGTAGGAGAGA	89
Pepper1.55ch01	3958945	T	C	T	Intergenic	58.97	AGGAAGGATCAATAGGAACACTCA	60.04	ACATGGGCTAGTGGTGAAGC	94
Pepper1.55ch01	3960656	T	G	T	Intergenic	60.03	ATTCTACCCTCCCCAGACCC	56.13	TGTAAACAAATAGCTCTCAACCA	129
Pepper1.55ch01	3960794	G	A	G	Intergenic	56.52	TGTAGCATTTTACAATAGCACCA	55.38	TGTAATTGAAACAGGTGTTGTAC	82
Pepper1.55ch01	3960831	G	A	G	Intergenic	57.62	GGTACAACACCTGTTTCAATTACA	57.89	TGCTCCAATTTCAGCATCGA	91
Pepper1.55ch01	3961419	A	G	A	Intergenic	59.97	AGGACGTAGATGAGCGCATG	59.75	TGATGCGTTCGGTAAGCTGA	146
Pepper1.55ch01	3961747	T	C	T	Intergenic	58.37	TGCTCAAAATGCTTTGTTATGCA	60.25	GGGAGGGGAGAGTGTACACA	133
Pepper1.55ch01	3961959	A	G	A	Intergenic	55.28	TTCGAAGCTCCATGTTCTTT	59.23	TGTGGCTCAGGAGTTCTTTCA	120
Pepper1.55ch01	3962728	G	A	G	Intergenic	58.81	ACTTCAAACTCTAGGCCATCCT	58.41	CGACATTTTCGGAAGGAGAAGA	143
Pepper1.55ch01	3962778	T	C	T	Intergenic	55.29	TCATCTCTTCTCCTTCCGAA	55.86	TCATAGGAGCTTGAACTTTATTCA	89
Pepper1.55ch01	3963548	A	G	A	Intergenic	58.55	TGCCTGGAAAGACAAAACACA	59.09	AGGAGAAATCACAGGGAAGAAGT	94
Pepper1.55ch01	3963607	C	T	C	Intergenic	59.09	ACTTCTTCCCTGTGATTTCTCCT	59.83	AGTCGACGATGACGCATTCA	126
Pepper1.55ch01	3964329	G	A	G	Intergenic	60	GCGGTCACTTCTTTGTTGGAC	59.76	TGGATGTCACGACGGTCTTC	125
Pepper1.55ch01	3964531	C	T	C	Intergenic	60.11	TTGCTGCCTATTGAGCTCCC	58.45	AGAAATGGCAATGCAGCTCA	104
Pepper1.55ch01	3965052	G	A	G	Intergenic	59.28	TGGGATGGTAGAAGGGAGGT	56.17	TGGGAGGATTAACACCTTAAGA	120
Pepper1.55ch01	3965317	G	A	G	Intergenic	60.11	ACATGCACATCCAGCTCCTC	59.87	CGTGGCAGAAAGGTTGTTTGT	138
Pepper1.55ch01	3968052	C	T	C	Intergenic	59.92	AGCCTCTTGGGGTTACTCTCT	59.02	AAGAATCGCCAGACACCTGA	96
Pepper1.55ch01	3972660	G	T	G	Intergenic	59.82	CTGCCCGGAGTTTCTGCTAT	59.96	GAAGGGGCGACTTTTGAGGA	105
Pepper1.55ch01	3972813	C	T	C	Intergenic	59.96	TCCTCAAAAGTCGCCCCTTC	58.11	AGCATGAGATTGATCTGCTTGT	129
Pepper1.55ch01	3973542	G	A	G	Intergenic	59.35	TCCATTTCCACTTCAGTTCCTCT	57.63	TCTGCCTTAAAGTTGGGCAA	98
Pepper1.55ch01	3974110	A	C	A	Intergenic	59.52	AGAAAAAGAGGCAGCCCTGT	59.66	TCAGAGATATGCACAATCTGAGCT	81
Pepper1.55ch01	3975781	C	T	C	Intergenic	59.38	GGGATTTGGACCCGAGACTT	59.09	CCTGTCTCAGGTCCAAATCCT	90
Pepper1.55ch01	3976885	T	G	T	Intergenic	60.04	GCAACGGTGGCAAAGAAGAG	60.04	CGTTTACGGCAACCTCTCCT	89
Pepper1.55ch01	3979447	C	T	C	Intergenic	60.39	TTACCGCTACCACCGCTTTC	60.2	GCAGAACCTCCGGTAGATTCC	94
Pepper1.55ch01	3979532	A	G	A	Intergenic	59.55	TGAGAGAACAAGGAATCTACCGG	59.52	CGGGAGCTTTAGTGCACTAGA	91
Pepper1.55ch01	3980241	G	A	G	Intergenic	59.67	TGCCAAATAGAAGAACCTCCAGT	60.04	ATTTCGTCCTCGTCGTTGCT	122
Pepper1.55ch01	3983308	C	A	C	Intergenic	59.79	GGAGAGCATGGTATGGTTGGT	59.78	TGTTGTTTCTTTTTGGTGGATGGT	119
Pepper1.55ch01	3983408	T	C	T	Intergenic	60.03	TCCGTACGATAATTTTGGCATTCG	60.18	GTATGGACTGCGTACACCCC	132
Pepper1.55ch01	3986125	T	C	T	Intergenic	60.04	ACTTTTCGGAGGTAGCCAGC	60.03	TGCGGAGGTAGTGGTATGGA	136
Pepper1.55ch01	3986468	G	A	G	Intergenic	59.9	TGCCGATATCGCGTGTAACA	56.87	TGCATATGAATGACTTCGTTTCA	147
Pepper1.55ch01	3986778	T	C	T	Intergenic	60.32	CCCTCCAAACGACCACGATT	59.03	TAACGTGGAGTAAGGCTGCA	127
Pepper1.55ch01	3987897	G	A	G	Intergenic	59.96	GGAGGGGGATGCCTTTTTCA	59.36	GCATCTTCCATTTCTAACTCTGCA	102
Pepper1.55ch01	3989108	G	A	G	Intergenic	58.28	TCTTGCAAACACTATTCCAAGGA	57.05	ACTAGAAGAAACCAAGACAATGC	91
Pepper1.55ch01	3989619	C	A	C	Intergenic	59.4	CCCCTTTGCTACAAGTTGGC	59.31	TTCCAATCACGCTTGGGAGA	132
Pepper1.55ch01	3989712	C	C	T	Intergenic	59.31	AGGAACAATCTCCCAAGCGT	59.1	CAAGCTACTCAGAGGCCTGT	98
Pepper1.55ch01	3990132	C	A	C	Intergenic	59.01	AGGCTGCTTGTGATCTCCTT	58.24	GGCTAAAGCAAGGGCATGTA	150
Pepper1.55ch01	3991810	A	C	A	Intergenic	56.25	TTGATTGTTTCTTCCACCCG	59.38	GGGATGGGTCCTGCAGTTAA	81
Pepper1.55ch01	3994772	C	A	C	Intergenic	59.48	CGTCGACTCTCCGAGAAACA	59.51	TGGGGACATGCAGGTAATCTC	130
Pepper1.55ch01	3996730	A	G	A	Intergenic	57.91	AGCGATTTCCGTCATGTTGA	60.6	GGGTTGAAGAAGCGACGGAA	126
Pepper1.55ch01	3996987	A	G	A	Intergenic	60.11	TCGCTTTCTCTTCTCTGCCG	60.11	AAATGTGAAATCGGCGCCAC	111
Pepper1.55ch01	3997669	C	A	C	Intergenic	57.07	ACCTCCAACAGATTTCGTGT	60.04	ATTTCGTCCTCGTTGTCGCT	109
Pepper1.55ch01	3999472	A	C	A	Intergenic	60.11	GCTCCGACGGTTTCCCATTA	57.28	ACCTGAGGTCTTAGGTCCAA	125
Pepper1.55ch01	3999849	G	A	G	Intergenic	60.32	CTCTTCCCTCCTCCTTCGGT	60.04	AGCGACAACGAGGACGAAAT	148
Pepper1.55ch01	4000626	G	A	G	Intergenic	57.64	TGTGCCCTAGTATTGTGAAACA	60.25	CCCAGACCTCACTTTGTGGG	143
Pepper1.55ch01	4002692	T	C	T	Intergenic	60.18	GCTCGCCGAAAGAGAGGATT	60.46	CGGGGCTGCCCTTTTACTAG	96
Pepper1.55ch01	4002933	A	G	A	Intergenic	55.09	GCTTCCCTTCTATACACATATCT	60.03	GCCAGAGCCCATACAGGTTT	150
Pepper1.55ch01	4004961	A	C	A	Intergenic	55.68	CACATAAATCTGGAATTTCACTGT	60.18	GTTGACCAGATCGGGTACGG	146
Pepper1.55ch01	4006386	C	T	C	Intergenic	56.98	AGAGACGATCAGACTAGCCT	56.25	CCAGAAGGTGTATGTAATTTCCA	92
Pepper1.55ch01	4006432	A	G	A	Intergenic	56.25	TGGAAATTACATACACCTTCTGG	59.83	ATGCCAATCGTGACGCTTTG	86
Pepper1.55ch01	4009347	A	C	A	CA01g02750	60	GAGTGTACCTGCATGTCCACA	58.86	AGGGGTAATTCTTTTTGAAACGGA	100
Pepper1.55ch01	4009921	A	C	A	CA01g02750	60.07	CACACTTTCAGTAACAGCGCC	60.89	CGGGCTGCCCTTTTTACACT	128
Pepper1.55ch01	4010317	G	A	G	CA01g02750	60.11	TGAGGCCCACAAAAGCTCAA	60.13	AGTGCGTGTAAACCTTGGACA	97
Pepper1.55ch01	4011089	T	G	T	CA01g02750	57.43	AGCCTCTATATCCACAAGAAAACT	58.82	TTTGGAGCCAAAACGTGTGT	131
Pepper1.55ch01	4014664	C	T	C	Intergenic	59.97	AAGCAGCAAAAGAGTGTGCG	55.74	GTCACAGTCTGACGAAACAT	92
Pepper1.55ch01	4016110	G	T	G	Intergenic	59.83	AGCAGGACTAGTCGTAGGATCA	59.96	TTGATGCTTCAGGGGGCAAT	95
Pepper1.55ch01	4016169	A	G	A	Intergenic	59.96	ATTGCCCCCTGAAGCATCAA	58.79	TGCGAAAGTCTGAACATTTGGA	116
Pepper1.55ch01	4016580	A	G	A	Intergenic	57.52	ACAGATTCACACCTGCGAAT	59.33	GCATGTGTGTGGAGTTGCTT	150
Pepper1.55ch01	4017138	A	G	A	Intergenic	59.45	AGTTGGCTATAACCTGGCCC	60.25	CTGAATTCGTGATGTGCGCC	88
Pepper1.55ch01	4017445	C	T	C	Intergenic	57.37	TGGAGCAGAGAAGATATCCCT	58.94	ATGTCACTCCCTTGAACCGT	106
Pepper1.55ch01	4017727	C	T	C	Intergenic	59.11	AGATTGCAGTTGTCAACATGCT	59.76	GCAGAACAATGGTGGAGTGC	127
Pepper1.55ch01	4017795	C	T	C	Intergenic	60.09	TCGGACATCGTTTCTACACTGG	60.4	GGCGACATTTGTCTCCAAAGC	92
Pepper1.55ch01	4017957	G	A	G	Intergenic	57.47	ACTTGGTTAGCATCCCAAAGT	59.68	CCTCTGTGTCAGGGGTCAAG	86
Pepper1.55ch01	4018015	G	A	G	Intergenic	59.08	AGACATCTGAGGCCATTGCT	55.19	TTAATCATGAAAGAACTCCCGA	83
Pepper1.55ch01	4018055	A	G	A	Intergenic	56.74	TGATCGGGAGTTCTTTCATGA	58.71	AGGTTTCACAGTTGCATGTTCT	102
Pepper1.55ch01	4018339	T	C	T	Intergenic	59.96	AGAGTGTGCACAGGCCTTAC	57.47	CTGTTCAAAATGCTTTGTTATGCA	126
Pepper1.55ch01	4018422	A	G	A	Intergenic	56.63	GGAATTGAATGCATAACAAAGCA	55.5	ATGTTCATAGAATTGCTCCTGT	131
Pepper1.55ch01	4018490	A	G	A	Intergenic	55.5	ACAGGAGCAATTCTATGAACAT	59.58	TGGGTAGGAGGTTAGCAGGT	127
Pepper1.55ch01	4018660	T	C	T	Intergenic	58.99	GGTGATGCCTTCAGTAAGCTG	59.97	TATGAGCGCATGCCCTAGTG	141
Pepper1.55ch01	4018753	T	C	T	Intergenic	59.97	CACTAGGGCATGCGCTCATA	60.04	TTTGGTGGAGGACGAGATGC	84
Pepper1.55ch01	4018827	C	T	C	Intergenic	60.04	GCATCTCGTCCTCCACCAAA	57.18	TGCATTCATGAATACAGACTTTGT	147
Pepper1.55ch01	4019086	T	C	T	Intergenic	59.96	AGCGAAATCAGACAAGTGGAGT	57.14	AGCTGCATCAACTGAGTCTT	150
Pepper1.55ch01	4021371	C	T	C	Intergenic	59.21	AGGAGGGAGTGAGAAGGGAA	60.03	CCCTAACACCGATGCCCTTT	130
Pepper1.55ch01	4022248	C	T	C	Intergenic	59.23	GGTGGAAGAGTTTGGGACCT	59.79	AGGGGAATAAGACAGGGAGATCT	145
Pepper1.55ch01	4022420	G	A	G	Intergenic	59.86	CCCTGTCTTATTCCCCTAGTTGG	57.45	TGATCATGTCTTACATCTCAACCT	94
Pepper1.55ch01	4022453	G	A	G	Intergenic	57.45	AGGTTGAGATGTAAGACATGATCA	60.25	GAAGGGTAGCAAGGGCAACA	146
Pepper1.55ch01	4022857	A	G	A	Intergenic	60.07	ACTGCATTCCGACACTTAGGG	58.43	TGGCCTGTATCCTCGTTTCT	150
Pepper1.55ch01	4023095	G	A	G	Intergenic	59.89	GCATCTCATGAGCCTGCTCT	59.93	ACCCTGAAGACATAAACCAAGCT	135
Pepper1.55ch01	4023594	G	A	G	Intergenic	55.18	GTGTTACAGTAACTTCAGGGT	55.64	ACAATCTGATTCTTGAAAGACTTG	81
Pepper1.55ch01	4024325	T	C	T	Intergenic	60.11	TTGAGGTTGCTGCTGGTCAA	59.89	AGGACTACTCTGAACCCACTGA	111
Pepper1.55ch01	4024788	A	G	A	Intergenic	60.11	CTCCCGCTAATGTTTCCGGT	59.75	GGGCCTAGCAACTTACGGAA	101
Pepper1.55ch01	4025386	C	T	C	Intergenic	59.11	CTTGACAATGGTCCCACTTGG	60.39	GCAAGTCTACTCCCCAAGGC	106
Pepper1.55ch01	4025536	A	G	A	Intergenic	60.25	TTAGGGGTTTTGCCGTCCTG	59.93	TGCCGCTACAGGTAAGTTTGT	81
Pepper1.55ch01	4026251	A	G	A	CA01g02760	59.23	TCCCCAAGGTCGATTTGTGT	59.45	CTCTCCATGGAAGCACTCAGT	126
Pepper1.55ch01	4026822	T	C	T	Intergenic	57.36	TGCAGCAAACGAATTGAATGA	56.51	ACAAAATAGTCGGAATTGGATGT	130
Pepper1.55ch01	4029387	G	A	G	Intergenic	60.18	GGGTTGTGGGTTGACTCGAA	55.15	TGCCTATAACATGCTAAAAATCAA	150
Pepper1.55ch01	4029645	T	C	T	Intergenic	55.67	GTTTATCCCTTATACCTTACACCA	59.82	TCAAGTGTCCGAACCAACGT	149
Pepper1.55ch01	4029965	G	A	G	Intergenic	60.04	AAGAAGGTGTGGAGGATGCG	58.66	AGACATCACTCCCACGAACA	97
Pepper1.55ch01	4030444	C	T	C	Intergenic	59.3	AGCAGCAAGACTATAGCAGAAGA	55.39	TTAGTGTGTTTGAAATGGTTGG	150
Pepper1.55ch01	4031764	A	G	A	Intergenic	60.18	CAGATTCGCACAGGGGTAGG	55.17	TTAATTAGAGGTCTCGAGTTCG	94
Pepper1.55ch01	4032938	C	T	C	Intergenic	58.39	TGCATCGAGATATTTTGATGGAGT	59.3	GGACCCCCATGAAGTTGAGT	90
Pepper1.55ch01	4033666	T	C	T	Intergenic	58.01	ACGGTCCAACTCACTAGTGA	60.39	TAAGACAGGGCGGGCAAATC	144
Pepper1.55ch01	4033970	A	G	A	Intergenic	59.65	TCATGTTCTAAGTTGGGGCGT	59.11	ACAAGTTTTTAGGGTTGTCGATGT	91
Pepper1.55ch01	4034042	A	G	A	Intergenic	59.11	ACATCGACAACCCTAAAAACTTGT	58.78	ATGCAGAAGCTCAACTGAAACA	80
Pepper1.55ch01	4034105	T	C	T	Intergenic	59.56	TTTGTTTCAGTTGAGCTTCTGCA	60.04	GACATTTGACGGTGTGTGCC	80
Pepper1.55ch01	4035473	G	T	G	Intergenic	58.9	GTTGAGTGGTTTTGTGGTGGA	59.32	CAAAACCACTCAACTCACCCC	127
Pepper1.55ch01	4036077	A	C	A	CA01g02770	59.39	TGGCCACCAGCAAATAAAGC	59.53	ACCACGCCTGTTTCTCAAGA	148
Pepper1.55ch01	4036555	T	C	T	CA01g02770	59.89	ACCGTTGGCTTTGAAGGGAT	59.25	CCAAACACAATACACCTCTCTGG	134
Pepper1.55ch01	4036616	C	T	C	CA01g02770	59.25	CCAGAGAGGTGTATTGTGTTTGG	59.97	AACGGCGACACACTTCATCT	81
Pepper1.55ch01	4038027	C	T	C	Intergenic	59.89	GGAAGGTTGAAGGAAGGGCA	55.28	ACAATGCTTGTTTTAGTTACACA	133
Pepper1.55ch01	4038479	G	A	G	Intergenic	58.98	CCTTCCTGCCTTGTAAAGATGG	55.51	ATCCGAGGTACTAATCCTGG	82
Pepper1.55ch01	4038663	T	C	T	Intergenic	59.54	TGTTGGTTACTACACCCTTGTGA	59.46	TCGAGGGAGGTGAAGAATGC	114
Pepper1.55ch01	4039528	C	C	T	Intergenic	58.4	GCGGTATCTAGAAAATCAAGAGGT	58.84	ACAATTGGAGGTTTGTAATGCCT	87
Pepper1.55ch01	4043714	C	C	T	Intergenic	56.73	ACATTTTGAAAGGAAGTGCTGA	55.72	TTTGCCTTTGCCTTTTAGGA	123
Pepper1.55ch01	4265795	G	A	G	Intergenic	59.79	TGCTGACCTGAAGATGGTAGC	59.82	AACAGGGTAGTTGGCAAGCA	133
Pepper1.55ch01	4446748	T	T	C	Intergenic	59.7	TCGAGAAGTGTGCTAAGCTTGA	59.61	TCAACAACAATGGGCCAAGC	148
Pepper1.55ch01	4507182	C	C	T	Intergenic	56.97	AGAATGGTCTCCAATACTGTTCT	59.7	GGCTTCGAGATTAGCAACGC	102
Pepper1.55ch01	4579642	C	T	C	Intergenic	59.74	AGGGCTCAACCACACAAGTT	55.71	AGTGCGACTTTCGAGATTTT	131
Pepper1.55ch01	4662355	A	G	A	Intergenic	59.29	GTTCCTCTGGTATATGCAGGGT	59.68	AGTGGCCGAGTAACATTGCT	140
Pepper1.55ch01	4662946	G	G	A	CA01g02900	59.1	TGCATTGATCTTTTGGGGGC	58.74	ACAAGGGAAGTTACCTTAGCCT	150
Pepper1.55ch01	4664919	C	C	T	Intergenic	57	ACTTGCAAATAACACACAAGGT	59.12	GGGTTTGGCTTTCTGAGTCG	83
Pepper1.55ch01	4670130	T	T	C	Intergenic	55.5	TTCACTGAAAGGGTAAGAGAAAT	58.86	GTCGGAGCATGTTTTCACGA	150
Pepper1.55ch01	4691788	C	T	C	Intergenic	59.82	TGGTGGCTTGCTTGTTAGGT	61.17	GCTGCACCACAACCTGCTAA	86
Pepper1.55ch01	4692022	C	T	C	Intergenic	60.04	ATGCGGGTACTGAACACTGG	59.54	AGACGACACTTATTTTAGGACGGA	139
Pepper1.55ch01	4695328	C	C	T	Intergenic	59.24	ACACCCAAATAATTGTCATGCGA	59.76	AGAGTGATCGGACCACAACG	116
Pepper1.55ch01	4707652	G	A	G	Intergenic	60.11	ACTGCGTGCATCTTACCCTC	59.45	TCCCAAACTCCAACAACCGA	145
Pepper1.55ch01	4708367	G	A	G	Intergenic	57.64	TGTTTCCAACTAAACGATCCCT	57.94	ACCGAAAACTAATATCTCCAACCA	133
Pepper1.55ch01	4713259	G	T	G	Intergenic	56.61	TTCCTTTTTGGTCCATCCCT	60.11	CGGGGTGTTACAGTGGGATC	105
Pepper1.55ch01	4713459	T	G	T	Intergenic	58.87	TTCAACCTTTCCGACCTCCA	60	CCAAAACGTGTTCTTAAGCTCGT	117
Pepper1.55ch01	4728679	G	A	G	CA01g02950	58.9	GCTACCACCTACTCTTCGCT	59.18	CGAGATGCGGGATAGATGAGT	119
Pepper1.55ch01	4756562	T	T	G	CA01g02990	59.93	TCGCAGGAAAGAAAAATGTTGCT	60.04	GTTTTGGCTAGTTGCAGCCC	131
Pepper1.55ch01	4766341	C	C	T	Intergenic	57.67	TCGAAACAACCTCTCTAATACCC	58.61	TGTGAAACGGCTTATGTAAACCT	135
Pepper1.55ch01	4799524	C	T	C	Intergenic	58.82	AGATGCTTTGCAAATCAGGCT	59.42	AGGCAGAGTGATCCAAATGAGT	88
Pepper1.55ch01	4838703	C	T	C	Intergenic	60.18	ACTGCATGCATTATCGGGCT	59.25	GCAAGAGGGAAAACAACACCA	138
Pepper1.55ch01	4875737	T	T	C	Intergenic	55.3	TTTTCTTAACATGTGTGCCAAA	57.14	TGACTTTGAAGTTTCCTGTATGAC	113
Pepper1.55ch01	4876059	C	C	A	Intergenic	57.84	ACCGCATAGAACTTAAAACTCCT	56.97	TGTGTTGTTACTCATCATGTAGTG	144
Pepper1.55ch01	4876139	T	T	G	Intergenic	56.32	TGGCCATACAATAACTAGTCCT	59.79	ACTTTCACTTGTCCTGCTGGT	140
Pepper1.55ch01	4876488	A	A	G	Intergenic	59.81	TGCACCCATTGGAAGTTGGA	58.92	GCCCTAAACCAATTCTCGAACA	97
Pepper1.55ch01	4876600	G	G	A	Intergenic	59.77	AGGAACGTTGAATCCATCGACT	57	AGACTGTAACGGTCTCCTAGA	130
Pepper1.55ch01	4876648	G	G	A	Intergenic	60.02	CAGTCTCCTGTTTGACATTTTCCC	60.32	CAGGGACGAAACAAGCTCGA	85
Pepper1.55ch01	4877455	C	C	T	Intergenic	57.14	TGTATAAAAACCTAGCCCAGCT	56.75	AGGAAGCATTTCTTATAGACCCT	104
Pepper1.55ch01	4906602	G	A	G	Intergenic	60.04	TGGAAGCGCTGCCATCTTAA	55.33	TTTCTTCTTTGCCTTTTTGCA	138
Pepper1.55ch01	4914573	T	T	C	CA01g03070	56.47	GATGGCAGGGTGATATCAGA	59.42	TCAAGACACACCATAGTAGTGCA	123
Pepper1.55ch01	4915081	A	A	G	CA01g03070	60.25	GTAGCTAGGGGGCGAAATGG	60.2	CGAACCGACTCAATACCCTCC	81
Pepper1.55ch01	4915657	G	G	A	CA01g03070	60.04	GCGGTAGGTTTTGTTGGCTG	59.25	CGCATGAAAGATAATCGGATGGT	109
Pepper1.55ch01	4915713	G	G	A	CA01g03070	59.25	ACCATCCGATTATCTTTCATGCG	59.12	ACAGTTCAACAAGTAGTTCCAGC	85
Pepper1.55ch01	4926446	G	G	A	Intergenic	56.1	AGGTGTACGAGAATAGGATTGA	58.55	TCCACATCCATGTATCTTTTCGG	116
Pepper1.55ch01	4931398	T	T	C	Intergenic	55.25	TCGTTTTTACCTTTCAACATACTT	59.54	TGCGATGAATCACCTAGCGT	96
Pepper1.55ch01	4933630	C	C	A	CA01g03100	59.54	CGGCTGTTCGGAGTATCACT	59.67	ACTTGATCCTGGCACCTTCC	89
Pepper1.55ch01	4933829	T	T	G	Intergenic	59.72	CGAGAAAGGTGAAGGGGATGT	59.72	AGCCATTGACCCACTCTCTTC	113
Pepper1.55ch01	4934006	G	G	A	Intergenic	57.32	AGAGTGGGTCAATGGCTTTT	58.87	TATGCCATCTCACCACCTCC	150
Pepper1.55ch01	4936283	G	G	T	Intergenic	57.27	TGGGAATTAAATCAATAGCATGCA	57.68	TGTCCAGCCCTAACTGTACT	143
Pepper1.55ch01	4936996	C	C	T	Intergenic	57.26	TCCGAAATAACCGAACCGAA	59.66	GGGAGGATGTTGAATATTGGTTGG	127
Pepper1.55ch01	4937391	A	A	C	Intergenic	59.51	AGCAGAACAAGGGTTTGAGGA	59.31	TGAGTTATTCTTTGACGAAGCTGG	109
Pepper1.55ch01	4937849	A	A	G	Intergenic	56.78	GACATCAACTTTACCATCCTTGT	55.19	AATACGAACATATTTGCTACTAGC	102
Pepper1.55ch01	4938003	A	A	G	Intergenic	57.3	ACTTCAACAACATGAATTGAGTGA	59.73	ACTTCAAGATTTCCATAGCCCCA	84
Pepper1.55ch01	4938053	T	T	C	Intergenic	58.22	TCCTTGTAATGGGGCTATGGA	58.91	TCAAAGGGGACAAAGTGAAAACA	94
Pepper1.55ch01	5007021	C	C	T	Intergenic	59.81	AGGAGGTCTTGTGGGAGGAA	59.31	TGAGTTGAAAGATGGGCCGA	123
Pepper1.55ch01	5012931	G	G	A	Intergenic	57.66	TCAAAACCGGTTGAGAGCTT	57.66	AGCTTGATCCCAAAATTACCCT	106
Pepper1.55ch01	5031607	T	T	C	Intergenic	59.96	TGTCATGAGAAAGGGATTTCCACT	59.37	AGAGTAGGACTTCAGACCCGA	84
Pepper1.55ch01	5031881	T	T	C	Intergenic	57.45	TTCACGTATTGTTGAGCCCA	59.65	TGTCGTCTTGAGAAATGGGCT	87
Pepper1.55ch01	5031915	T	T	C	Intergenic	60.25	GCGCATTGCATAGCCCATTT	59.3	TCACTAACCAAAGAACTCGGGT	89
Pepper1.55ch01	5034510	G	A	G	CA01g03160	57.92	TGAAGGTGTTTGTTGGTCTGT	58.46	GACTACAAGACTCCACAATTGAGT	119
Pepper1.55ch01	5036738	C	T	C	CA01g03160	57.53	TGTGCCTGATTCGTGATTCA	59.17	CACACCCTGTAAATCAAATGGGT	91
Pepper1.55ch01	5036812	A	G	A	CA01g03160	59.17	ACCCATTTGATTTACAGGGTGTG	56.73	GGGCGAATTACTGTAGGAGT	82
Pepper1.55ch01	5038061	T	C	T	CA01g03160	58.78	GCCACACTTTGATGTCACTCA	59.81	CGTGATGCCTTCTATGAAATCCG	148
Pepper1.55ch01	5038585	T	C	T	CA01g03160	59.96	TGTGCATTGACCTTCCCTCC	59.76	GACGCTAGACACAGAGCACA	134
Pepper1.55ch01	5039260	T	C	T	CA01g03160	60.04	CTACGCCCACATTGGAGGTT	59.68	TGTACTTGGACTTGAGGCGG	125
Pepper1.55ch01	5039320	T	C	T	CA01g03160	61.71	GAAAGGCGACATCTTCCGGC	59.96	CCAACAATCAACAAAATTGCTGCA	98
Pepper1.55ch01	5039499	T	C	T	CA01g03160	57.91	AGGCTAGCCGTCTTCCTATT	59.83	GCCTCTGTATGCACACCGTA	103
Pepper1.55ch01	5039645	C	A	C	CA01g03160	59.43	TCTTGCATACGACTTGGAAGGA	60.27	GGCAACATGGAATAAGCGAGC	99
Pepper1.55ch01	5039728	T	G	T	CA01g03160	59.49	TGTGTTTAACCGATTATAGCTCGC	55.01	TGGATTACAAGAAGTAACACTCT	80
Pepper1.55ch01	5039778	T	C	T	CA01g03160	55.01	AGAGTGTTACTTCTTGTAATCCA	56.74	TTGGCTCGGAATATACACGT	83
Pepper1.55ch01	5044579	A	G	A	Intergenic	55.97	ACTTTTGTAGCTGCGAACAT	59.3	GCCTTGCTAAGAATTCATCACCA	88
Pepper1.55ch01	5045157	T	C	T	Intergenic	58.83	TGCTCTACTCTGGCAACTTACT	58.26	AAAGCAGTGGACCATCGATG	89
Pepper1.55ch01	5048148	G	A	G	Intergenic	55.4	TTTTGGGATCTTCATGTGTGA	59.96	AGCCCCGAGAAACTAGGAGT	81
Pepper1.55ch01	5070742	G	G	A	Intergenic	57.9	CGTTCTGTAATAAATTACGTGGCA	58.55	AGCTGGAATTTCGATTTGGCT	85
Pepper1.55ch01	5072849	G	G	A	Intergenic	59.67	GAGGCCGGCTATGGATGATT	59.52	GGGTCATGTGAGTTGTAACTGC	128
Pepper1.55ch01	5072963	A	A	G	Intergenic	59.79	AGGCAGGCCGAAGAAATATGT	59.68	CCCACAAACTCTCCGCCTTA	142
Pepper1.55ch01	5073053	T	T	G	Intergenic	59.68	TAAGGCGGAGAGTTTGTGGG	59.25	CCCACAAGGCACTACTATCGA	137
Pepper1.55ch01	5080935	C	C	T	Intergenic	60.13	TGCTTCCACGTTACCCTTTGT	58.23	TGCTTCTGTGGAAAATGGATCA	147
Pepper1.55ch01	5080988	A	A	G	Intergenic	56.73	TGCCCTCTTTCTTTGATCCA	55.4	TGTGTAAGTTCATGAAGATCAAAG	85
Pepper1.55ch01	5081089	T	T	C	Intergenic	55.4	TGATCTTCATGAACTTACACAAAG	55.01	ATCAATTCTTTACCTGACATGTTT	135
Pepper1.55ch01	5092296	G	G	A	Intergenic	59.96	AGGGATTATGAATAGCGCTGAACT	60.05	CCTCAATGATGACTTGGACCTGA	138
Pepper1.55ch01	5098902	A	G	A	Intergenic	58.61	TGTACAATGTTTGGTTGCCCA	60.12	CCCGGGATAACCATTTTCAAACC	96
Pepper1.55ch01	5105352	C	T	C	Intergenic	60	CGACTGATTCAGTATTCACGTGC	57.16	ACATAAATTGAAACAGGATGAGCA	107
Pepper1.55ch01	5105384	A	C	A	Intergenic	57.16	TGCTCATCCTGTTTCAATTTATGT	59.75	ATAACGACGGGGACAAAGGG	122
Pepper1.55ch01	5105958	A	G	A	CA01g03200	59.55	CGAACCCAAAACATAGCGGG	60.09	ACATTAGCCGAAGAATGGCAGA	115
Pepper1.55ch01	5110222	G	G	T	Intergenic	55.57	TCAAGAAAGTTTCACCACTGT	58.47	ACATCTCACTTCCTTCGTCCT	117
Pepper1.55ch01	5111105	C	C	T	Intergenic	58.14	ACGGAGAGAGTAGTTATTCACCT	60.54	AGGACCCTCGTGAAGTTCGA	123
Pepper1.55ch01	5111326	C	C	T	Intergenic	60.22	TGTCACGTCAGCATAAAAGGGT	57.46	ACTCCAATTTTTACAGGGATCCT	80
Pepper1.55ch01	5111875	G	G	T	Intergenic	57.04	ACATGTTGTAAGCATGTCATTCA	55.72	AAGTTTGATGCACCATCGAT	117
Pepper1.55ch01	5115355	G	G	A	Intergenic	55.13	TTTCTTGAGTGCTCACAAGT	60.2	TGACAGGGACGGAGAAAGAGA	146
Pepper1.55ch01	5141189	A	A	G	Intergenic	59.02	AGAGTGGAAATGAGGCGTCA	59.97	TGTAACCACTGGCGGAACTC	98
Pepper1.55ch01	5141417	G	G	A	Intergenic	58.27	TCTTTTGGTGATGATTGTGGAGT	59.69	TCAAAGACGTACTCGCGTGT	102
Pepper1.55ch01	5143088	A	A	C	Intergenic	59.1	ACTGACAGAACATAGTGCTCCA	55.41	CACAAATCAACATAGTGTTACTCA	92
Pepper1.55ch01	5143950	G	G	T	Intergenic	55.93	CTGGGCAAGCTATATGCAAT	58.1	AGCTCCTAGTTATCATGATTGGC	86
Pepper1.55ch01	5144842	G	G	T	Intergenic	59.93	TCTTGGTGCATACTTGTGCCT	59.97	GCGATCCAGCATACGAGACA	119
Pepper1.55ch01	5144984	G	G	A	Intergenic	59.97	TGTCTCGTATGCTGGATCGC	57.37	GCTGATGGCATCCTTGACTA	132
Pepper1.55ch01	5145482	G	G	A	Intergenic	58.48	TTCGTGGCAGGAAGTGATTG	59.89	CTCCTACCAGATTCACCCGC	83
Pepper1.55ch01	5146071	T	T	G	Intergenic	58.86	TCGCTGCAATTAGTTTCGTGT	60.04	CTGGGCCACCCTTCAGTAAG	94
Pepper1.55ch01	5147500	C	C	T	CA01g03210	57.23	GAGAAAAATTGTCCCTTCTATGCT	56.43	GCATAGCCTGCCCAAATTAA	147
Pepper1.55ch01	5149032	C	C	T	CA01g03210	60.33	ATGGGCAGGGCATGAAATGT	59.72	TGACATTCTGCCCGATCAACT	120
Pepper1.55ch01	5150249	T	T	G	Intergenic	56.07	AGGATCTAGGTTTCTCAAGCA	60	GCCTTAGGAGGTTGAAACGGA	144
Pepper1.55ch01	5152602	A	A	G	CA01g03220	59.61	TTCTTCGACTTCAGCTGCCA	59.7	TGTTGGAAGAATTGCCAAGAGC	84
Pepper1.55ch01	5153036	T	T	C	CA01g03220	59.89	CCCTAGGCGCGAGAATCTTT	60.04	GTCGTCCTCCCCTTTCCTTG	139
Pepper1.55ch01	5153716	G	G	A	Intergenic	60.04	GCGGCAATATCTTCTGCTGC	60.04	AGCCAACACACGGTAGATGG	103
Pepper1.55ch01	5154105	C	C	T	CA01g03230	60.11	ACCACCACCAAAAGCCATGA	58.22	TGAAAGTGGTTGTGTGTGTGA	110
Pepper1.55ch01	5154479	C	C	T	CA01g03230	57.29	TTGCCAGTCTGACTGTTTCA	58.23	TGCAAAATTCTTAGTAACCAGCAC	85
Pepper1.55ch01	5154755	G	G	A	CA01g03230	55.54	AGAAGATTGGTCATACTTACTGTT	60.18	TTGAGACCACCTCTCTGGCT	97
Pepper1.55ch01	5155214	A	A	G	CA01g03230	59.22	AGGCAGTTCCAGGGATGTTT	59.3	TCCTGGTGTTTCTGCAGATGA	150
Pepper1.55ch01	5155295	G	G	A	CA01g03230	58.58	TCTGCAGAAACACCAGGAGA	59.96	ATGCAGCCTAACCTTGGCTT	150
Pepper1.55ch01	5155745	A	A	C	CA01g03230	58.87	ACAACTGTCCCTCTTGCTGA	59.6	TGGACCGATTTTCCGAACCA	98
Pepper1.55ch01	5156660	G	G	A	Intergenic	59.06	GCCGTGAAAACAGTCTCTTGT	58.8	AGTTCGGAGGAGGAATGGAC	80
Pepper1.55ch01	5156709	G	G	A	Intergenic	58.8	GTCCATTCCTCCTCCGAACT	59.96	TCTGGCAAGTGCTCCTTCAG	106
Pepper1.55ch01	5157320	A	A	G	Intergenic	58.26	TCCTTGATCTTGTGTCCCCA	60.03	ATACCATGCCCACCCCTAGT	144
Pepper1.55ch01	5158299	A	A	C	Intergenic	57.23	TGCAGTTTAGCATGCTTCATC	59.22	TGTCCCCTTTCTGTTTCTGTCT	105
Pepper1.55ch01	5159197	A	G	A	Intergenic	55.65	AGGAAGTGCTTAATGAAGTCAA	60.03	AGAAGCCCCAAACCCCAAAA	113
Pepper1.55ch01	5164030	A	G	A	Intergenic	58.65	TCATCTCTCTCGAAGCTTCTGT	58.87	CCACCATGGATCTCTGCTCT	97
Pepper1.55ch01	5164097	C	T	C	Intergenic	59.19	TCAGCTAATCTGTAACGATCTCGA	55.76	ACTCCATAAAATACCACAAGGG	111
Pepper1.55ch01	5164226	T	C	T	Intergenic	58.9	GGATTTTTGATCTTCGGGGCA	60.32	GGCAACAACCTTGGCGTAAC	80
Pepper1.55ch01	5164454	C	T	C	Intergenic	58.78	TACCTCTCCTCCTCCGATGT	59.65	AGCAGGTCTGGTGTAAGAACC	150
Pepper1.55ch01	5165345	A	G	A	Intergenic	59.52	CCTGCTGATTTCAAGCCTTCC	59.36	AGGGATAAAGTGCTTGAGCCA	98
Pepper1.55ch01	5165401	G	A	G	Intergenic	58.98	CTGGCTCAAGCACTTTATCCC	59.62	CGCTGCTCATTGGACAATCC	85
Pepper1.55ch01	5166072	C	T	C	Intergenic	59.96	TTGATGCTCGCACCACTCTT	59.52	AAGGCATGTGACCCAAGTGA	117
Pepper1.55ch01	5166627	C	A	C	Intergenic	58.64	TGCCCTCATACTCCACAACA	59.96	CAGTCTGTACACAATCACCCCA	127
Pepper1.55ch01	5166871	A	G	A	Intergenic	60.11	CGTCGAGCTGATCCTTGTGT	57.31	AGGTGAGGTGAGTCTTGAGA	85
Pepper1.55ch01	5167037	A	C	A	Intergenic	58.21	TCCTTCCCATTCCATGATCCT	59.85	AGGAGTTGAGACAGGTGGAGA	117
Pepper1.55ch01	5167272	T	C	T	Intergenic	59.6	GTCTGTCTTCCACTTGCCCT	57.56	CCTAAAAGGCCTCAAACTCCT	126
Pepper1.55ch01	5167311	C	T	C	Intergenic	58.38	TGACTAAGGAGTTTGAGGCCT	59.93	GTCTATGGGCTTCTTACCCGG	80
Pepper1.55ch01	5167355	G	T	G	Intergenic	60.69	TACCTCCGGGTAAGAAGCCC	59.12	GGGTGTGATTTCGTGTTCCC	134
Pepper1.55ch01	5170853	C	T	C	Intergenic	59.89	TGTTCGAGGTGACACCCAAG	58.15	AGTTGGAATAAAGGCCAGCC	126
Pepper1.55ch01	5171200	G	A	G	Intergenic	59.54	TCTATCGTGCTCATTGCGGT	59.63	TCAGAACACCCAGATCTTTGCT	122
Pepper1.55ch01	5171498	G	T	G	Intergenic	59.58	TCCACTTCCAAACCCTGAGAC	60.07	TGCAGTGCAGCCTTCATATGA	147
Pepper1.55ch01	5171653	A	G	A	Intergenic	60.07	TCATATGAAGGCTGCACTGCA	59.78	GCCAGTAACAGAACAACGAGTG	150
Pepper1.55ch01	5172924	G	A	G	Intergenic	55.79	ACACAGTAGAATCTCACAAGTG	60.68	CGAGTCGAAGGTCCTCTGGA	106
Pepper1.55ch01	5173513	C	T	C	Intergenic	58.81	TCCGCCACTGATCTGATTCA	55.72	AAAGCTCGCAATCATTATCCT	88
Pepper1.55ch01	5174852	A	C	A	Intergenic	56.18	ACTAAGGTCCTGTTATCAACCT	58.12	TGACATAACACAAGATTGGAAGGA	116
Pepper1.55ch01	5175032	T	C	T	Intergenic	55.64	AGTGCTCATACATGAAGCATT	60.03	TGCATCCAATCATCACCACTGA	111
Pepper1.55ch01	5175519	C	T	C	Intergenic	60.18	GCAATGATGTGGGGCCCTAT	59.08	CGTCGCTAAAACACTCCTAGC	146
Pepper1.55ch01	5175633	T	G	T	Intergenic	59.08	GCTAGGAGTGTTTTAGCGACG	58.73	TCCAGACCGGTAGATTTGCA	123
Pepper1.55ch01	5177937	A	C	A	Intergenic	56.38	TGTAATTTTCTCTCAATCCGAACT	59.54	TATGGTGCAATGCATGTGCC	91
Pepper1.55ch01	5178877	G	T	G	Intergenic	58	TGGTGCTTAAAATTCAAACACGT	58.35	TCCAAACCAACTTTGTACGCT	125
Pepper1.55ch01	5178962	G	A	G	Intergenic	58.08	TGTACTCCATTGCATGTTAAGGT	55.34	TGACTTCATCGGTGCTAATATT	96
Pepper1.55ch01	5179509	C	T	C	Intergenic	55.87	AACCAAGAAAATGGGATTCAGA	58.06	AGCTCAATTGGACAGTTGTGT	80
Pepper1.55ch01	5179585	G	T	G	Intergenic	58.06	ACACAACTGTCCAATTGAGCT	57.46	TCTTAAGAAGGCGTGCAAGT	143
Pepper1.55ch01	5181482	C	T	C	Intergenic	60.25	AGACGCAGAGAGACCAGGAA	59.69	GATACATGGCTCGACGACGA	105
Pepper1.55ch01	5181640	A	G	A	Intergenic	58.84	AGCCAGAATTCAACGATTTGGT	60.03	AGAGTTTCTGCTCATGGCCC	102
Pepper1.55ch01	5181750	T	C	T	Intergenic	60.03	GGGCCATGAGCAGAAACTCT	56.64	CAGATCCATATTGCCGTTGG	102
Pepper1.55ch01	5182231	T	C	T	CA01g03240	59.65	ACTGCATTGGTAAGAGCAGGT	59.73	GAGGACTTCCAGTGTCACTCC	80
Pepper1.55ch01	5182384	C	T	C	CA01g03240	55.74	AGATTCGCAAACAAAACAATGA	59.89	TCCGCCCCTGATGCTAGATA	94
Pepper1.55ch01	5182941	C	T	C	CA01g03240	57.63	TGATTTGACTCGGCACTCTC	59.67	TACCTTTGCAGGGTACTGGC	150
Pepper1.55ch01	5183087	T	C	T	CA01g03240	59.67	GCCAGTACCCTGCAAAGGTA	58.72	CACAATTTGTGGATATGGAGGGT	146
Pepper1.55ch01	5183292	A	G	A	CA01g03240	57.52	TCTGCAATGAGTATAATGGTCAGA	60.11	GATCAGGTTGGGGACTCAGC	136
Pepper1.55ch01	5183543	C	T	C	CA01g03240	55.27	ACTGAAGCAACCATTTATAACTTT	58.66	TGCTTAGCATGATTGGTTAACCA	86
Pepper1.55ch01	5183599	C	T	C	CA01g03240	56.36	TGAGCACAGCTATAAGAGATAGT	58.12	TTGACCAAACATAAGCTGCCT	80
Pepper1.55ch01	5183873	C	A	C	CA01g03240	60.07	CACAGTCCTCACACATCCTCC	60	TCAACCTCTTACACCGTGAGC	139
Pepper1.55ch01	5184345	C	T	C	CA01g03240	59.11	AGTACCTGCAGCCAAAATGC	57.27	TGATTTGCAGGACCTATGGG	147
Pepper1.55ch01	5185755	C	T	C	CA01g03240	55.47	ACGAAAAGCTATATTCATTACGAC	59.7	ATTTGCTCCTTGCTTCTTGGTG	80
Pepper1.55ch01	5186854	T	C	T	CA01g03240	55.06	GAAATTCTCTTAAATGGCATTTCC	58.01	TGCAGGTATTATCTCTTTCTTGCT	90
Pepper1.55ch01	5186950	A	C	A	CA01g03240	59.09	AGGGCTGTCCTTCAATTCTACA	56.78	TGTTGTTGATATGTTTTCCCTTCT	80
Pepper1.55ch01	5187208	G	A	G	CA01g03240	58.94	ACAAGTGAAACTCTAACCACATCC	59.24	CAACTAAAAGTGAATGGAGGGGG	80
Pepper1.55ch01	5188097	C	T	C	Intergenic	59.94	GCACAATCTGTTACGACGTCG	60.04	CTCGCGCGAAAACTCACAAA	129
Pepper1.55ch01	5189397	G	T	G	Intergenic	58.19	CCAAGCAGATTCGTGGAAGT	55.68	AAGTAAGAGGGGTTGAGTGT	112
Pepper1.55ch01	5194226	T	C	T	Intergenic	59.9	AGTGTTTTCGGATTGTTTTCAGCT	55.58	TCATATGATTGATTCCAGCACA	99
Pepper1.55ch01	5194329	T	G	T	Intergenic	55.58	TGTGCTGGAATCAATCATATGA	56.54	GCATCAAATTACTACTCTCAGTGA	107
Pepper1.55ch01	5195013	T	C	T	Intergenic	60.07	CGAGAGGTTTTGCGACTTTGG	60.13	CGTTCCACCTATGTGCATCCT	88
Pepper1.55ch01	5195637	C	T	C	Intergenic	60.04	CTCGAAGCACTTTCCCGTCT	59.55	CCTCCCTTGAATTTGACGCG	106
Pepper1.55ch01	5195694	C	T	C	Intergenic	59.55	CGCGTCAAATTCAAGGGAGG	59.44	ACTCAAGGGTTTGCCTCCAA	119
Pepper1.55ch01	5196662	C	A	C	Intergenic	59.22	ACTGCATACACTTATTCTCCCCA	57.33	AGAACTCTGTACAAGGTTGATACA	91
Pepper1.55ch01	5197540	C	T	C	Intergenic	59.97	GTGTGGGCTACGTGGTGTAA	57.98	TGGGAAGCAAAAGTACCAACA	114
Pepper1.55ch01	5198913	A	G	A	CA01g03250	59.82	TTCCACAGGACCCACAAGTG	59.82	TGTTGTAAGGCACGAACCCA	136
Pepper1.55ch01	5199030	G	A	G	CA01g03250	60.25	TCCTTGCAGCCGAACATTGA	58.54	GGGTTCCCAAGGATTCTTTCC	140
Pepper1.55ch01	5199363	A	G	A	CA01g03250	59.03	TCTAAGCAGCCTTCCAACGA	59.15	AGAGAATGTTGGGAGTCATTCCT	89
Pepper1.55ch01	5199513	G	A	G	CA01g03250	59.86	TGGTTGTTTTGGGTGGATTGC	58.32	CACTAAAGTGCATCTCCAACCT	134
Pepper1.55ch01	5199777	C	T	C	CA01g03250	59.86	TGGGAGCTCCATAAATCCAGC	59.79	CCCACCATGCTCCTATCAACA	88
Pepper1.55ch01	5200350	G	A	G	CA01g03250	58.77	TGCTCCATTTGTTTCACATCCA	60.04	CCATGGGTCTGGTCAGTGTC	132
Pepper1.55ch01	5200450	A	G	A	CA01g03250	59.95	AGGTGAAGGATGGGGATGGA	58.4	GGAACTATTTCGTCATCATCCTCA	139
Pepper1.55ch01	5200694	T	C	T	CA01g03250	60.04	AAATGGTTCGCGCTGCAATT	59.68	GGAAGAAGCTCCAAGGACGT	119
Pepper1.55ch01	5201401	G	A	G	CA01g03250	59.89	GGTTCTGAAACAGCCCAGGA	59.89	CACCGTTTCTTGGGGAGTGA	97
Pepper1.55ch01	5201496	G	T	G	CA01g03250	59.89	TCACTCCCCAAGAAACGGTG	57.1	AGGGTAAACATATGCATAGTCCA	115
Pepper1.55ch01	5201543	G	A	G	CA01g03250	57.1	TGGACTATGCATATGTTTACCCT	59.08	AGCTTCATCATGTTCCAGGGA	86
Pepper1.55ch01	5201653	G	T	G	CA01g03250	60.03	GGCATGTCATCCCTGGAACA	59.75	TCCATCAGCGCCATTCTGAA	129
Pepper1.55ch01	5201985	T	C	T	CA01g03250	60.04	AGGAATCGCGAAGGAAAGCA	60.16	AGTGTTCCCATTTCTTCACCGT	89
Pepper1.55ch01	5202127	A	G	A	CA01g03250	59.62	TGGGAACACTGAATCCCATTCA	58.69	ACCCTACGACACAGAAACAGA	149
Pepper1.55ch01	5202748	T	G	T	CA01g03250	60.11	CCCGGCACATACAGATTGGT	55.46	TGTAAGAACATACATTAGCCAAAC	81
Pepper1.55ch01	5202787	G	A	G	CA01g03250	56.39	GGGTTTGGCTAATGTATGTTCT	58.28	TGCAAACACACACAAAAACACT	142
Pepper1.55ch01	5203613	T	C	T	Intergenic	60.46	AGCATCGACTGGCCTTAACG	59.96	ACGGACTCATCCTCCACTGA	98
Pepper1.55ch01	5204894	A	G	A	Intergenic	57.4	AGTTGAACGCTCTAATGCTCT	58.36	ACTTCTTCGATTTCCACATGTGA	100
Pepper1.55ch01	5205612	C	A	C	Intergenic	58.94	TCACGAACAAGTTAAGTAATGCCA	59.74	TCGAGCAGGGTGATACTCCT	107
Pepper1.55ch01	5206122	C	T	C	Intergenic	60.25	TCCTCCTCTCCCCTTTGTCC	59.64	GAGAGTGAAACAAACAACCCCC	100
Pepper1.55ch01	5206286	A	G	A	Intergenic	59.58	TGGGTAGTGGGGCTACTTCT	56.65	ACAGACAAATCAAACTGTCATCA	87
Pepper1.55ch01	5209246	T	C	T	CA01g03260	60.04	CACAAAGCAAGGGAACGACG	59.96	TTCCAGCAGCATCAATGGGT	98
Pepper1.55ch01	5209496	T	C	T	Intergenic	55.59	AAAAATTGCCTAGGGTCAGG	56.97	ACATCGACGGAATTGACTGA	139
Pepper1.55ch01	5211566	A	G	A	CA01g03280	59.04	ACCAGTGGTCATTTTCTTGCC	60.32	TCCTCATGGAAAGTGTGCCG	111
Pepper1.55ch01	5212672	T	G	T	CA01g03280	55.05	TCCTCCAAATTAACCATATCCTT	58.47	TGGAGAGAGCTAGTCTTTGCA	80
Pepper1.55ch01	5215155	A	C	A	Intergenic	60.04	ATCGGCTATCCCATTCGCTG	58.11	TATCCCCTCAAGCATGTCCA	88
Pepper1.55ch01	5215563	C	T	C	Intergenic	55.53	ACATGACGTTAATATCTAAGAGCT	60	GGAGGAAGGAGCTCATACTAACG	81
Pepper1.55ch01	5215805	C	A	C	Intergenic	58.92	AGCACACTTAGCTCTACTTCAGA	59.39	CAAGGAGACTCTCTGCAGCA	144
Pepper1.55ch01	5217656	T	C	T	CA01g03290	59.71	CAGATATGTTTGGAGCAGACGC	60.02	GGACAAAGAAACAGAAGATGGTGG	80
Pepper1.55ch01	5217708	C	T	C	CA01g03290	59.11	CCCACCATCTTCTGTTTCTTTGT	59.25	TGCAACTGTGTTGAACATGCT	82
Pepper1.55ch01	5218401	G	A	G	Intergenic	55.9	AGTAACCTCCTAAGATTGATCCT	59.92	TCCCCTTCAATCAAATCAACCCT	137
Pepper1.55ch01	5218738	T	C	T	Intergenic	60.18	AGCGATGCTCATGACATGCT	59.58	ACCCTTCATGACAACGGAACT	112
Pepper1.55ch01	5218877	C	T	C	Intergenic	55.1	TTCACCTGGAAACATGATCTT	59.4	CACCTTGCGTTGGTGCATTA	133
Pepper1.55ch01	5219094	A	C	A	Intergenic	58.96	GACACCATCCATCGGCTAGA	59.36	ACTTTCCCTGTAGAAGTGAACGA	84
Pepper1.55ch01	5219150	C	T	C	Intergenic	58.57	TGATCGTTCACTTCTACAGGGA	60.18	TGCGTCTTTCTGTTGGCTGA	101
Pepper1.55ch01	5219419	A	G	A	CA01g03300	59.02	TGACCCTAGTTCTTGGTGGTC	59.97	GAGGCTTGTACCACCGTTGA	104
Pepper1.55ch01	5219866	G	T	G	Intergenic	60.06	TGAGGACTACAGGATCACAAAGC	59.73	ACTGAACGATGAGCTTCGACA	128
Pepper1.55ch01	5221530	T	C	T	CA01g03310	59.66	AGGATAGGCTCCCACTTGGA	60.32	GAAGCGGTCTCTGCTCCAAA	125
Pepper1.55ch01	5224144	G	A	G	CA01g03320	59.96	TCCTGTTGGCTAGAAGAACCAC	57.82	GCTCGATATGTAATGGCAGAGA	104
Pepper1.55ch01	5228468	A	G	A	CA01g03330	59.82	GACCAGTTCTTCCTAGGCCG	58.87	TGGAATGTTTCGATGACAACACT	86
Pepper1.55ch01	5228759	G	A	G	CA01g03330	55.31	ACAAGTAGATGGCATTCATATTTC	59.3	AGGTTCTCTATGCTCATTCGCT	104
Pepper1.55ch01	5229939	G	A	G	CA01g03330	59.96	TATGGGTGGGTTGTGCACTC	60.04	AGAAGTTACGGGTTCGGCAG	138
Pepper1.55ch01	5230243	A	C	A	CA01g03330	59.66	ACGAACCTAAGTTGCAGCTCT	59.97	AAAATGTCAACGGGTGCGTG	103
Pepper1.55ch01	5230817	C	T	C	CA01g03330	59.77	TGTGACCACGTCATACCTTACC	58.71	AAGCAGGGTACATGGTAGCA	114
Pepper1.55ch01	5230956	T	G	T	CA01g03330	59.71	TGTGACGACAGGAAACGATACA	55.19	TTATACTTTGTTTGGATGGTTGTT	103
Pepper1.55ch01	5233166	A	G	A	Intergenic	55.84	TGGACATGCAATCTCAAATCA	59.89	GGGAAAGAAAGCCACCCTCA	121
Pepper1.55ch01	5235385	A	G	A	Intergenic	58.37	TCTGGTGTCCATTCACTCGA	55	AGTCTAGAATTTGAACTCTGTAGT	146
Pepper1.55ch01	5235517	C	T	C	Intergenic	59.72	ACATAATCCTCGTTGGTGCCA	56.59	ACACACACGATAACTAGCCA	81
Pepper1.55ch01	5251067	T	C	T	CA01g03340	59.49	AGAGGCTGCATAATTTCCCTCA	58.74	TGTACCTTAGTGCCACCATCA	94
Pepper1.55ch01	5251188	G	A	G	CA01g03340	58.74	TGATGGTGGCACTAAGGTACA	57.69	ACTGGATACACAATTTGAGCCT	150
Pepper1.55ch01	5251429	T	G	T	CA01g03340	57.71	AGGCTCATAACTTTAGTGTGCA	59.72	ACCACCACTTTCACAACTCCA	140
Pepper1.55ch01	5252040	G	A	G	CA01g03340	59.47	AGGCTCATTATTTGTCTGAGGGT	59.97	CAATGCCCGTAATCGCCAAG	144
Pepper1.55ch01	5252338	G	A	G	CA01g03340	59.31	TTCCGCTGATGAACTCCCAA	58.81	GACAGGTACGAGCAACATAGC	115
Pepper1.55ch01	5259189	A	G	A	Intergenic	55.29	CAAATTTGGCTAATATTTGGGAAC	55.23	CCAAATAAATTACTTTTTCCCTGC	137
Pepper1.55ch01	5259436	C	T	C	Intergenic	59.58	CACCTCCCACTTACAACAGGT	60.04	CACAAGCTGGCTCTCGGTAA	90
Pepper1.55ch01	5260350	T	C	T	Intergenic	59.97	CAACTGTTAACCCGACCCGA	60.04	GCGACGAAACAGAGGAGGAA	136
Pepper1.55ch01	5260919	G	A	G	CA01g03350	59.75	GTCGAGGTCTTAGCTGGCAA	59	GCAAGTTGAAGTATCCAACTACCA	104
Pepper1.55ch01	5261553	C	T	C	CA01g03350	60.11	AATGCCAACCACACACAGGA	59.67	TGCTGGGTAAACCTACTGGC	147
Pepper1.55ch01	5263110	G	A	G	CA01g03350	59.72	TGAGCAGATCCACTTAGTTTCACT	59.68	CGAAGTCCTGAGCTCACCAA	90
Pepper1.55ch01	5263304	T	G	T	CA01g03350	57.87	AGCTATGGCCATTTTGTCGT	56.65	AGCTAGAAATTTAGAAACACGACA	128
Pepper1.55ch01	5264229	C	A	C	CA01g03350	60.25	CATGGCTGCGGCATTGTAAG	60.18	TGGGTGGTAGAGAGGTTGCT	137
Pepper1.55ch01	5264640	A	G	A	CA01g03350	59.93	CTGGCTACCCAAACTGTCAGT	58.5	TCTACAGTTTCAATACGCATGCT	80
Pepper1.55ch01	5264940	A	G	A	CA01g03350	60.2	TCATGACTGGTGGTACCTCCA	61.31	TGCTGCCGGAATAGCAACAC	92
Pepper1.55ch01	5268694	G	A	G	Intergenic	60.03	TGTTGCCTTTTCTCGATAGGCT	59.96	CTCCTGCTGCAAGAAAGGGA	110
Pepper1.55ch01	5268917	C	A	C	Intergenic	56.61	TGACTGGATATGATGAACTGGT	59.58	ACCTGAAGCACTTCACCATGA	150
Pepper1.55ch01	5274623	A	G	A	Intergenic	60.04	GCCGCAAATCCAAACTCGTT	59.12	CACAACTAACACAGAGAAAGCCA	137
Pepper1.55ch01	5295343	T	T	C	CA01g03370	60.34	CCCGAGTGAACATTTTTGCCC	59.21	GTGCTAATCGCCCTAATCGC	129
Pepper1.55ch01	5295796	G	G	A	CA01g03370	60.18	ACCCCACTTAAGGCAACACC	57.91	TCACAATCCATCACATTGCCT	125
Pepper1.55ch01	5296576	C	C	T	Intergenic	59.42	AGGGTACTTTCGATATAGCAACGA	60.14	GGTCGTACTCCAAACATCTTTTCG	81
Pepper1.55ch01	5296603	A	A	G	Intergenic	58.38	ACGAAAAGATGTTTGGAGTACGA	57.5	ACTTTCTTCGTTGTTGTTCTTTCT	81
Pepper1.55ch01	5297973	T	T	C	Intergenic	56.55	ACCTTGGTGAATCACGATCT	59.69	AGAGATGGATGCAGGTTTGTGA	146
Pepper1.55ch01	5298282	A	A	G	Intergenic	55.32	ACCAAATTAAGAAAAGGCAATTTG	56.02	GGACAAAGATTGGCAGCTAA	130
Pepper1.55ch01	5298566	A	A	G	Intergenic	58.64	CCACTAGTGGCAAAATTTTGAACA	56.31	TGTTTTGTCTATTTCGCTGTCT	120
Pepper1.55ch01	5299350	C	C	A	Intergenic	59.6	ACCTCAAAATCACGACCCGT	55.18	AGGTACTGCAAGTCTTAGGA	114
Pepper1.55ch01	5299400	C	C	T	Intergenic	55.18	TCCTAAGACTTGCAGTACCT	59.37	TGTTGACCTCGTGATTGTAGGT	145
Pepper1.55ch01	5300148	C	C	T	Intergenic	60.02	AGTCCCTGAGAGGTTACATAGTCA	59.96	TCTCCGCCTCCTACCTGAAA	148
Pepper1.55ch01	5302797	G	G	A	CA01g03380	55.81	ACACGATTCTGGACAAAATCA	60.12	AGTTCTCTTTCTTGAAGGTGGCA	113
Pepper1.55ch01	5329953	T	T	C	Intergenic	56.16	TTGTCATGCTTTGCTTCACT	55.49	GATTTTGATGCTTCTTGAGAGTT	150
Pepper1.55ch01	5330692	T	T	C	Intergenic	58.99	GGTGCTTATGTTCGTCTTCCC	59.15	CATTTAGAGAGTACCGCGTGC	80
Pepper1.55ch01	5331056	G	G	A	Intergenic	59.59	TGGGGTATCGATCGAACTGTG	57.66	CCAAGAAAATAGAGACGGTAGGT	91
Pepper1.55ch01	5331258	T	T	G	Intergenic	60.75	GCCTCAAGACCTGCCTCATG	57.3	ACAAGTATGCATGACCTCACA	145
Pepper1.55ch01	5336094	G	G	A	Intergenic	59.75	TAGAGAGCTCAAACCGGCAC	56.4	ACAGTTTAGCATGAACTTTGAGA	147
Pepper1.55ch01	5344975	T	T	C	Intergenic	55.87	ACGACTCGAAAAACTTGATGA	59.66	ATGAACCTACGAGGAGGGGT	81
Pepper1.55ch01	5345935	T	T	C	Intergenic	59.96	TCTCGGGTGAGAGCCAAGTA	58.74	TGGAAGGTCTCTGGTTCGAG	93
Pepper1.55ch01	5347118	G	G	A	Intergenic	56.88	ACGGATTGATGAATTCCCCA	60.04	TGATCGACGCATAATCCCCG	80
Pepper1.55ch01	5347315	A	A	G	Intergenic	60.32	TAGGGGAGCTGAAAAACCGC	57.34	ACAAATCCGAAAAGGGATAAAACA	87
Pepper1.55ch01	5348491	C	C	A	Intergenic	60.54	AGCCCATTCTTTGCAGCTGT	58.54	ACACTGTATACGCGGTGGTA	84
Pepper1.55ch01	5348715	T	T	C	Intergenic	60.03	AGGTTTAACCCAAATTCACGCG	60.39	CCGCACGTGGCATTTTCATT	147
Pepper1.55ch01	5348884	G	G	A	Intergenic	60.39	AATGAAAATGCCACGTGCGG	55.93	GTTCTGTTTTTACACCCCTAGT	99
Pepper1.55ch01	5348909	C	C	T	Intergenic	56.68	TCACTAGGGGTGTAAAAACAGA	55.16	ACCAAACCATAAGTCGGTTT	89
Pepper1.55ch01	5365827	C	C	T	Intergenic	55.56	TTCTCAACGTGTGCTAATCTT	59.11	CCGTACCTCTTGAGTTCAGGT	128
Pepper1.55ch01	5379458	G	A	G	Intergenic	58.17	GGTCATATTAGTCAATTTGCACCC	58.58	GGGTGCAAAAGGGAAAGGAA	149
Pepper1.55ch01	5397726	T	C	T	CA01g03430	59.45	TGGCTTGTGTGAGGTCTGTT	56.89	TGGGACAAACTCAAGGTCAA	148
Pepper1.55ch01	5398575	C	T	C	CA01g03430	60.25	AGGCTGAGTGTTGCTTGGAG	59.25	GTCGAAGTCCATCCATTTTGCT	149
Pepper1.55ch01	5399701	C	A	C	CA01g03430	60.11	TGGGTGCCTTTATGCCTAGC	59.67	TGGCATCCGCTAAGGTGAAA	105
Pepper1.55ch01	5401634	G	G	A	Intergenic	58.79	GGGCGTAAAAAGTTAACATTTCGT	55.24	TCGAAAATTGATAAGTTGAATCGA	99
Pepper1.55ch01	5410393	G	A	G	Intergenic	59.89	TTACAAGTGCTGGGTCCCAC	57.95	TTTTCACGTGGACATGTGGT	91
Pepper1.55ch01	5410827	A	A	G	Intergenic	59.12	CTCTTAAAGCTGCTCCTTTATGCT	55.28	TGTTCACACAAATTTGGCTG	80
Pepper1.55ch01	5411505	G	A	G	Intergenic	57.26	TGCAGTTGAATGTGTATAAAGGAG	59.96	CTCCCACTCTGTTCACACCC	147
Pepper1.55ch01	5412718	C	C	T	Intergenic	57.64	TATCCCACCCCTCCATATGG	60.04	GGTCGTTTGGTACACCGGAT	127
Pepper1.55ch01	5413181	A	A	G	Intergenic	58.67	TGGGATTGAAAATTAAGAGGCAGT	55.05	TCAAAGCATTGTTTATTCTCCAA	82
Pepper1.55ch01	5413380	T	T	C	CA01g03440	60.04	GCTGGTTCAGGAGGAGGTTC	60.61	GGTTGGGATTGCTCAGCCTT	81
Pepper1.55ch01	5414466	G	G	A	CA01g03440	58.57	TGGTGAGTCTTCTTTATCCTGGA	55.4	TTGGTTGAGAATGAGCTAATACT	150
Pepper1.55ch01	5414610	G	G	T	CA01g03440	58.62	GCTCATTGCTTCTATGTAGCTGA	59.99	TCACAGAGCTATTGCAGGAAACT	132
Pepper1.55ch01	5415246	T	T	C	CA01g03440	56.73	AGATGATTTATTGGTCAATTCCGT	60.18	AGGCATTTGAACTGGCACCT	149
Pepper1.55ch01	5415459	T	T	C	CA01g03440	60.04	TTGCGCACACCTCGACTATT	59.81	TGGGCCAGTGGTCAATCAAA	137
Pepper1.55ch01	5415699	G	G	A	CA01g03440	55.67	TTGAACATGAATTTGGAGTTGAG	58.13	TCTGACACTCAATTGAATTGGAGA	91
Pepper1.55ch01	5416007	A	A	C	CA01g03440	59.82	GGTCAAGCTGAGACTAGGCC	58.6	TGGGATACTCTGTATATGAAGGCA	148
Pepper1.55ch01	5416906	A	G	A	CA01g03440	60.47	TGTTGCTTCCAGTTGACCCC	59.89	CGAACACTTGGTCCTCCACA	114
Pepper1.55ch01	5417041	G	G	A	CA01g03440	58.92	TGCCCATTGTTTAGGAGGGT	59.33	CAAAGCAACCCAAGCTCGAA	131
Pepper1.55ch01	5417297	C	C	T	CA01g03440	60.04	TGCAGTGCATGAGCTAGCTT	59.82	TAGGTACCTAGCCACCTCCG	146
Pepper1.55ch01	5417428	G	G	T	CA01g03440	58.96	CGACCTACCCTGCTCATCAT	58.84	TGTCCTCTCGACGAATTCAGT	127
Pepper1.55ch01	5417462	T	T	G	CA01g03440	58.84	ACTGAATTCGTCGAGAGGACA	59.62	CCCTTAGATGCGGAAAAGAAAGG	133
Pepper1.55ch01	5418294	C	C	T	Intergenic	60.04	AGGACGGATGCTTGGAAAGG	59.83	TCTCGATGGAGCAGCACTTC	143
Pepper1.55ch01	5418707	C	C	A	Intergenic	59.25	TGCTACTTGCTATTGCCAAGC	59.97	CTTGCTTTGGCCACACCTTC	146
Pepper1.55ch01	5419570	T	T	C	CA01g03450	59.71	ACAGAGGGTCTAGGCTCATCA	59.68	AACTTTGCATCCAAGCTGGC	127
Pepper1.55ch01	5419639	G	G	T	CA01g03450	59.68	GCCAGCTTGGATGCAAAGTT	60.32	CACTCTTGGGTGAAGGGCTC	150
Pepper1.55ch01	5420638	C	C	A	Intergenic	59.32	TCATCCACAACGCTCAAGGA	59.02	TCTTGACTGAATGCCGTCCT	85
Pepper1.55ch01	5420816	T	C	T	Intergenic	55.51	TCATGCGTCATATAATCATAGCT	59.46	TGCTCACATATGCGGTCACT	91
Pepper1.55ch01	5421666	C	C	T	Intergenic	59.84	GTTACTGAAGCACTGCAGCG	57.92	TGATTGCTGATGATAGGGTGAC	114
Pepper1.55ch01	5421726	C	C	T	Intergenic	58.12	TGGTCACCCTATCATCAGCA	56.51	TACGAGGCAAGTTTCTGACT	134
Pepper1.55ch01	5421970	A	A	G	Intergenic	59.52	ACCAACCCCAACACTTCGAT	56.07	ACTTGAGCAGTTCCCTACTT	118
Pepper1.55ch01	5423699	C	T	C	Intergenic	59.31	AGGCGTCCCTTAAGAAAGCA	57.82	AGCTTCCTTTTTAAGTGGGTGA	140
Pepper1.55ch01	5426070	G	G	A	Intergenic	55.25	GTCGAAAAATCTATCTGAAACAGA	55.83	TCCGAGGTGTTATCTTATCTCA	99
Pepper1.55ch01	5426237	A	A	C	Intergenic	60.08	CCATCATATTTCGTATCCGTCCCT	58.26	TGGGATTGACTCTTGGGTGA	81
Pepper1.55ch01	5426775	C	C	A	Intergenic	57.71	GCTTCATGATTTATGTCGATGACA	57.95	TTTGGGAACGTTGAAGAGCA	123
Pepper1.55ch01	5427327	A	A	G	CA01g03460	60.1	ACCCACAACCTCTCCTTCCT	60.04	GGGTCTCCCAGCCAGTTTAC	134
Pepper1.55ch01	5427706	C	C	T	CA01g03460	60.08	AGGATTCCGTCTAAGTAGGTCTGA	57.57	TGGCTCAATACATTGACACCA	125
Pepper1.55ch01	5427922	C	C	A	CA01g03460	57.09	GGTTCCTTAAAAAGGGAACAAAAC	59.89	TGGGTTGGATGTTGTCATGTCT	129
Pepper1.55ch01	5428074	A	A	G	CA01g03460	59.89	AGACATGACAACATCCAACCCA	58.4	ATATGTGGAGCCATTGACGC	96
Pepper1.55ch01	5428104	A	A	C	CA01g03460	59.46	AGCGTCAATGGCTCCACATA	59.01	CGTGTGCTGATGAGTGTAGC	150
Pepper1.55ch01	5428273	C	A	C	CA01g03460	59.01	GCTACACTCATCAGCACACG	56.85	TCAGAGGTGGAAGAAACATGT	104
Pepper1.55ch01	5428420	G	G	A	CA01g03460	55.62	ACCATTCCTCAATACACAAACT	60.24	TGCACAGAGAGAAATCAGAAGCA	113
Pepper1.55ch01	5428551	C	C	A	CA01g03460	60.24	TGCTTCTGATTTCTCTCTGTGCA	59.49	GGAAGATCGTTCAAGTTTGACTGT	117
Pepper1.55ch01	5428949	C	C	T	CA01g03460	59.83	CCTCCACGCAAACATCGAAC	59.57	TGCCTTCTCCTCTCTAATGCTG	97
Pepper1.55ch01	5429378	G	G	T	CA01g03460	59.96	ACCATTAGGCCACACACTGG	55.26	CCTTAAACATGTTATTGGAGTAGG	135
Pepper1.55ch01	5429492	G	T	G	CA01g03460	60.04	CCTGCACACAGCTCGACTAA	60.04	CATTTGTTCCGGCCTTGGTG	94
Pepper1.55ch01	5429675	C	C	T	CA01g03460	56.16	TCGCAAAACCCAAATACACA	59.67	CTGCTGGGATTTGGACCTGA	82
Pepper1.55ch01	5430128	T	T	C	CA01g03460	59.32	ACAAGCTAAGGACACAGCGA	59.97	GATGCCGGAGCGAGAATGTA	108
Pepper1.55ch01	5432117	A	G	A	Intergenic	57.51	TCTCTCTCATCCTTTTATGCATCA	56.17	TCAGTTGAAGTAGTGGAGAAGA	108
Pepper1.55ch01	5437739	C	C	T	Intergenic	59.75	ATTTCATCGCACCGAGGACA	55.05	ACAAGGAGCTCTAAGAATGAC	82
Pepper1.55ch01	5437914	G	G	A	Intergenic	57.98	AATTTGTTGTTGTGATTGCTCCA	59.64	CACCCTCAGCTTAAATGATGCC	80
Pepper1.55ch01	5439329	G	G	A	CA01g03470	58.24	ATTGATGCATTTGCGCGATC	60.1	TCCCTTGACTACACCACCCA	130
Pepper1.55ch01	5439733	G	G	A	CA01g03470	58.83	TGCGAAATGGAAAGAGGCTG	55.48	GGTACCGCCTTCATAATATCTT	133
Pepper1.55ch01	5439783	T	T	G	Intergenic	55.48	AAGATATTATGAAGGCGGTACC	60.03	TGGCGATGAGGAAAAGGCAT	106
Pepper1.55ch01	5440092	C	C	T	Intergenic	58.23	TTTGCAGCCCTTGTTCTCAA	56.44	AGCTTGTAAAGAGGCTTCCT	96
Pepper1.55ch01	5440397	C	C	T	Intergenic	60.03	TAGGGTATGAGGTGCTGGCT	58.78	TGGTGCATTGACACATTGAAGA	83
Pepper1.55ch01	5440660	T	C	T	Intergenic	59.63	TCACAGATTTCCTTCTGCCAGT	59.86	ACAACTCTTGCTCGTTCCACT	136
Pepper1.55ch01	5441645	G	A	G	Intergenic	59.68	TAGTTGTGGTGAGCGAGGTG	57.47	ACCGAAATTACTGTACCGAAGT	138
Pepper1.55ch01	5446724	G	G	T	Intergenic	59.96	TCGAGTTCCGAGTTCATTATCTCC	60.55	TACAGGGAAGGGGGTTCTGG	85
Pepper1.55ch01	5447097	G	G	A	Intergenic	59.35	ACCAAACACCCATGGTCTATGA	55.56	TGTCTACTTTTGGTTAATTTCACC	98
Pepper1.55ch01	5458382	C	T	C	Intergenic	55.09	CGGAAAACGTGTTATATAAATTCG	55.58	ACTTTTCAACATTCACTTGCAA	149
Pepper1.55ch01	5534453	G	A	G	Intergenic	59.4	CGAAACGAATGAAATGAGTTGGC	55.75	ACCCATTCGACTAGCTTTTG	93
Pepper1.55ch01	5536911	G	A	G	Intergenic	55.54	ACTGAAAGTGATAAGCAAATGAAA	59.17	ATCATAGGCACGAGCACACT	130
Pepper1.55ch01	5546595	A	G	A	Intergenic	59.71	TGTCATCTTCAGGTAATGTGTGGA	56.81	ACAGACACAGATTGAAAATGCA	148
Pepper1.55ch01	5547760	A	G	A	Intergenic	55.48	TTGTTGACTACGGCTTAAAGT	59.06	CCAGCAGCAAAAACAAAGCC	132
Pepper1.55ch01	5549544	T	C	T	CA01g03520	57.36	TCCCAAATACTGACTATTTGGAGT	59.36	CCTAGGGAAGGGGAGACAGA	109
Pepper1.55ch01	5549578	G	T	G	CA01g03520	59.58	TGTTTTCTGTCTCCCCTTCCC	58.89	GGTAGGGAAGAGATGACGCA	106
Pepper1.55ch01	5550482	C	T	C	CA01g03520	60.18	ACAACAGGTCAAGGTGGACG	59.97	GCTTCCTTGACGGTCCTGAA	112
Pepper1.55ch01	5552041	C	T	C	CA01g03520	59.29	ACTGAAGTAAACACTGGTCCTCA	58.74	AGAGAAGAGTGGACATGTGCT	148
Pepper1.55ch01	5552445	G	A	G	CA01g03520	60.09	TGGTAACCACTTCTCGAGATGC	55.86	TGCTAATAGATCCTCCACACA	129
Pepper1.55ch01	5553143	C	T	C	CA01g03520	59.6	TGCTCAGTTGCATGTCCTCA	58.53	TGCATTTTCCTCACTTACGTGT	135
Pepper1.55ch01	5553264	C	T	C	CA01g03520	59	CGTAAGTGAGGAAAATGCAGAGT	59.17	AGAAGTAGAGAGGCTGTTTTCGA	123
Pepper1.55ch01	5553606	A	C	A	CA01g03520	58.49	TCCAACTTCAGTTTTTAAGTCCCA	59.54	AGAGGTCACCATGATGCGAG	125
Pepper1.55ch01	5555400	T	C	T	CA01g03520	59.96	AGGCCTACTTCCAGCCAGTA	59.84	GCCACAACAAATACTATCTGCACA	113
Pepper1.55ch01	5555716	C	A	C	CA01g03520	60.61	CCCTTACACCGTGCCACAAT	58.36	TGGGACAGACAGGTCTTACC	87
Pepper1.55ch01	5556239	A	G	A	CA01g03520	56.38	GGTCTCATTACAACCTTAAGAACT	59.96	GTTAGGCTCATCATCCCCCG	132
Pepper1.55ch01	5556341	A	C	A	CA01g03520	59.96	CGGGGGATGATGAGCCTAAC	58.52	ACATTGCTAAAAAGACCGGACA	127
Pepper1.55ch01	5556773	C	C	T	Intergenic	59.55	ACCCCTCAATTCTTTTCCACCT	55.58	AGACACTGAACAATAACAACCT	126
Pepper1.55ch01	5557182	G	A	G	Intergenic	59.89	TATGTATGGTGCGGTCCAGC	59.71	TGCACAACAAACTAATCGGTGG	85
Pepper1.55ch01	5559983	T	T	C	Intergenic	55.12	TGGGACCTAACTATATAGTCACT	55.23	TTTTTGAAGAAAGAAATGGAGCT	86
Pepper1.55ch01	5560059	T	T	G	Intergenic	55.23	AGCTCCATTTCTTTCTTCAAAAA	58.6	TCAAACAATTGGGACGGCAA	129
Pepper1.55ch01	5561607	G	G	A	CA01g03530	59.9	AGATCGGAGGCACGACATTC	57.11	ACACGTACGTACCTTTGGTT	144
Pepper1.55ch01	5562072	T	T	C	CA01g03530	59.96	GAGTTTAGTGGGTGCCGGAA	58.32	TGTGACTTTTACGTGTTCTAGCA	134
Pepper1.55ch01	5573932	G	A	G	Intergenic	59.38	TGGTGTGCGTCATCTAACTGA	58.95	TTGAGTTACCCTTGCCGTCT	95
Pepper1.55ch01	5595934	C	C	T	Intergenic	59.53	GCAGGAGCTTTGTCATTGAGG	59.45	GTCTGCAGTTTCTTAACGACACA	120
Pepper1.55ch01	5596503	C	C	T	Intergenic	60.46	CGGATGGTGCGGTATGTTCA	60.11	TGCAGGTCCCTTTGCAAAGA	147
Pepper1.55ch01	5597547	G	G	T	Intergenic	57.23	TGAATCAGTTTTTGTTGTTCTCCT	59.1	TGCAGCCTCTCGATCTTCAA	137
Pepper1.55ch01	5598589	A	C	A	Intergenic	56.06	TGGCTGTTTTGCATCTATAAGT	60.29	TGGTTTAGGATTCATGCCTGCA	82
Pepper1.55ch01	5599940	G	A	G	Intergenic	60.32	GTTGAGTGCCTTCCTCCTGG	59.96	AGTGGTCCACTGGCAAGATG	81
Pepper1.55ch01	5603579	C	C	T	Intergenic	59.82	GGGGCTTCATAGATGTGGCA	55.71	ACATTATCCTTCAGCTTTGTCA	94
Pepper1.55ch01	5603648	C	C	T	Intergenic	55.71	TGACAAAGCTGAAGGATAATGT	58.5	AGTGGAATGATATGCAACTCTTGT	88
Pepper1.55ch01	5604275	T	T	C	CA01g03560	58.21	ACAGGTGTCACTGAAGGAGT	59.9	GGTACCATCCAATGCCATTTGG	123
Pepper1.55ch01	5604511	G	G	A	CA01g03560	60.04	CGCCGGAGCAAATTGTGAAA	59.68	CCTACGACTGCACCAGTGAA	126
Pepper1.55ch01	5622810	G	G	A	Intergenic	56.95	ATAAGGCATCTAAGACTGACTTCT	55.78	TGAGTATCTTTTTAGATTTTGCCG	80
Pepper1.55ch01	5630356	G	G	A	Intergenic	59.78	CGACAAAACACTTCTCCCTTCG	59.84	GTCAACTTTTTCTCTTTTGGGGGT	133
Pepper1.55ch01	5639031	G	G	T	CA01g03590	59.44	CCGTTTCAAGTCACAATCAGACA	55.21	TGAACTGAACACGAGAAGAAT	89
Pepper1.55ch01	5642586	A	G	A	Intergenic	60.06	TCAGGAGATCACGGGTTTAAGTG	58.38	ATTTGACCGAACCACAAGGG	99
Pepper1.55ch01	5677947	C	A	C	Intergenic	55.33	ACTATCTTTTTCAACGGGGG	55.35	TGCACACCTCTAAGTATTAAAGT	148
Pepper1.55ch01	5696965	A	G	A	Intergenic	59.96	ATCATTCCAGCATCTCCATCCC	59.89	AGAAACAATGAAGGGCCCGT	80
Pepper1.55ch01	5697080	T	C	T	Intergenic	59.74	CCATGCCTTTGTTACAACCATCA	59.43	GGCTTCACACATTCAGAACTTGA	150
Pepper1.55ch01	5731618	A	G	A	Intergenic	56.53	ATACAAACTGATTTCCACGATGT	58.35	AGGTTTAATCCAACAACATACCCA	80
Pepper1.55ch01	5780506	T	T	C	Intergenic	59.89	TCCTTCACAAACCAGGAGGC	60.18	TGTTCGAGCACATGTTGGGT	132
Pepper1.55ch01	5809946	G	T	G	Intergenic	57.56	AGGTGCATGAAAAAGCCTAGA	56.99	ACACACATTTTTGCTTCTTCCT	127
Pepper1.55ch01	5812655	G	A	G	Intergenic	58.94	CGAGACCTCGTGATTTTCAACA	59.16	ACGTGGGATGATAAGGGTGG	82
Pepper1.55ch01	5912301	G	A	G	CA01g03720	60.11	CCGAGTCGAAGTCAGGAACC	58.8	TGGCTGGTTATTATTTTCTCTGGG	104
Pepper1.55ch01	5912341	C	T	C	CA01g03720	58.8	ACCCAGAGAAAATAATAACCAGCC	59.32	GGCCCGTTCCAAACAATTGA	133
Pepper1.55ch01	5912504	G	A	G	CA01g03720	59.32	TCAATTGTTTGGAACGGGCC	59.74	TCGATCTCTTCTCCCCGTCA	102
Pepper1.55ch01	5913054	G	A	G	Intergenic	58.25	TGGTTGGGTCATATCCTACGT	59.23	AGCCTTTCGGAACAACCTCT	126
Pepper1.55ch01	5913319	A	G	A	Intergenic	55.36	AGACCTGGAGTTGTTAGTAGT	61.17	CCCCGTTTCGCTCCAACTTT	128
Pepper1.55ch01	5914092	G	A	G	Intergenic	59.11	CCCCATCAAACACAGCATTGA	60.04	AGTGAGGAGAAGCGCTCAAC	118
Pepper1.55ch01	5915902	T	G	T	Intergenic	56.31	TCTGTTTGAATTTGGACACGT	59.77	CCTTCCACATTTACAGTTGGGC	142
Pepper1.55ch01	5918547	C	T	C	Intergenic	55.93	CCTTTATGATTCAGGATGCTCA	57.83	AGGCTGAAAATGACCCAATGA	100
Pepper1.55ch01	5919491	C	T	C	Intergenic	59.07	TGTTATTTTCGGGTGATCGCTC	60.18	ACCAAGGGCAAGCAACTGAT	80
Pepper1.55ch01	5920689	T	C	T	CA01g03740	59.96	GTAGCCAAGGCCGCATAGAT	57.61	TCAGAGGAATCTACCTGCTGA	133
Pepper1.55ch01	5920740	A	G	A	CA01g03740	57.61	TCAGCAGGTAGATTCCTCTGA	59.97	TTGCTTAAAAGTGCACGCCC	122
Pepper1.55ch01	5921963	C	A	C	Intergenic	60.11	TGGTGGAGGTGGCATGTTTT	59.89	GGGGTTCTGGCAAGAGTCAA	112
Pepper1.55ch01	5922647	T	C	T	Intergenic	57.68	AGGAAGTAAACCAGAATGTTGGA	55.7	TGGATTTTAGCTAAGCTTCCAA	115
Pepper1.55ch01	5926741	T	C	T	Intergenic	58.01	TCTGCTTAAGGATTTTGGTGAGT	59.73	TCCAAGAATCTCAAGGCATGACT	133
Pepper1.55ch01	5927635	T	C	T	Intergenic	55.24	ACAAAATTGAGAATACTGAACACA	59.17	AGAGGAGGTGCAGTCTTAAGAC	119
Pepper1.55ch01	5928641	G	T	G	CA01g03760	57.85	TTGCGCTGCAAAAACATCAT	59.76	GATGTCTTTGCCACAGGTGC	149
Pepper1.55ch01	5928707	A	G	A	CA01g03760	59.76	GCACCTGTGGCAAAGACATC	59.96	GTGTTCACCCCGATTGGTCT	130
Pepper1.55ch01	5929579	T	G	T	CA01g03760	59.3	TGGTCCTGAATTTCCAGCAGA	59.72	TGAAGATGGTGTCGATGTGCT	139
Pepper1.55ch01	5929867	T	C	T	CA01g03760	59.96	CCGTGACCAAGTTCATCCCA	59.96	TAGCGATGATGGGATGCCAC	141
Pepper1.55ch01	5930759	A	G	A	Intergenic	59.32	TGAGACATGTTCACCTCGCA	59.89	TAGGTGTGTGGGTCCGTTTG	82
Pepper1.55ch01	5930962	A	C	A	Intergenic	59.45	TTGTGCTGGTGTTTACCCCT	55.66	TCAAGAAACTACTGTTCGTTCA	104
Pepper1.55ch01	5931124	C	T	C	Intergenic	59.38	TGACTCGAGCTCTAGTCCCA	59.66	TGTGGTGTCTAGGTCAGCTTG	125
Pepper1.55ch01	5931363	G	A	G	Intergenic	59.75	GGATCCCTATAAGCCTGCGG	56.26	TGTCAAATGAAGTGGTAATGCT	116
Pepper1.55ch01	5931427	G	T	G	Intergenic	55	ACCACTTCATTTGACATTTTGT	60.04	GTCACTGCTGCCATGTTTGG	149
Pepper1.55ch01	5932345	G	A	G	Intergenic	55.27	AGAACATGATGACAGTGCAA	55.34	ATCATTTTCATGAACTGTCATTCA	119
Pepper1.55ch01	5933148	G	A	G	Intergenic	60.03	GGGTCTACTAAGCTATTCGGCC	58.06	TCGGGAAAAGCAGAATAATATGGA	124
Pepper1.55ch01	5933546	C	T	C	Intergenic	58.42	TGAAGGGGAAAATGCTCAAACT	58.15	AGGTAAAGCTTCAAACAGCGA	138
Pepper1.55ch01	5934431	A	G	A	CA01g03770	60.25	AGGCCTGGATCGTTTGCTTT	59.05	GGATGAAACATACCTTCCAGCC	81
Pepper1.55ch01	5936027	T	C	T	Intergenic	59.34	AAACCGTTGAGTGCTTCGTG	59.88	TAGACCAAGTCCCCCGAGTT	126
Pepper1.55ch01	5936368	A	C	A	Intergenic	56.91	GCACCAAGTGTAATGTTGCT	60.04	GAGCGACATTTTGGCTGCAA	114
Pepper1.55ch01	5936540	G	A	G	Intergenic	59.68	AGAGCAGAGCACGCTTTGTA	60.11	GAAGACGGACATGGTACGCA	143
Pepper1.55ch01	5937388	G	A	G	Intergenic	55.99	AGTCATTCCTAGAGATACATGGT	59.93	AGCTAAAGGTCGTCAAGTTGACT	149
Pepper1.55ch01	5938159	T	C	T	Intergenic	58.87	CAGTGTGTCACTTCATTGAAGGA	59.12	GCAGTGAAGTGAACTGATGCA	135
Pepper1.55ch01	5953307	C	T	C	Intergenic	59.58	TGTCTCCTTCCCCTCCATCA	59.97	GTGTGGGTCCGTTTGCTCTA	117
Pepper1.55ch01	5953821	A	G	A	Intergenic	59.41	AGGTGACATACAATGTGGAAGGA	59.89	TCTCTCCGGTAGGCGATCAT	126
Pepper1.55ch01	5953894	T	C	T	Intergenic	59.89	TGATCGCCTACCGGAGAGAT	59.53	TGTGCTGAGGATGGGCATAG	139
Pepper1.55ch01	5954078	T	C	T	Intergenic	56.79	ACACTCAGATGCCAAAATTTGA	57.2	ACTTGTGGTGTTTGGTCAGA	96
Pepper1.55ch01	5954251	C	T	C	Intergenic	58.36	CCAAACACCACAAGTATCATTAGC	58.08	CAGGCATGTTGAGGTCCTTT	150
Pepper1.55ch01	5954792	A	G	A	Intergenic	56.59	TGTCATCAAATTGAATCAGGCA	56.62	TGGTTATATTTCCTCTACGCTCT	135
Pepper1.55ch01	5954984	G	A	G	Intergenic	55.21	AATTTACAAGTGACATTTTCAGGA	59.75	CTCGTCAGCCCTCCATTCAA	117
Pepper1.55ch01	5956047	A	A	C	Intergenic	59.05	CCATCACCTTTCATGATCTTCACA	58.93	TGGACTTGCTTTCATCTTTCATCA	150
Pepper1.55ch01	5964521	G	G	A	Intergenic	59.93	CCGGTCTTTGTCTCTGACACA	60.04	CACAAGCCCATGTTCGGTTG	96
Pepper1.55ch01	5964739	C	C	T	Intergenic	59.75	TACACTTGGGGCATACAGGC	59.58	TGGAGCCAGGTTTTACGAACT	143
Pepper1.55ch01	5965837	C	C	T	Intergenic	60.04	ATGTGCAGGGTCCGAAGAAG	60	CTTCTGAGAACAGCCTCTGCA	87
Pepper1.55ch01	5970298	A	A	G	Intergenic	59.75	AGCCCGGTGCATTAAAGCTA	60.11	AAATTCTGGATCCGCCCCTG	82
Pepper1.55ch01	5970761	A	A	C	Intergenic	59.82	TCGAACAGCAATAGGGCTCC	58.74	TGAGTTATCAAGCGGCATTTACA	105
Pepper1.55ch01	5971568	C	C	T	Intergenic	59.89	CTGGCTGTAGGGGTTGGTTT	59.68	CAGTGAAGGCAGCTGGTAGT	149
Pepper1.55ch01	5977400	A	A	C	Intergenic	59.36	TGCTATGGTTCATGGTTGGGA	60.11	TCCCCGTGCTCGAGTGTATA	97
Pepper1.55ch01	5982848	A	A	G	Intergenic	58.99	TGCTAAATAGACCCCTTTTGCG	60.18	TTCGCCCAAATCCGATACCC	108
Pepper1.55ch01	5983127	T	T	C	Intergenic	57.51	ACTTCACTCACTTTGGAAGTCA	59.67	ACAACAAAGTGCTAGTGTAACACC	146
Pepper1.55ch01	5983280	T	T	C	Intergenic	60.18	ACCGACGGAAAGTGAAAGCA	59.84	CAAAGCGTGCTCTGTTCTCG	100
Pepper1.55ch01	5983512	A	A	G	Intergenic	59.75	CCCTGCAGACTGGAAGTACC	59.74	CCTCCCCCGGCTAAATGAAA	93
Pepper1.55ch01	5983760	G	G	A	Intergenic	60.25	AGTCCGTGCTCTGACAAACC	59.67	AACAACCTCCTATGGTGCCC	139
Pepper1.55ch01	5985088	T	T	C	Intergenic	60.18	ATCCCCAGTTGATGATGCGG	59.19	TCTATCTCGTCCGTCCTTATGC	117
Pepper1.55ch01	5985116	G	G	A	Intergenic	58.82	TTGCATAAGGACGGACGAGA	58.9	TGCTGAAAGGAGTTTGCAACA	110
Pepper1.55ch01	6001792	A	A	G	Intergenic	58.88	TCGTCTCTTATCATTCGTACCGA	55.82	AACCAAACGTACAGAGCAAA	133
Pepper1.55ch01	6002607	C	C	T	Intergenic	56.97	TGAGCTTGGAAGGTTCAACT	59.47	TCCATCAGACTTGAATCAACTCCT	133
Pepper1.55ch01	6002685	A	A	G	Intergenic	59.47	AGGAGTTGATTCAAGTCTGATGGA	59.66	CGTAAGTTCTTACAACGCGAGG	102
Pepper1.55ch01	6002896	T	T	C	Intergenic	58.92	ACGTAGAAGCCTTTCGTCTAGT	59.5	TCCTGCTGCTATTAAGTCTGCA	88
Pepper1.55ch01	6003195	T	T	G	Intergenic	58.33	AGCAATAGGGTTTGATGTTGAGT	59.93	TCATGTTCTTCCGGCACTTGA	85
Pepper1.55ch01	6003317	T	T	C	Intergenic	60.11	GCTGAAACATCAAGTGCCGG	60.18	TGGAAAAGGCCAAGCGGTAA	120
Pepper1.55ch01	6003560	C	C	T	Intergenic	58.91	CTATCAACTGTGCTGGCACC	59.02	AGGAAATGCTGGTCCTTCGA	81
Pepper1.55ch01	6006495	G	G	A	Intergenic	58.95	GGCTTCTTTTCTTGCAACTTCG	57.25	ACAGAAGCCTCAAGTTCTATTCT	86
Pepper1.55ch01	6006627	G	G	A	Intergenic	56.03	AGAACTTGAGGCTTCTGTTAAG	59.37	ACATAACCCGATCCACACACA	149
Pepper1.55ch01	6008304	C	C	A	Intergenic	58.73	GGACCACACAAAAATTGCAACA	57.22	CACGATAACTCAGCAATGTAACA	136
Pepper1.55ch01	6008613	C	C	A	Intergenic	59.36	ACGGTTTTTGGAATTAGCTTGGT	59.16	TGTGACAGTTTGAGGCCTGA	80
Pepper1.55ch01	6009005	G	G	A	Intergenic	59.42	AGACCCCGGAGAATTTTGATCA	59.58	TCGCTCCTTTTTAACACCCCT	97
Pepper1.55ch01	6009053	G	G	A	Intergenic	59.93	TAAGGGGTGTTAAAAAGGAGCGA	60.89	GTTCGGGGTCCCAAAGTGAC	80
Pepper1.55ch01	6011414	T	T	C	Intergenic	58.51	TGATTGCATGCTTTTAGAGAGAGT	60.04	ATTGTTTGGGCGCTTTCGTC	80
Pepper1.55ch01	6011783	G	G	T	Intergenic	60.95	CAACGCTTGGGGTACTGGAC	58.69	TCAACAGAGGTAAGGGACAAGT	143
Pepper1.55ch01	6012095	G	G	A	Intergenic	55.52	TCTCAACTAAACAAACTAACAACC	58.86	AGCAAGGAGGAGTGTTGGAA	123
Pepper1.55ch01	6013632	A	A	G	Intergenic	59.74	CCCTTTCTGTCCCCATCAGG	60.18	CATGGCTCGATACAGGCCAA	138
Pepper1.55ch01	6026603	C	C	T	Intergenic	55.85	TCACACTCAAGTTGAAATTCCT	56.43	TGGACACATAGATATTTCTCTCCT	80
Pepper1.55ch01	6026891	A	A	G	Intergenic	60.6	CACACACCAAGTCTCGGGTC	60.05	TGGTGAAGAACTCCAAGAACACA	136
Pepper1.55ch01	6032960	C	C	T	Intergenic	61.01	TAGTGTAACGCCCCGATTTGC	60.25	AGTCATGGGTTGGTTCGTGG	80
Pepper1.55ch01	6034586	C	C	T	Intergenic	57.72	AGTCAAACATATCGTAGGCATGA	60.02	ACAGTTAGAGATTCATGCAACCCT	104
Pepper1.55ch01	6035066	C	C	T	Intergenic	60.81	ATGTAGCATTCGACGGTGGC	59.96	GTGACATCAGGTTCTGCCCA	92
Pepper1.55ch01	6037997	C	C	T	Intergenic	55.49	TGAATTAGGTGCATGATTACCA	59.76	GGGAGTATTTGAGGAGTGTGCT	84
Pepper1.55ch01	6043824	C	C	T	Intergenic	59.8	AGGGTTTCAAGTGTGTTCTACCA	59.61	CCATACACTAGAGGCAGCCC	142
Pepper1.55ch01	6043945	G	G	A	Intergenic	60.32	TGCACATACACTTCGCTGCT	60.16	CCCCAACTTGCCAATTGATACG	83
Pepper1.55ch01	6043984	A	A	G	Intergenic	59.31	TCTCGTATCAATTGGCAAGTTGG	60.32	GGGAGTTTGTGAGCCCGATT	89
Pepper1.55ch01	6051196	C	T	C	Intergenic	60.25	TCATCAAGGGCAACGACGTT	59.67	AATTGGACCGATTGGCTCCA	105
Pepper1.55ch01	6087438	C	T	C	Intergenic	59.12	GAAGCGTTTGTGCCTTTAGGA	59.59	GGCCTCCACCCTCTCTTTTT	148
Pepper1.55ch01	6098982	A	A	G	CA01g03790	57.77	AGGCTTTCAGGTGATTCAACA	59.67	TGCAGCCATGGGATTCTTGA	117
Pepper1.55ch01	6099078	G	G	A	Intergenic	59.67	TCAAGAATCCCATGGCTGCA	58.09	AGTCATGCACTTGGAATAGTTCA	121
Pepper1.55ch01	6099700	A	A	G	Intergenic	56	TTTCTATCAGGATTCGGGCT	60.52	CATCCGTTCGGACCACGTAG	85
Pepper1.55ch01	6101683	T	C	T	Intergenic	59.61	AGCTGTAACTGTTACCTGTTGGA	59.74	TCAGTTGCTAAGACCTTATGGCA	93
Pepper1.55ch01	6111765	C	C	T	Intergenic	59.97	TGCGGTCTTCACATCGTCAA	55.39	ACTTATAAGGGTCTGTCTTAAGAC	148
Pepper1.55ch01	6112777	C	T	C	Intergenic	58.4	AGAATCTGTGACGTGTTACAAAGA	59.86	TCTGCCCGCTAGTAGATCAGA	109
Pepper1.55ch01	6113457	A	C	A	Intergenic	56.95	TGCAAGTGGAGCAAAACAAA	60.33	ATCCCATGGCTGCAAATGGT	150
Pepper1.55ch01	6113973	G	A	G	CA01g03800	60.04	GGTTTGCAGCAGAACATGGG	59.6	CCCAACGTCGCTAAATGAAGG	114
Pepper1.55ch01	6114261	T	G	T	CA01g03800	60.11	CAGCAGCAGGAGCATTTGTG	59.96	CAGGGTCGGAACATTCACCA	132
Pepper1.55ch01	6114821	T	C	T	CA01g03810	60.18	CCCCGTGGTTTCTCACAGTT	56.14	TCCAGCTTCATATAGCGTGA	149
Pepper1.55ch01	6114931	T	C	T	CA01g03810	62.35	TTTTTGCAGTCCAGGCACGC	59.83	CCTTGGGAAGACCTCTACTTCG	83
Pepper1.55ch01	6114964	G	T	G	CA01g03810	57.4	ACGAAGTAGAGGTCTTCCCA	58.86	GTCACGCCATCTTCTTGTTCA	99
Pepper1.55ch01	6115126	G	A	G	Intergenic	59.97	TTGGAGGTGTAACGAACCCG	56	CCCTTTTACTACTATTCATGCTCT	128
Pepper1.55ch01	6115198	A	G	A	Intergenic	55.27	ACTTTGATTAATAGACAAGGGAGA	59.57	AGGCAGGGTCAATGTTTCTCA	109
Pepper1.55ch01	6115289	A	G	A	Intergenic	59.57	TGAGAAACATTGACCCTGCCT	60.03	TGAATGGGCCTAGACCCGTA	147
Pepper1.55ch01	6115712	T	T	C	CA01g03820	60.53	CATAGCGGCGCTTCTGAAGA	60.25	TGTCAGCGGTTGTCATCGTT	80
Pepper1.55ch01	6116443	A	A	G	Intergenic	59.06	AGACGTCATGACATGTTTTATGCT	58.22	CCTCGTTGGGGCCAATTAAT	112
Pepper1.55ch01	6116907	C	C	T	Intergenic	60.25	ATGGCTTTGGAGTTGCCCAT	59.67	GCTCCCCCTTCGTCTTTCTT	102
Pepper1.55ch01	6116978	G	G	A	Intergenic	59.67	AAGAAAGACGAAGGGGGAGC	55.17	AGAATCATGATGACTATGAAGAGT	149
Pepper1.55ch01	6117795	C	C	A	Intergenic	59.15	TAACCAAACAAGGGGCCTGA	59.14	CCACTAGCAAACTCAAATTGATGC	80
Pepper1.55ch01	6117921	G	G	A	Intergenic	55.04	AGTTCATCAAATTCATTGTCCAA	59.43	TCTGAGTACTAGGCCATGGGA	133
Pepper1.55ch01	6125656	G	A	G	CA01g03840	59.78	GGTTACCTGTTACAACGCAAGG	59.46	ACGTTGGTCACAGTTCTGGT	131
Pepper1.55ch01	6153119	C	T	C	CA01g03900	59.33	GGACACTTGTGTTGGGAAGC	59.89	TCTGCCTCTGTGCATGTGTT	141
Pepper1.55ch01	6153537	C	T	C	Intergenic	59.24	CCTTTCCCGGATCCTGCATA	55.3	AATACATGCTCGATCGATTCA	80
Pepper1.55ch01	6153625	A	G	A	Intergenic	57.99	TGCTTTGAATCGATCGAGCA	59.38	GGCAAATCCCAAGCCCAAAT	148
Pepper1.55ch01	6154126	T	T	G	Intergenic	59.3	TGGTGCATTAGGTCCTACTAGTG	55.18	AAAATCATTTTAACTGGGTCTTCA	135
Pepper1.55ch01	6164607	G	G	A	Intergenic	55.14	TTGATATGTTGCTATTGGAATTGT	56.43	GAATGTGACATTCGGCAAGA	84
Pepper1.55ch01	6167845	C	T	C	CA01g03930	58.43	GCCCTTAGAGGACCTGAACT	56.39	ACAGGTTAACATAAATTGAGACGA	150
Pepper1.55ch01	6168544	C	T	C	CA01g03930	59.67	TGCTCCATGGATTGTCTGCA	59.96	GGCCATGAAGACACACCAGA	97
Pepper1.55ch01	6169666	C	T	C	Intergenic	60.04	AAGGTCTAAAGCCGCCCTTC	58.59	TCTGTCAGACGTGAAAAACTAACA	126
Pepper1.55ch01	6169770	T	C	T	Intergenic	59.54	CCGACATCAAGAATCGGGGA	56.38	TGTATGAGCTCTCAAAGGACA	83
Pepper1.55ch01	6170280	C	T	C	Intergenic	59.93	CAAAACTCCCCCAAGGCTTTG	60.54	TTAGGCTTTTGTCTGCGGCA	103
Pepper1.55ch01	6174585	T	C	T	CA01g03940	59.68	ACAGACTGGCACATCCTCAC	56.88	TCTCTGTTTAAGTGCAGACCA	86
Pepper1.55ch01	6174689	A	G	A	CA01g03940	59.6	AGGAATTTCAAGATGATGCATGCA	59.59	TGTCCTAGGAGCTCAACCCT	140
Pepper1.55ch01	6177230	G	A	G	CA01g03940	59	GGGAAAAAGCAGATAGAGAACACA	58.19	TGCATTTTGTTTTGCTGGATGT	143
Pepper1.55ch01	6178491	A	G	A	Intergenic	60.11	TCTCCTCCTGATCGCTCGAA	58.89	CCTTAGTGGGGTATGTGAAGGA	145
Pepper1.55ch01	6178567	C	T	C	Intergenic	58.89	TCCTTCACATACCCCACTAAGG	58.08	AGATGCGATAATTCATGCGAGA	95
Pepper1.55ch01	6178949	C	A	C	Intergenic	58.73	GGATTGTCATTTTGGGGGCA	59.76	GCCCGAAACAGAGCTCAAAC	90
Pepper1.55ch01	6202676	C	T	C	Intergenic	57.74	ACAAAGGAGTTAGTTCATCAATGC	59.39	GGCACGGGATAATGATTGTGG	101
Pepper1.55ch01	6203882	C	T	C	Intergenic	60.04	GACCCGCAACCCACAGATTA	58.99	GGTCGGTCCAATTCATTCGG	126
Pepper1.55ch01	6222941	G	G	A	Intergenic	59.77	GCTTTACGTAGTACCCCAACCT	56.03	AGTAGCTAACATACTGACACCT	134
Pepper1.55ch01	6260503	T	T	C	Intergenic	60.13	ACTTCTGGAGGACCTGTCAGT	60.03	GTGGTAACTCCTACAGCAAGCT	149
Pepper1.55ch01	6262634	G	G	A	CA01g03970	60.11	TTCGAGAGATGTCCCGCAAC	60.2	AGGTTGGGAGCTACTCTGTCA	138
Pepper1.55ch01	6273854	G	G	A	Intergenic	59.96	CTGAAGGCCAGGTGGGATTT	59.9	GTCAAGTTGACCACTGTGAAATGT	141
Pepper1.55ch01	6294576	C	T	C	Intergenic	59.3	CCAATCCAACCAGGTGAGGA	60.23	ACACCTGTGATGGAGTCCTAGT	106
Pepper1.55ch01	6321539	A	G	A	Intergenic	58.07	TGTCAAAGCAGTCATGAACCA	58.82	TGGCGTTTTATCTTTCCTATTCGT	82
Pepper1.55ch01	6323131	G	A	G	Intergenic	58.68	GCAGCAATCCAAGAGATCCC	59.05	GCAGTCTGCATCACACAACA	131
Pepper1.55ch01	6323257	G	T	G	Intergenic	59.05	TGTTGTGTGATGCAGACTGC	59.37	TGGTGATCAAGCCATCTTCCA	124
Pepper1.55ch01	6323343	C	T	C	Intergenic	59.24	ACAGTGAGAGGAAAGCTGCA	58.96	GGAACTCATAGGTAGCCGCT	123
Pepper1.55ch01	6324084	A	C	A	Intergenic	58.95	ACAGTGGACCAACGTGATCT	59.08	AAGTTGGTGGTGAGGTGGAA	130
Pepper1.55ch01	6330744	C	T	C	Intergenic	60	GGTTTATGGTTGCAACACCCC	55.69	TTTGGTTTTTGGAATGTGTACAA	80
Pepper1.55ch01	6342762	T	G	T	Intergenic	59.87	GGGCTTTCATGGTTCGGAATG	59.99	AGCATGTTGTATTGTTGGGTGTG	80
Pepper1.55ch01	6342937	T	C	T	Intergenic	59.72	TGACAATGAGAAGAATTGCAACGT	58.37	TCCTTCCGCACACTTCTACT	137
Pepper1.55ch01	6343084	C	T	C	Intergenic	59.03	TCAAACCATTTGGATTGCCGT	59.6	TGTGTGCAGGGCTGACATAA	103
Pepper1.55ch01	6385794	A	G	A	Intergenic	59.83	TGAGTCATCTCACTCGCTGC	55.78	TGGGGTGAAAATGAAGCATT	147
Pepper1.55ch01	6394139	A	G	A	Intergenic	55.87	ACCCTATCTTTTGAATTTAGACGA	55.92	TGTTTAAACTTTTCACCCCGA	118
Pepper1.55ch01	6394595	T	C	T	Intergenic	56.78	AGGTTGGTATTCATAGGTTGGT	60.18	GTTGTTGGGCTGGTTTTGGG	122
Pepper1.55ch01	6396639	A	C	A	Intergenic	55.69	TGCGTTAAGAGCACTTGAAT	59.89	TGCAACGGTGATGGAGTTCA	95
Pepper1.55ch01	6396928	A	G	A	Intergenic	61.02	GCACCTCACCACGCGATTTA	56.54	TCAGCTGTGTATATCTGCTGT	139
Pepper1.55ch01	6398425	T	C	T	Intergenic	57.09	ACCACATCAATCTACCACTTCA	58.7	GAAGCCACAAGGTTGAAGTCA	117
Pepper1.55ch01	6401624	T	G	T	Intergenic	58.62	TCAGTGAACATTTCAACTCCATCA	59.52	AGCCTTAGTCCACCAGATTATTGT	135
Pepper1.55ch01	6401941	C	T	C	Intergenic	57.2	CCAGCTACAATCTCTTATCCTCA	55.01	CAGGTCACTGTCATGAGAAA	99
Pepper1.55ch01	6402599	C	A	C	Intergenic	59.51	GCTTCACTATCATTCGCATTCGA	59.04	CCAATACTTGTGTTGTGGCCA	85
Pepper1.55ch01	6403126	T	C	T	Intergenic	59.6	AGGTGTGAGGATTCGTTGCA	60.11	TCAAACCAAGAGCAGTGGCA	106
Pepper1.55ch01	6404466	C	T	C	Intergenic	59.97	GCTGTCTGAGGAGCAACACT	59.38	CATCCACCAGCTCTCTTGGT	149
Pepper1.55ch01	6409204	G	A	G	Intergenic	59.55	TGAAGTTGTGTAGCCGATATGGA	60.06	CCAGTAACCTGAAACAATGGCTG	150
Pepper1.55ch01	6409543	G	A	G	Intergenic	58.38	TGCTGTTGCCTATTGTTGCT	56.29	ATTCTTTCGGGATCAATCGC	142
Pepper1.55ch01	6409690	T	C	T	Intergenic	57.88	TTGGGACTCCCTTTCACTCT	59.53	CCTATGCCAAACTCTGCAACC	117
Pepper1.55ch01	6410651	A	C	A	Intergenic	59.47	AAGAAATGTCACCCATGCGC	59.53	GAGCCCCAGTAGCCAAGTAG	133
Pepper1.55ch01	6410765	G	G	T	Intergenic	60	AGCAGGGTACGACTTCCTTTG	60	TCGGAGAGTTGTTGCACTCTC	128
Pepper1.55ch01	6411478	T	C	T	Intergenic	55.82	TCTTCATTTCTCTGTGTATTCACT	59.69	TGAAATCGTGGAGGAATTGGGA	81
Pepper1.55ch01	6413456	A	C	A	Intergenic	59.52	TGCGGTAACAAAACCAAAGCA	57.48	ACACCGACTAATAGGAAACGG	148
Pepper1.55ch01	6416259	A	G	A	Intergenic	60.04	CGCCTCAGCCAAGAAGAAGA	60	CCGTCGTTCCGTATATGCAGA	135
Pepper1.55ch01	6417438	A	G	A	Intergenic	57.91	AACCTTGTTGAATGGCCACT	57.13	TGTACAACGTCTCTTTGTTTTGT	129
Pepper1.55ch01	6417586	T	C	T	Intergenic	57.13	ACAAAACAAAGAGACGTTGTACA	59.38	GCTAGTAGCATGCATGTGAAACT	138
Pepper1.55ch01	6419458	A	C	A	Intergenic	60.11	CGAAGGAACCATGATGGGCT	60.18	GGGCCGATAATGTCAGGCTT	108
Pepper1.55ch01	6420766	T	C	T	Intergenic	59.67	TCTGCATGTAACTGGCAGCT	59.83	ATGCACTCGAGCCAAATTGC	139
Pepper1.55ch01	6421234	C	T	C	Intergenic	57.28	TCGAGATGCAATGGATTGGT	60	TGTTCCACTACTTCGCCTGAC	144
Pepper1.55ch01	6423461	C	T	C	Intergenic	59.96	TCCCTACATGTTGACTTACAAGCA	58.12	TGGCTTAGTTGTTGATTGGCT	146
Pepper1.55ch01	6424887	A	C	A	Intergenic	59.57	TCTTGGGATGGACTTGCAAGT	56.31	ATTCCTCCCTGTAGCAAGAG	144
Pepper1.55ch01	6425229	T	C	T	Intergenic	55.49	TCATCTCCTTTTTCTCCCAAC	60.25	CAGGGATGTGTGGCTGTCAA	137
Pepper1.55ch01	6425502	C	A	C	Intergenic	56.09	AGATTGAATCCTGGAACCCA	57.15	GTTCTGTTGGTAGAATTTGGCA	91
Pepper1.55ch01	6425556	T	G	T	Intergenic	55.46	ATGCCAAATTCTACCAACAGA	59.08	AGTCCCCTGCTTAATGCTTCT	96
Pepper1.55ch01	6425652	A	A	C	Intergenic	59.56	ACCCAACCTTTCAGTAGAAGCA	60.03	TTTGCCAGACCCCACTTTGT	114
Pepper1.55ch01	6426517	T	G	T	Intergenic	60.12	ACTGTCTGACAACTTCTTCAGCA	58.83	TTGATTCGGCGAATTGGCTT	99
Pepper1.55ch01	6427521	T	T	C	Intergenic	60.04	ACAGCCATGACCAGAAGAGC	58.86	TGTGCTTCTCAGATTCCAACAC	116
Pepper1.55ch01	6427929	A	G	A	Intergenic	60.61	CTGCTCCCACCTGGTGAAAG	59.47	CTGGCGTCCAGCTGTAACTA	144
Pepper1.55ch01	6428639	G	A	G	Intergenic	58.66	AGGTCTTGTTGATGGGAGACA	58.62	ACCACACAACAATTCAGCACT	127
Pepper1.55ch01	6429633	T	C	T	Intergenic	59.96	TTCTGCTGTAGCTGGTGGTG	59.03	GGATCTATGAGAAGGTTGAGGGT	102
Pepper1.55ch01	6429770	A	A	C	Intergenic	58.49	TCAACTTGCACTCATCAAGGG	59.15	AGGGTAGAACAACACAACCCA	123
Pepper1.55ch01	6431368	C	T	C	Intergenic	60.03	ACTCAGACACCTGCATGTTAGG	58.94	ACCAACAGAGTGAGAAGGGG	131
Pepper1.55ch01	6432046	T	C	T	Intergenic	55.21	TCCTTGTTTACTAAACTGGTACA	60	TCAGCTCTGAGTTGCTTCCTG	91
Pepper1.55ch01	6433215	T	T	G	Intergenic	59.03	TAGTTACAGCTGGAACGCCA	55.14	AACAATACCTGTACACTTGCT	125
Pepper1.55ch01	6436770	C	T	C	Intergenic	55.56	ACTCATGAACTACAGTTTCTTGA	59.7	TGTGTCTTGGATAGTGTTCGCT	80
Pepper1.55ch01	6437285	G	A	G	Intergenic	59.58	TCGAAACTTTTCCTGCCCTCT	58.87	AGACAAACAGCAAACCTAGACG	80
Pepper1.55ch01	6437439	G	T	G	Intergenic	59.97	GGTTTGTGCTTCTGTGGCTG	59.37	AGCAAAGGATCAACCAAACTGG	81
Pepper1.55ch01	6439380	G	A	G	Intergenic	55.91	TGTTGGTGATGCATGAATGT	59.93	TGACATTGGCTGAACTCTGAAGA	126
Pepper1.55ch01	6439492	A	G	A	Intergenic	59.93	TCTTCAGAGTTCAGCCAATGTCA	60.04	ATCTGTGCTGCTTTAGGCGT	134
Pepper1.55ch01	6439806	C	A	C	Intergenic	58.07	TGAGGTCAATTGCTGCCAAT	60.13	TGGTCATGGGCTTTCAACTGT	118
Pepper1.55ch01	6440464	T	C	T	Intergenic	59.38	AGCACGTGTTTGCCTAAAATCA	59.27	GGGCTGTGTGAACTTATCGC	117
Pepper1.55ch01	6441077	G	A	G	Intergenic	57.59	TCCACAAGAGTCAATATTTCCGA	59.96	ACCAGGCCATTACTAACAAGCA	135
Pepper1.55ch01	6441426	T	T	C	Intergenic	59.03	ACGGTCTGGATACACAAGCA	59.83	TGGTGAGTTGAACGTGACTTCT	142
Pepper1.55ch01	6443499	C	C	T	Intergenic	60.03	AGCCAATGTGGAGCAATTTCAC	55.24	ATGAGTTTAGGATCACAATGATTG	149
Pepper1.55ch01	6444805	A	G	A	Intergenic	59.03	CTCCTAAATGAGAGGGACATCCA	55.83	CAAGTTCTTCGCTAGATACTTAGA	132
Pepper1.55ch01	6454405	A	A	G	Intergenic	58.19	TCAAAAAGGGGTGTGACAACA	58.99	GCAGCAGCACCTCTAATCAC	139
Pepper1.55ch01	6461209	A	G	A	Intergenic	57.28	TCGTTGCCTTTACAATTTGCA	57.5	GGTGATTCTCTTTTGATTACTGCA	82
Pepper1.55ch01	6462782	G	T	G	Intergenic	59.59	GTGGATATACGACCCTGTGCA	59.66	TGGAGTGGGGGATGATCAGA	150
Pepper1.55ch01	6463013	C	C	T	Intergenic	58.29	TGGATATCATGGCTTCCCTCA	60.12	GGTACCGTTAACACTGCTATCCA	83
Pepper1.55ch01	6463281	C	T	C	Intergenic	59.82	AGCTGCTGATCATGCCATCA	55.27	TCAAGGTCTACTTTGAGAAGC	91
Pepper1.55ch01	6464381	T	G	T	Intergenic	59.28	TGGAGGGATAGGTGGGTCTT	59.89	AACCTGAAGGAAGGGCAAGG	86
Pepper1.55ch01	6464432	G	A	G	Intergenic	59.89	CCTTGCCCTTCCTTCAGGTT	60.18	TGGATGATGGTATGCTTGGTACC	104
Pepper1.55ch01	6464632	G	G	A	Intergenic	60.11	GCTCAATTCCCACCTCTCCC	60.13	TGGCTTTGGTGGGAAGATTGT	111
Pepper1.55ch01	6464735	G	A	G	Intergenic	60.11	TGTGCATCCCCACCAAACTT	59.48	TGTCTTCTTAATGTTGAGTGCACC	129
Pepper1.55ch01	6464947	C	T	C	Intergenic	60.25	AGTGCATTCAACACTCCCCC	56.41	TTTCCAGATATGCCAAAGACAG	80
Pepper1.55ch01	6470585	G	A	G	Intergenic	55.76	TCTTGGTTTTCTGTTCCTTTCT	58.81	ACCATCCGGACAACTCTCTC	108
Pepper1.55ch01	6471054	C	T	C	Intergenic	57.85	GTGATAGTGTGACTGATATGGACA	60.54	GTCATAGGACCCCCGCAATG	138
Pepper1.55ch01	6474206	G	T	G	Intergenic	59.6	TCCGTTTTGTTGCAATCGTGT	59.57	TGATTCTCATCCCTCCAACGAG	103
Pepper1.55ch01	6500182	C	T	C	Intergenic	55.39	TCGGAGTCTAAAAGGTCAAATT	59.75	TCACACAGACAAGGTTGCCA	126
Pepper1.55ch01	6505299	T	C	T	Intergenic	57.37	TCACGTGACTCTAGTAAAGAAAGT	59.79	CCTTTGGGCAACACACTTTGT	108
Pepper1.55ch01	6507618	G	G	A	Intergenic	59.02	AGAAGCCATTCGGTGAGGAA	59.89	CCACCACTGTTTGTCGGAGA	140
Pepper1.55ch01	6537825	G	T	G	Intergenic	56.78	TGCACATTTAATTGGTTGGACT	56.51	ACCCGATTTTAAGTTTATGCTCA	89
Pepper1.55ch01	6549104	A	A	G	Intergenic	55.12	AGAGAAGAGCAAAGATTCTTGA	59.81	TCTCGTGTAGATTTTACGTGCCT	141
Pepper1.55ch01	6551712	C	C	T	Intergenic	56.78	ACTTGACAAAGGGATAAATTGACA	56.7	TGGAAGGCACCTTAATTTGTG	86
Pepper1.55ch01	6552569	T	G	T	Intergenic	59.9	TGTCAAATTTGTGCCATTTCTGGA	55.03	TGATAACTTTGAGTTGAGAGAGT	144
Pepper1.55ch01	6552839	A	G	A	Intergenic	55.19	TCCTGTTACTAGAAAAGTACACTT	59.47	CGACCTTCCAACACCGGATA	141
Pepper1.55ch01	6555970	C	T	C	Intergenic	57.18	TCTGATCTGTGAAAAGAAAATCCC	56.53	AGGTTAAACTTGCTAACATGCA	137
Pepper1.55ch01	6556615	G	A	G	Intergenic	59.39	GGGATATGGTCTAGTGGCGG	56.56	AAGATAGCGTTCCCAACTGA	96
Pepper1.55ch01	6562749	T	C	T	Intergenic	59.25	TGTCTACTTGTGCACGTCCA	56.25	ACTTTCTTACACAACAAAGGAGT	113
Pepper1.55ch01	6564492	G	G	A	Intergenic	55.16	ACACAAAACACTCCGTACTT	58.62	ACAACTGACTCATTTTCAGGATGT	148
Pepper1.55ch01	6586832	C	C	T	Intergenic	56.61	AGACTCAAATCCAAATCCAAACA	55.55	TGCTTCTTCGATGAGAAAAGT	146
Pepper1.55ch01	6587741	C	C	T	Intergenic	60.6	CCAACCGCAAGCTGCAAATT	58.52	TCCGATTCCACCACGATACA	112
Pepper1.55ch01	6592465	C	T	C	Intergenic	59.44	TGAGGCTGCATACAATGGACT	55.84	TGTTTAAAGGACAGATTGGTGT	87
Pepper1.55ch01	6606556	G	A	G	Intergenic	60.75	CGCAACTGGGCAGATGATCA	59.97	TGCCACAGTATCGCAACAGT	80
Pepper1.55ch01	6663927	C	T	C	Intergenic	55.03	AAAATTGCTGTTTCAGTGGTT	56.31	TCTCACTCATCCAACTCAACT	127
Pepper1.55ch01	6664805	C	C	T	Intergenic	57.97	TGATTCATTTTGCATTTTTGCCG	57.08	ACTCCGCAAAGGTTTAGTGA	86
Pepper1.55ch01	6668064	T	T	C	Intergenic	59.09	AGGCGAGAGGTGTAAGCATT	59.83	TAGGCGAATTCCACGTGGAG	88
Pepper1.55ch01	6668140	G	G	A	Intergenic	59.83	CTCCACGTGGAATTCGCCTA	59.96	GTTCCTAATAGAGGGCGGGC	116
Pepper1.55ch01	6668800	T	G	T	Intergenic	55.45	TTAACTGTGTTAAAAGGAGGAGT	60.96	GCTTGGAGCCGACAATGTGA	80
Pepper1.55ch01	6669282	A	C	A	Intergenic	56.22	GGTACGCACAACTTAAACTCT	59.75	AGAGGCCAGTGATACCTCTACA	132
Pepper1.55ch01	6669939	C	T	C	Intergenic	60.12	CCTCGACTGGGAATTGATCTTGA	60.6	GTGGGGCTGTCTGTCTCAAC	111
Pepper1.55ch01	6673886	A	A	G	Intergenic	59.73	CCGACATATCTCTGCTCCCAG	59.28	GGAAGGTGTATTATGGGGAAGGA	150
Pepper1.55ch01	6673951	G	T	G	Intergenic	59.28	TCCTTCCCCATAATACACCTTCC	55.59	GCAAGCAGCATTAGGATAGT	119
Pepper1.55ch01	6676009	C	C	A	Intergenic	59.96	ATAGCTCCCAAGTCCCACCT	58.63	TGGGGAACTTGTTTTGTGATGT	135
Pepper1.55ch01	6676671	G	G	A	Intergenic	60.11	CATCCTGCGTGGCAAGTCTA	59.6	AGTGGCTTGAGCATGGAGTT	123
Pepper1.55ch01	6685620	T	T	C	Intergenic	59.93	GTGGTACGTTTGTTTACCTTGCA	56.5	TCAATTGGAAGGAAAATGCTGA	86
Pepper1.55ch01	6686160	T	T	G	Intergenic	58.68	GGGATCTCTTGGATTGCTGC	57.53	AGGAAAGAAGAAGAAACATTTGCA	146
Pepper1.55ch01	6704807	C	C	T	Intergenic	55.33	CAAGACCAAACAGTGAACTAATAA	56.74	AGATATGTTATCTGCACTTTTGCT	150
Pepper1.55ch01	6709885	C	C	A	Intergenic	55.53	GGTTCAGTGACACAAGAAGT	56.52	TCCAGCTTGGATGAATGACT	139
Pepper1.55ch01	6724305	C	C	A	Intergenic	59.97	GCGAAAAGTTCAAGTGCTCAGT	60.9	CCATATAGCAGCCCTCGGGA	94
Pepper1.55ch01	6724396	G	G	A	Intergenic	60.9	CCCGAGGGCTGCTATATGGA	60.46	TGAACGCTGGTGCTCAAACT	106
Pepper1.55ch01	6725803	T	T	C	Intergenic	57.56	TCTCGTGTACGTAATGGAATAACT	59.16	TGGACAACTAGGGTCAATAGTTCA	120
Pepper1.55ch01	6726064	A	A	C	Intergenic	55.48	ACAATAATTTCAAGTGTCTGTTGT	58.98	AGGTGAGTGAATTATCGGTGAGA	93
Pepper1.55ch01	6732600	T	T	C	CA01g04080	58.4	GGTTGGACCCTTTTTCATGGA	57.77	ACTTTTTCACATGCACAGTAGC	136
Pepper1.55ch01	6733686	T	T	C	CA01g04080	59.01	TGGAGCAGTTCCTATTGGTGT	59.34	AACAATGCGATCATCAGCCG	110
Pepper1.55ch01	6734316	A	G	A	Intergenic	59.97	TGCTTGCGTCAGTTAGCTCA	59.6	TAGTGGTGCAACCTCCTTGG	113
Pepper1.55ch01	6734480	T	C	T	Intergenic	58.78	CCTTGTGGGTTCATCAACAAGA	59.25	GCACTTATGTGGACCATTGGG	113
Pepper1.55ch01	6742025	A	G	A	CA01g04090	59.04	ATTTTGGTGTGCGTGATGCT	60.02	GCCCACCAATAAATTATCTTCGGG	80
Pepper1.55ch01	6756423	A	C	A	Intergenic	59.99	TCATTGACATGAATGGGTGGAGT	58.92	TGCATTCGAGTTTGCCTACG	138
Pepper1.55ch01	6770286	G	A	G	CA01g04100	60.77	TGGAAGTGAGAGGGGTGCTT	57.33	ACACCACTAAAGATGTTACTCAGA	149
Pepper1.55ch01	6976967	C	T	C	Intergenic	55.46	TTTAACTTGGCTTTAGTTGTCAAT	59.82	GTGAATTGTCACGTCGAACATCA	128
Pepper1.55ch01	6977122	G	A	G	Intergenic	58.61	TGATGTTCGACGTGACAATTCA	57.48	TGGCCTTAACTGACATCTACG	146
Pepper1.55ch01	6978037	T	T	C	Intergenic	59.76	AGTTGGCTCCACATCATGATCA	55.77	TGTGCAAAATCTGTCCACTT	104
Pepper1.55ch01	6979056	T	G	T	Intergenic	60.46	GGGCAGTGCTTCTCGCTATT	56.13	CTTCCTCTGAAATTACCTACTTGT	88
Pepper1.55ch01	6979378	T	C	T	Intergenic	59.97	GGCGTTACACGATGCAATCC	60.74	GACCATGCTACCCGTTGGAC	110
Pepper1.55ch01	6981812	G	G	T	Intergenic	55.4	TCGAATCTTGAGGTTGAACC	57.93	TGCAAGTCGAATCTTGATTTTTGA	150
Pepper1.55ch01	6993089	G	G	A	Intergenic	56.38	TGAATCACCTTTTTAACGGAAAAG	60.11	TCCAACCGATAGAGAGGGGG	147
Pepper1.55ch01	6995395	A	G	A	Intergenic	60.25	CCAAGTGGCGTTTTTGGTCC	55.53	TGGAGCAAAAATACTCTTCGT	130
Pepper1.55ch01	6996307	T	C	T	Intergenic	57.44	ACACTTTGTTCTCTTCCATCTCT	58.82	ACATTGATGAAAAGGGCAGGG	123
Pepper1.55ch01	6998714	T	C	T	CA01g04200	56.43	TCTTAGGGGTTTGTCATGCT	56.93	ACATCCCTAAACAAAAGATGGC	83
Pepper1.55ch01	6999316	A	G	A	CA01g04200	59.51	TCACCTCCTTCCCCTTCTGA	57.54	AGATTTGCTTAACTTCAACAACCA	148
Pepper1.55ch01	7002245	C	T	C	Intergenic	59.68	TCCGGCGATCAGTGAAAACT	58.26	TGTGTTTTACTACAATCGGCCA	145
Pepper1.55ch01	7002750	A	G	A	CA01g04210	59.92	AGAGTCGTTGGAGTACCTGGA	59.56	ACCATAATTGAAGGGCAATGCC	115
Pepper1.55ch01	7004224	A	C	A	Intergenic	55.75	TTCTAAGGGACATTTCCTTTCAA	59.32	TGGCCACATGACTATCTCGAG	149
Pepper1.55ch01	7011088	C	T	C	Intergenic	56.8	AGCATCAAAAGACTTTGCTTCT	60.11	CCCCAATCTCGGGTCTCAAC	131
Pepper1.55ch01	7011308	T	C	T	Intergenic	59.97	CAAAACACTCCAAGGCTGCC	55.36	ATGACCTTATGAGAAAATGACCT	142
Pepper1.55ch01	7011417	G	A	G	Intergenic	55.36	AGGTCATTTTCTCATAAGGTCAT	57.79	AGGAATCCACCTTGCAAGAC	88
Pepper1.55ch01	7012852	G	A	G	Intergenic	59.68	CTCGCTTCCCCAGTACCAAA	55.48	GGCATGTTTTTCTATCTTGAAGT	117
Pepper1.55ch01	7014702	C	T	C	Intergenic	59.82	TATGGCGCGACCTTCATCAA	57.73	TAACACCTGGGCAGAGTTTG	143
Pepper1.55ch01	7015283	C	T	C	Intergenic	58.65	GCAAAGTGGATACTGAATACTCGA	55.13	ACTCTCAAATATTGCACTAATACG	95
Pepper1.55ch01	7018289	G	A	G	Intergenic	58.97	TCAACAAAAACCACATGCCTCT	59.67	CCACGTGTCAATTTCGTTGGT	89
Pepper1.55ch01	7018776	G	A	G	Intergenic	58.51	TTGGTGTTTGCATTGTGGGA	60.14	CAATGGAAGTTCTTTCGGGCG	80
Pepper1.55ch01	7019174	T	G	T	Intergenic	59.17	GGGTGGGAAAATTACCTGAACC	57.58	TGCCATTATAACGAGGTGATGT	91
Pepper1.55ch01	7019595	T	C	T	Intergenic	55.5	TTCACGCTCTTTATATTTTTGCA	57.99	AGTGACAACGTTTGTTCGGA	138
Pepper1.55ch01	7019912	A	G	A	Intergenic	59.42	ACATGCCACAAATGATTCTTGGT	56.44	TGCCCCATACTTGTACTTGT	105
Pepper1.55ch01	7020582	C	C	T	Intergenic	59.34	GTGTTTGTCTGGAAGCGCTT	59.6	AGTCACGCTTCATCCCAACA	149
Pepper1.55ch01	7021489	G	G	A	Intergenic	55.79	TCAGTGTTTGCATTAAAAGATTCA	55.06	ACAACCACCTGATTAGTATACAA	92
Pepper1.55ch01	7022298	G	A	G	Intergenic	55.89	ACTCATGAAAGTGAGAAATTTCAC	59.74	GCAATTGGGGAGTGGAGCTA	120
Pepper1.55ch01	7023295	T	C	T	Intergenic	59.81	ACGGCCTGGGATATGCATTT	60.18	GGGGAAGCAAATACGCGTTG	106
Pepper1.55ch01	7027605	G	A	G	Intergenic	59.89	TGTGTGGAGAGGTAGAGGCA	59.81	CGGGTCCCTGTATCTAGGGT	108
Pepper1.55ch01	7046125	G	A	G	Intergenic	59.93	AGGGATTCCGATCATTCCAGC	59.39	GGTCTGGAGTCGAGTTTGAGT	143
Pepper1.55ch01	7055169	C	C	T	Intergenic	58.43	AGAATATGGAAGCAAGGTGAAAGT	59.84	TCGTGTACCATTTAATCTGGTCGA	142
Pepper1.55ch01	7064436	C	T	C	Intergenic	56.74	ACTTCGAATATTACGAGGACCA	57.12	TGCAGACGTACACTGAAACT	115
Pepper1.55ch01	7076123	C	C	T	CA01g04250	60.39	TATTGGCTTCACAGGGTCGC	59.6	TCTAGGTCGCCAAAAAGCCA	149
Pepper1.55ch01	7217246	A	C	A	Intergenic	55.41	TGAGTACCAAGAAGGACACT	59.93	TGGCTTCATTCACCACTACTTGA	80
Pepper1.55ch01	7219998	G	T	G	Intergenic	56.11	AGAAGTAAAAAGAGCATATGTCCA	59.54	TGTGCATGTTGTTGCTTGCT	87
Pepper1.55ch01	7238854	G	G	A	Intergenic	59.69	TGCTTAGTCAACGTCGCAGA	59.01	CACTGAAACATCATCTGACACTCA	146
Pepper1.55ch01	7303987	A	A	G	Intergenic	58.56	GGGAAGAGATCTACTGTAGTCTGT	55.34	CAGTTTGACAGAGAAATAGTTTGA	121
Pepper1.55ch01	7312694	G	A	G	Intergenic	58.24	TGCTCGTTTGGTGTAAGTACC	56.31	TGTCGTTCTTTAGCAGAAATGT	140
Pepper1.55ch01	7312857	C	C	T	Intergenic	55.78	AGGCGTCTATCCCACATATT	60.11	CGGCGACAATTTGTTCCAGG	134
Pepper1.55ch01	7322872	T	C	T	CA01g04390	60.18	AAGGCGCGTACATTAGACCC	60.04	ACAGCCCGGTACACTAAAGC	80
Pepper1.55ch01	7322963	A	G	A	CA01g04390	60.04	GCTTTAGTGTACCGGGCTGT	60.32	TCGGAGTTGCACCATCACTG	96
Pepper1.55ch01	7323387	G	A	G	CA01g04390	60.12	GGACCAGTCAAGAACATGATTGC	59.96	GTTCAAAGGGGAGGGGTGAG	110
Pepper1.55ch01	7323803	G	G	T	CA01g04390	59.88	AGTGGAGAGGGGCTTCTCTT	59.02	CGGTATATTCAGACGAAGAAGGC	117
Pepper1.55ch01	7324422	C	C	A	CA01g04390	59.75	TTCAACGTCCCCGAGATTCC	59.89	CCACAGTGCTGGACTTGAGT	148
Pepper1.55ch01	7325458	A	A	G	CA01g04390	59.69	CACGCACCAGCTGACATTTT	59.53	TGTTGATGGGTGTGTGTCGA	144
Pepper1.55ch01	7326637	A	A	G	Intergenic	55.33	TGGTACTGTGTTTCCCAATATT	55.09	ACCACTCCTACCCTTATTACA	149
Pepper1.55ch01	7327037	T	T	C	Intergenic	59.72	ACGGTTAAAGGGTAAGGGCTC	57.4	AGAGGGATATGAAAATGGGAAAGA	146
Pepper1.55ch01	7327364	A	A	G	Intergenic	59.52	CACGTATCATGGTCTCACCCA	59.44	TGGAAAACTCACATGCATGTCC	91
Pepper1.55ch01	7327510	A	A	G	Intergenic	57.41	TGAGATTGAGCTAAACGCAGA	57.24	CGTCACTGATCACCTATAAATCAC	132
Pepper1.55ch01	7387114	G	G	A	Intergenic	59.03	TCCTTGGATGTATCGGGTAGC	55.57	AAAGATACATAGTTAGTTCCCGG	85
Pepper1.55ch01	7415081	G	A	G	Intergenic	60.09	CCATAACACCTTAACGGAGGCT	60.18	GAGCTCTATGGGAGGCTCCT	89
Pepper1.55ch01	7467526	T	G	T	CA01g04550	59.67	TCCCGGTAATCTTGCAGCAA	58.78	TCTCTGGTGAAGGTGTAAAGTCT	142
Pepper1.55ch01	7469133	G	A	G	Intergenic	60.03	ACAACAAGGTTGCCTTCCCA	59.3	CCTTCACGAGATACTGGTAAGGT	131
Pepper1.55ch01	7469676	C	A	C	Intergenic	55.44	TGGTATCCACTAATTCGATTAACT	55.33	CACCACATATAAGATTCCTTTCTG	150
Pepper1.55ch01	7471787	G	A	G	Intergenic	55.16	TCTCTCTCTCTAAGTTATTGTTCC	60.18	CCGAATGTCATGGTGTTGCG	100
Pepper1.55ch01	7476685	A	C	A	Intergenic	57.65	AGCTGGAATTTTCATGATCAAACA	58.25	ACAGAAGCTCATGCAAAGAAGA	116
Pepper1.55ch01	7476824	C	T	C	Intergenic	58.25	TCTTCTTTGCATGAGCTTCTGT	55.74	AAGACATCACACACACATATGT	111
Pepper1.55ch01	7477787	G	A	G	Intergenic	58.35	ACCCAGTCGTTTCATTTGTGT	60.82	GCACTGGCAAGAAAGTGGGA	98
Pepper1.55ch01	7477933	A	G	A	Intergenic	60.82	TCCCACTTTCTTGCCAGTGC	59.54	ACCTCTAATTAAGGGTGGAGCAG	147
Pepper1.55ch01	7484514	C	C	T	Intergenic	58.17	ATTGGTGGCACTAGAACTGC	59.57	TGTTGAAGAAAAACCTGCAGGG	90
Pepper1.55ch01	7485808	A	G	A	Intergenic	59.96	TCCAGTACGGAGAGTCTGCA	57.02	TCTGGGAAACTTCAAGATGACT	145
Pepper1.55ch01	7494648	T	T	C	Intergenic	55.32	GGAGGAACTATTTAGTGACGAA	58.37	TGAATACTTGCAAGGTAAGGAACA	81
Pepper1.55ch01	7496391	T	T	C	Intergenic	55.41	ACGTAATTTTATCCCTCCCAAA	60.11	AGGGTGGGTGTCAAAAGTGG	143
Pepper1.55ch01	7497880	A	A	G	Intergenic	57.41	ACAAGGTGAAAATGAAATCCTACC	59.37	ACAGATTTCGAAAAGTGCAAGGT	80
Pepper1.55ch01	7497975	C	C	T	Intergenic	59.37	ACCTTGCACTTTTCGAAATCTGT	58.84	CCGCACGAAAGTTATTGGGT	134
Pepper1.55ch01	7498701	C	C	A	Intergenic	56.15	TCGATGCTTTTGTTGGGAAA	60.05	ACCCCTTTGACTAGTTTGTGTGT	123
Pepper1.55ch01	7498861	G	G	T	Intergenic	61.11	TATACTCGCTCCACCCCTGC	55.29	TGCTTTACATACGAGTACCATT	99
Pepper1.55ch01	7500172	G	G	A	Intergenic	59.25	GACTGGCAATGCATAAGTGTCA	59.56	CGCTTCTGGTCATTTGTCGG	145
Pepper1.55ch01	7500604	C	C	T	Intergenic	60.03	ACTCAAAATTGGTAACGCACGG	58.53	TCTCCCATCTTTTTGCTTGTTCT	83
Pepper1.55ch01	7500943	A	A	C	Intergenic	59.75	GTGGCACAGATACAGAGGCA	55.71	CTGGAATATTGCCTTTTTGTTCT	91
Pepper1.55ch01	7501729	C	C	T	CA01g04560	59.08	TCCATGTTACCAGGCATTCCT	60.11	CTTTCCAGGGGGTATGCCTG	102
Pepper1.55ch01	7502319	G	G	A	CA01g04560	59.9	GCATTTGGTTCAACCTGTGACA	59.96	AGTTCTAGTGCTTGGTGGCC	139
Pepper1.55ch01	7505040	T	T	C	Intergenic	59.89	ACCGGGTCCATTGCTTTCTT	60.25	CATTCTCCTCGCCTCACTCG	91
Pepper1.55ch01	7505116	C	C	T	Intergenic	59.77	GTGTTTTCGGTGCGAGTGAG	57.38	AGAAGGGAGGAAGAGTCTATGT	111
Pepper1.55ch01	7514215	A	A	G	Intergenic	57.18	AGCAGTATGTAAGCCAATCGA	60.04	GGAGCACACAAGCGTCTTTG	121
Pepper1.55ch01	7514265	T	T	C	Intergenic	60.04	CAAAGACGCTTGTGTGCTCC	60.05	AGTGGTGTGTTGAAGTACCTTGT	87
Pepper1.55ch01	7514333	C	C	T	Intergenic	60.05	AGGTACTTCAACACACCACTTGT	60.2	TCTGAGGCAATTGAAGGTGCA	92
Pepper1.55ch01	7514591	T	T	C	Intergenic	57.56	AGGTCACAAGTTTTGGCTGA	59.17	TCTTCCCTGAACACAACCGT	113
Pepper1.55ch01	7515085	T	T	C	Intergenic	59.96	TGGAACAAGTCAAGGAATAGAGCA	60.11	CTAGCTCCGCCTCTGCTTTT	141
Pepper1.55ch01	7515337	A	A	C	Intergenic	60.18	AGACACTCCCTCCGTTCCTT	55.7	TGGTAAAGGTAGTTTTGGAAGAA	120
Pepper1.55ch01	7515529	G	G	A	Intergenic	61.75	ACGAGAGTGCCAAGTCAGCA	57.24	GTACTTGTGTGCATTTGATCCA	80
Pepper1.55ch01	7515660	T	T	C	Intergenic	57.23	TGTGTCTTATAGTTTGGATCTCGA	59.29	TGAGCAATTTTGGAGTATGCATCA	111
Pepper1.55ch01	7517189	A	A	G	CA01g04570	55.15	TTTCTACTCCAAATTGTCGAGA	55.71	CTTAATTGAATTTTCTCCGTCAGT	140
Pepper1.55ch01	7517369	A	A	G	CA01g04570	55.42	CGGAGAAAATTCAATTAAGAATGC	57.6	AGCCCATTCTTTTAACTTCCCT	148
Pepper1.55ch01	7553458	G	G	A	Intergenic	58.06	TCGAGAACCATCCAGGAAGT	56.09	TGTTAGGCAATTAATACAAGAGGT	111
Pepper1.55ch01	7577958	C	C	T	Intergenic	60.11	AGCGAACTGAACGGATGGAG	55.18	AGACAAGTAAAATGGGAAATCAAA	105
Pepper1.55ch01	7676538	C	T	C	Intergenic	55.74	ACTATGAGAAGCAATCACACAA	59.29	ACAGCTTCAGGAAAGGATGGT	149
Pepper1.55ch01	7684590	C	C	T	Intergenic	59.66	ACAGGCATTCATTTTCTCTATGCC	59.2	AAGCAGAGTCAATCGCAAGC	122
Pepper1.55ch01	7686141	C	C	T	Intergenic	56.1	AGACTAAGTTTATAGACGGGCT	59.54	GGAATTTCACCATAGGGACCTCT	82
Pepper1.55ch01	7686723	A	A	C	Intergenic	57.52	ACATCTGAGGATCCAAATCGG	57.3	AGTGCATGTATCACCTTGACA	124
Pepper1.55ch01	7693438	T	T	C	Intergenic	58.98	TGGCAAGCTCAATTATTCCCG	55.36	AACGATGATCAAAGTTTTTCAGT	147
Pepper1.55ch01	7693835	G	G	A	Intergenic	58.89	TGCAAGGATCGTCATACGGA	59.86	TGCAATGTAAGGGGTGTCACA	123
Pepper1.55ch01	7704605	T	T	C	Intergenic	59.38	TGGATTGGTTCTCTCAGGCC	59.82	AGGATGATGAGTGACACGCC	80
Pepper1.55ch01	7704714	C	C	A	Intergenic	60.04	GGTGCTTGTCCGTCCCAATA	58.97	TCACTTTGTTTCTGGGCTGC	133
Pepper1.55ch01	7704997	C	C	A	Intergenic	59.45	AGGTAGTGCAGAATTCGAGCA	60.39	CGGGAGCCTTTGAGCAAGAT	150
Pepper1.55ch01	7705605	G	G	A	Intergenic	59.42	AGGACAGGAGCTTCTAGACTCT	59.44	TGTTGTATTGCTCTGTCCTCGA	93
Pepper1.55ch01	7706256	T	T	C	Intergenic	60.96	CGGCCTTGCTTCCAAGTCAT	59.48	AGCATAGATATGAAAGTGCTTGGC	118
Pepper1.55ch01	7708164	T	T	G	Intergenic	55.48	AAGGAGTCAATACACAAGGTAC	57.21	TCAGGAAAATGTTTTGATGCTCA	149
Pepper1.55ch01	7708861	C	C	T	Intergenic	55.15	AGAGTCTTAGATTCAAAACACATG	59.56	AAAGAGACTACCACACCTTGCA	80
Pepper1.55ch01	7709980	C	C	T	Intergenic	60.04	CCACGCTAAGGAAGTGTCGT	60.11	CACCCCGCTTATTTGGGCTA	107
Pepper1.55ch01	7710534	T	T	C	Intergenic	60	CTTCCTCTGCTTGACTCAGCA	60.16	TCGTGAATGTTGGTGAGAACCA	95
Pepper1.55ch01	7710609	T	T	G	Intergenic	59.52	GGTTCTCACCAACATTCACGAG	59.3	TCGGGTCACAACTCTAACAACT	149
Pepper1.55ch01	7710750	T	T	G	Intergenic	60.03	ATTATGTTGAGCCGGCCCAA	59.67	GCTTGATCCCTATGATACCACCA	88
Pepper1.55ch01	7712274	C	C	T	Intergenic	59.81	TCAAGCCTTGGAAACAGCCT	59.67	AAAAGGGCAGCCGATGTACT	124
Pepper1.55ch01	7712435	T	T	C	Intergenic	57.36	TCCAGCAAAGTTAGGATGTTCT	59.96	ACCATTCTTAGACCAAAGGCGT	126
Pepper1.55ch01	7713613	C	C	A	Intergenic	57.6	TGGAGAACTTGAGGAGGACA	58.87	CGGCAAACATATGTAGTCCTCC	82
Pepper1.55ch01	7713768	T	C	T	Intergenic	59.15	AGGTTTGACTCCTTTATGACCTCT	55.58	ACGGACCATATCTTACCTTCT	88
Pepper1.55ch01	7715525	A	A	G	Intergenic	55.68	TGTGGAGTGTGATAATCAATATCA	56.88	ACCGATGGAGTCTAGTACCA	150
Pepper1.55ch01	7715987	C	C	T	Intergenic	59.66	TGAAATTGACTTTTGGCGCGA	60.53	ATCGCGCCAATGCCATTTTC	82
Pepper1.55ch01	7716044	C	C	T	Intergenic	59.33	TCGCGAAGACTCACTGGAAA	60.75	ATTCGGCGCATCATGGTGAA	121
Pepper1.55ch01	7716116	T	T	G	Intergenic	60.75	TTCACCATGATGCGCCGAAT	60.39	TTAAGAAGCACCGCATCGCT	85
Pepper1.55ch01	7716281	G	G	T	Intergenic	57.1	AGTTGATTCAATTTCCTACCAGC	59.11	ACCACGTACTTTCCTAACTCAGT	121
Pepper1.55ch01	7716423	A	A	G	Intergenic	59.11	ACTGAGTTAGGAAAGTACGTGGT	59.72	TGCCAATGGAGTACTGACAGG	134
Pepper1.55ch01	7717669	T	T	C	Intergenic	59.96	TTCTCTGCCTCTACCCGTGA	59.4	TCCTAACACGGTCACTCAGC	138
Pepper1.55ch01	7717798	T	T	G	Intergenic	59.4	GCTGAGTGACCGTGTTAGGA	56.35	ACCACATTTAATTTGTGTCTCCT	141
Pepper1.55ch01	7720044	T	C	T	Intergenic	55.57	TGTTAGCATCCACAAAATTTCAA	59.24	ACAGGAGATCTCGAACATGGG	81
Pepper1.55ch01	7738969	A	A	G	CA01g04630	59.45	GGCAATGGGAGATTGGAGGA	58.94	CCAAGGACACCTCTTCCACT	129
Pepper1.55ch01	7739376	C	C	T	CA01g04630	56.81	GAAAGAAATAACGAAATGCCATGT	58.36	TGACGTTTTAGCTTCGATCACA	101
Pepper1.55ch01	7823116	G	A	G	CA01g04690	55.26	TTGGAAGAGAATTGGGTTAAGT	55.77	AAAAGGTTTACTCAGAACACCA	150
Pepper1.55ch01	7823261	A	C	A	CA01g04690	59.75	GGTGAGTAGGGTCAGCAGTG	59.54	CAGCATACTCGGCCTAACCA	120
Pepper1.55ch01	7825928	T	C	T	CA01g04690	59.68	TGTCGCCTCACTTGTCTCAG	58.75	CCTGCCACAACAATACAGCA	140
Pepper1.55ch01	7826843	C	T	C	CA01g04690	60.25	TGAGACGATGCTGCATAGGC	60.68	TCGACAAGAGGTAGACCGGG	126
Pepper1.55ch01	7829456	G	A	G	Intergenic	56.91	TGTAGGTCTTTTCACACGACT	57.91	TGTCTCAGCCTACATATGAATCAG	128
Pepper1.55ch01	7829497	C	T	C	Intergenic	57.91	CTGATTCATATGTAGGCTGAGACA	55.35	AGAAACTACATTTACTAGGATGCT	109
Pepper1.55ch01	7829661	C	T	C	Intergenic	59.38	TCAACGTAGGTGTGCTAACTCA	60.03	ACCCAACCAACGTGTGTTCT	81
Pepper1.55ch01	7829817	A	C	A	Intergenic	57.56	ACTAACAGAAGATTCCAAAGTCCT	59.4	GGACGTCCACTTCTACAGCA	130
Pepper1.55ch01	7830009	A	C	A	Intergenic	55.49	TTCCTTCCCTACCATGTGAT	57.64	TGACACACCTCTTTTGCCAT	142
Pepper1.55ch01	7830478	G	A	G	Intergenic	56.33	TCTATCTACTGCAATCAAAACCC	58.35	TGTGCTACAGTTTCATTTAGCCT	81
Pepper1.55ch01	7832767	G	A	G	Intergenic	55.13	AGCTCTAAGAGGTAAAGAGGT	56.09	TGGTTGGATATTCATTTCTTCTCA	137
Pepper1.55ch01	7836033	A	G	A	Intergenic	57.12	GCGTTAGATTCATTAACTGCCA	60.06	CGCCTGAAAAGAAATTGAGACGT	150
Pepper1.55ch01	7858635	G	A	G	Intergenic	59.26	GGACAAGAGACGGAGCTAGG	56.97	AGTTGGGCTCTAATTCATGGT	95
Pepper1.55ch01	7881151	G	A	G	Intergenic	58.88	TCCAGCATAACTAATCCCACCA	57.4	ACTATCAACGTGGAACTTCTGT	133
Pepper1.55ch01	7883166	C	C	T	Intergenic	59.17	AGTCGTTGTTGTCTTGGGGA	58.59	CAGTATCCAAGAATTGAGACACGA	86
Pepper1.55ch01	7902675	C	C	T	Intergenic	59.11	ATCATGAGCCGATAGTCCCG	57.54	TGGGTTTTACCAAAGGTGCT	150
Pepper1.55ch01	7916052	C	T	C	Intergenic	57.48	AGGCAACAAAATTCAACACGT	57.69	AGTTTTGCGATCTTAAACATGTCA	116
Pepper1.55ch01	7957845	G	G	A	Intergenic	55.78	TGGGAAATAACCTTTTCACCTT	59.73	ACTCCAATCTTGCATAAGGTGGA	95
Pepper1.55ch01	7960708	A	G	A	Intergenic	59.96	AGCTCCCCGATATATCCAAGGA	58.78	TTGCTCAATTTTCCACCCTTACA	80
Pepper1.55ch01	7962060	A	G	A	Intergenic	57.01	TGGCACAAATTGTTGTACTTCA	57.95	TCAGGTATACACATCCTGCCT	142
Pepper1.55ch01	7967945	C	C	T	Intergenic	57.26	TCAAGTGACATTCCGAACTCA	60.11	CTCCGCCACTGATGTAAGCA	148
Pepper1.55ch01	7971990	A	A	G	CA01g04740	58.94	GGAAGTGAGGACCCAAGTGA	56.63	TCCAATCAAACAATGCTTACGA	150
Pepper1.55ch01	7972170	G	G	A	CA01g04740	59.57	AGGAAGAGCACCAAATGGACA	59.01	CGATCATAACAGGTAATCCGCC	140
Pepper1.55ch01	7974879	T	C	T	Intergenic	57.45	TGTCAACTAAAGAGAAGCCTTCT	57.69	TGGAAGTGTTAAGCAAGCTTTG	90
Pepper1.55ch01	7975926	T	G	T	Intergenic	56.04	GAAACTTAAATTCCCAACAAGTCA	56.32	TGGCTTGCATTATTTGAAGAGA	81
Pepper1.55ch01	7976424	A	C	A	Intergenic	59.38	ACAGTCCCTTTCAAGCAATGC	58.63	TGTGTGCACTGGAAATGTTCA	93
Pepper1.55ch01	7979329	A	A	G	Intergenic	59.76	ACAGAGTAATAAGGGTTGCGCT	59.17	TCATGGTACCTACTTTGAGCGT	91
Pepper1.55ch01	7979905	T	G	T	Intergenic	59.47	TGAATTGAACAGGCCATGCG	58.54	AGCCCTCAAAACAACACAAGT	111
Pepper1.55ch01	7981402	A	G	A	Intergenic	58.67	TGAACAAGACTTGACCAACAACT	58.22	TCGGAGGATTTGATACGGGT	103
Pepper1.55ch01	7982218	A	G	A	CA01g04750	59.68	TGCATCACAGAGACCAGTGG	59.96	AGTCCTTCGTCTCCTCTGCT	90
Pepper1.55ch01	7982657	T	C	T	CA01g04750	59.86	AGAAGCCAAGAAGACGTTGGT	59.82	TGTTCTGGTGTGCCCATGAA	124
Pepper1.55ch01	7983570	G	A	G	Intergenic	59.96	TGGCTAGAGGTCGACTTGGA	57.09	TTATTTGTTACTGCAGGCGC	99
Pepper1.55ch01	7983806	C	T	C	Intergenic	59.97	TTGCACTCAATGTTGCACGG	59.82	CCGACAGGACCATGTCGAAT	87
Pepper1.55ch01	7984192	T	C	T	Intergenic	59.8	TATATTCCCTCCCCCACCCC	59.48	ACCACAATTTGTTGGGAAAACCT	106
Pepper1.55ch01	7984501	T	C	T	Intergenic	60.11	CGTCAAGCCTCACCATAGCA	55.36	TGTGTGAAACCTAAAGTAAAACAA	122
Pepper1.55ch01	7984595	T	C	T	Intergenic	55.36	TTGTTTTACTTTAGGTTTCACACA	58.08	GGAACCCTAGAAAACATTCAGGA	101
Pepper1.55ch01	7984938	T	T	G	Intergenic	59.73	GAGGCGTAAGGTGTCTTCACT	60.18	ACGCTCCTGCAGTTTCTTGT	85
Pepper1.55ch01	7985038	G	G	T	Intergenic	60.18	ACAAGAAACTGCAGGAGCGT	58.33	CTCCTCGAGACATAAAATCAACCT	102
Pepper1.55ch01	7985910	G	A	G	Intergenic	60.04	CAGCATGCCAAGCCAACATT	59.37	AGGAGCCATCAATGCCAGAA	136
Pepper1.55ch01	7986088	G	A	G	Intergenic	59.02	TCTGATTGAGCGGAAGTGGT	58.93	TGGACAATGTCTTATGCTTTGTCA	89
Pepper1.55ch01	7999113	C	T	C	CA01g04760	59.45	GGAGAAGAGTCAAAAACACGGG	56.56	AGGAAACTCATACTCGTGATAGT	107
Pepper1.55ch01	7999164	C	T	C	CA01g04760	56.56	ACTATCACGAGTATGAGTTTCCT	59.89	TGGTGATGGTGTTGCATCCA	93
Pepper1.55ch01	7999992	A	G	A	Intergenic	57.64	TGTCCACTTCTTTCAACCACA	59.93	CACCACCTGTCACTGATCACA	132
Pepper1.55ch01	8001099	T	C	T	Intergenic	57.09	GGATCAGCTTATTCACAATGCA	60.03	CATTTCACCCTCCCCAGACC	115
Pepper1.55ch01	8004541	G	T	G	Intergenic	58.36	TCACCAGGTCCTCATTCGAA	58.16	TGGTCTACCACGCATCACTA	126
Pepper1.55ch01	8007159	T	C	T	Intergenic	60.03	CAACCTCCACCCCTCCAATC	58.34	TTCCTGTCATTGCTCCTCCT	82
Pepper1.55ch01	8007212	T	C	T	Intergenic	59.2	ACTAACTCGTTCGACCTCCG	58.49	AGGGCTATTACGCAGATTAGGA	127
Pepper1.55ch01	8007953	A	C	A	Intergenic	56.04	AGCGAAATATTGACATGCTGA	55.48	AAAGAAGAAAAGCTTACAATGTGA	109
Pepper1.55ch01	8008371	G	A	G	Intergenic	60.11	GTACTTTCGTGGGGCTCTCC	55.4	AGTAAAAAGAGCAAACCTTACAAA	92
Pepper1.55ch01	8009092	T	C	T	Intergenic	56.44	TCATTTTCCATTCGCACTTCA	59.68	CACGAGGCTTCTCTTCCCAA	87
Pepper1.55ch01	8009186	T	C	T	Intergenic	59.68	TTGGGAAGAGAAGCCTCGTG	59.96	TGACGTCAAGTTAAGGGGCC	80
Pepper1.55ch01	8009936	C	T	C	Intergenic	59.84	ACACAAGCTGAAGAATTAGCGC	59.96	GTGGTGGAGGTGGTGCAATA	87
Pepper1.55ch01	8010004	A	G	A	Intergenic	60	TCTTATTGCACCACCTCCACC	60.23	TGGCAAATTTGGGAGATGGAGT	81
Pepper1.55ch01	8010271	C	T	C	Intergenic	57.97	AATGTGACAGAGAGGTGGGA	60.11	TCACCGACTGTGTTGCTGTT	98
Pepper1.55ch01	8010360	A	G	A	Intergenic	60.27	GGAAAACAGCAACACAGTCGG	59.57	TCTCCAGATTTCGCACATAGCT	150
Pepper1.55ch01	8011640	C	T	C	Intergenic	60.06	ACATTGCTTTTTACATGCGAGCT	59.97	TCAAGTTCAGGTCTCGCCAC	84
Pepper1.55ch01	8013153	G	A	G	CA01g04770	58.93	CACAACCAAATAAGTGTACTGGGA	59.1	GGGAAATGCGTGGGGAATTT	114
Pepper1.55ch01	8014914	A	G	A	CA01g04770	58.9	GTGTTCGTTTGGTTGGTGGA	58.72	TGTTCCATCCACCTCTCAGG	97
Pepper1.55ch01	8015292	C	T	C	CA01g04770	60.32	TGGGTTGATGATGCAGTGGG	59.49	TGACAACGAAACTCGAATGAATGT	148
Pepper1.55ch01	8015648	G	A	G	CA01g04770	55.69	AGAGACATTCTTTTATGAACCGA	57.17	AGTTGTGTTCAAGAGAGCAGA	96
Pepper1.55ch01	8015807	T	C	T	CA01g04770	58.45	TGGTGTTCACATTTGTAGCTGT	59.53	TGGAGATACACTAACATTGGCTGA	105
Pepper1.55ch01	8017764	C	T	C	Intergenic	56.29	TCCTAGCTGAATTGCAGGAT	58.86	TCCAACTCTTGCTAAATTTTGGGA	124
Pepper1.55ch01	8017839	G	T	G	Intergenic	58.86	TCCCAAAATTTAGCAAGAGTTGGA	59.77	AACTCGTAGAAGTGGAACTCCG	80
Pepper1.55ch01	8030618	C	A	C	Intergenic	59.35	ACAGTAAAACATTGCTGAAACCCT	59.47	CAGACATGCGAAGAGAGGGT	87
Pepper1.55ch01	8031132	C	C	A	Intergenic	58.77	TGGACTTGGGAGGGACAAAA	59.01	GCCTCAAGACCCCTAAAGGT	92
Pepper1.55ch01	8033170	A	G	A	Intergenic	55.46	ACAAAAGGGATAACATGAGCA	58.91	GAGTCCAAGTTCTTAGGAGGAGT	142
Pepper1.55ch01	8033581	C	C	T	Intergenic	58.49	TGGAGGTGGTTATAACAAATCCTG	59.95	AGGTTTAGGGGATCTTCCAGGA	128
Pepper1.55ch01	8034229	G	G	A	Intergenic	60.03	TATCTGCGGAAGGGACTGGA	58.12	ATGTCAGTGCCTGATCCTCT	106
Pepper1.55ch01	8039118	T	T	C	Intergenic	55.79	AAAAGGCCAAAGAATGATTTTCA	61.12	CGGAGTAGGGCTGCCTATGT	80
Pepper1.55ch01	8042349	T	C	T	Intergenic	58.14	AAGGCCGTACATCTACACCT	56.38	TGTTTCTCTAGGATGAGAGTCC	94
Pepper1.55ch01	8042882	G	A	G	Intergenic	55.14	ACTTTCTGATGTTTTTCCCTTTT	55.46	TTACTGTGCGGGTATATGTAAG	83
Pepper1.55ch01	8063106	T	C	T	Intergenic	59.96	ATGGGTGAGGGTACACGGTA	55.63	TCCGAAATTCAGAAATGGCA	109
Pepper1.55ch01	8067103	A	C	A	Intergenic	58.99	TGCATTGAACGTGTCAGTTGT	59.48	AGTGCAACAATTATTGTCGAGTGT	99
Pepper1.55ch01	8071435	C	C	A	Intergenic	56.81	AGTGTCACATTGAATTTAGTGTGA	56.45	ACTCCTCATGCCTTAACACA	85
Pepper1.55ch01	8076377	G	A	G	Intergenic	55.57	AGACATACCAGAGTCAGCTT	59.96	TCTCTTTTGCCTCTTTCATGGAGA	95
Pepper1.55ch01	8077419	C	A	C	Intergenic	59.33	GCCAAAACCCAACAGTCCTC	57.03	AAAAAGTTGAAACGTGGGGG	114
Pepper1.55ch01	8077559	C	C	T	Intergenic	57.03	CCCCCACGTTTCAACTTTTT	60.09	GGAGAGGATGAGGAAAATGCCA	123
Pepper1.55ch01	8081370	G	A	G	Intergenic	56.17	AGAGAAATGAGACCTGAGAGG	58.94	CTCGTGTTTCATGAAAGGACGA	83
Pepper1.55ch01	8081762	A	G	A	Intergenic	55.75	TCCTTGATTAGGGTTCTTTTTCA	59.61	ACATGCACTCACCTCGTGAA	80
Pepper1.55ch01	8086221	G	A	G	Intergenic	56.21	ACCCACTTACAAGATAGTGTCT	57.39	ACCTAATAGTTATCATCAGGCCTC	141
Pepper1.55ch01	8086531	G	G	A	Intergenic	59.92	AGGGGGAAGTAGAGCTGAAGT	59.96	TGATACTTCAGACCCTCCACCT	124
Pepper1.55ch01	8086947	G	A	G	Intergenic	58.14	TCCTTGAAGTACTCAGGAAGGT	58.98	CAGTCACAAGTCCCTTTGTTGT	90
Pepper1.55ch01	8088857	G	A	G	Intergenic	55.39	AATCAGCTATGATGGAAGTACC	59.12	GCTCTGGACAAGTTTGGAGC	110
Pepper1.55ch01	8089336	G	G	A	Intergenic	60.03	AACTGTTGGTGCAGGTTCCA	57.34	TCCCAATGTGTTGCTCTTGA	121
Pepper1.55ch01	8091782	C	C	A	Intergenic	55.48	GGCCTTCTTGATTATCAACATAAA	59.89	CCAGGCTTTGTGAGGTGTCT	93
Pepper1.55ch01	8095122	T	T	C	CA01g04780	58.66	ACATTCAGAGTTGGTCCAGGA	58.74	TGGGAAGCTTGGAATTGCTG	127
Pepper1.55ch01	8095617	T	C	T	Intergenic	55.87	CCATTGGAGCTCAAAGTAAGT	57.84	TGTTTCTTGCTCTCTTTCTACTCA	149
Pepper1.55ch01	8098893	T	C	T	Intergenic	57.69	TCTGCTCATTTTAGATGGAACTCT	58.45	AGACCGATGAACTTACCGGT	125
Pepper1.55ch01	8099679	C	C	A	Intergenic	56.27	TGTGAACGATAATGTGATTTTTCC	59.51	TGGCAGGGGTCCAATTTCTT	128
Pepper1.55ch01	8101301	T	T	C	Intergenic	56.43	AGATCCTTCTAGAGCTACCCT	58.39	ACCGGCCTATAAGTAGATGCA	143
Pepper1.55ch01	8161786	C	C	T	Intergenic	59.96	TCCTCTGTCTCTGCTCGTGA	59.13	CGGACAGAATAAGCAATAGCACA	101
Pepper1.55ch01	8168830	G	A	G	Intergenic	58.88	AACGGAGGGAGTATGAGCTG	57.33	ACGCATCAACGAATAGACCA	107
Pepper1.55ch01	8174073	T	T	C	Intergenic	59.97	TCCGCACTTTTTCACAAGCG	59.61	ACAATCTACACCTCCCACTTTGT	132
Pepper1.55ch01	8186040	C	T	C	Intergenic	55.52	TCATCGAGAAGTATCGTGGA	60.11	ACGCCCAAAGTTTGAGGACA	133
Pepper1.55ch01	8196410	A	C	A	CA01g04850	60.04	ACCAGTGAAAGACGCTCTCG	55.34	AAATTGGCTACTTTCACGTTG	134
Pepper1.55ch01	8196854	C	T	C	CA01g04850	59.41	AGAAGAGAATTTCCAGCACTCCT	59.82	CTGCGTACACTTACCCTCCC	109
Pepper1.55ch01	8196949	T	C	T	CA01g04850	59.82	GGGAGGGTAAGTGTACGCAG	55.86	AGTGTGGTAATTTCTATTGTAGCT	134
Pepper1.55ch01	8199730	C	T	C	Intergenic	58.97	TCCACTTGGTCCTTATGTATCTGT	60.04	GCCCCTATGGTTTCGTGACA	146
Pepper1.55ch01	8237932	C	T	C	Intergenic	55.76	TCCAACATGGTATCAAAGCAA	59.32	CAGTGACTTGAGTTGTGCTTGT	118
Pepper1.55ch01	8241942	G	A	G	Intergenic	55.1	CCGTACAACATCTAAGTCAGT	60.03	GTCCAAGATTCCCCACCAGG	96
Pepper1.55ch01	8256213	G	G	A	Intergenic	60	CGCTAGCCAAAGCAACTTTGT	59.53	TCTTGAGTCCGTTTGCCTGT	90
Pepper1.55ch01	8373373	G	A	G	Intergenic	55.22	ACTTTTACACTCCCAAGAAGAA	61.23	TCGAACCAACCGATGCACAC	81
Pepper1.55ch01	8394833	C	C	T	Intergenic	59.19	TGGTGCAATGAATGAGACTGC	59.97	TTCAATTGGGTGCAGCGTTG	104
Pepper1.55ch01	8461262	C	T	C	Intergenic	58.89	GGATTCTTTTGATGTGCTGATGC	59.82	CTCTCATGTCTTCCCTGCCC	128
Pepper1.55ch01	8463012	C	C	T	Intergenic	59.36	TGACTTTGCATCTTATTTCCTCCG	55.88	AGAGCATACTAGGTGTGATGT	116
Pepper1.55ch01	8469995	T	T	G	Intergenic	59.93	ACGAAACGAATTTTGGCTGCA	55.74	AGGACAAATCAGCCAACAAA	86
Pepper1.55ch01	8488348	A	A	C	Intergenic	59.6	TTGATGTGGGCAACTAGGCA	57.19	AGAAGTGATACCAACTCTGTTGA	120
Pepper1.55ch01	8614238	G	A	G	Intergenic	59.99	TGATTGGTTTCATCCAGGGGG	61.21	ATTCCACACTCCCCTCCACC	100
Pepper1.55ch01	8618407	C	T	C	Intergenic	59.8	TGACTCGACTTCAGCTAACCG	59.47	TCCGATTGCATCTCACACGA	95
Pepper1.55ch01	8618612	C	T	C	Intergenic	55.09	TTGGACGAAAATATTTTGACACT	57.54	TCTGTTGGAGTTAAAGCGACA	134
Pepper1.55ch01	8618869	T	C	T	Intergenic	59.43	GCGTCGAGCGAAATTAGGTC	55.27	TAATTTTTGTCTTTGTTGGCCA	80
Pepper1.55ch01	8618924	C	T	C	Intergenic	55.3	TGGCCAACAAAGACAAAAATT	60.03	TTTGGGCTGGGGAATGGATC	132
Pepper1.55ch01	8621556	G	A	G	Intergenic	59.25	TGAAGGTGACGCTCTCAACA	55.3	TTTAACCTACATGAGTTGTGGT	117
Pepper1.55ch01	8621743	A	G	A	Intergenic	55.54	AAAATTTCCACGACTTGAATCC	59.89	AGGCTGCATGTATAAGGTGGAG	98
Pepper1.55ch01	8622762	G	A	G	Intergenic	56.51	AATCACGACCTACACTGTGT	59.95	AGGGGTAATATCTGGTAGTAGGGG	98
Pepper1.55ch01	8622841	G	A	G	Intergenic	56.65	TTTCACCACCAATCTCCACT	59.33	ACGCTTTTGGAATCGTTGCA	111
Pepper1.55ch01	8623243	G	T	G	Intergenic	60.04	TGATCCACCACTGCTTCGAC	60.11	CTCACAGTAGTGGCCAGAGC	97
Pepper1.55ch01	8623347	A	G	A	Intergenic	60.1	AGTTAGGTGGGGTTGGAGGT	59.1	CCTCCTTCTCGATCCATACCC	138
Pepper1.55ch01	8627097	G	A	G	Intergenic	59.69	TGTTGCATCATTTGAACACGACT	59.79	GGTCCAATGTTCGCTAGGACT	111
Pepper1.55ch01	8629438	G	A	G	Intergenic	60.18	CCATTGCGGTAGCTCCATGA	59.96	TGCGGGCACTACCAGAAATT	91
Pepper1.55ch01	8629543	A	C	A	Intergenic	59.96	TTCTGGTAGTGCCCGCAATT	59.49	AGTGGGTTTGACTTCTTGGAGT	107
Pepper1.55ch01	8681819	G	A	G	CA01g04960	60.18	GACATATCCCGCCCTTGCTT	58.72	AGGGTTACTGCTAATAACCTCGA	93
Pepper1.55ch01	8686396	G	A	G	CA01g04960	60.03	TTGTGGGTGCACTGAAGGTT	60.04	CCAAGAAGATGGTCGGTGCT	90
Pepper1.55ch01	8792753	C	C	T	Intergenic	58.14	ACTAAGCCAAATTCATCGACGA	60.11	TGCGAATGATTCAGCGGAGT	115
Pepper1.55ch01	8796605	G	G	A	Intergenic	58.66	TCTAACCTAACTCGCGTCTTCT	57.88	ACACGTCCAAGTTGTCCAAA	112
Pepper1.55ch01	8796942	G	G	A	Intergenic	58.62	TCCAAATACAATTGTCACTCACCA	58.87	TCTTCAATAAGTTGCAACACCTCA	85
[truncated: 677,000+ more rows]
