# Supplementary material for: Resequencing of Capsicum annuum parental lines (YCM334 and Taean) for the genetic analysis of bacterial wilt resistance
Source: BMC Plant Biol. 2016 Oct 28;16:235. doi: 10.1186/s12870-016-0931-0 (PMC5084322; doi:10.1186/s12870-016-0931-0)
Supplement: Additional file 3: — CAPS primer set and restriction enzyme for detecting polymorphism on genic regions. (XLSX 6953 kb) [file 12870_2016_931_MOESM3_ESM.xlsx]

## Sheet: Sheet1
Additional file 3. CAPS primer set and restriction enzyme for detecting polymorphism on genic regions
Chromosome	Position	Ref.genotype	YCM334	Taeahn	Genic/Intergenic	Transcript.feature	Feature	Gene.desc	5'_primer_tm	5'_primer_seq	3'_primer_tm	3'_primer_seq	Product_size	Enzyme_name	Recognition_sequence(5'->3')	Ref.Fragments (bp)	SNP.Fragments (bp)	Fragments_differ_size (bp)
Pepper1.55ch01	247773	T	T	A	CA01g00150	mRNA.CA01g00150:CDS	CDS	Putative PD beta-1,3-glucanase 1 (Precursor)	59.96	GCTCCTCCTCCGGCTATCTA	59.38	TCCGTAGTCCAATGCTCAACA	322	AflII	CTTAAG	322	59, 263	204
Pepper1.55ch01	247773	T	T	A	CA01g00150	mRNA.CA01g00150:CDS	CDS	Putative PD beta-1,3-glucanase 1 (Precursor)	59.96	GCTCCTCCTCCGGCTATCTA	57.91	CCGTAGTCCAATGCTCAACA	321	AflII	CTTAAG	321	59, 262	203
Pepper1.55ch01	247773	T	T	A	CA01g00150	mRNA.CA01g00150:CDS	CDS	Putative PD beta-1,3-glucanase 1 (Precursor)	59.96	GCTCCTCCTCCGGCTATCTA	59.76	TCCGTAGTCCAATGCTCAACAT	322	AflII	CTTAAG	322	59, 263	204
Pepper1.55ch01	439340	A	G	A	CA01g00270	mRNA.CA01g00270:Intron	Intron	Valacyclovir hydrolase, putative	59.65	GGTAGGGTTGTGATGGGTTCA	59.15	AGTTAGGGTTGGCAACTGGT	377	Eco53kI	GAGCTC	377	126, 251	125
Pepper1.55ch01	439340	A	G	A	CA01g00270	mRNA.CA01g00270:Intron	Intron	Valacyclovir hydrolase, putative	59.65	GGTAGGGTTGTGATGGGTTCA	59.15	AGTTAGGGTTGGCAACTGGT	377	SacI	GAGCTC	377	128, 249	121
Pepper1.55ch01	439340	A	G	A	CA01g00270	mRNA.CA01g00270:Intron	Intron	Valacyclovir hydrolase, putative	59.37	AGGTAGGGTTGTGATGGGTTC	59.15	AGTTAGGGTTGGCAACTGGT	378	Eco53kI	GAGCTC	378	127, 251	124
Pepper1.55ch01	439340	A	G	A	CA01g00270	mRNA.CA01g00270:Intron	Intron	Valacyclovir hydrolase, putative	59.37	AGGTAGGGTTGTGATGGGTTC	59.15	AGTTAGGGTTGGCAACTGGT	378	SacI	GAGCTC	378	129, 249	120
Pepper1.55ch01	439340	A	G	A	CA01g00270	mRNA.CA01g00270:Intron	Intron	Valacyclovir hydrolase, putative	59.65	GGTAGGGTTGTGATGGGTTCA	59.78	AGTTAGGGTTGGCAACTGGTT	377	Eco53kI	GAGCTC	377	126, 251	125
Pepper1.55ch01	439340	A	G	A	CA01g00270	mRNA.CA01g00270:Intron	Intron	Valacyclovir hydrolase, putative	59.65	GGTAGGGTTGTGATGGGTTCA	59.78	AGTTAGGGTTGGCAACTGGTT	377	SacI	GAGCTC	377	128, 249	121
Pepper1.55ch01	439342	G	C	G	CA01g00270	mRNA.CA01g00270:Intron	Intron	Valacyclovir hydrolase, putative	59.65	GGTAGGGTTGTGATGGGTTCA	59.15	AGTTAGGGTTGGCAACTGGT	377	AluI	AGCT	126, 251	377	125
Pepper1.55ch01	439342	G	C	G	CA01g00270	mRNA.CA01g00270:Intron	Intron	Valacyclovir hydrolase, putative	59.37	AGGTAGGGTTGTGATGGGTTC	59.15	AGTTAGGGTTGGCAACTGGT	378	AluI	AGCT	127, 251	378	124
Pepper1.55ch01	439342	G	C	G	CA01g00270	mRNA.CA01g00270:Intron	Intron	Valacyclovir hydrolase, putative	59.65	GGTAGGGTTGTGATGGGTTCA	59.78	AGTTAGGGTTGGCAACTGGTT	377	AluI	AGCT	126, 251	377	125
Pepper1.55ch01	441562	A	T	A	CA01g00270	mRNA.CA01g00270:Intron	Intron	Valacyclovir hydrolase, putative	59.9	TGTCGACGGTTTGTGTGCTA	59.97	GAAGTGTATGCCATGCTGCG	525	DraI	TTTAAA	525	160, 365	205
Pepper1.55ch01	441562	A	T	A	CA01g00270	mRNA.CA01g00270:Intron	Intron	Valacyclovir hydrolase, putative	60.53	ATGTCGACGGTTTGTGTGCT	59.97	GAAGTGTATGCCATGCTGCG	526	DraI	TTTAAA	526	161, 365	204
Pepper1.55ch01	441562	A	T	A	CA01g00270	mRNA.CA01g00270:Intron	Intron	Valacyclovir hydrolase, putative	59.9	TGTCGACGGTTTGTGTGCTA	60.52	GTATGCCATGCTGCGTTGTG	520	DraI	TTTAAA	520	160, 360	200
Pepper1.55ch01	449567	A	G	A	CA01g00280	mRNA.CA01g00280:CDS	CDS	MYC2	60.11	TCGCCATGATTCGCTCTGTT	60.04	CAACGTTGGTGATCCGGAGA	536	BsrGI	TGTACA	70, 466	536	396
Pepper1.55ch01	449567	A	G	A	CA01g00280	mRNA.CA01g00280:CDS	CDS	MYC2	60.11	TTCGCCATGATTCGCTCTGT	60.04	CAACGTTGGTGATCCGGAGA	537	BsrGI	TGTACA	71, 466	537	395
Pepper1.55ch01	449567	A	G	A	CA01g00280	mRNA.CA01g00280:CDS	CDS	MYC2	60.11	TCGCCATGATTCGCTCTGTT	59.9	AACGCAGACAACAACGTTGG	547	BsrGI	TGTACA	70, 477	547	407
Pepper1.55ch01	529090	G	G	A	CA01g00320	mRNA.CA01g00320:Intron	Intron	Cystathionine gamma-synthase, putative	59.82	TGGAGTTCACAAGGCTTGCT	58.63	TGGATAATGAGCATTACTGTCACC	423	BsrGI	TGTACA	423	241, 182	59
Pepper1.55ch01	529090	G	G	A	CA01g00320	mRNA.CA01g00320:Intron	Intron	Cystathionine gamma-synthase, putative	59.82	TGGAGTTCACAAGGCTTGCT	58.38	GGATAATGAGCATTACTGTCACCT	422	BsrGI	TGTACA	422	241, 181	60
Pepper1.55ch01	529090	G	G	A	CA01g00320	mRNA.CA01g00320:Intron	Intron	Cystathionine gamma-synthase, putative	59.4	GAGTTCACAAGGCTTGCTGG	58.63	TGGATAATGAGCATTACTGTCACC	421	BsrGI	TGTACA	421	239, 182	57
Pepper1.55ch01	531755	T	G	T	CA01g00320	mRNA.CA01g00320:Intron	Intron	Cystathionine gamma-synthase, putative	60.04	ACCATACAGTGCACGTGAGG	60.04	GCTTTGCAGCTCAGGTTGAC	565	HhaI	GCGC	565	539, 26	513
Pepper1.55ch01	531755	T	G	T	CA01g00320	mRNA.CA01g00320:Intron	Intron	Cystathionine gamma-synthase, putative	60.04	ACCATACAGTGCACGTGAGG	60.04	GCTTTGCAGCTCAGGTTGAC	565	HinP1I	GCGC	565	537, 28	509
Pepper1.55ch01	531755	T	G	T	CA01g00320	mRNA.CA01g00320:Intron	Intron	Cystathionine gamma-synthase, putative	60.04	ACCATACAGTGCACGTGAGG	60.04	GCTTTGCAGCTCAGGTTGAC	565	KasI	GGCGCC	565	536, 29	507
Pepper1.55ch01	531755	T	G	T	CA01g00320	mRNA.CA01g00320:Intron	Intron	Cystathionine gamma-synthase, putative	60.04	ACCATACAGTGCACGTGAGG	60.04	GCTTTGCAGCTCAGGTTGAC	565	NarI	GGCGCC	565	537, 28	509
Pepper1.55ch01	531755	T	G	T	CA01g00320	mRNA.CA01g00320:Intron	Intron	Cystathionine gamma-synthase, putative	60.04	ACCATACAGTGCACGTGAGG	60.04	GCTTTGCAGCTCAGGTTGAC	565	PluTI	GGCGCC	565	540, 25	515
Pepper1.55ch01	531755	T	G	T	CA01g00320	mRNA.CA01g00320:Intron	Intron	Cystathionine gamma-synthase, putative	60.04	ACCATACAGTGCACGTGAGG	60.04	GCTTTGCAGCTCAGGTTGAC	565	SfoI	GGCGCC	565	538, 27	511
Pepper1.55ch01	531755	T	G	T	CA01g00320	mRNA.CA01g00320:Intron	Intron	Cystathionine gamma-synthase, putative	60.11	GTGTGTCAGCAATGCATGGG	60.04	GCTTTGCAGCTCAGGTTGAC	589	HhaI	GCGC	589	563, 26	537
Pepper1.55ch01	531755	T	G	T	CA01g00320	mRNA.CA01g00320:Intron	Intron	Cystathionine gamma-synthase, putative	60.11	GTGTGTCAGCAATGCATGGG	60.04	GCTTTGCAGCTCAGGTTGAC	589	HinP1I	GCGC	589	561, 28	533
Pepper1.55ch01	531755	T	G	T	CA01g00320	mRNA.CA01g00320:Intron	Intron	Cystathionine gamma-synthase, putative	60.11	GTGTGTCAGCAATGCATGGG	60.04	GCTTTGCAGCTCAGGTTGAC	589	KasI	GGCGCC	589	560, 29	531
Pepper1.55ch01	531755	T	G	T	CA01g00320	mRNA.CA01g00320:Intron	Intron	Cystathionine gamma-synthase, putative	60.11	GTGTGTCAGCAATGCATGGG	60.04	GCTTTGCAGCTCAGGTTGAC	589	NarI	GGCGCC	589	561, 28	533
Pepper1.55ch01	531755	T	G	T	CA01g00320	mRNA.CA01g00320:Intron	Intron	Cystathionine gamma-synthase, putative	60.11	GTGTGTCAGCAATGCATGGG	60.04	GCTTTGCAGCTCAGGTTGAC	589	PluTI	GGCGCC	589	564, 25	539
Pepper1.55ch01	531755	T	G	T	CA01g00320	mRNA.CA01g00320:Intron	Intron	Cystathionine gamma-synthase, putative	60.11	GTGTGTCAGCAATGCATGGG	60.04	GCTTTGCAGCTCAGGTTGAC	589	SfoI	GGCGCC	589	562, 27	535
Pepper1.55ch01	531755	T	G	T	CA01g00320	mRNA.CA01g00320:Intron	Intron	Cystathionine gamma-synthase, putative	59.83	GTGTCAGCAATGCATGGGTC	60.04	GCTTTGCAGCTCAGGTTGAC	587	HhaI	GCGC	587	561, 26	535
Pepper1.55ch01	531755	T	G	T	CA01g00320	mRNA.CA01g00320:Intron	Intron	Cystathionine gamma-synthase, putative	59.83	GTGTCAGCAATGCATGGGTC	60.04	GCTTTGCAGCTCAGGTTGAC	587	HinP1I	GCGC	587	559, 28	531
Pepper1.55ch01	531755	T	G	T	CA01g00320	mRNA.CA01g00320:Intron	Intron	Cystathionine gamma-synthase, putative	59.83	GTGTCAGCAATGCATGGGTC	60.04	GCTTTGCAGCTCAGGTTGAC	587	KasI	GGCGCC	587	558, 29	529
Pepper1.55ch01	531755	T	G	T	CA01g00320	mRNA.CA01g00320:Intron	Intron	Cystathionine gamma-synthase, putative	59.83	GTGTCAGCAATGCATGGGTC	60.04	GCTTTGCAGCTCAGGTTGAC	587	NarI	GGCGCC	587	559, 28	531
Pepper1.55ch01	531755	T	G	T	CA01g00320	mRNA.CA01g00320:Intron	Intron	Cystathionine gamma-synthase, putative	59.83	GTGTCAGCAATGCATGGGTC	60.04	GCTTTGCAGCTCAGGTTGAC	587	PluTI	GGCGCC	587	562, 25	537
Pepper1.55ch01	531755	T	G	T	CA01g00320	mRNA.CA01g00320:Intron	Intron	Cystathionine gamma-synthase, putative	59.83	GTGTCAGCAATGCATGGGTC	60.04	GCTTTGCAGCTCAGGTTGAC	587	SfoI	GGCGCC	587	560, 27	533
Pepper1.55ch01	538933	T	A	T	CA01g00330	mRNA.CA01g00330:Intron	Intron	Alpha/beta hydrolase domain containing protein 1,3, putative	60.04	CGACTGTCGCGTGCCTATAT	59.06	TCCTAGATCCACCTCTGGCT	378	BsiWI	CGTACG	307, 71	378	236
Pepper1.55ch01	538933	T	A	T	CA01g00330	mRNA.CA01g00330:Intron	Intron	Alpha/beta hydrolase domain containing protein 1,3, putative	60.04	CGACTGTCGCGTGCCTATAT	59.06	TCCTAGATCCACCTCTGGCT	378	CviQI	GTAC	308, 70	378	238
Pepper1.55ch01	538933	T	A	T	CA01g00330	mRNA.CA01g00330:Intron	Intron	Alpha/beta hydrolase domain containing protein 1,3, putative	60.04	CGACTGTCGCGTGCCTATAT	59.06	TCCTAGATCCACCTCTGGCT	378	RsaI	GTAC	309, 69	378	240
Pepper1.55ch01	538933	T	A	T	CA01g00330	mRNA.CA01g00330:Intron	Intron	Alpha/beta hydrolase domain containing protein 1,3, putative	60.11	TAGGCTCCATGTTGCAGAGC	59.06	TCCTAGATCCACCTCTGGCT	476	BsiWI	CGTACG	405, 71	476	334
Pepper1.55ch01	538933	T	A	T	CA01g00330	mRNA.CA01g00330:Intron	Intron	Alpha/beta hydrolase domain containing protein 1,3, putative	60.11	TAGGCTCCATGTTGCAGAGC	59.06	TCCTAGATCCACCTCTGGCT	476	CviQI	GTAC	406, 70	476	336
Pepper1.55ch01	538933	T	A	T	CA01g00330	mRNA.CA01g00330:Intron	Intron	Alpha/beta hydrolase domain containing protein 1,3, putative	60.11	TAGGCTCCATGTTGCAGAGC	59.06	TCCTAGATCCACCTCTGGCT	476	RsaI	GTAC	407, 69	476	338
Pepper1.55ch01	538933	T	A	T	CA01g00330	mRNA.CA01g00330:Intron	Intron	Alpha/beta hydrolase domain containing protein 1,3, putative	60.11	CACCGAACGACACTATGGCT	59.06	TCCTAGATCCACCTCTGGCT	533	BsiWI	CGTACG	462, 71	533	391
Pepper1.55ch01	579584	C	G	C	CA01g00370	mRNA.CA01g00370:Intron	Intron	Serine/threonine protein kinase, putative	60.11	CTTTCGATGCCACACACGTG	60.32	TTAAACGACGCACCCTCTGG	495	ApaI	GGGCCC	151, 344	495	193
Pepper1.55ch01	579584	C	G	C	CA01g00370	mRNA.CA01g00370:Intron	Intron	Serine/threonine protein kinase, putative	60.11	CTTTCGATGCCACACACGTG	60.32	TTAAACGACGCACCCTCTGG	495	ApaI	GGGCCC	495	152, 343	191
Pepper1.55ch01	579584	C	G	C	CA01g00370	mRNA.CA01g00370:Intron	Intron	Serine/threonine protein kinase, putative	60.11	CTTTCGATGCCACACACGTG	60.32	TTAAACGACGCACCCTCTGG	495	HaeIII	GGCC	149, 346	495	197
Pepper1.55ch01	579584	C	G	C	CA01g00370	mRNA.CA01g00370:Intron	Intron	Serine/threonine protein kinase, putative	60.11	CTTTCGATGCCACACACGTG	60.32	TTAAACGACGCACCCTCTGG	495	HaeIII	GGCC	495	150, 345	195
Pepper1.55ch01	579584	C	G	C	CA01g00370	mRNA.CA01g00370:Intron	Intron	Serine/threonine protein kinase, putative	60.11	CTTTCGATGCCACACACGTG	60.32	TTAAACGACGCACCCTCTGG	495	PhoI	GGCC	149, 346	495	197
Pepper1.55ch01	579584	C	G	C	CA01g00370	mRNA.CA01g00370:Intron	Intron	Serine/threonine protein kinase, putative	60.11	CTTTCGATGCCACACACGTG	60.32	TTAAACGACGCACCCTCTGG	495	PhoI	GGCC	495	150, 345	195
Pepper1.55ch01	579584	C	G	C	CA01g00370	mRNA.CA01g00370:Intron	Intron	Serine/threonine protein kinase, putative	60.11	CTTTCGATGCCACACACGTG	60.32	TTAAACGACGCACCCTCTGG	495	PspOMI	GGGCCC	147, 348	495	201
Pepper1.55ch01	579584	C	G	C	CA01g00370	mRNA.CA01g00370:Intron	Intron	Serine/threonine protein kinase, putative	60.11	CTTTCGATGCCACACACGTG	60.32	TTAAACGACGCACCCTCTGG	495	PspOMI	GGGCCC	495	148, 347	199
Pepper1.55ch01	579584	C	G	C	CA01g00370	mRNA.CA01g00370:Intron	Intron	Serine/threonine protein kinase, putative	60.11	CACTTTCGATGCCACACACG	60.32	TTAAACGACGCACCCTCTGG	497	ApaI	GGGCCC	153, 344	497	191
Pepper1.55ch01	579584	C	G	C	CA01g00370	mRNA.CA01g00370:Intron	Intron	Serine/threonine protein kinase, putative	60.11	CACTTTCGATGCCACACACG	60.32	TTAAACGACGCACCCTCTGG	497	ApaI	GGGCCC	497	154, 343	189
Pepper1.55ch01	579584	C	G	C	CA01g00370	mRNA.CA01g00370:Intron	Intron	Serine/threonine protein kinase, putative	60.11	CACTTTCGATGCCACACACG	60.32	TTAAACGACGCACCCTCTGG	497	HaeIII	GGCC	151, 346	497	195
Pepper1.55ch01	579584	C	G	C	CA01g00370	mRNA.CA01g00370:Intron	Intron	Serine/threonine protein kinase, putative	60.11	CACTTTCGATGCCACACACG	60.32	TTAAACGACGCACCCTCTGG	497	HaeIII	GGCC	497	152, 345	193
Pepper1.55ch01	579584	C	G	C	CA01g00370	mRNA.CA01g00370:Intron	Intron	Serine/threonine protein kinase, putative	60.11	CACTTTCGATGCCACACACG	60.32	TTAAACGACGCACCCTCTGG	497	PhoI	GGCC	151, 346	497	195
Pepper1.55ch01	579584	C	G	C	CA01g00370	mRNA.CA01g00370:Intron	Intron	Serine/threonine protein kinase, putative	60.11	CACTTTCGATGCCACACACG	60.32	TTAAACGACGCACCCTCTGG	497	PhoI	GGCC	497	152, 345	193
Pepper1.55ch01	579584	C	G	C	CA01g00370	mRNA.CA01g00370:Intron	Intron	Serine/threonine protein kinase, putative	60.11	CACTTTCGATGCCACACACG	60.32	TTAAACGACGCACCCTCTGG	497	PspOMI	GGGCCC	149, 348	497	199
Pepper1.55ch01	579584	C	G	C	CA01g00370	mRNA.CA01g00370:Intron	Intron	Serine/threonine protein kinase, putative	60.11	CACTTTCGATGCCACACACG	60.32	TTAAACGACGCACCCTCTGG	497	PspOMI	GGGCCC	497	150, 347	197
Pepper1.55ch01	579584	C	G	C	CA01g00370	mRNA.CA01g00370:Intron	Intron	Serine/threonine protein kinase, putative	59.83	TCTAATTGGCAAGTTGCGCG	60.32	TTAAACGACGCACCCTCTGG	524	ApaI	GGGCCC	180, 344	524	164
Pepper1.55ch01	579584	C	G	C	CA01g00370	mRNA.CA01g00370:Intron	Intron	Serine/threonine protein kinase, putative	59.83	TCTAATTGGCAAGTTGCGCG	60.32	TTAAACGACGCACCCTCTGG	524	ApaI	GGGCCC	524	181, 343	162
Pepper1.55ch01	579584	C	G	C	CA01g00370	mRNA.CA01g00370:Intron	Intron	Serine/threonine protein kinase, putative	59.83	TCTAATTGGCAAGTTGCGCG	60.32	TTAAACGACGCACCCTCTGG	524	HaeIII	GGCC	178, 346	524	168
Pepper1.55ch01	579584	C	G	C	CA01g00370	mRNA.CA01g00370:Intron	Intron	Serine/threonine protein kinase, putative	59.83	TCTAATTGGCAAGTTGCGCG	60.32	TTAAACGACGCACCCTCTGG	524	HaeIII	GGCC	524	179, 345	166
Pepper1.55ch01	579584	C	G	C	CA01g00370	mRNA.CA01g00370:Intron	Intron	Serine/threonine protein kinase, putative	59.83	TCTAATTGGCAAGTTGCGCG	60.32	TTAAACGACGCACCCTCTGG	524	PhoI	GGCC	178, 346	524	168
Pepper1.55ch01	579584	C	G	C	CA01g00370	mRNA.CA01g00370:Intron	Intron	Serine/threonine protein kinase, putative	59.83	TCTAATTGGCAAGTTGCGCG	60.32	TTAAACGACGCACCCTCTGG	524	PhoI	GGCC	524	179, 345	166
Pepper1.55ch01	579584	C	G	C	CA01g00370	mRNA.CA01g00370:Intron	Intron	Serine/threonine protein kinase, putative	59.83	TCTAATTGGCAAGTTGCGCG	60.32	TTAAACGACGCACCCTCTGG	524	PspOMI	GGGCCC	176, 348	524	172
Pepper1.55ch01	579584	C	G	C	CA01g00370	mRNA.CA01g00370:Intron	Intron	Serine/threonine protein kinase, putative	59.83	TCTAATTGGCAAGTTGCGCG	60.32	TTAAACGACGCACCCTCTGG	524	PspOMI	GGGCCC	524	177, 347	170
Pepper1.55ch01	581936	G	C	G	CA01g00370	mRNA.CA01g00370:Intron	Intron	Serine/threonine protein kinase, putative	59.9	TGGTTGCAATGTGCTTGGTG	56.85	ACATTTTTGCGCACAGAAGA	413	CviQI	GTAC	413	378, 35	343
Pepper1.55ch01	581936	G	C	G	CA01g00370	mRNA.CA01g00370:Intron	Intron	Serine/threonine protein kinase, putative	59.9	TGGTTGCAATGTGCTTGGTG	56.85	ACATTTTTGCGCACAGAAGA	413	RsaI	GTAC	413	379, 34	345
Pepper1.55ch01	581936	G	C	G	CA01g00370	mRNA.CA01g00370:Intron	Intron	Serine/threonine protein kinase, putative	59.75	GCCTCCGGAGCTTTCTGTAA	56.85	ACATTTTTGCGCACAGAAGA	328	CviQI	GTAC	328	293, 35	258
Pepper1.55ch01	581936	G	C	G	CA01g00370	mRNA.CA01g00370:Intron	Intron	Serine/threonine protein kinase, putative	59.75	GCCTCCGGAGCTTTCTGTAA	56.85	ACATTTTTGCGCACAGAAGA	328	RsaI	GTAC	328	294, 34	260
Pepper1.55ch01	582733	C	T	C	CA01g00370	mRNA.CA01g00370:CDS	CDS	Serine/threonine protein kinase, putative	59.15	ACAAGTTGGGGTGTAGCCTT	59.9	CACCGCAAAAGACTGGCAAA	340	BsrGI	TGTACA	340	263, 77	186
Pepper1.55ch01	582733	C	T	C	CA01g00370	mRNA.CA01g00370:CDS	CDS	Serine/threonine protein kinase, putative	59.15	AACAAGTTGGGGTGTAGCCT	59.9	CACCGCAAAAGACTGGCAAA	341	BsrGI	TGTACA	341	264, 77	187
Pepper1.55ch01	582733	C	T	C	CA01g00370	mRNA.CA01g00370:CDS	CDS	Serine/threonine protein kinase, putative	59.15	ACAAGTTGGGGTGTAGCCTT	59.9	AAAGCACCACCGCAAAAGAC	347	BsrGI	TGTACA	347	263, 84	179
Pepper1.55ch01	607924	C	A	C	CA01g00390	mRNA.CA01g00390:Intron	Intron	Detected protein of unknown function	59.9	GCATGAGCTTTAGTGCACGG	60.54	ACCTCGCCTTAGTCCCAACT	498	BfaI	CTAG	498	264, 234	30
Pepper1.55ch01	607924	C	A	C	CA01g00390	mRNA.CA01g00390:Intron	Intron	Detected protein of unknown function	59.9	GCATGAGCTTTAGTGCACGG	59.39	CCTCGCCTTAGTCCCAACTT	497	BfaI	CTAG	497	264, 233	31
Pepper1.55ch01	607924	C	A	C	CA01g00390	mRNA.CA01g00390:Intron	Intron	Detected protein of unknown function	60.39	GAGCTTTAGTGCACGGAGCT	60.54	ACCTCGCCTTAGTCCCAACT	494	BfaI	CTAG	494	260, 234	26
Pepper1.55ch01	614468	A	G	A	CA01g00400	mRNA.CA01g00400:Intron	Intron	ATPase family AAA domain-containing protein 1	60.35	GGACAGGAAAGACAATGCTTGC	60.39	GTCCTGAGAGTGCACGGAAG	309	BstBI	TTCGAA	309	120, 189	69
Pepper1.55ch01	614468	A	G	A	CA01g00400	mRNA.CA01g00400:Intron	Intron	ATPase family AAA domain-containing protein 1	60.35	GGACAGGAAAGACAATGCTTGC	60.39	GTCCTGAGAGTGCACGGAAG	309	Taq.I	TCGA	309	120, 189	69
Pepper1.55ch01	614468	A	G	A	CA01g00400	mRNA.CA01g00400:Intron	Intron	ATPase family AAA domain-containing protein 1	59.44	GACAGGAAAGACAATGCTTGCT	60.39	GTCCTGAGAGTGCACGGAAG	308	BstBI	TTCGAA	308	119, 189	70
Pepper1.55ch01	614468	A	G	A	CA01g00400	mRNA.CA01g00400:Intron	Intron	ATPase family AAA domain-containing protein 1	59.44	GACAGGAAAGACAATGCTTGCT	60.39	GTCCTGAGAGTGCACGGAAG	308	Taq.I	TCGA	308	119, 189	70
Pepper1.55ch01	614468	A	G	A	CA01g00400	mRNA.CA01g00400:Intron	Intron	ATPase family AAA domain-containing protein 1	58.41	ACAGGAAAGACAATGCTTGCT	60.39	GTCCTGAGAGTGCACGGAAG	307	BstBI	TTCGAA	307	118, 189	71
Pepper1.55ch01	614468	A	G	A	CA01g00400	mRNA.CA01g00400:Intron	Intron	ATPase family AAA domain-containing protein 1	58.41	ACAGGAAAGACAATGCTTGCT	60.39	GTCCTGAGAGTGCACGGAAG	307	Taq.I	TCGA	307	118, 189	71
Pepper1.55ch01	618276	A	C	A	CA01g00410	mRNA.CA01g00410:Intron	Intron	Detected protein of unknown function	58.92	TGCAAATTAGCGGTTCCTAAAGT	60.04	CGCCTTGACTTGCAATTGCT	321	BfuCI	GATC	321	93, 228	135
Pepper1.55ch01	618276	A	C	A	CA01g00410	mRNA.CA01g00410:Intron	Intron	Detected protein of unknown function	58.92	TGCAAATTAGCGGTTCCTAAAGT	60.04	CGCCTTGACTTGCAATTGCT	321	DpnI	GATC	321	95, 226	131
Pepper1.55ch01	618276	A	C	A	CA01g00410	mRNA.CA01g00410:Intron	Intron	Detected protein of unknown function	58.92	TGCAAATTAGCGGTTCCTAAAGT	60.04	CGCCTTGACTTGCAATTGCT	321	DpnII	GATC	321	93, 228	135
Pepper1.55ch01	618276	A	C	A	CA01g00410	mRNA.CA01g00410:Intron	Intron	Detected protein of unknown function	58.92	TGCAAATTAGCGGTTCCTAAAGT	60.04	CGCCTTGACTTGCAATTGCT	321	MboI	GATC	321	93, 228	135
Pepper1.55ch01	618276	A	C	A	CA01g00410	mRNA.CA01g00410:Intron	Intron	Detected protein of unknown function	58.92	TGCAAATTAGCGGTTCCTAAAGT	60.04	CGCCTTGACTTGCAATTGCT	321	Sau3AI	GATC	321	93, 228	135
Pepper1.55ch01	618276	A	C	A	CA01g00410	mRNA.CA01g00410:Intron	Intron	Detected protein of unknown function	58.92	TGCAAATTAGCGGTTCCTAAAGT	60.04	TCGCCTTGACTTGCAATTGC	322	BfuCI	GATC	322	93, 229	136
Pepper1.55ch01	618276	A	C	A	CA01g00410	mRNA.CA01g00410:Intron	Intron	Detected protein of unknown function	58.92	TGCAAATTAGCGGTTCCTAAAGT	60.04	TCGCCTTGACTTGCAATTGC	322	DpnI	GATC	322	95, 227	132
Pepper1.55ch01	618276	A	C	A	CA01g00410	mRNA.CA01g00410:Intron	Intron	Detected protein of unknown function	58.92	TGCAAATTAGCGGTTCCTAAAGT	60.04	TCGCCTTGACTTGCAATTGC	322	DpnII	GATC	322	93, 229	136
Pepper1.55ch01	618276	A	C	A	CA01g00410	mRNA.CA01g00410:Intron	Intron	Detected protein of unknown function	58.92	TGCAAATTAGCGGTTCCTAAAGT	60.04	TCGCCTTGACTTGCAATTGC	322	MboI	GATC	322	93, 229	136
Pepper1.55ch01	618276	A	C	A	CA01g00410	mRNA.CA01g00410:Intron	Intron	Detected protein of unknown function	58.92	TGCAAATTAGCGGTTCCTAAAGT	60.04	TCGCCTTGACTTGCAATTGC	322	Sau3AI	GATC	322	93, 229	136
Pepper1.55ch01	618276	A	C	A	CA01g00410	mRNA.CA01g00410:Intron	Intron	Detected protein of unknown function	59.16	AGCTCACTTTTACCCCATACAGA	59.38	ACAGTGGGAATCAATCGCCT	301	BfuCI	GATC	301	58, 243	185
Pepper1.55ch01	618276	A	C	A	CA01g00410	mRNA.CA01g00410:Intron	Intron	Detected protein of unknown function	59.16	AGCTCACTTTTACCCCATACAGA	59.38	ACAGTGGGAATCAATCGCCT	301	DpnI	GATC	301	60, 241	181
Pepper1.55ch01	618276	A	C	A	CA01g00410	mRNA.CA01g00410:Intron	Intron	Detected protein of unknown function	59.16	AGCTCACTTTTACCCCATACAGA	59.38	ACAGTGGGAATCAATCGCCT	301	DpnII	GATC	301	58, 243	185
Pepper1.55ch01	618276	A	C	A	CA01g00410	mRNA.CA01g00410:Intron	Intron	Detected protein of unknown function	59.16	AGCTCACTTTTACCCCATACAGA	59.38	ACAGTGGGAATCAATCGCCT	301	MboI	GATC	301	58, 243	185
Pepper1.55ch01	618276	A	C	A	CA01g00410	mRNA.CA01g00410:Intron	Intron	Detected protein of unknown function	59.16	AGCTCACTTTTACCCCATACAGA	59.38	ACAGTGGGAATCAATCGCCT	301	Sau3AI	GATC	301	58, 243	185
Pepper1.55ch01	744887	G	G	A	CA01g00500	mRNA.CA01g00500:Intron	Intron	WD-repeat protein, putative	60.25	AGCTGAGTTGGGATGAGGGA	59.89	ACTTGTGAGCCCATCTGCAA	360	ScaI	AGTACT	360	133, 227	94
Pepper1.55ch01	744887	G	G	A	CA01g00500	mRNA.CA01g00500:Intron	Intron	WD-repeat protein, putative	59.68	TCGGAAAGACGCTAGGCAAA	59.89	ACTTGTGAGCCCATCTGCAA	428	ScaI	AGTACT	428	201, 227	26
Pepper1.55ch01	744887	G	G	A	CA01g00500	mRNA.CA01g00500:Intron	Intron	WD-repeat protein, putative	59.68	TCGGAAAGACGCTAGGCAAA	59.68	GGACTCCGTGACGAAGGAAA	332	CviQI	GTAC	332	200, 132	68
Pepper1.55ch01	744887	G	G	A	CA01g00500	mRNA.CA01g00500:Intron	Intron	WD-repeat protein, putative	59.68	TCGGAAAGACGCTAGGCAAA	59.68	GGACTCCGTGACGAAGGAAA	332	RsaI	GTAC	332	201, 131	70
Pepper1.55ch01	744887	G	G	A	CA01g00500	mRNA.CA01g00500:Intron	Intron	WD-repeat protein, putative	59.68	TCGGAAAGACGCTAGGCAAA	59.68	GGACTCCGTGACGAAGGAAA	332	ScaI	AGTACT	332	201, 131	70
Pepper1.55ch01	1370785	G	C	G	CA01g00810	mRNA.CA01g00810:Intron	Intron	Cellulose synthase-like protein CslG	56.39	AGCTCCTTTAACAAAACAGTGT	59.99	TCTGGCCTGAGTTGATTTCATCA	404	CviQI	GTAC	404	98, 306	208
Pepper1.55ch01	1370785	G	C	G	CA01g00810	mRNA.CA01g00810:Intron	Intron	Cellulose synthase-like protein CslG	56.39	AGCTCCTTTAACAAAACAGTGT	59.99	TCTGGCCTGAGTTGATTTCATCA	404	RsaI	GTAC	404	99, 305	206
Pepper1.55ch01	1370785	G	C	G	CA01g00810	mRNA.CA01g00810:Intron	Intron	Cellulose synthase-like protein CslG	56.39	AGCTCCTTTAACAAAACAGTGT	60.25	TGGCCTGAGTTGATTTCATCAGT	402	CviQI	GTAC	402	98, 304	206
Pepper1.55ch01	1370785	G	C	G	CA01g00810	mRNA.CA01g00810:Intron	Intron	Cellulose synthase-like protein CslG	56.39	AGCTCCTTTAACAAAACAGTGT	60.25	TGGCCTGAGTTGATTTCATCAGT	402	RsaI	GTAC	402	99, 303	204
Pepper1.55ch01	1370785	G	C	G	CA01g00810	mRNA.CA01g00810:Intron	Intron	Cellulose synthase-like protein CslG	56.39	AGCTCCTTTAACAAAACAGTGT	56.75	TCTGGCCTGAGTTGATTTCA	404	CviQI	GTAC	404	98, 306	208
Pepper1.55ch01	1370785	G	C	G	CA01g00810	mRNA.CA01g00810:Intron	Intron	Cellulose synthase-like protein CslG	56.39	AGCTCCTTTAACAAAACAGTGT	56.75	TCTGGCCTGAGTTGATTTCA	404	RsaI	GTAC	404	99, 305	206
Pepper1.55ch01	1560702	T	T	G	CA01g00970	mRNA.CA01g00970:Intron	Intron	PREDICTED: SUN domain-containing protein 2-like [Solanum tuberosum]	59.82	TGTAAGGCGTACCATCAGGC	60.04	TCGTTTAGCATGTGGAGCGT	549	HhaI	GCGC	549	514, 35	479
Pepper1.55ch01	1560702	T	T	G	CA01g00970	mRNA.CA01g00970:Intron	Intron	PREDICTED: SUN domain-containing protein 2-like [Solanum tuberosum]	59.82	TGTAAGGCGTACCATCAGGC	60.04	TCGTTTAGCATGTGGAGCGT	549	HinP1I	GCGC	549	512, 37	475
Pepper1.55ch01	1560702	T	T	G	CA01g00970	mRNA.CA01g00970:Intron	Intron	PREDICTED: SUN domain-containing protein 2-like [Solanum tuberosum]	59.76	AATGCACAAGGGTCGCATTG	60.04	AAACACCGGGCATGAGTAGG	516	HhaI	GCGC	516	262, 254	8
Pepper1.55ch01	1560702	T	T	G	CA01g00970	mRNA.CA01g00970:Intron	Intron	PREDICTED: SUN domain-containing protein 2-like [Solanum tuberosum]	59.76	AATGCACAAGGGTCGCATTG	60.04	AAACACCGGGCATGAGTAGG	516	HinP1I	GCGC	516	260, 256	4
Pepper1.55ch01	1560702	T	T	G	CA01g00970	mRNA.CA01g00970:Intron	Intron	PREDICTED: SUN domain-containing protein 2-like [Solanum tuberosum]	59.75	TAGAAGCGGTTGAGTGGAGC	60.04	AAACACCGGGCATGAGTAGG	407	HhaI	GCGC	407	153, 254	101
Pepper1.55ch01	1560702	T	T	G	CA01g00970	mRNA.CA01g00970:Intron	Intron	PREDICTED: SUN domain-containing protein 2-like [Solanum tuberosum]	59.75	TAGAAGCGGTTGAGTGGAGC	60.04	AAACACCGGGCATGAGTAGG	407	HinP1I	GCGC	407	151, 256	105
Pepper1.55ch01	1560831	T	T	A	CA01g00970	mRNA.CA01g00970:Intron	Intron	PREDICTED: SUN domain-containing protein 2-like [Solanum tuberosum]	59.76	AATGCACAAGGGTCGCATTG	60.04	AAACACCGGGCATGAGTAGG	516	MfeI	CAATTG	388, 128	516	260
Pepper1.55ch01	1560831	T	T	A	CA01g00970	mRNA.CA01g00970:Intron	Intron	PREDICTED: SUN domain-containing protein 2-like [Solanum tuberosum]	59.75	TAGAAGCGGTTGAGTGGAGC	60.04	AAACACCGGGCATGAGTAGG	407	MfeI	CAATTG	279, 128	407	151
Pepper1.55ch01	1560832	T	T	C	CA01g00970	mRNA.CA01g00970:Intron	Intron	PREDICTED: SUN domain-containing protein 2-like [Solanum tuberosum]	59.76	AATGCACAAGGGTCGCATTG	60.04	AAACACCGGGCATGAGTAGG	516	MfeI	CAATTG	388, 128	516	260
Pepper1.55ch01	1560832	T	T	C	CA01g00970	mRNA.CA01g00970:Intron	Intron	PREDICTED: SUN domain-containing protein 2-like [Solanum tuberosum]	59.75	TAGAAGCGGTTGAGTGGAGC	60.04	AAACACCGGGCATGAGTAGG	407	MfeI	CAATTG	279, 128	407	151
Pepper1.55ch01	1567638	T	T	C	CA01g00980	mRNA.CA01g00980:CDS	CDS	Cell division protein isolog	59.89	AAGCAGGAGACTTGTGGGTG	59.8	ACCTTCCCCCTGGGTAAAGA	558	BsrGI	TGTACA	401, 157	558	244
Pepper1.55ch01	1567638	T	T	C	CA01g00980	mRNA.CA01g00980:CDS	CDS	Cell division protein isolog	59.89	AAGCAGGAGACTTGTGGGTG	59.8	AGAACCTTCCCCCTGGGTAA	561	BsrGI	TGTACA	401, 160	561	241
Pepper1.55ch01	1567638	T	T	C	CA01g00980	mRNA.CA01g00980:CDS	CDS	Cell division protein isolog	59.89	CAAGCAGGAGACTTGTGGGT	59.8	ACCTTCCCCCTGGGTAAAGA	559	BsrGI	TGTACA	402, 157	559	245
Pepper1.55ch01	1572652	C	C	A	CA01g00980	mRNA.CA01g00980:Intron	Intron	Cell division protein isolog	59.9	GCAGCAGCAGTCATTACAGC	59.72	TGGTTGCCTCTATCACAAGGG	406	AflII	CTTAAG	307, 99	406	208
Pepper1.55ch01	1572652	C	C	A	CA01g00980	mRNA.CA01g00980:Intron	Intron	Cell division protein isolog	59.9	GCAGCAGCAGTCATTACAGC	59.51	TGTTCTTCTGTGGTTGCCTCT	416	AflII	CTTAAG	307, 109	416	198
Pepper1.55ch01	1572652	C	C	A	CA01g00980	mRNA.CA01g00980:Intron	Intron	Cell division protein isolog	60.32	CACAGGCCACACGACATACA	59.72	TGGTTGCCTCTATCACAAGGG	494	AflII	CTTAAG	395, 99	494	296
Pepper1.55ch01	1572931	G	G	A	CA01g00980	mRNA.CA01g00980:Intron	Intron	Cell division protein isolog	59.93	AGGTTCAAGCAACTACGACGT	59.9	CCGCGGTATGAAGTCGAGAA	519	FspI	TGCGCA	304, 215	519	89
Pepper1.55ch01	1572931	G	G	A	CA01g00980	mRNA.CA01g00980:Intron	Intron	Cell division protein isolog	59.93	AGGTTCAAGCAACTACGACGT	59.9	CCGCGGTATGAAGTCGAGAA	519	HhaI	GCGC	305, 214	519	91
Pepper1.55ch01	1572931	G	G	A	CA01g00980	mRNA.CA01g00980:Intron	Intron	Cell division protein isolog	59.93	AGGTTCAAGCAACTACGACGT	59.9	CCGCGGTATGAAGTCGAGAA	519	HinP1I	GCGC	303, 216	519	87
Pepper1.55ch01	1572931	G	G	A	CA01g00980	mRNA.CA01g00980:Intron	Intron	Cell division protein isolog	59.93	AGGTTCAAGCAACTACGACGT	59.75	ATTGGAAGAGTACACGGGGC	538	FspI	TGCGCA	304, 234	538	70
Pepper1.55ch01	1572931	G	G	A	CA01g00980	mRNA.CA01g00980:Intron	Intron	Cell division protein isolog	59.93	AGGTTCAAGCAACTACGACGT	59.75	ATTGGAAGAGTACACGGGGC	538	HhaI	GCGC	305, 233	538	72
Pepper1.55ch01	1572931	G	G	A	CA01g00980	mRNA.CA01g00980:Intron	Intron	Cell division protein isolog	59.93	AGGTTCAAGCAACTACGACGT	59.75	ATTGGAAGAGTACACGGGGC	538	HinP1I	GCGC	303, 235	538	68
Pepper1.55ch01	1572931	G	G	A	CA01g00980	mRNA.CA01g00980:Intron	Intron	Cell division protein isolog	59.72	CCCTTGTGATAGAGGCAACCA	59.9	CCGCGGTATGAAGTCGAGAA	415	FspI	TGCGCA	200, 215	415	15
Pepper1.55ch01	1572931	G	G	A	CA01g00980	mRNA.CA01g00980:Intron	Intron	Cell division protein isolog	59.72	CCCTTGTGATAGAGGCAACCA	59.9	CCGCGGTATGAAGTCGAGAA	415	HhaI	GCGC	201, 214	415	13
Pepper1.55ch01	1572931	G	G	A	CA01g00980	mRNA.CA01g00980:Intron	Intron	Cell division protein isolog	59.72	CCCTTGTGATAGAGGCAACCA	59.9	CCGCGGTATGAAGTCGAGAA	415	HinP1I	GCGC	199, 216	415	17
Pepper1.55ch01	1590936	A	A	C	CA01g00990	mRNA.CA01g00990:CDS	CDS	PREDICTED: putative F-box protein At3g25750-like [Solanum lycopersicum]	60.11	ACCTTTGTGCACAGAGCTGT	59.55	CCCATATTGCGTTCGCCAAA	568	PciI	ACATGT	568	27, 541	514
Pepper1.55ch01	1590936	A	A	C	CA01g00990	mRNA.CA01g00990:CDS	CDS	PREDICTED: putative F-box protein At3g25750-like [Solanum lycopersicum]	59.82	TGACCTTTGTGCACAGAGCT	59.55	CCCATATTGCGTTCGCCAAA	570	PciI	ACATGT	570	29, 541	512
Pepper1.55ch01	1590936	A	A	C	CA01g00990	mRNA.CA01g00990:CDS	CDS	PREDICTED: putative F-box protein At3g25750-like [Solanum lycopersicum]	60.11	ACCTTTGTGCACAGAGCTGT	60.81	AGTCCCCATATTGCGTTCGC	572	PciI	ACATGT	572	27, 545	518
Pepper1.55ch01	1619132	G	G	T	CA01g01050	mRNA.CA01g01050:CDS	CDS	PREDICTED: putative F-box protein At3g25750-like [Solanum lycopersicum]	60.03	TGGCAGCATCGGGAATTTCT	59.97	TCGCGCTGTTTGTACCTCTT	479	CviAlI	CATG	272, 207	479	65
Pepper1.55ch01	1619132	G	G	T	CA01g01050	mRNA.CA01g01050:CDS	CDS	PREDICTED: putative F-box protein At3g25750-like [Solanum lycopersicum]	60.03	TGGCAGCATCGGGAATTTCT	59.97	TCGCGCTGTTTGTACCTCTT	479	FatI	CATG	271, 208	479	63
Pepper1.55ch01	1619132	G	G	T	CA01g01050	mRNA.CA01g01050:CDS	CDS	PREDICTED: putative F-box protein At3g25750-like [Solanum lycopersicum]	60.03	TGGCAGCATCGGGAATTTCT	59.97	TCGCGCTGTTTGTACCTCTT	479	NcoI	CCATGG	271, 208	479	63
Pepper1.55ch01	1619132	G	G	T	CA01g01050	mRNA.CA01g01050:CDS	CDS	PREDICTED: putative F-box protein At3g25750-like [Solanum lycopersicum]	60.03	TGGCAGCATCGGGAATTTCT	59.97	TCGCGCTGTTTGTACCTCTT	479	NlaIII	CATG	275, 204	479	71
Pepper1.55ch01	1619132	G	G	T	CA01g01050	mRNA.CA01g01050:CDS	CDS	PREDICTED: putative F-box protein At3g25750-like [Solanum lycopersicum]	60.03	TGGCAGCATCGGGAATTTCT	59.97	TTCGCGCTGTTTGTACCTCT	480	CviAlI	CATG	272, 208	480	64
Pepper1.55ch01	1619132	G	G	T	CA01g01050	mRNA.CA01g01050:CDS	CDS	PREDICTED: putative F-box protein At3g25750-like [Solanum lycopersicum]	60.03	TGGCAGCATCGGGAATTTCT	59.97	TTCGCGCTGTTTGTACCTCT	480	FatI	CATG	271, 209	480	62
Pepper1.55ch01	1619132	G	G	T	CA01g01050	mRNA.CA01g01050:CDS	CDS	PREDICTED: putative F-box protein At3g25750-like [Solanum lycopersicum]	60.03	TGGCAGCATCGGGAATTTCT	59.97	TTCGCGCTGTTTGTACCTCT	480	NcoI	CCATGG	271, 209	480	62
Pepper1.55ch01	1619132	G	G	T	CA01g01050	mRNA.CA01g01050:CDS	CDS	PREDICTED: putative F-box protein At3g25750-like [Solanum lycopersicum]	60.03	TGGCAGCATCGGGAATTTCT	59.97	TTCGCGCTGTTTGTACCTCT	480	NlaIII	CATG	275, 205	480	70
Pepper1.55ch01	1619132	G	G	T	CA01g01050	mRNA.CA01g01050:CDS	CDS	PREDICTED: putative F-box protein At3g25750-like [Solanum lycopersicum]	60.04	ATCGGCTTGGGTGTGTTAGG	59.97	TCGCGCTGTTTGTACCTCTT	576	NcoI	CCATGG	368, 208	576	160
Pepper1.55ch01	1984578	G	G	A	CA01g01210	mRNA.CA01g01210:Intron	Intron	PREDICTED: abscisic acid receptor PYL8-like [Citrus sinensis]	60.11	GAGACTCTCTCGGATGGGGT	58.14	ACCACATCTGAGGGAGTCTC	381	CviAlI	CATG	340, 41	381	299
Pepper1.55ch01	1984578	G	G	A	CA01g01210	mRNA.CA01g01210:Intron	Intron	PREDICTED: abscisic acid receptor PYL8-like [Citrus sinensis]	60.11	GAGACTCTCTCGGATGGGGT	58.14	ACCACATCTGAGGGAGTCTC	381	FatI	CATG	339, 42	381	297
Pepper1.55ch01	1984578	G	G	A	CA01g01210	mRNA.CA01g01210:Intron	Intron	PREDICTED: abscisic acid receptor PYL8-like [Citrus sinensis]	60.11	GAGACTCTCTCGGATGGGGT	58.14	ACCACATCTGAGGGAGTCTC	381	NdeI	CATATG	381	341, 40	301
Pepper1.55ch01	1984578	G	G	A	CA01g01210	mRNA.CA01g01210:Intron	Intron	PREDICTED: abscisic acid receptor PYL8-like [Citrus sinensis]	60.11	GAGACTCTCTCGGATGGGGT	58.14	ACCACATCTGAGGGAGTCTC	381	NlaIII	CATG	343, 38	381	305
Pepper1.55ch01	1984578	G	G	A	CA01g01210	mRNA.CA01g01210:Intron	Intron	PREDICTED: abscisic acid receptor PYL8-like [Citrus sinensis]	59.66	AGACTCTCTCGGATGGGGTT	58.14	ACCACATCTGAGGGAGTCTC	380	CviAlI	CATG	339, 41	380	298
Pepper1.55ch01	1984578	G	G	A	CA01g01210	mRNA.CA01g01210:Intron	Intron	PREDICTED: abscisic acid receptor PYL8-like [Citrus sinensis]	59.66	AGACTCTCTCGGATGGGGTT	58.14	ACCACATCTGAGGGAGTCTC	380	FatI	CATG	338, 42	380	296
Pepper1.55ch01	1984578	G	G	A	CA01g01210	mRNA.CA01g01210:Intron	Intron	PREDICTED: abscisic acid receptor PYL8-like [Citrus sinensis]	59.66	AGACTCTCTCGGATGGGGTT	58.14	ACCACATCTGAGGGAGTCTC	380	NdeI	CATATG	380	340, 40	300
Pepper1.55ch01	1984578	G	G	A	CA01g01210	mRNA.CA01g01210:Intron	Intron	PREDICTED: abscisic acid receptor PYL8-like [Citrus sinensis]	59.66	AGACTCTCTCGGATGGGGTT	58.14	ACCACATCTGAGGGAGTCTC	380	NlaIII	CATG	342, 38	380	304
Pepper1.55ch01	1984578	G	G	A	CA01g01210	mRNA.CA01g01210:Intron	Intron	PREDICTED: abscisic acid receptor PYL8-like [Citrus sinensis]	60.11	GAGACTCTCTCGGATGGGGT	58.82	AACCACATCTGAGGGAGTCTC	382	CviAlI	CATG	340, 42	382	298
Pepper1.55ch01	1984578	G	G	A	CA01g01210	mRNA.CA01g01210:Intron	Intron	PREDICTED: abscisic acid receptor PYL8-like [Citrus sinensis]	60.11	GAGACTCTCTCGGATGGGGT	58.82	AACCACATCTGAGGGAGTCTC	382	FatI	CATG	339, 43	382	296
Pepper1.55ch01	1984578	G	G	A	CA01g01210	mRNA.CA01g01210:Intron	Intron	PREDICTED: abscisic acid receptor PYL8-like [Citrus sinensis]	60.11	GAGACTCTCTCGGATGGGGT	58.82	AACCACATCTGAGGGAGTCTC	382	NdeI	CATATG	382	341, 41	300
Pepper1.55ch01	1984578	G	G	A	CA01g01210	mRNA.CA01g01210:Intron	Intron	PREDICTED: abscisic acid receptor PYL8-like [Citrus sinensis]	60.11	GAGACTCTCTCGGATGGGGT	58.82	AACCACATCTGAGGGAGTCTC	382	NlaIII	CATG	343, 39	382	304
Pepper1.55ch01	1985926	A	A	G	CA01g01210	mRNA.CA01g01210:Intron	Intron	PREDICTED: abscisic acid receptor PYL8-like [Citrus sinensis]	59.96	GCAAGGAGAGGTTGGAGCTT	60.25	GGTGCGGCAACATTTTTGGA	589	BstUI	CGCG	589	513, 76	437
Pepper1.55ch01	1985926	A	A	G	CA01g01210	mRNA.CA01g01210:Intron	Intron	PREDICTED: abscisic acid receptor PYL8-like [Citrus sinensis]	59.96	AAGCAAGGAGAGGTTGGAGC	60.25	GGTGCGGCAACATTTTTGGA	591	BstUI	CGCG	591	515, 76	439
Pepper1.55ch01	1985926	A	A	G	CA01g01210	mRNA.CA01g01210:Intron	Intron	PREDICTED: abscisic acid receptor PYL8-like [Citrus sinensis]	59.4	TGCCTGCATGTTACTGCAAC	59.97	CTACTGGAGCGTGTCGGATC	340	BstUI	CGCG	340	208, 132	76
Pepper1.55ch01	1986027	C	C	A	CA01g01210	mRNA.CA01g01210:Intron	Intron	PREDICTED: abscisic acid receptor PYL8-like [Citrus sinensis]	60.25	TCCAAAAATGTTGCCGCACC	59.82	TATAGCACGGTTCCACAGCC	517	SspI	AATATT	517	46, 471	425
Pepper1.55ch01	1986027	C	C	A	CA01g01210	mRNA.CA01g01210:Intron	Intron	PREDICTED: abscisic acid receptor PYL8-like [Citrus sinensis]	60.25	TCCAAAAATGTTGCCGCACC	59.67	CACAGCCAGGGATGGAAAGA	504	SspI	AATATT	504	46, 458	412
Pepper1.55ch01	1986027	C	C	A	CA01g01210	mRNA.CA01g01210:Intron	Intron	PREDICTED: abscisic acid receptor PYL8-like [Citrus sinensis]	59.4	TGCCTGCATGTTACTGCAAC	59.97	CTACTGGAGCGTGTCGGATC	340	SspI	AATATT	340	310, 30	280
Pepper1.55ch01	1986138	A	A	T	CA01g01210	mRNA.CA01g01210:Intron	Intron	PREDICTED: abscisic acid receptor PYL8-like [Citrus sinensis]	59.97	GATCCGACACGCTCCAGTAG	59.82	TATAGCACGGTTCCACAGCC	461	NdeI	CATATG	98, 363	461	265
Pepper1.55ch01	1986138	A	A	T	CA01g01210	mRNA.CA01g01210:Intron	Intron	PREDICTED: abscisic acid receptor PYL8-like [Citrus sinensis]	59.97	GATCCGACACGCTCCAGTAG	59.67	CACAGCCAGGGATGGAAAGA	448	NdeI	CATATG	98, 350	448	252
Pepper1.55ch01	1986138	A	A	T	CA01g01210	mRNA.CA01g01210:Intron	Intron	PREDICTED: abscisic acid receptor PYL8-like [Citrus sinensis]	60.25	TCCAAAAATGTTGCCGCACC	59.82	TATAGCACGGTTCCACAGCC	517	NdeI	CATATG	154, 363	517	209
Pepper1.55ch01	2006459	T	T	C	CA01g01250	mRNA.CA01g01250:Intron	Intron	PA-domain containing subtilase family protein [Theobroma cacao]	60.11	CCTTTGAGCCAGGCAGCTAT	60.11	CCGGAACTTCAATGCAACGG	346	ApaLI	GTGCAC	346	150, 196	46
Pepper1.55ch01	2006459	T	T	C	CA01g01250	mRNA.CA01g01250:Intron	Intron	PA-domain containing subtilase family protein [Theobroma cacao]	60.11	CCTTTGAGCCAGGCAGCTAT	60.11	CCGGAACTTCAATGCAACGG	346	BsrGI	TGTACA	151, 195	346	44
Pepper1.55ch01	2006459	T	T	C	CA01g01250	mRNA.CA01g01250:Intron	Intron	PA-domain containing subtilase family protein [Theobroma cacao]	60.11	CCTTTGAGCCAGGCAGCTAT	60.11	CCGGAACTTCAATGCAACGG	346	CviQI	GTAC	152, 194	346	42
Pepper1.55ch01	2006459	T	T	C	CA01g01250	mRNA.CA01g01250:Intron	Intron	PA-domain containing subtilase family protein [Theobroma cacao]	60.11	CCTTTGAGCCAGGCAGCTAT	60.11	CCGGAACTTCAATGCAACGG	346	RsaI	GTAC	153, 193	346	40
Pepper1.55ch01	2006459	T	T	C	CA01g01250	mRNA.CA01g01250:Intron	Intron	PA-domain containing subtilase family protein [Theobroma cacao]	60.11	CCTTTGAGCCAGGCAGCTAT	60.11	CCCGGAACTTCAATGCAACG	347	ApaLI	GTGCAC	347	150, 197	47
Pepper1.55ch01	2006459	T	T	C	CA01g01250	mRNA.CA01g01250:Intron	Intron	PA-domain containing subtilase family protein [Theobroma cacao]	60.11	CCTTTGAGCCAGGCAGCTAT	60.11	CCCGGAACTTCAATGCAACG	347	BsrGI	TGTACA	151, 196	347	45
Pepper1.55ch01	2006459	T	T	C	CA01g01250	mRNA.CA01g01250:Intron	Intron	PA-domain containing subtilase family protein [Theobroma cacao]	60.11	CCTTTGAGCCAGGCAGCTAT	60.11	CCCGGAACTTCAATGCAACG	347	CviQI	GTAC	152, 195	347	43
Pepper1.55ch01	2006459	T	T	C	CA01g01250	mRNA.CA01g01250:Intron	Intron	PA-domain containing subtilase family protein [Theobroma cacao]	60.11	CCTTTGAGCCAGGCAGCTAT	60.11	CCCGGAACTTCAATGCAACG	347	RsaI	GTAC	153, 194	347	41
Pepper1.55ch01	2006459	T	T	C	CA01g01250	mRNA.CA01g01250:Intron	Intron	PA-domain containing subtilase family protein [Theobroma cacao]	59.89	GCCAGGCAGCTATAGCAAGA	60.11	CCGGAACTTCAATGCAACGG	339	ApaLI	GTGCAC	339	143, 196	53
Pepper1.55ch01	2006459	T	T	C	CA01g01250	mRNA.CA01g01250:Intron	Intron	PA-domain containing subtilase family protein [Theobroma cacao]	59.89	GCCAGGCAGCTATAGCAAGA	60.11	CCGGAACTTCAATGCAACGG	339	BsrGI	TGTACA	144, 195	339	51
Pepper1.55ch01	2006459	T	T	C	CA01g01250	mRNA.CA01g01250:Intron	Intron	PA-domain containing subtilase family protein [Theobroma cacao]	59.89	GCCAGGCAGCTATAGCAAGA	60.11	CCGGAACTTCAATGCAACGG	339	CviQI	GTAC	145, 194	339	49
Pepper1.55ch01	2006459	T	T	C	CA01g01250	mRNA.CA01g01250:Intron	Intron	PA-domain containing subtilase family protein [Theobroma cacao]	59.89	GCCAGGCAGCTATAGCAAGA	60.11	CCGGAACTTCAATGCAACGG	339	RsaI	GTAC	146, 193	339	47
Pepper1.55ch01	2108530	C	T	C	CA01g01300	mRNA.CA01g01300:Intron	Intron	Proline transporter (Fragment)	59.9	CATAGCAGCAAAGAACCCGC	60.11	CTTGGCACCGACATGGGTAT	317	PciI	ACATGT	317	184, 133	51
Pepper1.55ch01	2108530	C	T	C	CA01g01300	mRNA.CA01g01300:Intron	Intron	Proline transporter (Fragment)	59.9	CATAGCAGCAAAGAACCCGC	59.89	ACCAGCAACGGGAAAGATGT	470	PciI	ACATGT	470	184, 286	102
Pepper1.55ch01	2108530	C	T	C	CA01g01300	mRNA.CA01g01300:Intron	Intron	Proline transporter (Fragment)	59.89	TCCGACAACACCGTTGATGT	60.11	CTTGGCACCGACATGGGTAT	353	PciI	ACATGT	353	220, 133	87
Pepper1.55ch01	2109226	G	G	T	CA01g01300	mRNA.CA01g01300:Intron	Intron	Proline transporter (Fragment)	58.83	TGAAGTACCTGTACCATGCTGA	60.11	AAGATGTAGAGGTGCGTGCC	314	BsrGI	TGTACA	106, 208	314	102
Pepper1.55ch01	2109226	G	G	T	CA01g01300	mRNA.CA01g01300:Intron	Intron	Proline transporter (Fragment)	59.42	TGAAGTACCTGTACCATGCTGAA	60.11	AAGATGTAGAGGTGCGTGCC	314	BsrGI	TGTACA	106, 208	314	102
Pepper1.55ch01	2109226	G	G	T	CA01g01300	mRNA.CA01g01300:Intron	Intron	Proline transporter (Fragment)	59.42	TTGAAGTACCTGTACCATGCTGA	60.11	AAGATGTAGAGGTGCGTGCC	315	BsrGI	TGTACA	107, 208	315	101
Pepper1.55ch01	2109691	T	A	T	CA01g01300	mRNA.CA01g01300:Intron	Intron	Proline transporter (Fragment)	60.04	CTAGCCCACGATAGCGAAGG	60.04	CGTTGTTTCTGAGCTTGGGC	317	SspI	AATATT	209, 108	317	101
Pepper1.55ch01	2109691	T	A	T	CA01g01300	mRNA.CA01g01300:Intron	Intron	Proline transporter (Fragment)	60.11	CCATCTAGCCCACGATAGCG	60.04	CGTTGTTTCTGAGCTTGGGC	321	SspI	AATATT	213, 108	321	105
Pepper1.55ch01	2109691	T	A	T	CA01g01300	mRNA.CA01g01300:Intron	Intron	Proline transporter (Fragment)	60.04	CTAGCCCACGATAGCGAAGG	60.18	TGAGGCACATCAACTTGGCA	338	SspI	AATATT	209, 129	338	80
Pepper1.55ch01	2130881	C	C	T	CA01g01320	mRNA.CA01g01320:Intron	Intron	PREDICTED: protein YLS7-like [Citrus sinensis]	60.11	GAGCAGAATGTACCACGCCT	59.9	GCCGTTTGTTTCCTTGGCTT	535	HhaI	GCGC	65, 470	535	405
Pepper1.55ch01	2130881	C	C	T	CA01g01320	mRNA.CA01g01320:Intron	Intron	PREDICTED: protein YLS7-like [Citrus sinensis]	60.11	GAGCAGAATGTACCACGCCT	59.9	GCCGTTTGTTTCCTTGGCTT	535	HinP1I	GCGC	63, 472	535	409
Pepper1.55ch01	2130881	C	C	T	CA01g01320	mRNA.CA01g01320:Intron	Intron	PREDICTED: protein YLS7-like [Citrus sinensis]	59.68	AGCAGAATGTACCACGCCTT	59.9	GCCGTTTGTTTCCTTGGCTT	534	HhaI	GCGC	64, 470	534	406
Pepper1.55ch01	2130881	C	C	T	CA01g01320	mRNA.CA01g01320:Intron	Intron	PREDICTED: protein YLS7-like [Citrus sinensis]	59.68	AGCAGAATGTACCACGCCTT	59.9	GCCGTTTGTTTCCTTGGCTT	534	HinP1I	GCGC	62, 472	534	410
Pepper1.55ch01	2130881	C	C	T	CA01g01320	mRNA.CA01g01320:Intron	Intron	PREDICTED: protein YLS7-like [Citrus sinensis]	60.39	TGAGCAGAATGTACCACGCC	59.9	GCCGTTTGTTTCCTTGGCTT	536	HhaI	GCGC	66, 470	536	404
Pepper1.55ch01	2130881	C	C	T	CA01g01320	mRNA.CA01g01320:Intron	Intron	PREDICTED: protein YLS7-like [Citrus sinensis]	60.39	TGAGCAGAATGTACCACGCC	59.9	GCCGTTTGTTTCCTTGGCTT	536	HinP1I	GCGC	64, 472	536	408
Pepper1.55ch01	2138552	C	T	C	CA01g01330	mRNA.CA01g01330:CDS	CDS	Detected protein of unknown function	59.96	GGAGACCTCTGCTTGCAAGT	59.98	GCGTATTCGTTCAGCCGTTC	445	BseYI	CCCAGC	74, 371	445	297
Pepper1.55ch01	2138552	C	T	C	CA01g01330	mRNA.CA01g01330:CDS	CDS	Detected protein of unknown function	59.9	CTCGCGTCCATTCACGTAGA	59.98	GCGTATTCGTTCAGCCGTTC	402	BseYI	CCCAGC	31, 371	402	340
Pepper1.55ch01	2138552	C	T	C	CA01g01330	mRNA.CA01g01330:CDS	CDS	Detected protein of unknown function	59.89	TCTTTCAACCCTGTTCGCGA	60.03	AGCTGGTTTTTGGGGTGTGA	576	BseYI	CCCAGC	385, 191	576	194
Pepper1.55ch01	2140392	G	G	A	CA01g01330	mRNA.CA01g01330:CDS	CDS	Detected protein of unknown function	59.96	AGCACGTAATGAAAGGGGCA	60.11	TTACAAGGGTGCACGTGGTT	569	BstBI	TTCGAA	523, 46	569	477
Pepper1.55ch01	2140392	G	G	A	CA01g01330	mRNA.CA01g01330:CDS	CDS	Detected protein of unknown function	59.96	AGCACGTAATGAAAGGGGCA	60.11	TTACAAGGGTGCACGTGGTT	569	Taq.I	TCGA	523, 46	569	477
Pepper1.55ch01	2140392	G	G	A	CA01g01330	mRNA.CA01g01330:CDS	CDS	Detected protein of unknown function	60.11	ACCTTCGGCTGACAAAACCA	60.11	TTACAAGGGTGCACGTGGTT	308	BstBI	TTCGAA	262, 46	308	216
Pepper1.55ch01	2140392	G	G	A	CA01g01330	mRNA.CA01g01330:CDS	CDS	Detected protein of unknown function	60.11	ACCTTCGGCTGACAAAACCA	60.11	TTACAAGGGTGCACGTGGTT	308	Taq.I	TCGA	262, 46	308	216
Pepper1.55ch01	2140392	G	G	A	CA01g01330	mRNA.CA01g01330:CDS	CDS	Detected protein of unknown function	60.11	GCTTCAGCAGCTCAAAGCAG	60.11	TTACAAGGGTGCACGTGGTT	593	BstBI	TTCGAA	547, 46	593	501
Pepper1.55ch01	2140392	G	G	A	CA01g01330	mRNA.CA01g01330:CDS	CDS	Detected protein of unknown function	60.11	GCTTCAGCAGCTCAAAGCAG	60.11	TTACAAGGGTGCACGTGGTT	593	Taq.I	TCGA	547, 46	593	501
Pepper1.55ch01	2141237	A	A	G	CA01g01330	mRNA.CA01g01330:CDS	CDS	Detected protein of unknown function	59.21	TCCCTTCTGTCCTACCAGGT	59.96	AATCAGCCCCAAAGTGAGGG	414	Taq.I	TCGA	414	42, 372	330
Pepper1.55ch01	2141237	A	A	G	CA01g01330	mRNA.CA01g01330:CDS	CDS	Detected protein of unknown function	59.99	TCTCCCTTCTGTCCTACCAGG	59.96	AATCAGCCCCAAAGTGAGGG	416	Taq.I	TCGA	416	44, 372	328
Pepper1.55ch01	2141237	A	A	G	CA01g01330	mRNA.CA01g01330:CDS	CDS	Detected protein of unknown function	59.85	TCCCTTCTGTCCTACCAGGTT	59.96	AATCAGCCCCAAAGTGAGGG	414	Taq.I	TCGA	414	42, 372	330
Pepper1.55ch01	2150759	C	C	T	CA01g01340	mRNA.CA01g01340:CDS	CDS	MTERF-like protein isoform 2 [Theobroma cacao]	59.22	ACCCTCTTTACCAACCAACTCA	59.89	AAGGTTGTGTTCGGGGACTC	302	DraI	TTTAAA	302	44, 258	214
Pepper1.55ch01	2150759	C	C	T	CA01g01340	mRNA.CA01g01340:CDS	CDS	MTERF-like protein isoform 2 [Theobroma cacao]	59.22	ACCCTCTTTACCAACCAACTCA	59.89	GAAGGTTGTGTTCGGGGACT	303	DraI	TTTAAA	303	44, 259	215
Pepper1.55ch01	2150759	C	C	T	CA01g01340	mRNA.CA01g01340:CDS	CDS	MTERF-like protein isoform 2 [Theobroma cacao]	58.85	CCCTCTTTACCAACCAACTCAC	59.89	AAGGTTGTGTTCGGGGACTC	301	DraI	TTTAAA	301	43, 258	215
Pepper1.55ch01	2190822	T	T	C	CA01g01370	mRNA.CA01g01370:Intron	Intron	Grave disease carrier protein, putative	60.25	GAGTGCCTGTCCGATGCTAG	60.04	ACTACCCCATGCAACAGAGC	565	CviQI	GTAC	117, 448	565	331
Pepper1.55ch01	2190822	T	T	C	CA01g01370	mRNA.CA01g01370:Intron	Intron	Grave disease carrier protein, putative	60.25	GAGTGCCTGTCCGATGCTAG	60.04	ACTACCCCATGCAACAGAGC	565	RsaI	GTAC	118, 447	565	329
Pepper1.55ch01	2190822	T	T	C	CA01g01370	mRNA.CA01g01370:Intron	Intron	Grave disease carrier protein, putative	59.61	ATAGAGTGCCTGTCCGATGC	60.04	ACTACCCCATGCAACAGAGC	568	CviQI	GTAC	120, 448	568	328
Pepper1.55ch01	2190822	T	T	C	CA01g01370	mRNA.CA01g01370:Intron	Intron	Grave disease carrier protein, putative	59.61	ATAGAGTGCCTGTCCGATGC	60.04	ACTACCCCATGCAACAGAGC	568	RsaI	GTAC	121, 447	568	326
Pepper1.55ch01	2190822	T	T	C	CA01g01370	mRNA.CA01g01370:Intron	Intron	Grave disease carrier protein, putative	60.25	GAGTGCCTGTCCGATGCTAG	59.6	CCCACTCTCCTTTCAGGCAA	456	CviQI	GTAC	117, 339	456	222
Pepper1.55ch01	2190822	T	T	C	CA01g01370	mRNA.CA01g01370:Intron	Intron	Grave disease carrier protein, putative	60.25	GAGTGCCTGTCCGATGCTAG	59.6	CCCACTCTCCTTTCAGGCAA	456	RsaI	GTAC	118, 338	456	220
Pepper1.55ch01	2192530	G	G	T	CA01g01370	mRNA.CA01g01370:Intron	Intron	Grave disease carrier protein, putative	60.11	ATCCAGGTAAGCCATGCCAC	58.81	CCTCTGCAGCAGGTAAGAGA	537	HaeIII	GGCC	386, 151	537	235
Pepper1.55ch01	2192530	G	G	T	CA01g01370	mRNA.CA01g01370:Intron	Intron	Grave disease carrier protein, putative	60.11	ATCCAGGTAAGCCATGCCAC	58.81	CCTCTGCAGCAGGTAAGAGA	537	PhoI	GGCC	386, 151	537	235
Pepper1.55ch01	2192530	G	G	T	CA01g01370	mRNA.CA01g01370:Intron	Intron	Grave disease carrier protein, putative	60.11	ATCCAGGTAAGCCATGCCAC	58.81	TCCTCTGCAGCAGGTAAGAG	538	HaeIII	GGCC	386, 152	538	234
Pepper1.55ch01	2192530	G	G	T	CA01g01370	mRNA.CA01g01370:Intron	Intron	Grave disease carrier protein, putative	60.11	ATCCAGGTAAGCCATGCCAC	58.81	TCCTCTGCAGCAGGTAAGAG	538	PhoI	GGCC	386, 152	538	234
Pepper1.55ch01	2192530	G	G	T	CA01g01370	mRNA.CA01g01370:Intron	Intron	Grave disease carrier protein, putative	60.11	CATCCAGGTAAGCCATGCCA	58.81	CCTCTGCAGCAGGTAAGAGA	538	HaeIII	GGCC	387, 151	538	236
Pepper1.55ch01	2192530	G	G	T	CA01g01370	mRNA.CA01g01370:Intron	Intron	Grave disease carrier protein, putative	60.11	CATCCAGGTAAGCCATGCCA	58.81	CCTCTGCAGCAGGTAAGAGA	538	PhoI	GGCC	387, 151	538	236
Pepper1.55ch01	2197255	T	T	A	CA01g01380	mRNA.CA01g01380:CDS	CDS	PREDICTED: myosin-9-like [Glycine max]	59.97	TCCACCAACTTCGAGAGTGC	60.04	CTCGAGGCAAAAGCTGGAGA	473	BglII	AGATCT	473	77, 396	319
Pepper1.55ch01	2197255	T	T	A	CA01g01380	mRNA.CA01g01380:CDS	CDS	PREDICTED: myosin-9-like [Glycine max]	59.96	TTCCGTCAAGGCAGCAATCT	60.03	GGCCAGCTGGAGTTGGTAAT	417	BglII	AGATCT	417	342, 75	267
Pepper1.55ch01	2197255	T	T	A	CA01g01380	mRNA.CA01g01380:CDS	CDS	PREDICTED: myosin-9-like [Glycine max]	59.96	TCTTCCGTCAAGGCAGCAAT	60.03	GGCCAGCTGGAGTTGGTAAT	419	BglII	AGATCT	419	344, 75	269
Pepper1.55ch01	2198239	C	C	T	CA01g01380	mRNA.CA01g01380:CDS	CDS	PREDICTED: myosin-9-like [Glycine max]	58.67	TCCCGCAATTTCTTGTGCTT	59.63	CAAAAGGAAGATGAGCTCTCTGC	300	Taq.I	TCGA	185, 115	300	70
Pepper1.55ch01	2198239	C	C	T	CA01g01380	mRNA.CA01g01380:CDS	CDS	PREDICTED: myosin-9-like [Glycine max]	58.45	ATCCCGCAATTTCTTGTGCT	59.63	CAAAAGGAAGATGAGCTCTCTGC	301	Taq.I	TCGA	186, 115	301	71
Pepper1.55ch01	2198239	C	C	T	CA01g01380	mRNA.CA01g01380:CDS	CDS	PREDICTED: myosin-9-like [Glycine max]	59.31	TCCCGCAATTTCTTGTGCTTT	59.63	CAAAAGGAAGATGAGCTCTCTGC	300	Taq.I	TCGA	185, 115	300	70
Pepper1.55ch01	2228052	G	G	T	CA01g01400	mRNA.CA01g01400:Intron	Intron	Ubiquitin ligase protein cop1, putative	59.96	AGTTTAGTGAGGGTGGCTGC	59.12	GCCCACACAAAACTAGAGGC	516	BssSI	CACGAG	140, 376	516	236
Pepper1.55ch01	2228052	G	G	T	CA01g01400	mRNA.CA01g01400:Intron	Intron	Ubiquitin ligase protein cop1, putative	59.96	GCAGTTTAGTGAGGGTGGCT	59.12	GCCCACACAAAACTAGAGGC	518	BssSI	CACGAG	142, 376	518	234
Pepper1.55ch01	2228052	G	G	T	CA01g01400	mRNA.CA01g01400:Intron	Intron	Ubiquitin ligase protein cop1, putative	59.96	AGCAGTTTAGTGAGGGTGGC	59.12	GCCCACACAAAACTAGAGGC	519	BssSI	CACGAG	143, 376	519	233
Pepper1.55ch01	2230252	T	T	A	CA01g01400	mRNA.CA01g01400:Intron	Intron	Ubiquitin ligase protein cop1, putative	59.58	CCAATCCCCCTCCCCTTTTT	59.67	CCAGCATGTCCAGGGAAAGA	320	BsrGI	TGTACA	320	126, 194	68
Pepper1.55ch01	2230252	T	T	A	CA01g01400	mRNA.CA01g01400:Intron	Intron	Ubiquitin ligase protein cop1, putative	59.58	CCAATCCCCCTCCCCTTTTT	59.67	TCCAGCATGTCCAGGGAAAG	321	BsrGI	TGTACA	321	126, 195	69
Pepper1.55ch01	2230252	T	T	A	CA01g01400	mRNA.CA01g01400:Intron	Intron	Ubiquitin ligase protein cop1, putative	59.58	CCAATCCCCCTCCCCTTTTT	59.67	CTTCCAGCATGTCCAGGGAA	323	BsrGI	TGTACA	323	126, 197	71
Pepper1.55ch01	2231831	A	A	T	CA01g01400	mRNA.CA01g01400:Intron	Intron	Ubiquitin ligase protein cop1, putative	59.96	AACGTGGCTCTTGATGCTCA	59.29	ACAAGGATTACAGCCAACCCT	307	SnaBI	TACGTA	140, 167	307	27
Pepper1.55ch01	2231831	A	A	T	CA01g01400	mRNA.CA01g01400:Intron	Intron	Ubiquitin ligase protein cop1, putative	60.39	CGTGGCTCTTGATGCTCAGT	59.29	ACAAGGATTACAGCCAACCCT	305	SnaBI	TACGTA	138, 167	305	29
Pepper1.55ch01	2231831	A	A	T	CA01g01400	mRNA.CA01g01400:Intron	Intron	Ubiquitin ligase protein cop1, putative	60.39	ACGTGGCTCTTGATGCTCAG	59.29	ACAAGGATTACAGCCAACCCT	306	SnaBI	TACGTA	139, 167	306	28
Pepper1.55ch01	2232168	C	C	G	CA01g01400	mRNA.CA01g01400:Intron	Intron	Ubiquitin ligase protein cop1, putative	59.2	CTAGCTCCGTGTCTCGTTGA	59.89	ACAGACCACGCCCTTTCATT	300	CviQI	GTAC	79, 221	300	142
Pepper1.55ch01	2232168	C	C	G	CA01g01400	mRNA.CA01g01400:Intron	Intron	Ubiquitin ligase protein cop1, putative	59.2	CTAGCTCCGTGTCTCGTTGA	59.89	ACAGACCACGCCCTTTCATT	300	RsaI	GTAC	80, 220	300	140
Pepper1.55ch01	2232168	C	C	G	CA01g01400	mRNA.CA01g01400:Intron	Intron	Ubiquitin ligase protein cop1, putative	59.2	TCTAGCTCCGTGTCTCGTTG	59.89	ACAGACCACGCCCTTTCATT	301	CviQI	GTAC	80, 221	301	141
Pepper1.55ch01	2232168	C	C	G	CA01g01400	mRNA.CA01g01400:Intron	Intron	Ubiquitin ligase protein cop1, putative	59.2	TCTAGCTCCGTGTCTCGTTG	59.89	ACAGACCACGCCCTTTCATT	301	RsaI	GTAC	81, 220	301	139
Pepper1.55ch01	2232168	C	C	G	CA01g01400	mRNA.CA01g01400:Intron	Intron	Ubiquitin ligase protein cop1, putative	59.2	TAGCTCCGTGTCTCGTTGAG	59.68	CTACAGACCACGCCCTTTCA	301	CviQI	GTAC	78, 223	301	145
Pepper1.55ch01	2232168	C	C	G	CA01g01400	mRNA.CA01g01400:Intron	Intron	Ubiquitin ligase protein cop1, putative	59.2	TAGCTCCGTGTCTCGTTGAG	59.68	CTACAGACCACGCCCTTTCA	301	RsaI	GTAC	79, 222	301	143
Pepper1.55ch01	2232803	T	T	C	CA01g01400	mRNA.CA01g01400:Intron	Intron	Ubiquitin ligase protein cop1, putative	58.67	AGGGAAAAGGTCGTAGGTTGA	60.03	ACTGCACCCAAAAGGGACAA	360	Taq.I	TCGA	360	231, 129	102
Pepper1.55ch01	2232803	T	T	C	CA01g01400	mRNA.CA01g01400:Intron	Intron	Ubiquitin ligase protein cop1, putative	58.67	AGGGAAAAGGTCGTAGGTTGA	59.97	CCAAAAGGGACAAGCAAGCC	353	Taq.I	TCGA	353	231, 122	109
Pepper1.55ch01	2232803	T	T	C	CA01g01400	mRNA.CA01g01400:Intron	Intron	Ubiquitin ligase protein cop1, putative	58.67	AGGGAAAAGGTCGTAGGTTGA	59.97	CCCAAAAGGGACAAGCAAGC	354	Taq.I	TCGA	354	231, 123	108
Pepper1.55ch01	2232837	A	A	C	CA01g01400	mRNA.CA01g01400:Intron	Intron	Ubiquitin ligase protein cop1, putative	58.67	AGGGAAAAGGTCGTAGGTTGA	60.03	ACTGCACCCAAAAGGGACAA	360	HpaI	GTTAAC	360	263, 97	166
Pepper1.55ch01	2232837	A	A	C	CA01g01400	mRNA.CA01g01400:Intron	Intron	Ubiquitin ligase protein cop1, putative	58.67	AGGGAAAAGGTCGTAGGTTGA	59.97	CCAAAAGGGACAAGCAAGCC	353	HpaI	GTTAAC	353	263, 90	173
Pepper1.55ch01	2232837	A	A	C	CA01g01400	mRNA.CA01g01400:Intron	Intron	Ubiquitin ligase protein cop1, putative	58.67	AGGGAAAAGGTCGTAGGTTGA	59.97	CCCAAAAGGGACAAGCAAGC	354	HpaI	GTTAAC	354	263, 91	172
Pepper1.55ch01	2233781	T	T	G	CA01g01400	mRNA.CA01g01400:Intron	Intron	Ubiquitin ligase protein cop1, putative	60.46	GCCATGAGAAAGCCGCTAGT	59.89	TTCCCATCTTCGGGCATAGC	441	BglII	AGATCT	441	202, 239	37
Pepper1.55ch01	2233781	T	T	G	CA01g01400	mRNA.CA01g01400:Intron	Intron	Ubiquitin ligase protein cop1, putative	60.46	GCCATGAGAAAGCCGCTAGT	60.18	CCCATCTTCGGGCATAGCAA	439	BglII	AGATCT	439	202, 237	35
Pepper1.55ch01	2233781	T	T	G	CA01g01400	mRNA.CA01g01400:Intron	Intron	Ubiquitin ligase protein cop1, putative	59.96	AGGGCACACCAATGAGAAGG	59.17	CTAGTTCCCATCTTCGGGCA	300	BfuCI	GATC	300	57, 243	186
Pepper1.55ch01	2233781	T	T	G	CA01g01400	mRNA.CA01g01400:Intron	Intron	Ubiquitin ligase protein cop1, putative	59.96	AGGGCACACCAATGAGAAGG	59.17	CTAGTTCCCATCTTCGGGCA	300	BglII	AGATCT	300	57, 243	186
Pepper1.55ch01	2233781	T	T	G	CA01g01400	mRNA.CA01g01400:Intron	Intron	Ubiquitin ligase protein cop1, putative	59.96	AGGGCACACCAATGAGAAGG	59.17	CTAGTTCCCATCTTCGGGCA	300	DpnI	GATC	300	59, 241	182
Pepper1.55ch01	2233781	T	T	G	CA01g01400	mRNA.CA01g01400:Intron	Intron	Ubiquitin ligase protein cop1, putative	59.96	AGGGCACACCAATGAGAAGG	59.17	CTAGTTCCCATCTTCGGGCA	300	DpnII	GATC	300	57, 243	186
Pepper1.55ch01	2233781	T	T	G	CA01g01400	mRNA.CA01g01400:Intron	Intron	Ubiquitin ligase protein cop1, putative	59.96	AGGGCACACCAATGAGAAGG	59.17	CTAGTTCCCATCTTCGGGCA	300	MboI	GATC	300	57, 243	186
Pepper1.55ch01	2233781	T	T	G	CA01g01400	mRNA.CA01g01400:Intron	Intron	Ubiquitin ligase protein cop1, putative	59.96	AGGGCACACCAATGAGAAGG	59.17	CTAGTTCCCATCTTCGGGCA	300	Sau3AI	GATC	300	57, 243	186
Pepper1.55ch01	2238198	C	C	T	CA01g01410	mRNA.CA01g01410:CDS	CDS	Serine-threonine protein kinase, putative	60.97	GCGCCATTTTCTCCCCTTGA	60.03	GGTCAGAGGAAGAAAGGGCC	412	BstUI	CGCG	261, 151	412	110
Pepper1.55ch01	2238198	C	C	T	CA01g01410	mRNA.CA01g01410:CDS	CDS	Serine-threonine protein kinase, putative	60.97	GCGCCATTTTCTCCCCTTGA	60.03	GGTCAGAGGAAGAAAGGGCC	412	SacII	CCGCGG	262, 150	412	112
Pepper1.55ch01	2238198	C	C	T	CA01g01410	mRNA.CA01g01410:CDS	CDS	Serine-threonine protein kinase, putative	60.97	GCGCCATTTTCTCCCCTTGA	59.96	AGGGCCGTTTACAGTCCAAG	398	BstUI	CGCG	261, 137	398	124
Pepper1.55ch01	2238198	C	C	T	CA01g01410	mRNA.CA01g01410:CDS	CDS	Serine-threonine protein kinase, putative	60.97	GCGCCATTTTCTCCCCTTGA	59.96	AGGGCCGTTTACAGTCCAAG	398	SacII	CCGCGG	262, 136	398	126
Pepper1.55ch01	2238198	C	C	T	CA01g01410	mRNA.CA01g01410:CDS	CDS	Serine-threonine protein kinase, putative	60.97	GCGCCATTTTCTCCCCTTGA	59.96	CAGAGGAAGAAAGGGCCGTT	409	BstUI	CGCG	261, 148	409	113
Pepper1.55ch01	2238198	C	C	T	CA01g01410	mRNA.CA01g01410:CDS	CDS	Serine-threonine protein kinase, putative	60.97	GCGCCATTTTCTCCCCTTGA	59.96	CAGAGGAAGAAAGGGCCGTT	409	SacII	CCGCGG	262, 147	409	115
Pepper1.55ch01	2238858	T	T	A	CA01g01410	mRNA.CA01g01410:CDS	CDS	Serine-threonine protein kinase, putative	60.09	TGTTTCCCAAACATCCACTGGA	60.11	TTCGACACGATTTCCGAGGG	377	SspI	AATATT	27, 350	377	323
Pepper1.55ch01	2238858	T	T	A	CA01g01410	mRNA.CA01g01410:CDS	CDS	Serine-threonine protein kinase, putative	58.68	TGTTTCCCAAACATCCACTGG	60.11	TTCGACACGATTTCCGAGGG	377	SspI	AATATT	27, 350	377	323
Pepper1.55ch01	2238858	T	T	A	CA01g01410	mRNA.CA01g01410:CDS	CDS	Serine-threonine protein kinase, putative	60.09	TGTTTCCCAAACATCCACTGGA	59.54	CACGATTTCCGAGGGGATCA	372	SspI	AATATT	27, 345	372	318
Pepper1.55ch01	2434032	A	A	T	CA01g01570	mRNA.CA01g01570:Intron	Intron	PREDICTED: protein TPX2-like [Solanum lycopersicum]	59.97	CAGGGTTGTCACCACGATGA	59.96	TGCGTCAATCCCATGTTGGA	357	MluCI	AATT	44, 313	357	269
Pepper1.55ch01	2434032	A	A	T	CA01g01570	mRNA.CA01g01570:Intron	Intron	PREDICTED: protein TPX2-like [Solanum lycopersicum]	59.97	TCAGGGTTGTCACCACGATG	59.96	TGCGTCAATCCCATGTTGGA	358	MluCI	AATT	45, 313	358	268
Pepper1.55ch01	2434032	A	A	T	CA01g01570	mRNA.CA01g01570:Intron	Intron	PREDICTED: protein TPX2-like [Solanum lycopersicum]	59.97	GGGTTGTCACCACGATGACT	59.96	TGCGTCAATCCCATGTTGGA	355	MluCI	AATT	42, 313	355	271
Pepper1.55ch01	2435500	T	T	C	CA01g01570	mRNA.CA01g01570:Intron	Intron	PREDICTED: protein TPX2-like [Solanum lycopersicum]	57.46	ACTTTACCATTTTGCCCCTCT	59.77	GACTGTGTACACTTACCCTCCC	357	HaeIII	GGCC	357	311, 46	265
Pepper1.55ch01	2435500	T	T	C	CA01g01570	mRNA.CA01g01570:Intron	Intron	PREDICTED: protein TPX2-like [Solanum lycopersicum]	57.46	ACTTTACCATTTTGCCCCTCT	59.77	GACTGTGTACACTTACCCTCCC	357	PhoI	GGCC	357	311, 46	265
Pepper1.55ch01	2435500	T	T	C	CA01g01570	mRNA.CA01g01570:Intron	Intron	PREDICTED: protein TPX2-like [Solanum lycopersicum]	57.46	ACTTTACCATTTTGCCCCTCT	59.77	GGACTGTGTACACTTACCCTCC	358	HaeIII	GGCC	358	311, 47	264
Pepper1.55ch01	2435500	T	T	C	CA01g01570	mRNA.CA01g01570:Intron	Intron	PREDICTED: protein TPX2-like [Solanum lycopersicum]	57.46	ACTTTACCATTTTGCCCCTCT	59.77	GGACTGTGTACACTTACCCTCC	358	PhoI	GGCC	358	311, 47	264
Pepper1.55ch01	2435500	T	T	C	CA01g01570	mRNA.CA01g01570:Intron	Intron	PREDICTED: protein TPX2-like [Solanum lycopersicum]	57.46	ACTTTACCATTTTGCCCCTCT	58.75	ACTGTGTACACTTACCCTCCC	356	HaeIII	GGCC	356	311, 45	266
Pepper1.55ch01	2435500	T	T	C	CA01g01570	mRNA.CA01g01570:Intron	Intron	PREDICTED: protein TPX2-like [Solanum lycopersicum]	57.46	ACTTTACCATTTTGCCCCTCT	58.75	ACTGTGTACACTTACCCTCCC	356	PhoI	GGCC	356	311, 45	266
Pepper1.55ch01	2535892	G	T	G	CA01g01590	mRNA.CA01g01590:Intron	Intron	NADPH oxidase	59.61	TGCTGTTACGGAGAAAGGCA	59.9	TCCATTAGATAATGACGTGCCACT	526	BspHI	TCATGA	526	467, 59	408
Pepper1.55ch01	2535892	G	T	G	CA01g01590	mRNA.CA01g01590:Intron	Intron	NADPH oxidase	59.61	TGCTGTTACGGAGAAAGGCA	59.9	ACTCCATTAGATAATGACGTGCCA	528	BspHI	TCATGA	528	467, 61	406
Pepper1.55ch01	2535892	G	T	G	CA01g01590	mRNA.CA01g01590:Intron	Intron	NADPH oxidase	59.61	TGCTGTTACGGAGAAAGGCA	58.62	TCCATTAGATAATGACGTGCCAC	526	BspHI	TCATGA	526	467, 59	408
Pepper1.55ch01	2540505	C	T	C	CA01g01590	mRNA.CA01g01590:Intron	Intron	NADPH oxidase	58.91	GGAGTGACACTGAGATACCGT	58.95	ACACATCACCTCCTTGTCACT	354	BspEI	TCCGGA	169, 185	354	16
Pepper1.55ch01	2540505	C	T	C	CA01g01590	mRNA.CA01g01590:Intron	Intron	NADPH oxidase	58.91	GGAGTGACACTGAGATACCGT	58.95	ACACATCACCTCCTTGTCACT	354	HpaII	CCGG	170, 184	354	14
Pepper1.55ch01	2540505	C	T	C	CA01g01590	mRNA.CA01g01590:Intron	Intron	NADPH oxidase	58.91	GGAGTGACACTGAGATACCGT	58.95	ACACATCACCTCCTTGTCACT	354	MspI	CCGG	170, 184	354	14
Pepper1.55ch01	2540505	C	T	C	CA01g01590	mRNA.CA01g01590:Intron	Intron	NADPH oxidase	60.16	GGAGTGACACTGAGATACCGTG	58.95	ACACATCACCTCCTTGTCACT	354	BspEI	TCCGGA	169, 185	354	16
Pepper1.55ch01	2540505	C	T	C	CA01g01590	mRNA.CA01g01590:Intron	Intron	NADPH oxidase	60.16	GGAGTGACACTGAGATACCGTG	58.95	ACACATCACCTCCTTGTCACT	354	HpaII	CCGG	170, 184	354	14
Pepper1.55ch01	2540505	C	T	C	CA01g01590	mRNA.CA01g01590:Intron	Intron	NADPH oxidase	60.16	GGAGTGACACTGAGATACCGTG	58.95	ACACATCACCTCCTTGTCACT	354	MspI	CCGG	170, 184	354	14
Pepper1.55ch01	2540505	C	T	C	CA01g01590	mRNA.CA01g01590:Intron	Intron	NADPH oxidase	59.83	ACGACAAAAGGAGTGACACTGA	58.95	ACACATCACCTCCTTGTCACT	363	BspEI	TCCGGA	178, 185	363	7
Pepper1.55ch01	2540505	C	T	C	CA01g01590	mRNA.CA01g01590:Intron	Intron	NADPH oxidase	59.83	ACGACAAAAGGAGTGACACTGA	58.95	ACACATCACCTCCTTGTCACT	363	HpaII	CCGG	179, 184	363	5
Pepper1.55ch01	2540505	C	T	C	CA01g01590	mRNA.CA01g01590:Intron	Intron	NADPH oxidase	59.83	ACGACAAAAGGAGTGACACTGA	58.95	ACACATCACCTCCTTGTCACT	363	MspI	CCGG	179, 184	363	5
Pepper1.55ch01	2658985	A	G	A	CA01g01690	mRNA.CA01g01690:CDS	CDS	Transmembrane protein TPARL, putative	59.97	CAACAAGAACGCCTGCGAAA	60.32	ACAAGGTCGGGTTATGGTGC	538	XbaI	TCTAGA	441, 97	538	344
Pepper1.55ch01	2658985	A	G	A	CA01g01690	mRNA.CA01g01690:CDS	CDS	Transmembrane protein TPARL, putative	59.97	CAACAAGAACGCCTGCGAAA	60.32	ATGGTGCCGAAGAATGCAGT	525	XbaI	TCTAGA	441, 84	525	357
Pepper1.55ch01	2658985	A	G	A	CA01g01690	mRNA.CA01g01690:CDS	CDS	Transmembrane protein TPARL, putative	59.97	CAACAAGAACGCCTGCGAAA	59.68	TGGTGCCGAAGAATGCAGTA	524	XbaI	TCTAGA	441, 83	524	358
Pepper1.55ch01	2660391	T	C	T	CA01g01690	mRNA.CA01g01690:Intron	Intron	Transmembrane protein TPARL, putative	59.96	ACAGGCAGAGGAGGAGGAAT	55.5	AGACTAGCTCAGTTGAACCT	333	NruI	TCGCGA	229, 104	333	125
Pepper1.55ch01	2660391	T	C	T	CA01g01690	mRNA.CA01g01690:Intron	Intron	Transmembrane protein TPARL, putative	59.96	ACAGGCAGAGGAGGAGGAAT	58.33	AGACTAGCTCAGTTGAACCTAGT	333	NruI	TCGCGA	229, 104	333	125
Pepper1.55ch01	2660391	T	C	T	CA01g01690	mRNA.CA01g01690:Intron	Intron	Transmembrane protein TPARL, putative	60.25	AATCCACAGGCAGAGGAGGA	55.5	AGACTAGCTCAGTTGAACCT	338	NruI	TCGCGA	234, 104	338	130
Pepper1.55ch01	2754471	T	T	G	CA01g01750	mRNA.CA01g01750:CDS	CDS	Plasma membrane, putative [Theobroma cacao]	59.97	CCAGCAAGTGCCAGAAACAC	60.04	TCGAACTGCCATAGCTTGCA	394	BfuCI	GATC	394	356, 38	318
Pepper1.55ch01	2754471	T	T	G	CA01g01750	mRNA.CA01g01750:CDS	CDS	Plasma membrane, putative [Theobroma cacao]	59.97	CCAGCAAGTGCCAGAAACAC	60.04	TCGAACTGCCATAGCTTGCA	394	DpnI	GATC	394	358, 36	322
Pepper1.55ch01	2754471	T	T	G	CA01g01750	mRNA.CA01g01750:CDS	CDS	Plasma membrane, putative [Theobroma cacao]	59.97	CCAGCAAGTGCCAGAAACAC	60.04	TCGAACTGCCATAGCTTGCA	394	DpnII	GATC	394	356, 38	318
Pepper1.55ch01	2754471	T	T	G	CA01g01750	mRNA.CA01g01750:CDS	CDS	Plasma membrane, putative [Theobroma cacao]	59.97	CCAGCAAGTGCCAGAAACAC	60.04	TCGAACTGCCATAGCTTGCA	394	MboI	GATC	394	356, 38	318
Pepper1.55ch01	2754471	T	T	G	CA01g01750	mRNA.CA01g01750:CDS	CDS	Plasma membrane, putative [Theobroma cacao]	59.97	CCAGCAAGTGCCAGAAACAC	60.04	TCGAACTGCCATAGCTTGCA	394	Sau3AI	GATC	394	356, 38	318
Pepper1.55ch01	2754471	T	T	G	CA01g01750	mRNA.CA01g01750:CDS	CDS	Plasma membrane, putative [Theobroma cacao]	59.97	GCACCGATGGCAAGTGTTTT	60.04	TCGAACTGCCATAGCTTGCA	431	BfuCI	GATC	431	393, 38	355
Pepper1.55ch01	2754471	T	T	G	CA01g01750	mRNA.CA01g01750:CDS	CDS	Plasma membrane, putative [Theobroma cacao]	59.97	GCACCGATGGCAAGTGTTTT	60.04	TCGAACTGCCATAGCTTGCA	431	DpnI	GATC	431	395, 36	359
Pepper1.55ch01	2754471	T	T	G	CA01g01750	mRNA.CA01g01750:CDS	CDS	Plasma membrane, putative [Theobroma cacao]	59.97	GCACCGATGGCAAGTGTTTT	60.04	TCGAACTGCCATAGCTTGCA	431	DpnII	GATC	431	393, 38	355
Pepper1.55ch01	2754471	T	T	G	CA01g01750	mRNA.CA01g01750:CDS	CDS	Plasma membrane, putative [Theobroma cacao]	59.97	GCACCGATGGCAAGTGTTTT	60.04	TCGAACTGCCATAGCTTGCA	431	MboI	GATC	431	393, 38	355
Pepper1.55ch01	2754471	T	T	G	CA01g01750	mRNA.CA01g01750:CDS	CDS	Plasma membrane, putative [Theobroma cacao]	59.97	GCACCGATGGCAAGTGTTTT	60.04	TCGAACTGCCATAGCTTGCA	431	Sau3AI	GATC	431	393, 38	355
Pepper1.55ch01	2754471	T	T	G	CA01g01750	mRNA.CA01g01750:CDS	CDS	Plasma membrane, putative [Theobroma cacao]	59.9	GCAAGTGCCAGAAACACGTT	60.04	TCGAACTGCCATAGCTTGCA	391	BfuCI	GATC	391	353, 38	315
Pepper1.55ch01	2754471	T	T	G	CA01g01750	mRNA.CA01g01750:CDS	CDS	Plasma membrane, putative [Theobroma cacao]	59.9	GCAAGTGCCAGAAACACGTT	60.04	TCGAACTGCCATAGCTTGCA	391	DpnI	GATC	391	355, 36	319
Pepper1.55ch01	2754471	T	T	G	CA01g01750	mRNA.CA01g01750:CDS	CDS	Plasma membrane, putative [Theobroma cacao]	59.9	GCAAGTGCCAGAAACACGTT	60.04	TCGAACTGCCATAGCTTGCA	391	DpnII	GATC	391	353, 38	315
Pepper1.55ch01	2754471	T	T	G	CA01g01750	mRNA.CA01g01750:CDS	CDS	Plasma membrane, putative [Theobroma cacao]	59.9	GCAAGTGCCAGAAACACGTT	60.04	TCGAACTGCCATAGCTTGCA	391	MboI	GATC	391	353, 38	315
Pepper1.55ch01	2754471	T	T	G	CA01g01750	mRNA.CA01g01750:CDS	CDS	Plasma membrane, putative [Theobroma cacao]	59.9	GCAAGTGCCAGAAACACGTT	60.04	TCGAACTGCCATAGCTTGCA	391	Sau3AI	GATC	391	353, 38	315
Pepper1.55ch01	2779783	A	A	G	CA01g01760	mRNA.CA01g01760:Intron	Intron	Atpob1, putative	60.11	ATCAAAGCCACTCGACCTCG	59.01	AGCACCAACATACTCCTTCCA	525	PciI	ACATGT	459, 66	525	393
Pepper1.55ch01	2779783	A	A	G	CA01g01760	mRNA.CA01g01760:Intron	Intron	Atpob1, putative	60.11	ATCAAAGCCACTCGACCTCG	60.03	ACCAACATACTCCTTCCAGCTG	522	PciI	ACATGT	459, 63	522	396
Pepper1.55ch01	2779783	A	A	G	CA01g01760	mRNA.CA01g01760:Intron	Intron	Atpob1, putative	60.11	ATCAAAGCCACTCGACCTCG	60.03	CACCAACATACTCCTTCCAGCT	523	PciI	ACATGT	459, 64	523	395
Pepper1.55ch01	2780345	T	T	C	CA01g01760	mRNA.CA01g01760:Intron	Intron	Atpob1, putative	60.04	ACTTCTAGCGGCAAAGGCAT	59.9	GCAGCAGCTACTACCTCAGG	474	CviQI	GTAC	474	141, 333	192
Pepper1.55ch01	2780345	T	T	C	CA01g01760	mRNA.CA01g01760:Intron	Intron	Atpob1, putative	60.04	ACTTCTAGCGGCAAAGGCAT	59.9	GCAGCAGCTACTACCTCAGG	474	PciI	ACATGT	474	143, 331	188
Pepper1.55ch01	2780345	T	T	C	CA01g01760	mRNA.CA01g01760:Intron	Intron	Atpob1, putative	60.04	ACTTCTAGCGGCAAAGGCAT	59.9	GCAGCAGCTACTACCTCAGG	474	RsaI	GTAC	474	142, 332	190
Pepper1.55ch01	2780345	T	T	C	CA01g01760	mRNA.CA01g01760:Intron	Intron	Atpob1, putative	59.82	GAGCAGAAGGCCTGTGCTAT	59.9	GCAGCAGCTACTACCTCAGG	368	CviQI	GTAC	368	35, 333	298
Pepper1.55ch01	2780345	T	T	C	CA01g01760	mRNA.CA01g01760:Intron	Intron	Atpob1, putative	59.82	GAGCAGAAGGCCTGTGCTAT	59.9	GCAGCAGCTACTACCTCAGG	368	PciI	ACATGT	368	37, 331	294
Pepper1.55ch01	2780345	T	T	C	CA01g01760	mRNA.CA01g01760:Intron	Intron	Atpob1, putative	59.82	GAGCAGAAGGCCTGTGCTAT	59.9	GCAGCAGCTACTACCTCAGG	368	RsaI	GTAC	368	36, 332	296
Pepper1.55ch01	2780345	T	T	C	CA01g01760	mRNA.CA01g01760:Intron	Intron	Atpob1, putative	59.76	GCAAAAGAGCAGAAGGCCTG	59.9	GCAGCAGCTACTACCTCAGG	374	CviQI	GTAC	374	41, 333	292
Pepper1.55ch01	2780345	T	T	C	CA01g01760	mRNA.CA01g01760:Intron	Intron	Atpob1, putative	59.76	GCAAAAGAGCAGAAGGCCTG	59.9	GCAGCAGCTACTACCTCAGG	374	PciI	ACATGT	374	43, 331	288
Pepper1.55ch01	2780345	T	T	C	CA01g01760	mRNA.CA01g01760:Intron	Intron	Atpob1, putative	59.76	GCAAAAGAGCAGAAGGCCTG	59.9	GCAGCAGCTACTACCTCAGG	374	RsaI	GTAC	374	42, 332	290
Pepper1.55ch01	2781901	G	G	A	CA01g01760	mRNA.CA01g01760:Intron	Intron	Atpob1, putative	60	TGTCAGGAATTGGCCTCTTCC	60.04	AGAGCAAGTAACTCGGCACC	495	SspI	AATATT	495	131, 364	233
Pepper1.55ch01	2781901	G	G	A	CA01g01760	mRNA.CA01g01760:Intron	Intron	Atpob1, putative	60	TGTCAGGAATTGGCCTCTTCC	60.04	AGAGCAAGTAACTCGGCACC	495	SwaI	ATTTAAAT	495	135, 360	225
Pepper1.55ch01	2781901	G	G	A	CA01g01760	mRNA.CA01g01760:Intron	Intron	Atpob1, putative	59.73	CCAAGTTGTCAGGAATTGGCC	60.04	AGAGCAAGTAACTCGGCACC	501	SspI	AATATT	501	137, 364	227
Pepper1.55ch01	2781901	G	G	A	CA01g01760	mRNA.CA01g01760:Intron	Intron	Atpob1, putative	59.73	CCAAGTTGTCAGGAATTGGCC	60.04	AGAGCAAGTAACTCGGCACC	501	SwaI	ATTTAAAT	501	141, 360	219
Pepper1.55ch01	2781901	G	G	A	CA01g01760	mRNA.CA01g01760:Intron	Intron	Atpob1, putative	59.72	GTCAGGAATTGGCCTCTTCCT	60.04	AGAGCAAGTAACTCGGCACC	494	SspI	AATATT	494	130, 364	234
Pepper1.55ch01	2781901	G	G	A	CA01g01760	mRNA.CA01g01760:Intron	Intron	Atpob1, putative	59.72	GTCAGGAATTGGCCTCTTCCT	60.04	AGAGCAAGTAACTCGGCACC	494	SwaI	ATTTAAAT	494	134, 360	226
Pepper1.55ch01	2784129	A	A	G	CA01g01760	mRNA.CA01g01760:Intron	Intron	Atpob1, putative	59.9	CGCCACTTCTATCAGCGACT	60.46	GCGAACATCCTACGCCAGAA	358	HindIII	AAGCTT	358	35, 323	288
Pepper1.55ch01	2784129	A	A	G	CA01g01760	mRNA.CA01g01760:Intron	Intron	Atpob1, putative	60.11	AACCTGCCGCCACTTCTATC	60.46	GCGAACATCCTACGCCAGAA	365	HindIII	AAGCTT	365	42, 323	281
Pepper1.55ch01	2784129	A	A	G	CA01g01760	mRNA.CA01g01760:Intron	Intron	Atpob1, putative	60.11	GAACCTGCCGCCACTTCTAT	60.46	GCGAACATCCTACGCCAGAA	366	HindIII	AAGCTT	366	43, 323	280
Pepper1.55ch01	2784280	A	A	G	CA01g01760	mRNA.CA01g01760:Intron	Intron	Atpob1, putative	59.9	CGCCACTTCTATCAGCGACT	60.46	GCGAACATCCTACGCCAGAA	358	BstUI	CGCG	358	188, 170	18
Pepper1.55ch01	2784280	A	A	G	CA01g01760	mRNA.CA01g01760:Intron	Intron	Atpob1, putative	59.9	CGCCACTTCTATCAGCGACT	60.46	GCGAACATCCTACGCCAGAA	358	SacII	CCGCGG	358	189, 169	20
Pepper1.55ch01	2784280	A	A	G	CA01g01760	mRNA.CA01g01760:Intron	Intron	Atpob1, putative	60.11	AACCTGCCGCCACTTCTATC	60.46	GCGAACATCCTACGCCAGAA	365	BstUI	CGCG	365	195, 170	25
Pepper1.55ch01	2784280	A	A	G	CA01g01760	mRNA.CA01g01760:Intron	Intron	Atpob1, putative	60.11	AACCTGCCGCCACTTCTATC	60.46	GCGAACATCCTACGCCAGAA	365	SacII	CCGCGG	365	196, 169	27
Pepper1.55ch01	2784280	A	A	G	CA01g01760	mRNA.CA01g01760:Intron	Intron	Atpob1, putative	60.11	GAACCTGCCGCCACTTCTAT	60.46	GCGAACATCCTACGCCAGAA	366	BstUI	CGCG	366	196, 170	26
Pepper1.55ch01	2784280	A	A	G	CA01g01760	mRNA.CA01g01760:Intron	Intron	Atpob1, putative	60.11	GAACCTGCCGCCACTTCTAT	60.46	GCGAACATCCTACGCCAGAA	366	SacII	CCGCGG	366	197, 169	28
Pepper1.55ch01	2906138	T	T	A	CA01g01910	mRNA.CA01g01910:Intron	Intron	PREDICTED: endoglucanase-like [Solanum tuberosum]	59.89	AGCGCTTTTGTTGGTAGGGA	59.89	AAGGAAAAAGGGCAGCTCGA	359	CviAlI	CATG	206, 153	359	53
Pepper1.55ch01	2906138	T	T	A	CA01g01910	mRNA.CA01g01910:Intron	Intron	PREDICTED: endoglucanase-like [Solanum tuberosum]	59.89	AGCGCTTTTGTTGGTAGGGA	59.89	AAGGAAAAAGGGCAGCTCGA	359	FatI	CATG	205, 154	359	51
Pepper1.55ch01	2906138	T	T	A	CA01g01910	mRNA.CA01g01910:Intron	Intron	PREDICTED: endoglucanase-like [Solanum tuberosum]	59.89	AGCGCTTTTGTTGGTAGGGA	59.89	AAGGAAAAAGGGCAGCTCGA	359	NlaIII	CATG	209, 150	359	59
Pepper1.55ch01	2906138	T	T	A	CA01g01910	mRNA.CA01g01910:Intron	Intron	PREDICTED: endoglucanase-like [Solanum tuberosum]	59.89	AGCGCTTTTGTTGGTAGGGA	60.18	GAAAAAGGGCAGCTCGATGC	356	CviAlI	CATG	206, 150	356	56
Pepper1.55ch01	2906138	T	T	A	CA01g01910	mRNA.CA01g01910:Intron	Intron	PREDICTED: endoglucanase-like [Solanum tuberosum]	59.89	AGCGCTTTTGTTGGTAGGGA	60.18	GAAAAAGGGCAGCTCGATGC	356	FatI	CATG	205, 151	356	54
Pepper1.55ch01	2906138	T	T	A	CA01g01910	mRNA.CA01g01910:Intron	Intron	PREDICTED: endoglucanase-like [Solanum tuberosum]	59.89	AGCGCTTTTGTTGGTAGGGA	60.18	GAAAAAGGGCAGCTCGATGC	356	NlaIII	CATG	209, 147	356	62
Pepper1.55ch01	2906138	T	T	A	CA01g01910	mRNA.CA01g01910:Intron	Intron	PREDICTED: endoglucanase-like [Solanum tuberosum]	60.18	TGGGAGCGCTTTTGTTGGTA	59.89	AAGGAAAAAGGGCAGCTCGA	363	CviAlI	CATG	210, 153	363	57
Pepper1.55ch01	2906138	T	T	A	CA01g01910	mRNA.CA01g01910:Intron	Intron	PREDICTED: endoglucanase-like [Solanum tuberosum]	60.18	TGGGAGCGCTTTTGTTGGTA	59.89	AAGGAAAAAGGGCAGCTCGA	363	FatI	CATG	209, 154	363	55
Pepper1.55ch01	2906138	T	T	A	CA01g01910	mRNA.CA01g01910:Intron	Intron	PREDICTED: endoglucanase-like [Solanum tuberosum]	60.18	TGGGAGCGCTTTTGTTGGTA	59.89	AAGGAAAAAGGGCAGCTCGA	363	NlaIII	CATG	213, 150	363	63
Pepper1.55ch01	2907171	G	G	A	CA01g01910	mRNA.CA01g01910:Intron	Intron	PREDICTED: endoglucanase-like [Solanum tuberosum]	60	TCCTGAGCACAGCTATTTGCA	60.54	TGTATAGCCATGCAGCAGCC	596	NcoI	CCATGG	483, 113	596	370
Pepper1.55ch01	2907171	G	G	A	CA01g01910	mRNA.CA01g01910:Intron	Intron	PREDICTED: endoglucanase-like [Solanum tuberosum]	59.6	GCTTCTTGCCCATTCTACTGC	60.18	GTTTCCTCCACCTGCCTTGT	562	NcoI	CCATGG	432, 130	562	302
Pepper1.55ch01	2907171	G	G	A	CA01g01910	mRNA.CA01g01910:Intron	Intron	PREDICTED: endoglucanase-like [Solanum tuberosum]	60	TCCTGAGCACAGCTATTTGCA	59.4	GCCTTGTATAGCCATGCAGC	600	NcoI	CCATGG	483, 117	600	366
Pepper1.55ch01	2935948	G	G	A	CA01g01920	mRNA.CA01g01920:CDS	CDS	WRKY22	59.96	TGGCTGGAGGTACATGGAGA	59.45	TGGGGTCTTCAAGCTGTTGT	433	BmtI	GCTAGC	126, 307	433	181
Pepper1.55ch01	2935948	G	G	A	CA01g01920	mRNA.CA01g01920:CDS	CDS	WRKY22	59.96	TGGCTGGAGGTACATGGAGA	59.45	TGGGGTCTTCAAGCTGTTGT	433	NheI	GCTAGC	122, 311	433	189
Pepper1.55ch01	2935948	G	G	A	CA01g01920	mRNA.CA01g01920:CDS	CDS	WRKY22	59.96	TCTGGCTGGAGGTACATGGA	59.45	TGGGGTCTTCAAGCTGTTGT	435	BmtI	GCTAGC	128, 307	435	179
Pepper1.55ch01	2935948	G	G	A	CA01g01920	mRNA.CA01g01920:CDS	CDS	WRKY22	59.96	TCTGGCTGGAGGTACATGGA	59.45	TGGGGTCTTCAAGCTGTTGT	435	NheI	GCTAGC	124, 311	435	187
Pepper1.55ch01	2935948	G	G	A	CA01g01920	mRNA.CA01g01920:CDS	CDS	WRKY22	59.53	CTGGCTGGAGGTACATGGAG	59.45	TGGGGTCTTCAAGCTGTTGT	434	BmtI	GCTAGC	127, 307	434	180
Pepper1.55ch01	2935948	G	G	A	CA01g01920	mRNA.CA01g01920:CDS	CDS	WRKY22	59.53	CTGGCTGGAGGTACATGGAG	59.45	TGGGGTCTTCAAGCTGTTGT	434	NheI	GCTAGC	123, 311	434	188
Pepper1.55ch01	2936197	T	T	C	CA01g01920	mRNA.CA01g01920:CDS	CDS	WRKY22	59.96	TGGCTGGAGGTACATGGAGA	59.45	TGGGGTCTTCAAGCTGTTGT	433	Taq.I	TCGA	433	370, 63	307
Pepper1.55ch01	2936197	T	T	C	CA01g01920	mRNA.CA01g01920:CDS	CDS	WRKY22	59.96	TCTGGCTGGAGGTACATGGA	59.45	TGGGGTCTTCAAGCTGTTGT	435	Taq.I	TCGA	435	372, 63	309
Pepper1.55ch01	2936197	T	T	C	CA01g01920	mRNA.CA01g01920:CDS	CDS	WRKY22	59.82	TAGCAGCCACCACTTGTTGT	59.45	TGGGGTCTTCAAGCTGTTGT	310	Taq.I	TCGA	310	247, 63	184
Pepper1.55ch01	3087442	G	G	A	CA01g02070	mRNA.CA01g02070:CDS	CDS	PREDICTED: F-box protein At2g26160-like isoform X1 [Solanum tuberosum]	59.97	GCGTGGCTCAACAATTGGTT	60.11	TTGCTTTTGGCGCTGTTTGT	584	FspI	TGCGCA	584	359, 225	134
Pepper1.55ch01	3087442	G	G	A	CA01g02070	mRNA.CA01g02070:CDS	CDS	PREDICTED: F-box protein At2g26160-like isoform X1 [Solanum tuberosum]	60.04	ATCTCCAGGTCGCCAAAAGG	60.11	TGCCGAACGATCTCAATGCT	506	FspI	TGCGCA	506	224, 282	58
Pepper1.55ch01	3087442	G	G	A	CA01g02070	mRNA.CA01g02070:CDS	CDS	PREDICTED: F-box protein At2g26160-like isoform X1 [Solanum tuberosum]	60.04	ATCTCCAGGTCGCCAAAAGG	60.11	TTGCTTTTGGCGCTGTTTGT	449	FspI	TGCGCA	449	224, 225	1
Pepper1.55ch01	3087498	C	C	T	CA01g02070	mRNA.CA01g02070:CDS	CDS	PREDICTED: F-box protein At2g26160-like isoform X1 [Solanum tuberosum]	59.97	GCGTGGCTCAACAATTGGTT	60.11	TTGCTTTTGGCGCTGTTTGT	584	HpaII	CCGG	417, 167	584	250
Pepper1.55ch01	3087498	C	C	T	CA01g02070	mRNA.CA01g02070:CDS	CDS	PREDICTED: F-box protein At2g26160-like isoform X1 [Solanum tuberosum]	59.97	GCGTGGCTCAACAATTGGTT	60.11	TTGCTTTTGGCGCTGTTTGT	584	MspI	CCGG	417, 167	584	250
Pepper1.55ch01	3087498	C	C	T	CA01g02070	mRNA.CA01g02070:CDS	CDS	PREDICTED: F-box protein At2g26160-like isoform X1 [Solanum tuberosum]	60.04	ATCTCCAGGTCGCCAAAAGG	60.11	TGCCGAACGATCTCAATGCT	506	HpaII	CCGG	282, 224	506	58
Pepper1.55ch01	3087498	C	C	T	CA01g02070	mRNA.CA01g02070:CDS	CDS	PREDICTED: F-box protein At2g26160-like isoform X1 [Solanum tuberosum]	60.04	ATCTCCAGGTCGCCAAAAGG	60.11	TGCCGAACGATCTCAATGCT	506	MspI	CCGG	282, 224	506	58
Pepper1.55ch01	3087498	C	C	T	CA01g02070	mRNA.CA01g02070:CDS	CDS	PREDICTED: F-box protein At2g26160-like isoform X1 [Solanum tuberosum]	60.04	ATCTCCAGGTCGCCAAAAGG	60.11	TTGCTTTTGGCGCTGTTTGT	449	HpaII	CCGG	282, 167	449	115
Pepper1.55ch01	3087498	C	C	T	CA01g02070	mRNA.CA01g02070:CDS	CDS	PREDICTED: F-box protein At2g26160-like isoform X1 [Solanum tuberosum]	60.04	ATCTCCAGGTCGCCAAAAGG	60.11	TTGCTTTTGGCGCTGTTTGT	449	MspI	CCGG	282, 167	449	115
Pepper1.55ch01	3106766	A	A	G	CA01g02090	mRNA.CA01g02090:Intron	Intron	Lipoxygenase	59.82	CCTCTCTGTACCAGCGCAAT	59.76	GAAACTTGGGAAGCCTTCGC	399	MseI	TTAA	120, 279	399	159
Pepper1.55ch01	3106766	A	A	G	CA01g02090	mRNA.CA01g02090:Intron	Intron	Lipoxygenase	60.18	TCCGGTTCCAGTTCCTCTCA	59.76	GAAACTTGGGAAGCCTTCGC	434	MseI	TTAA	155, 279	434	124
Pepper1.55ch01	3106766	A	A	G	CA01g02090	mRNA.CA01g02090:Intron	Intron	Lipoxygenase	59.82	CCTCTCTGTACCAGCGCAAT	60.25	TGAGAACAAATCAGGCGGCA	369	MseI	TTAA	120, 249	369	129
Pepper1.55ch01	3120812	A	A	T	CA01g02100	mRNA.CA01g02100:CDS	CDS	At1g63930	60.04	TGTTTCGATGCGGACCATGA	60.04	TCTCCCGCAAAGGACCAATC	512	CviQI	GTAC	52, 460	512	408
Pepper1.55ch01	3120812	A	A	T	CA01g02100	mRNA.CA01g02100:CDS	CDS	At1g63930	60.04	TGTTTCGATGCGGACCATGA	60.04	TCTCCCGCAAAGGACCAATC	512	RsaI	GTAC	53, 459	512	406
Pepper1.55ch01	3120812	A	A	T	CA01g02100	mRNA.CA01g02100:CDS	CDS	At1g63930	60.04	TGTTTCGATGCGGACCATGA	60.04	GATTCTCCCGCAAAGGACCA	515	CviQI	GTAC	52, 463	515	411
Pepper1.55ch01	3120812	A	A	T	CA01g02100	mRNA.CA01g02100:CDS	CDS	At1g63930	60.04	TGTTTCGATGCGGACCATGA	60.04	GATTCTCCCGCAAAGGACCA	515	RsaI	GTAC	53, 462	515	409
Pepper1.55ch01	3120812	A	A	T	CA01g02100	mRNA.CA01g02100:CDS	CDS	At1g63930	60.04	GATGCGGACCATGATTTCGC	60.04	TCTCCCGCAAAGGACCAATC	506	CviQI	GTAC	46, 460	506	414
Pepper1.55ch01	3120812	A	A	T	CA01g02100	mRNA.CA01g02100:CDS	CDS	At1g63930	60.04	GATGCGGACCATGATTTCGC	60.04	TCTCCCGCAAAGGACCAATC	506	RsaI	GTAC	47, 459	506	412
Pepper1.55ch01	3148198	G	G	A	CA01g02130	mRNA.CA01g02130:Intron	Intron	Transcription factor	59.96	AGTCTCCATGGTGCTGTTGG	59.97	TTCTCCGTTCCACTGTCAGC	453	SspI	AATATT	453	117, 336	219
Pepper1.55ch01	3148198	G	G	A	CA01g02130	mRNA.CA01g02130:Intron	Intron	Transcription factor	59.96	AGTCTCCATGGTGCTGTTGG	59.96	TGAACCAACCACCACACCAA	341	SspI	AATATT	341	117, 224	107
Pepper1.55ch01	3148198	G	G	A	CA01g02130	mRNA.CA01g02130:Intron	Intron	Transcription factor	59.96	AGTCTCCATGGTGCTGTTGG	59.9	TATCCCACAGTCGGCAATCG	482	SspI	AATATT	482	117, 365	248
Pepper1.55ch01	3179490	A	G	A	CA01g02150	mRNA.CA01g02150:Intron	Intron	Polygalacturonase, putative	59.89	AAATCGCACAAGTGGGGTCT	59.97	GAGAAAGTGACCAGCGGACA	495	FspI	TGCGCA	495	38, 457	419
Pepper1.55ch01	3179490	A	G	A	CA01g02150	mRNA.CA01g02150:Intron	Intron	Polygalacturonase, putative	59.89	AAATCGCACAAGTGGGGTCT	59.97	GAGAAAGTGACCAGCGGACA	495	HhaI	GCGC	495	39, 456	417
Pepper1.55ch01	3179490	A	G	A	CA01g02150	mRNA.CA01g02150:Intron	Intron	Polygalacturonase, putative	59.89	AAATCGCACAAGTGGGGTCT	59.97	GAGAAAGTGACCAGCGGACA	495	HinP1I	GCGC	495	37, 458	421
Pepper1.55ch01	3179490	A	G	A	CA01g02150	mRNA.CA01g02150:Intron	Intron	Polygalacturonase, putative	60.18	TGAAATCGCACAAGTGGGGT	59.97	GAGAAAGTGACCAGCGGACA	497	FspI	TGCGCA	497	40, 457	417
Pepper1.55ch01	3179490	A	G	A	CA01g02150	mRNA.CA01g02150:Intron	Intron	Polygalacturonase, putative	60.18	TGAAATCGCACAAGTGGGGT	59.97	GAGAAAGTGACCAGCGGACA	497	HhaI	GCGC	497	41, 456	415
Pepper1.55ch01	3179490	A	G	A	CA01g02150	mRNA.CA01g02150:Intron	Intron	Polygalacturonase, putative	60.18	TGAAATCGCACAAGTGGGGT	59.97	GAGAAAGTGACCAGCGGACA	497	HinP1I	GCGC	497	39, 458	419
Pepper1.55ch01	3179490	A	G	A	CA01g02150	mRNA.CA01g02150:Intron	Intron	Polygalacturonase, putative	59.89	AAATCGCACAAGTGGGGTCT	60.11	ATCGAGAAAGTGACCAGCGG	498	FspI	TGCGCA	498	38, 460	422
Pepper1.55ch01	3179490	A	G	A	CA01g02150	mRNA.CA01g02150:Intron	Intron	Polygalacturonase, putative	59.89	AAATCGCACAAGTGGGGTCT	60.11	ATCGAGAAAGTGACCAGCGG	498	HhaI	GCGC	498	39, 459	420
Pepper1.55ch01	3179490	A	G	A	CA01g02150	mRNA.CA01g02150:Intron	Intron	Polygalacturonase, putative	59.89	AAATCGCACAAGTGGGGTCT	60.11	ATCGAGAAAGTGACCAGCGG	498	HinP1I	GCGC	498	37, 461	424
Pepper1.55ch01	3182110	C	T	C	CA01g02150	mRNA.CA01g02150:Intron	Intron	Polygalacturonase, putative	59.96	TCAGCTGAAATTCACCGCCT	59.97	ACGGTGGTTCGTTGCTGTAT	348	PciI	ACATGT	348	221, 127	94
Pepper1.55ch01	3182110	C	T	C	CA01g02150	mRNA.CA01g02150:Intron	Intron	Polygalacturonase, putative	59.96	TCAGCTGAAATTCACCGCCT	59.83	GGGAAACCGTCGAGTACTCC	489	PciI	ACATGT	489	221, 268	47
Pepper1.55ch01	3182110	C	T	C	CA01g02150	mRNA.CA01g02150:Intron	Intron	Polygalacturonase, putative	59.96	TCAGCTGAAATTCACCGCCT	60.18	CTTTTAGGACGGCCGTCGAT	390	PciI	ACATGT	390	221, 169	52
Pepper1.55ch01	3239906	A	G	A	CA01g02200	mRNA.CA01g02200:CDS	CDS	Detected protein of unknown function	59.89	AGGTCTCGGTAGTGGTTCCA	60.68	GGCTGCTGACTGTATGCCAA	361	ApaI	GGGCCC	361	248, 113	135
Pepper1.55ch01	3239906	A	G	A	CA01g02200	mRNA.CA01g02200:CDS	CDS	Detected protein of unknown function	59.89	AGGTCTCGGTAGTGGTTCCA	60.68	GGCTGCTGACTGTATGCCAA	361	PspOMI	GGGCCC	361	244, 117	127
Pepper1.55ch01	3239906	A	G	A	CA01g02200	mRNA.CA01g02200:CDS	CDS	Detected protein of unknown function	59.89	AGGTCTCGGTAGTGGTTCCA	59.19	ATGTGATGCTTTTCCTGCGG	379	ApaI	GGGCCC	379	248, 131	117
Pepper1.55ch01	3239906	A	G	A	CA01g02200	mRNA.CA01g02200:CDS	CDS	Detected protein of unknown function	59.89	AGGTCTCGGTAGTGGTTCCA	59.19	ATGTGATGCTTTTCCTGCGG	379	PspOMI	GGGCCC	379	244, 135	109
Pepper1.55ch01	3239906	A	G	A	CA01g02200	mRNA.CA01g02200:CDS	CDS	Detected protein of unknown function	59.89	AGGTCTCGGTAGTGGTTCCA	59.67	GCTGCTGACTGTATGCCAATC	360	ApaI	GGGCCC	360	248, 112	136
Pepper1.55ch01	3239906	A	G	A	CA01g02200	mRNA.CA01g02200:CDS	CDS	Detected protein of unknown function	59.89	AGGTCTCGGTAGTGGTTCCA	59.67	GCTGCTGACTGTATGCCAATC	360	PspOMI	GGGCCC	360	244, 116	128
Pepper1.55ch01	3269375	T	T	C	CA01g02220	mRNA.CA01g02220:CDS	CDS	Transferase, transferring glycosyl groups, putative	59.76	AGGAATGGAGAATGTGAGGTGG	59.53	CCAAGTTCAGCCATACAAGCC	300	HpaII	CCGG	300	249, 51	198
Pepper1.55ch01	3269375	T	T	C	CA01g02220	mRNA.CA01g02220:CDS	CDS	Transferase, transferring glycosyl groups, putative	59.76	AGGAATGGAGAATGTGAGGTGG	59.53	CCAAGTTCAGCCATACAAGCC	300	MspI	CCGG	300	249, 51	198
Pepper1.55ch01	3269375	T	T	C	CA01g02220	mRNA.CA01g02220:CDS	CDS	Transferase, transferring glycosyl groups, putative	60.03	GGAATGGAGAATGTGAGGTGGT	60.1	CACCAAGTTCAGCCATACAAGC	301	HpaII	CCGG	301	248, 53	195
Pepper1.55ch01	3269375	T	T	C	CA01g02220	mRNA.CA01g02220:CDS	CDS	Transferase, transferring glycosyl groups, putative	60.03	GGAATGGAGAATGTGAGGTGGT	60.1	CACCAAGTTCAGCCATACAAGC	301	MspI	CCGG	301	248, 53	195
Pepper1.55ch01	3269375	T	T	C	CA01g02220	mRNA.CA01g02220:CDS	CDS	Transferase, transferring glycosyl groups, putative	60.03	GGAATGGAGAATGTGAGGTGGT	58.84	ACCAAGTTCAGCCATACAAGC	300	HpaII	CCGG	300	248, 52	196
Pepper1.55ch01	3269375	T	T	C	CA01g02220	mRNA.CA01g02220:CDS	CDS	Transferase, transferring glycosyl groups, putative	60.03	GGAATGGAGAATGTGAGGTGGT	58.84	ACCAAGTTCAGCCATACAAGC	300	MspI	CCGG	300	248, 52	196
Pepper1.55ch01	3269844	G	C	G	CA01g02220	mRNA.CA01g02220:Intron	Intron	Transferase, transferring glycosyl groups, putative	59.65	CCTTTTGGAATGCTTTGGGCT	56.36	TCAAGATTCACCCCTGAACA	346	BmgBI	CACGTC	346	218, 128	90
Pepper1.55ch01	3269844	G	C	G	CA01g02220	mRNA.CA01g02220:Intron	Intron	Transferase, transferring glycosyl groups, putative	59.65	CCTTTTGGAATGCTTTGGGCT	56.36	TCAAGATTCACCCCTGAACA	346	PmlI	CACGTG	218, 128	346	90
Pepper1.55ch01	3269844	G	C	G	CA01g02220	mRNA.CA01g02220:Intron	Intron	Transferase, transferring glycosyl groups, putative	58.58	TGGAATGCTTTGGGCTGTTT	56.36	TCAAGATTCACCCCTGAACA	341	BmgBI	CACGTC	341	213, 128	85
Pepper1.55ch01	3269844	G	C	G	CA01g02220	mRNA.CA01g02220:Intron	Intron	Transferase, transferring glycosyl groups, putative	58.58	TGGAATGCTTTGGGCTGTTT	56.36	TCAAGATTCACCCCTGAACA	341	PmlI	CACGTG	213, 128	341	85
Pepper1.55ch01	3269844	G	C	G	CA01g02220	mRNA.CA01g02220:Intron	Intron	Transferase, transferring glycosyl groups, putative	58.58	TTGGAATGCTTTGGGCTGTT	56.36	TCAAGATTCACCCCTGAACA	342	BmgBI	CACGTC	342	214, 128	86
Pepper1.55ch01	3269844	G	C	G	CA01g02220	mRNA.CA01g02220:Intron	Intron	Transferase, transferring glycosyl groups, putative	58.58	TTGGAATGCTTTGGGCTGTT	56.36	TCAAGATTCACCCCTGAACA	342	PmlI	CACGTG	214, 128	342	86
Pepper1.55ch01	3275126	T	T	C	CA01g02230	mRNA.CA01g02230:CDS	CDS	Vesicle docking protein P115, putative	59.32	TCAGAGCTTCTTCACGTGCT	60.04	AACTCATCCCCACTTGAGCG	304	DraI	TTTAAA	53, 251	304	198
Pepper1.55ch01	3275126	T	T	C	CA01g02230	mRNA.CA01g02230:CDS	CDS	Vesicle docking protein P115, putative	59.32	TCAGAGCTTCTTCACGTGCT	59.96	TCCTGTGCACCTATCCTCCA	528	DraI	TTTAAA	53, 475	528	422
Pepper1.55ch01	3275126	T	T	C	CA01g02230	mRNA.CA01g02230:CDS	CDS	Vesicle docking protein P115, putative	59.32	TCAGAGCTTCTTCACGTGCT	59.89	TATCCTCCAATGCGACCTGC	517	DraI	TTTAAA	53, 464	517	411
Pepper1.55ch01	3276293	G	A	G	CA01g02230	mRNA.CA01g02230:CDS	CDS	Vesicle docking protein P115, putative	59.23	TGCCATGACAGTTTCCCTCA	60.11	TGGTGCCAGCTGAACTTGAA	327	BstUI	CGCG	271, 56	327	215
Pepper1.55ch01	3276293	G	A	G	CA01g02230	mRNA.CA01g02230:CDS	CDS	Vesicle docking protein P115, putative	58.91	AGTTGTCGTGCTGCAGTTTT	60.11	TGGTGCCAGCTGAACTTGAA	386	BstUI	CGCG	330, 56	386	274
Pepper1.55ch01	3276293	G	A	G	CA01g02230	mRNA.CA01g02230:CDS	CDS	Vesicle docking protein P115, putative	58.91	AAGTTGTCGTGCTGCAGTTT	60.11	TGGTGCCAGCTGAACTTGAA	387	BstUI	CGCG	331, 56	387	275
Pepper1.55ch01	3500653	G	A	G	CA01g02360	mRNA.CA01g02360:CDS	CDS	CDK activating kinase	59.96	GTCTTGGAAGCAGAGCTGGT	59.97	ATTTTTGCGGCCTTTGGGAC	329	BsiWI	CGTACG	167, 162	329	5
Pepper1.55ch01	3500653	G	A	G	CA01g02360	mRNA.CA01g02360:CDS	CDS	CDK activating kinase	59.96	GTCTTGGAAGCAGAGCTGGT	59.97	ATTTTTGCGGCCTTTGGGAC	329	SnaBI	TACGTA	171, 158	329	13
Pepper1.55ch01	3500653	G	A	G	CA01g02360	mRNA.CA01g02360:CDS	CDS	CDK activating kinase	59.96	GTCTTGGAAGCAGAGCTGGT	60.18	GACCCCAAAGCCTTCACAGT	312	BsiWI	CGTACG	167, 145	312	22
Pepper1.55ch01	3500653	G	A	G	CA01g02360	mRNA.CA01g02360:CDS	CDS	CDK activating kinase	59.96	GTCTTGGAAGCAGAGCTGGT	60.18	GACCCCAAAGCCTTCACAGT	312	SnaBI	TACGTA	171, 141	312	30
Pepper1.55ch01	3500653	G	A	G	CA01g02360	mRNA.CA01g02360:CDS	CDS	CDK activating kinase	59.96	GTCTTGGAAGCAGAGCTGGT	60.18	CCCAAAGCCTTCACAGTGGA	309	BsiWI	CGTACG	167, 142	309	25
Pepper1.55ch01	3500653	G	A	G	CA01g02360	mRNA.CA01g02360:CDS	CDS	CDK activating kinase	59.96	GTCTTGGAAGCAGAGCTGGT	60.18	CCCAAAGCCTTCACAGTGGA	309	SnaBI	TACGTA	171, 138	309	33
Pepper1.55ch01	3724331	A	G	A	CA01g02470	mRNA.CA01g02470:CDS	CDS	Short-chain dehydrogenase, putative	55.21	TCCGATTCAGACTCCAAATTT	55.77	TCACTTGCTTTCACCAATGT	314	BstUI	CGCG	314	157, 157	0
Pepper1.55ch01	3724331	A	G	A	CA01g02470	mRNA.CA01g02470:CDS	CDS	Short-chain dehydrogenase, putative	55.21	TTCCGATTCAGACTCCAAATT	55.77	TCACTTGCTTTCACCAATGT	315	BstUI	CGCG	315	158, 157	1
Pepper1.55ch01	3724331	A	G	A	CA01g02470	mRNA.CA01g02470:CDS	CDS	Short-chain dehydrogenase, putative	55.21	AATTCCGATTCAGACTCCAAA	55.77	TCACTTGCTTTCACCAATGT	317	BstUI	CGCG	317	160, 157	3
Pepper1.55ch01	3752181	G	T	G	CA01g02480	mRNA.CA01g02480:Intron	Intron	Water channel protein	59.96	CAGCTGGGTTGATGTGTCCT	59.59	TGGCCAGTATCTTGCTCTAGC	413	ScaI	AGTACT	240, 173	413	67
Pepper1.55ch01	3752181	G	T	G	CA01g02480	mRNA.CA01g02480:Intron	Intron	Water channel protein	59.96	AGGTCACAGCTGGGTTGATG	59.59	TGGCCAGTATCTTGCTCTAGC	419	ScaI	AGTACT	246, 173	419	73
Pepper1.55ch01	3752181	G	T	G	CA01g02480	mRNA.CA01g02480:Intron	Intron	Water channel protein	60.04	CACAGATTGCACCAAGGCAC	59.59	TGGCCAGTATCTTGCTCTAGC	500	ScaI	AGTACT	327, 173	500	154
Pepper1.55ch01	3771297	T	G	T	CA01g02490	mRNA.CA01g02490:Intron	Intron	Minor histocompatibility antigen H13, putative	59.6	CCAAGCAACACTTCGAAACCA	59.89	CGTCCATGGGCTCGGAATTA	314	PmlI	CACGTG	314	229, 85	144
Pepper1.55ch01	3771297	T	G	T	CA01g02490	mRNA.CA01g02490:Intron	Intron	Minor histocompatibility antigen H13, putative	59.33	TCCAAGCAACACTTCGAAACC	59.89	CGTCCATGGGCTCGGAATTA	315	PmlI	CACGTG	315	230, 85	145
Pepper1.55ch01	3771297	T	G	T	CA01g02490	mRNA.CA01g02490:Intron	Intron	Minor histocompatibility antigen H13, putative	58.23	AAAACAGCACCTCAACAGCT	59.89	CGTCCATGGGCTCGGAATTA	348	PmlI	CACGTG	348	263, 85	178
Pepper1.55ch01	3772209	G	T	G	CA01g02490	mRNA.CA01g02490:Intron	Intron	Minor histocompatibility antigen H13, putative	60.04	AGCCCGAGTACAAAATCGCA	59.75	CGACCCAGTTCGATCTTGGT	594	BssSI	CACGAG	346, 248	594	98
Pepper1.55ch01	3772209	G	T	G	CA01g02490	mRNA.CA01g02490:Intron	Intron	Minor histocompatibility antigen H13, putative	60.04	AGCCCGAGTACAAAATCGCA	59.47	TCGACCCAGTTCGATCTTGG	595	BssSI	CACGAG	346, 249	595	97
Pepper1.55ch01	3772209	G	T	G	CA01g02490	mRNA.CA01g02490:Intron	Intron	Minor histocompatibility antigen H13, putative	59.16	ACAAACTGGGTCGAAGGGAA	59.97	ACCTGGTTGCGAGAACGATT	594	BssSI	CACGAG	57, 537	594	480
Pepper1.55ch01	3772548	A	G	A	CA01g02490	mRNA.CA01g02490:Intron	Intron	Minor histocompatibility antigen H13, putative	60.04	CCAAGCACAAGAGCGCAAAT	59.97	ACCTGGTTGCGAGAACGATT	418	HpaII	CCGG	418	221, 197	24
Pepper1.55ch01	3772548	A	G	A	CA01g02490	mRNA.CA01g02490:Intron	Intron	Minor histocompatibility antigen H13, putative	60.04	CCAAGCACAAGAGCGCAAAT	59.97	ACCTGGTTGCGAGAACGATT	418	MspI	CCGG	418	221, 197	24
Pepper1.55ch01	3772548	A	G	A	CA01g02490	mRNA.CA01g02490:Intron	Intron	Minor histocompatibility antigen H13, putative	60.04	CCAAGCACAAGAGCGCAAAT	59.97	AACCTGGTTGCGAGAACGAT	419	HpaII	CCGG	419	221, 198	23
Pepper1.55ch01	3772548	A	G	A	CA01g02490	mRNA.CA01g02490:Intron	Intron	Minor histocompatibility antigen H13, putative	60.04	CCAAGCACAAGAGCGCAAAT	59.97	AACCTGGTTGCGAGAACGAT	419	MspI	CCGG	419	221, 198	23
Pepper1.55ch01	3772548	A	G	A	CA01g02490	mRNA.CA01g02490:Intron	Intron	Minor histocompatibility antigen H13, putative	60.04	CCAAGCACAAGAGCGCAAAT	60.18	AAACCTGGTTGCGAGAACGA	420	HpaII	CCGG	420	221, 199	22
Pepper1.55ch01	3772548	A	G	A	CA01g02490	mRNA.CA01g02490:Intron	Intron	Minor histocompatibility antigen H13, putative	60.04	CCAAGCACAAGAGCGCAAAT	60.18	AAACCTGGTTGCGAGAACGA	420	MspI	CCGG	420	221, 199	22
Pepper1.55ch01	3821004	A	A	C	CA01g02560	mRNA.CA01g02560:CDS	CDS	Cutin deficient 2	59.96	CCTACTGCCACTGTTGCTCA	60.04	CCATGTTCTCCAGCCGAAGT	490	HaeIII	GGCC	490	270, 220	50
Pepper1.55ch01	3821004	A	A	C	CA01g02560	mRNA.CA01g02560:CDS	CDS	Cutin deficient 2	59.96	CCTACTGCCACTGTTGCTCA	60.04	CCATGTTCTCCAGCCGAAGT	490	PhoI	GGCC	490	270, 220	50
Pepper1.55ch01	3821004	A	A	C	CA01g02560	mRNA.CA01g02560:CDS	CDS	Cutin deficient 2	59.96	CCTACTGCCACTGTTGCTCA	60.04	CCATGTTCTCCAGCCGAAGT	490	StuI	AGGCCT	490	270, 220	50
Pepper1.55ch01	3821004	A	A	C	CA01g02560	mRNA.CA01g02560:CDS	CDS	Cutin deficient 2	59.96	CCTACTGCCACTGTTGCTCA	59.89	TGCTTGGCCATTACACTGGT	543	StuI	AGGCCT	543	270, 273	3
Pepper1.55ch01	3821004	A	A	C	CA01g02560	mRNA.CA01g02560:CDS	CDS	Cutin deficient 2	60.04	GGAAGCTCACGTTGGTAGCT	59.89	TGCTTGGCCATTACACTGGT	319	StuI	AGGCCT	319	46, 273	227
Pepper1.55ch01	3821489	G	A	G	CA01g02560	mRNA.CA01g02560:CDS	CDS	Cutin deficient 2	59.93	ACGACTTTGGTGCTACGAACT	59.61	TGCCTTTGTTGCTTCTGCTG	332	HpyCH4.	TGCA	33, 299	332	266
Pepper1.55ch01	3821489	G	A	G	CA01g02560	mRNA.CA01g02560:CDS	CDS	Cutin deficient 2	59.93	ACGACTTTGGTGCTACGAACT	59.61	GCCTTTGTTGCTTCTGCTGT	331	HpyCH4.	TGCA	33, 298	331	265
Pepper1.55ch01	3821489	G	A	G	CA01g02560	mRNA.CA01g02560:CDS	CDS	Cutin deficient 2	59.93	ACGACTTTGGTGCTACGAACT	59.6	TGCTGTGAAGTTAGCAGGCT	317	HpyCH4.	TGCA	33, 284	317	251
Pepper1.55ch01	3821876	G	G	C	CA01g02560	mRNA.CA01g02560:CDS	CDS	Cutin deficient 2	59.61	CAGCAGAAGCAACAAAGGCA	59.59	ACGTCAAGAACTTCAGAGCCA	591	FspI	TGCGCA	107, 484	591	377
Pepper1.55ch01	3821876	G	G	C	CA01g02560	mRNA.CA01g02560:CDS	CDS	Cutin deficient 2	59.61	CAGCAGAAGCAACAAAGGCA	59.59	ACGTCAAGAACTTCAGAGCCA	591	HhaI	GCGC	108, 483	591	375
Pepper1.55ch01	3821876	G	G	C	CA01g02560	mRNA.CA01g02560:CDS	CDS	Cutin deficient 2	59.61	CAGCAGAAGCAACAAAGGCA	59.59	ACGTCAAGAACTTCAGAGCCA	591	HinP1I	GCGC	106, 485	591	379
Pepper1.55ch01	3821876	G	G	C	CA01g02560	mRNA.CA01g02560:CDS	CDS	Cutin deficient 2	59.61	ACAGCAGAAGCAACAAAGGC	59.59	ACGTCAAGAACTTCAGAGCCA	592	FspI	TGCGCA	108, 484	592	376
Pepper1.55ch01	3821876	G	G	C	CA01g02560	mRNA.CA01g02560:CDS	CDS	Cutin deficient 2	59.61	ACAGCAGAAGCAACAAAGGC	59.59	ACGTCAAGAACTTCAGAGCCA	592	HhaI	GCGC	109, 483	592	374
Pepper1.55ch01	3821876	G	G	C	CA01g02560	mRNA.CA01g02560:CDS	CDS	Cutin deficient 2	59.61	ACAGCAGAAGCAACAAAGGC	59.59	ACGTCAAGAACTTCAGAGCCA	592	HinP1I	GCGC	107, 485	592	378
Pepper1.55ch01	3821876	G	G	C	CA01g02560	mRNA.CA01g02560:CDS	CDS	Cutin deficient 2	60.39	ATTGCCGGCGGTACTTGATT	59.59	ACTTCCGTTTTCCTTTTGCCC	504	FspI	TGCGCA	385, 119	504	266
Pepper1.55ch01	3821876	G	G	C	CA01g02560	mRNA.CA01g02560:CDS	CDS	Cutin deficient 2	60.39	ATTGCCGGCGGTACTTGATT	59.59	ACTTCCGTTTTCCTTTTGCCC	504	HhaI	GCGC	386, 118	504	268
Pepper1.55ch01	3821876	G	G	C	CA01g02560	mRNA.CA01g02560:CDS	CDS	Cutin deficient 2	60.39	ATTGCCGGCGGTACTTGATT	59.59	ACTTCCGTTTTCCTTTTGCCC	504	HinP1I	GCGC	384, 120	504	264
Pepper1.55ch01	3823508	C	G	C	CA01g02570	mRNA.CA01g02570:CDS	CDS	Homeobox-leucine zipper family protein / lipid-binding START domain-containing protein, putative isoform 2 [Theobroma cacao]	59.96	AATCACCAGAGGGCAAAGGG	60.11	GGGGTGGGCCTAGTGAAATC	350	CviQI	GTAC	350	321, 29	292
Pepper1.55ch01	3823508	C	G	C	CA01g02570	mRNA.CA01g02570:CDS	CDS	Homeobox-leucine zipper family protein / lipid-binding START domain-containing protein, putative isoform 2 [Theobroma cacao]	59.96	AATCACCAGAGGGCAAAGGG	60.11	GGGGTGGGCCTAGTGAAATC	350	RsaI	GTAC	350	322, 28	294
Pepper1.55ch01	3823508	C	G	C	CA01g02570	mRNA.CA01g02570:CDS	CDS	Homeobox-leucine zipper family protein / lipid-binding START domain-containing protein, putative isoform 2 [Theobroma cacao]	60.11	AGGGCAAAGGGAAAACGGAA	60.11	GGGGTGGGCCTAGTGAAATC	341	CviQI	GTAC	341	312, 29	283
Pepper1.55ch01	3823508	C	G	C	CA01g02570	mRNA.CA01g02570:CDS	CDS	Homeobox-leucine zipper family protein / lipid-binding START domain-containing protein, putative isoform 2 [Theobroma cacao]	60.11	AGGGCAAAGGGAAAACGGAA	60.11	GGGGTGGGCCTAGTGAAATC	341	RsaI	GTAC	341	313, 28	285
Pepper1.55ch01	3823508	C	G	C	CA01g02570	mRNA.CA01g02570:CDS	CDS	Homeobox-leucine zipper family protein / lipid-binding START domain-containing protein, putative isoform 2 [Theobroma cacao]	60.11	GGTGGCCATGCAATTCTTGG	60.11	GGGGTGGGCCTAGTGAAATC	301	CviQI	GTAC	301	272, 29	243
Pepper1.55ch01	3823508	C	G	C	CA01g02570	mRNA.CA01g02570:CDS	CDS	Homeobox-leucine zipper family protein / lipid-binding START domain-containing protein, putative isoform 2 [Theobroma cacao]	60.11	GGTGGCCATGCAATTCTTGG	60.11	GGGGTGGGCCTAGTGAAATC	301	RsaI	GTAC	301	273, 28	245
Pepper1.55ch01	3823655	C	C	T	CA01g02580	mRNA.CA01g02580:CDS	CDS	Homeobox protein, putative	60.25	TGGCTGAGATCAGTGGTCCT	60.54	TGTGCTCTTCATGTGCTGCA	441	AluI	AGCT	34, 407	441	373
Pepper1.55ch01	3823655	C	C	T	CA01g02580	mRNA.CA01g02580:CDS	CDS	Homeobox protein, putative	60.25	TGGCTGAGATCAGTGGTCCT	60.54	TGTGCTCTTCATGTGCTGCA	441	HindIII	AAGCTT	32, 409	441	377
Pepper1.55ch01	3823655	C	C	T	CA01g02580	mRNA.CA01g02580:CDS	CDS	Homeobox protein, putative	59.54	GGCTGAGATCAGTGGTCCTC	60.54	TGTGCTCTTCATGTGCTGCA	440	AluI	AGCT	33, 407	440	374
Pepper1.55ch01	3823655	C	C	T	CA01g02580	mRNA.CA01g02580:CDS	CDS	Homeobox protein, putative	59.54	GGCTGAGATCAGTGGTCCTC	60.54	TGTGCTCTTCATGTGCTGCA	440	HindIII	AAGCTT	31, 409	440	378
Pepper1.55ch01	3823655	C	C	T	CA01g02580	mRNA.CA01g02580:CDS	CDS	Homeobox protein, putative	60.25	TGGCTGAGATCAGTGGTCCT	59.19	GTGCTCTTCATGTGCTGCAT	440	AluI	AGCT	34, 406	440	372
Pepper1.55ch01	3823655	C	C	T	CA01g02580	mRNA.CA01g02580:CDS	CDS	Homeobox protein, putative	60.25	TGGCTGAGATCAGTGGTCCT	59.19	GTGCTCTTCATGTGCTGCAT	440	HindIII	AAGCTT	32, 408	440	376
Pepper1.55ch01	3825494	C	C	T	CA01g02590	mRNA.CA01g02590:CDS	CDS	PREDICTED: homeobox-leucine zipper protein ANTHOCYANINLESS 2-like [Solanum tuberosum]	59.68	GCGTGTGAGAGAGTGAGGTT	59.68	TTGCCAAAATCAAGTCCCGC	414	PvuII	CAGCTG	311, 103	414	208
Pepper1.55ch01	3825494	C	C	T	CA01g02590	mRNA.CA01g02590:CDS	CDS	PREDICTED: homeobox-leucine zipper protein ANTHOCYANINLESS 2-like [Solanum tuberosum]	60.39	GTGCGTGTGAGAGAGTGAGG	59.68	TTGCCAAAATCAAGTCCCGC	416	PvuII	CAGCTG	313, 103	416	210
Pepper1.55ch01	3825494	C	C	T	CA01g02590	mRNA.CA01g02590:CDS	CDS	PREDICTED: homeobox-leucine zipper protein ANTHOCYANINLESS 2-like [Solanum tuberosum]	59.68	GCGTGTGAGAGAGTGAGGTT	59.3	TACCAGTCATGTTGGGGGTG	476	PvuII	CAGCTG	311, 165	476	146
Pepper1.55ch01	3827614	C	C	T	CA01g02590	mRNA.CA01g02590:CDS	CDS	PREDICTED: homeobox-leucine zipper protein ANTHOCYANINLESS 2-like [Solanum tuberosum]	59.68	GCGTGTGAGAGAGTGAGGTT	59.69	GGCAGCAAAAGCAAGCACTA	526	StuI	AGGCCT	526	454, 72	382
Pepper1.55ch01	3827614	C	C	T	CA01g02590	mRNA.CA01g02590:CDS	CDS	PREDICTED: homeobox-leucine zipper protein ANTHOCYANINLESS 2-like [Solanum tuberosum]	59.68	GCGTGTGAGAGAGTGAGGTT	60.32	TCATGGCAGCAAAAGCAAGC	530	StuI	AGGCCT	530	454, 76	378
Pepper1.55ch01	3827614	C	C	T	CA01g02590	mRNA.CA01g02590:CDS	CDS	PREDICTED: homeobox-leucine zipper protein ANTHOCYANINLESS 2-like [Solanum tuberosum]	59.68	GCGTGTGAGAGAGTGAGGTT	60.6	CATGGCAGCAAAAGCAAGCA	529	StuI	AGGCCT	529	454, 75	379
Pepper1.55ch01	3835913	A	C	A	CA01g02600	mRNA.CA01g02600:CDS	CDS	PREDICTED: putative ribonuclease H protein At1g65750-like [Solanum tuberosum]	59.82	GCCACCCATGATCAGACCAT	59.96	AATGGTTGTGGAGGCTCCTG	315	HpaII	CCGG	315	237, 78	159
Pepper1.55ch01	3835913	A	C	A	CA01g02600	mRNA.CA01g02600:CDS	CDS	PREDICTED: putative ribonuclease H protein At1g65750-like [Solanum tuberosum]	59.82	GCCACCCATGATCAGACCAT	59.96	AATGGTTGTGGAGGCTCCTG	315	MspI	CCGG	315	237, 78	159
Pepper1.55ch01	3835913	A	C	A	CA01g02600	mRNA.CA01g02600:CDS	CDS	PREDICTED: putative ribonuclease H protein At1g65750-like [Solanum tuberosum]	59.82	GCCACCCATGATCAGACCAT	59.96	AATGGTTGTGGAGGCTCCTG	315	SmaI	CCCGGG	315	238, 77	161
Pepper1.55ch01	3835913	A	C	A	CA01g02600	mRNA.CA01g02600:CDS	CDS	PREDICTED: putative ribonuclease H protein At1g65750-like [Solanum tuberosum]	59.82	GCCACCCATGATCAGACCAT	59.96	AATGGTTGTGGAGGCTCCTG	315	TspMI	CCCGGG	315	236, 79	157
Pepper1.55ch01	3835913	A	C	A	CA01g02600	mRNA.CA01g02600:CDS	CDS	PREDICTED: putative ribonuclease H protein At1g65750-like [Solanum tuberosum]	59.82	GCCACCCATGATCAGACCAT	59.96	AATGGTTGTGGAGGCTCCTG	315	XmaI	CCCGGG	315	236, 79	157
Pepper1.55ch01	3835913	A	C	A	CA01g02600	mRNA.CA01g02600:CDS	CDS	PREDICTED: putative ribonuclease H protein At1g65750-like [Solanum tuberosum]	59.82	ATGCCACCCATGATCAGACC	59.96	AATGGTTGTGGAGGCTCCTG	317	HpaII	CCGG	317	239, 78	161
Pepper1.55ch01	3835913	A	C	A	CA01g02600	mRNA.CA01g02600:CDS	CDS	PREDICTED: putative ribonuclease H protein At1g65750-like [Solanum tuberosum]	59.82	ATGCCACCCATGATCAGACC	59.96	AATGGTTGTGGAGGCTCCTG	317	MspI	CCGG	317	239, 78	161
Pepper1.55ch01	3835913	A	C	A	CA01g02600	mRNA.CA01g02600:CDS	CDS	PREDICTED: putative ribonuclease H protein At1g65750-like [Solanum tuberosum]	59.82	ATGCCACCCATGATCAGACC	59.96	AATGGTTGTGGAGGCTCCTG	317	SmaI	CCCGGG	317	240, 77	163
Pepper1.55ch01	3835913	A	C	A	CA01g02600	mRNA.CA01g02600:CDS	CDS	PREDICTED: putative ribonuclease H protein At1g65750-like [Solanum tuberosum]	59.82	ATGCCACCCATGATCAGACC	59.96	AATGGTTGTGGAGGCTCCTG	317	TspMI	CCCGGG	317	238, 79	159
Pepper1.55ch01	3835913	A	C	A	CA01g02600	mRNA.CA01g02600:CDS	CDS	PREDICTED: putative ribonuclease H protein At1g65750-like [Solanum tuberosum]	59.82	ATGCCACCCATGATCAGACC	59.96	AATGGTTGTGGAGGCTCCTG	317	XmaI	CCCGGG	317	238, 79	159
Pepper1.55ch01	3835913	A	C	A	CA01g02600	mRNA.CA01g02600:CDS	CDS	PREDICTED: putative ribonuclease H protein At1g65750-like [Solanum tuberosum]	59.82	GCCACCCATGATCAGACCAT	59.89	GGTTGTGGAGGCTCCTGAAA	312	HpaII	CCGG	312	237, 75	162
Pepper1.55ch01	3835913	A	C	A	CA01g02600	mRNA.CA01g02600:CDS	CDS	PREDICTED: putative ribonuclease H protein At1g65750-like [Solanum tuberosum]	59.82	GCCACCCATGATCAGACCAT	59.89	GGTTGTGGAGGCTCCTGAAA	312	MspI	CCGG	312	237, 75	162
Pepper1.55ch01	3835913	A	C	A	CA01g02600	mRNA.CA01g02600:CDS	CDS	PREDICTED: putative ribonuclease H protein At1g65750-like [Solanum tuberosum]	59.82	GCCACCCATGATCAGACCAT	59.89	GGTTGTGGAGGCTCCTGAAA	312	SmaI	CCCGGG	312	238, 74	164
Pepper1.55ch01	3835913	A	C	A	CA01g02600	mRNA.CA01g02600:CDS	CDS	PREDICTED: putative ribonuclease H protein At1g65750-like [Solanum tuberosum]	59.82	GCCACCCATGATCAGACCAT	59.89	GGTTGTGGAGGCTCCTGAAA	312	TspMI	CCCGGG	312	236, 76	160
Pepper1.55ch01	3835913	A	C	A	CA01g02600	mRNA.CA01g02600:CDS	CDS	PREDICTED: putative ribonuclease H protein At1g65750-like [Solanum tuberosum]	59.82	GCCACCCATGATCAGACCAT	59.89	GGTTGTGGAGGCTCCTGAAA	312	XmaI	CCCGGG	312	236, 76	160
Pepper1.55ch01	3838776	C	C	T	CA01g02610	mRNA.CA01g02610:Intron	Intron	Kinesin motor, calponin homology and calcium binding and coiled-coil domain-containing protein	56.97	GAGGATTGCCCAAGACCATA	58.56	ACCAAAGGTCTCGGATAAGAGT	322	ApaI	GGGCCC	122, 200	322	78
Pepper1.55ch01	3838776	C	C	T	CA01g02610	mRNA.CA01g02610:Intron	Intron	Kinesin motor, calponin homology and calcium binding and coiled-coil domain-containing protein	56.97	GAGGATTGCCCAAGACCATA	58.56	ACCAAAGGTCTCGGATAAGAGT	322	PspOMI	GGGCCC	118, 204	322	86
Pepper1.55ch01	3838776	C	C	T	CA01g02610	mRNA.CA01g02610:Intron	Intron	Kinesin motor, calponin homology and calcium binding and coiled-coil domain-containing protein	56.97	GAGGATTGCCCAAGACCATA	59.55	ACCAAAGGTCTCGGATAAGAGTC	322	ApaI	GGGCCC	122, 200	322	78
Pepper1.55ch01	3838776	C	C	T	CA01g02610	mRNA.CA01g02610:Intron	Intron	Kinesin motor, calponin homology and calcium binding and coiled-coil domain-containing protein	56.97	GAGGATTGCCCAAGACCATA	59.55	ACCAAAGGTCTCGGATAAGAGTC	322	PspOMI	GGGCCC	118, 204	322	86
Pepper1.55ch01	3838776	C	C	T	CA01g02610	mRNA.CA01g02610:Intron	Intron	Kinesin motor, calponin homology and calcium binding and coiled-coil domain-containing protein	56.97	GAGGATTGCCCAAGACCATA	59.3	CCAAAGGTCTCGGATAAGAGTCT	321	ApaI	GGGCCC	122, 199	321	77
Pepper1.55ch01	3838776	C	C	T	CA01g02610	mRNA.CA01g02610:Intron	Intron	Kinesin motor, calponin homology and calcium binding and coiled-coil domain-containing protein	56.97	GAGGATTGCCCAAGACCATA	59.3	CCAAAGGTCTCGGATAAGAGTCT	321	PspOMI	GGGCCC	118, 203	321	85
Pepper1.55ch01	3839473	G	G	A	CA01g02610	mRNA.CA01g02610:CDS	CDS	Kinesin motor, calponin homology and calcium binding and coiled-coil domain-containing protein	59.11	GGGGGATTAATTCACGGATGC	59.86	TGTGCTTCCAGTTGTAACCGA	360	HaeIII	GGCC	206, 154	360	52
Pepper1.55ch01	3839473	G	G	A	CA01g02610	mRNA.CA01g02610:CDS	CDS	Kinesin motor, calponin homology and calcium binding and coiled-coil domain-containing protein	59.11	GGGGGATTAATTCACGGATGC	59.86	TGTGCTTCCAGTTGTAACCGA	360	PhoI	GGCC	206, 154	360	52
Pepper1.55ch01	3839473	G	G	A	CA01g02610	mRNA.CA01g02610:CDS	CDS	Kinesin motor, calponin homology and calcium binding and coiled-coil domain-containing protein	59.11	GGGGGATTAATTCACGGATGC	59.79	TCAGCAGGTGTTGAAGTTCCA	419	HaeIII	GGCC	206, 213	419	7
Pepper1.55ch01	3839473	G	G	A	CA01g02610	mRNA.CA01g02610:CDS	CDS	Kinesin motor, calponin homology and calcium binding and coiled-coil domain-containing protein	59.11	GGGGGATTAATTCACGGATGC	59.79	TCAGCAGGTGTTGAAGTTCCA	419	PhoI	GGCC	206, 213	419	7
Pepper1.55ch01	3839473	G	G	A	CA01g02610	mRNA.CA01g02610:CDS	CDS	Kinesin motor, calponin homology and calcium binding and coiled-coil domain-containing protein	59.11	GGGGGATTAATTCACGGATGC	59.79	AGCAGGTGTTGAAGTTCCAGT	417	HaeIII	GGCC	206, 211	417	5
Pepper1.55ch01	3839473	G	G	A	CA01g02610	mRNA.CA01g02610:CDS	CDS	Kinesin motor, calponin homology and calcium binding and coiled-coil domain-containing protein	59.11	GGGGGATTAATTCACGGATGC	59.79	AGCAGGTGTTGAAGTTCCAGT	417	PhoI	GGCC	206, 211	417	5
Pepper1.55ch01	3864730	C	T	C	CA01g02630	mRNA.CA01g02630:CDS	CDS	Organic cation/carnitine transporter 3 [Theobroma cacao]	60.18	AAAACCAGCTGCCACTGCTA	60.03	TGGCCTGGTTCTTGGTTTGT	589	MseI	TTAA	589	113, 476	363
Pepper1.55ch01	3885935	G	A	G	CA01g02680	mRNA.CA01g02680:Intron	Intron	Mitochondrial carrier protein, putative	59.96	AGAAGATGGGGCAGCGAAAA	58.65	ACCACAGCACATAGACCAGT	321	HpaI	GTTAAC	223, 98	321	125
Pepper1.55ch01	3885935	G	A	G	CA01g02680	mRNA.CA01g02680:Intron	Intron	Mitochondrial carrier protein, putative	59.96	AAGAAGATGGGGCAGCGAAA	58.65	ACCACAGCACATAGACCAGT	322	HpaI	GTTAAC	224, 98	322	126
Pepper1.55ch01	3885935	G	A	G	CA01g02680	mRNA.CA01g02680:Intron	Intron	Mitochondrial carrier protein, putative	59.96	AAAGAAGATGGGGCAGCGAA	58.65	ACCACAGCACATAGACCAGT	323	HpaI	GTTAAC	225, 98	323	127
Pepper1.55ch01	3886784	C	T	C	CA01g02680	mRNA.CA01g02680:Intron	Intron	Mitochondrial carrier protein, putative	57.23	AGTGATAGTGGATTGATGTGCT	58.27	AGAGTTTATTGAGTCGTTCCTCG	360	BssSI	CACGAG	30, 330	360	300
Pepper1.55ch01	3886784	C	T	C	CA01g02680	mRNA.CA01g02680:Intron	Intron	Mitochondrial carrier protein, putative	57.23	AGTGATAGTGGATTGATGTGCT	56.92	GAGTTTATTGAGTCGTTCCTCG	359	BssSI	CACGAG	30, 329	359	299
Pepper1.55ch01	3886784	C	T	C	CA01g02680	mRNA.CA01g02680:Intron	Intron	Mitochondrial carrier protein, putative	57.23	AGTGATAGTGGATTGATGTGCT	58.84	AAGAGTTTATTGAGTCGTTCCTCG	361	BssSI	CACGAG	30, 331	361	301
Pepper1.55ch01	3886871	T	C	T	CA01g02680	mRNA.CA01g02680:Intron	Intron	Mitochondrial carrier protein, putative	57.23	AGTGATAGTGGATTGATGTGCT	58.27	AGAGTTTATTGAGTCGTTCCTCG	360	AfeI	AGCGCT	360	119, 241	122
Pepper1.55ch01	3886871	T	C	T	CA01g02680	mRNA.CA01g02680:Intron	Intron	Mitochondrial carrier protein, putative	59.12	GTGGATTGATGTGCTATTACACCA	58.27	AGAGTTTATTGAGTCGTTCCTCG	353	AfeI	AGCGCT	353	112, 241	129
Pepper1.55ch01	3886871	T	C	T	CA01g02680	mRNA.CA01g02680:Intron	Intron	Mitochondrial carrier protein, putative	57.89	TGGATTGATGTGCTATTACACCA	58.27	AGAGTTTATTGAGTCGTTCCTCG	352	AfeI	AGCGCT	352	111, 241	130
Pepper1.55ch01	3888075	G	C	G	CA01g02680	mRNA.CA01g02680:Intron	Intron	Mitochondrial carrier protein, putative	59.74	ACTCATGTTTCTGGCTACCATCA	59.09	CTGCTCCCCATTTCTCTCCA	307	BfaI	CTAG	110, 197	307	87
Pepper1.55ch01	3888075	G	C	G	CA01g02680	mRNA.CA01g02680:Intron	Intron	Mitochondrial carrier protein, putative	56.45	ACTCATGTTTCTGGCTACCA	59.09	CTGCTCCCCATTTCTCTCCA	307	BfaI	CTAG	110, 197	307	87
Pepper1.55ch01	3888075	G	C	G	CA01g02680	mRNA.CA01g02680:Intron	Intron	Mitochondrial carrier protein, putative	59.74	ACTCATGTTTCTGGCTACCATCA	58.79	TCTGCTCCCCATTTCTCTCC	308	BfaI	CTAG	110, 198	308	88
Pepper1.55ch01	3921175	G	A	G	CA01g02720	mRNA.CA01g02720:Intron	Intron	Bromo-adjacent homology (BAH) domain-containing protein	55.6	TCCGAATCATAATTCAACTACGA	59.65	AGAGGTGGAGGTTGAAGAAGC	300	HpyCH4.	TGCA	65, 235	300	170
Pepper1.55ch01	3921175	G	A	G	CA01g02720	mRNA.CA01g02720:Intron	Intron	Bromo-adjacent homology (BAH) domain-containing protein	56.3	TTCCGAATCATAATTCAACTACGA	59.65	AGAGGTGGAGGTTGAAGAAGC	301	HpyCH4.	TGCA	66, 235	301	169
Pepper1.55ch01	3921175	G	A	G	CA01g02720	mRNA.CA01g02720:Intron	Intron	Bromo-adjacent homology (BAH) domain-containing protein	55.63	ACAACAACCAATAATTCCCCA	57.25	AGAGAGTGAAAAAGCCGAAGA	305	HpyCH4.	TGCA	36, 269	305	233
Pepper1.55ch01	3952373	A	G	A	CA01g02730	mRNA.CA01g02730:Intron	Intron	PREDICTED: pheromone-regulated protein PRM7-like [Solanum tuberosum]	60.03	AGGTCAGCGGAGGGTAAGAT	59.17	GCTTACTGAGGACATGACCCT	333	BspEI	TCCGGA	333	43, 290	247
Pepper1.55ch01	3952373	A	G	A	CA01g02730	mRNA.CA01g02730:Intron	Intron	PREDICTED: pheromone-regulated protein PRM7-like [Solanum tuberosum]	60.03	AGGTCAGCGGAGGGTAAGAT	59.17	AGCTTACTGAGGACATGACCC	334	BspEI	TCCGGA	334	43, 291	248
Pepper1.55ch01	3952373	A	G	A	CA01g02730	mRNA.CA01g02730:Intron	Intron	PREDICTED: pheromone-regulated protein PRM7-like [Solanum tuberosum]	59.89	GGTCAGCGGAGGGTAAGATG	59.17	GCTTACTGAGGACATGACCCT	332	BspEI	TCCGGA	332	42, 290	248
Pepper1.55ch01	3952889	C	T	C	CA01g02730	mRNA.CA01g02730:Intron	Intron	PREDICTED: pheromone-regulated protein PRM7-like [Solanum tuberosum]	60.04	AACAGACCTCCCGCATCTTG	59.89	CTCGGGTCCATGATTCAGGG	316	BfuCI	GATC	316	79, 237	158
Pepper1.55ch01	3952889	C	T	C	CA01g02730	mRNA.CA01g02730:Intron	Intron	PREDICTED: pheromone-regulated protein PRM7-like [Solanum tuberosum]	60.04	AACAGACCTCCCGCATCTTG	59.89	CTCGGGTCCATGATTCAGGG	316	DpnI	GATC	316	81, 235	154
Pepper1.55ch01	3952889	C	T	C	CA01g02730	mRNA.CA01g02730:Intron	Intron	PREDICTED: pheromone-regulated protein PRM7-like [Solanum tuberosum]	60.04	AACAGACCTCCCGCATCTTG	59.89	CTCGGGTCCATGATTCAGGG	316	DpnII	GATC	316	79, 237	158
Pepper1.55ch01	3952889	C	T	C	CA01g02730	mRNA.CA01g02730:Intron	Intron	PREDICTED: pheromone-regulated protein PRM7-like [Solanum tuberosum]	60.04	AACAGACCTCCCGCATCTTG	59.89	CTCGGGTCCATGATTCAGGG	316	MboI	GATC	316	79, 237	158
Pepper1.55ch01	3952889	C	T	C	CA01g02730	mRNA.CA01g02730:Intron	Intron	PREDICTED: pheromone-regulated protein PRM7-like [Solanum tuberosum]	60.04	AACAGACCTCCCGCATCTTG	59.89	CTCGGGTCCATGATTCAGGG	316	Sau3AI	GATC	316	79, 237	158
Pepper1.55ch01	3952889	C	T	C	CA01g02730	mRNA.CA01g02730:Intron	Intron	PREDICTED: pheromone-regulated protein PRM7-like [Solanum tuberosum]	60.04	AACAGACCTCCCGCATCTTG	59.89	CCTCGGGTCCATGATTCAGG	317	BfuCI	GATC	317	79, 238	159
Pepper1.55ch01	3952889	C	T	C	CA01g02730	mRNA.CA01g02730:Intron	Intron	PREDICTED: pheromone-regulated protein PRM7-like [Solanum tuberosum]	60.04	AACAGACCTCCCGCATCTTG	59.89	CCTCGGGTCCATGATTCAGG	317	DpnI	GATC	317	81, 236	155
Pepper1.55ch01	3952889	C	T	C	CA01g02730	mRNA.CA01g02730:Intron	Intron	PREDICTED: pheromone-regulated protein PRM7-like [Solanum tuberosum]	60.04	AACAGACCTCCCGCATCTTG	59.89	CCTCGGGTCCATGATTCAGG	317	DpnII	GATC	317	79, 238	159
Pepper1.55ch01	3952889	C	T	C	CA01g02730	mRNA.CA01g02730:Intron	Intron	PREDICTED: pheromone-regulated protein PRM7-like [Solanum tuberosum]	60.04	AACAGACCTCCCGCATCTTG	59.89	CCTCGGGTCCATGATTCAGG	317	MboI	GATC	317	79, 238	159
Pepper1.55ch01	3952889	C	T	C	CA01g02730	mRNA.CA01g02730:Intron	Intron	PREDICTED: pheromone-regulated protein PRM7-like [Solanum tuberosum]	60.04	AACAGACCTCCCGCATCTTG	59.89	CCTCGGGTCCATGATTCAGG	317	Sau3AI	GATC	317	79, 238	159
Pepper1.55ch01	3952889	C	T	C	CA01g02730	mRNA.CA01g02730:Intron	Intron	PREDICTED: pheromone-regulated protein PRM7-like [Solanum tuberosum]	60.04	CAAACAGACCTCCCGCATCT	59.89	CTCGGGTCCATGATTCAGGG	318	BfuCI	GATC	318	81, 237	156
Pepper1.55ch01	3952889	C	T	C	CA01g02730	mRNA.CA01g02730:Intron	Intron	PREDICTED: pheromone-regulated protein PRM7-like [Solanum tuberosum]	60.04	CAAACAGACCTCCCGCATCT	59.89	CTCGGGTCCATGATTCAGGG	318	DpnI	GATC	318	83, 235	152
Pepper1.55ch01	3952889	C	T	C	CA01g02730	mRNA.CA01g02730:Intron	Intron	PREDICTED: pheromone-regulated protein PRM7-like [Solanum tuberosum]	60.04	CAAACAGACCTCCCGCATCT	59.89	CTCGGGTCCATGATTCAGGG	318	DpnII	GATC	318	81, 237	156
Pepper1.55ch01	3952889	C	T	C	CA01g02730	mRNA.CA01g02730:Intron	Intron	PREDICTED: pheromone-regulated protein PRM7-like [Solanum tuberosum]	60.04	CAAACAGACCTCCCGCATCT	59.89	CTCGGGTCCATGATTCAGGG	318	MboI	GATC	318	81, 237	156
Pepper1.55ch01	3952889	C	T	C	CA01g02730	mRNA.CA01g02730:Intron	Intron	PREDICTED: pheromone-regulated protein PRM7-like [Solanum tuberosum]	60.04	CAAACAGACCTCCCGCATCT	59.89	CTCGGGTCCATGATTCAGGG	318	Sau3AI	GATC	318	81, 237	156
Pepper1.55ch01	3953430	C	T	C	CA01g02730	mRNA.CA01g02730:Intron	Intron	PREDICTED: pheromone-regulated protein PRM7-like [Solanum tuberosum]	59.96	CAAGGGTCTGTCTCCACACC	60.04	CATCAGCCGAGTCTTTGGGT	598	HpyCH4.	TGCA	172, 426	598	254
Pepper1.55ch01	3953430	C	T	C	CA01g02730	mRNA.CA01g02730:Intron	Intron	PREDICTED: pheromone-regulated protein PRM7-like [Solanum tuberosum]	60.04	CCCGGGTCTCGTCAATCAAA	60.04	CATCAGCCGAGTCTTTGGGT	556	HpyCH4.	TGCA	130, 426	556	296
Pepper1.55ch01	3969813	C	G	C	CA01g02740	mRNA.CA01g02740:CDS	CDS	BAH domain containing protein	59.48	CGATTCAGTCGGCATTGCTAG	60.13	TGCGTAGGGACCTTTTTGTGT	425	AfeI	AGCGCT	28, 397	425	369
Pepper1.55ch01	3969813	C	G	C	CA01g02740	mRNA.CA01g02740:CDS	CDS	BAH domain containing protein	59.48	CGATTCAGTCGGCATTGCTAG	60.13	TGCGTAGGGACCTTTTTGTGT	425	HhaI	GCGC	29, 396	425	367
Pepper1.55ch01	3969813	C	G	C	CA01g02740	mRNA.CA01g02740:CDS	CDS	BAH domain containing protein	59.48	CGATTCAGTCGGCATTGCTAG	60.13	TGCGTAGGGACCTTTTTGTGT	425	HinP1I	GCGC	27, 398	425	371
Pepper1.55ch01	3969813	C	G	C	CA01g02740	mRNA.CA01g02740:CDS	CDS	BAH domain containing protein	58.43	CGATTCAGTCGGCATTGCTA	60.13	TGCGTAGGGACCTTTTTGTGT	425	AfeI	AGCGCT	28, 397	425	369
Pepper1.55ch01	3969813	C	G	C	CA01g02740	mRNA.CA01g02740:CDS	CDS	BAH domain containing protein	58.43	CGATTCAGTCGGCATTGCTA	60.13	TGCGTAGGGACCTTTTTGTGT	425	HhaI	GCGC	29, 396	425	367
Pepper1.55ch01	3969813	C	G	C	CA01g02740	mRNA.CA01g02740:CDS	CDS	BAH domain containing protein	58.43	CGATTCAGTCGGCATTGCTA	60.13	TGCGTAGGGACCTTTTTGTGT	425	HinP1I	GCGC	27, 398	425	371
Pepper1.55ch01	3969813	C	G	C	CA01g02740	mRNA.CA01g02740:CDS	CDS	BAH domain containing protein	59.48	CGATTCAGTCGGCATTGCTAG	59.73	GCGTAGGGACCTTTTTGTGTG	424	AfeI	AGCGCT	28, 396	424	368
Pepper1.55ch01	3969813	C	G	C	CA01g02740	mRNA.CA01g02740:CDS	CDS	BAH domain containing protein	59.48	CGATTCAGTCGGCATTGCTAG	59.73	GCGTAGGGACCTTTTTGTGTG	424	HhaI	GCGC	29, 395	424	366
Pepper1.55ch01	3969813	C	G	C	CA01g02740	mRNA.CA01g02740:CDS	CDS	BAH domain containing protein	59.48	CGATTCAGTCGGCATTGCTAG	59.73	GCGTAGGGACCTTTTTGTGTG	424	HinP1I	GCGC	27, 397	424	370
Pepper1.55ch01	4009748	T	C	T	CA01g02750	mRNA.CA01g02750:Intron	Intron	Detected protein of unknown function	59.53	ACACCTCCTCTTTTCGCCAA	59.96	CCAGGAGGTCAGGGGTTCTA	433	BfaI	CTAG	76, 357	433	281
Pepper1.55ch01	4009748	T	C	T	CA01g02750	mRNA.CA01g02750:Intron	Intron	Detected protein of unknown function	59.53	ACACCTCCTCTTTTCGCCAA	59.96	CCAGGAGGTCAGGGGTTCTA	433	SpeI	ACTAGT	75, 358	433	283
Pepper1.55ch01	4009748	T	C	T	CA01g02750	mRNA.CA01g02750:Intron	Intron	Detected protein of unknown function	59.53	ACACCTCCTCTTTTCGCCAA	59.96	TTAAGGGGGCCTCGGAGTAA	476	BfaI	CTAG	76, 400	476	324
Pepper1.55ch01	4009748	T	C	T	CA01g02750	mRNA.CA01g02750:Intron	Intron	Detected protein of unknown function	59.53	ACACCTCCTCTTTTCGCCAA	59.96	TTAAGGGGGCCTCGGAGTAA	476	SpeI	ACTAGT	75, 401	476	326
Pepper1.55ch01	4009748	T	C	T	CA01g02750	mRNA.CA01g02750:Intron	Intron	Detected protein of unknown function	59.53	ACACCTCCTCTTTTCGCCAA	59.82	TTGTTGCCATGTGACCAGGA	447	BfaI	CTAG	76, 371	447	295
Pepper1.55ch01	4009748	T	C	T	CA01g02750	mRNA.CA01g02750:Intron	Intron	Detected protein of unknown function	59.53	ACACCTCCTCTTTTCGCCAA	59.82	TTGTTGCCATGTGACCAGGA	447	SpeI	ACTAGT	75, 372	447	297
Pepper1.55ch01	4010084	T	C	T	CA01g02750	mRNA.CA01g02750:Intron	Intron	Detected protein of unknown function	59.53	ACACCTCCTCTTTTCGCCAA	59.96	TTAAGGGGGCCTCGGAGTAA	476	AluI	AGCT	476	412, 64	348
Pepper1.55ch01	4010084	T	C	T	CA01g02750	mRNA.CA01g02750:Intron	Intron	Detected protein of unknown function	59.53	ACACCTCCTCTTTTCGCCAA	59.82	TTGTTGCCATGTGACCAGGA	447	AluI	AGCT	447	412, 35	377
Pepper1.55ch01	4010084	T	C	T	CA01g02750	mRNA.CA01g02750:Intron	Intron	Detected protein of unknown function	59.53	ACACCTCCTCTTTTCGCCAA	60.25	TGTTGCCATGTGACCAGGAG	446	AluI	AGCT	446	412, 34	378
Pepper1.55ch01	4025975	T	C	T	CA01g02760	mRNA.CA01g02760:CDS	CDS	Zinc finger, CCHC-type	59.96	GTGCATACTGGGGTGTCCAA	59.23	ACACAAATCGACCTTGGGGA	341	AseI	ATTAAT	79, 262	341	183
Pepper1.55ch01	4025975	T	C	T	CA01g02760	mRNA.CA01g02760:CDS	CDS	Zinc finger, CCHC-type	59.89	TGGACACAGATCCGTGCAAA	59.23	ACACAAATCGACCTTGGGGA	314	AseI	ATTAAT	52, 262	314	210
Pepper1.55ch01	4025975	T	C	T	CA01g02760	mRNA.CA01g02760:CDS	CDS	Zinc finger, CCHC-type	59.89	TTGGACACAGATCCGTGCAA	59.23	ACACAAATCGACCTTGGGGA	315	AseI	ATTAAT	53, 262	315	209
Pepper1.55ch01	4026501	A	G	A	CA01g02760	mRNA.CA01g02760:CDS	CDS	Zinc finger, CCHC-type	60.39	CCTGCTACGAACCAAGGACC	59.38	ACGACCCCATTCACTAACCC	443	EcoR.	GATATC	362, 81	443	281
Pepper1.55ch01	4026501	A	G	A	CA01g02760	mRNA.CA01g02760:CDS	CDS	Zinc finger, CCHC-type	60.39	CCTGCTACGAACCAAGGACC	59.32	CGTCATCGGATCCACCAGAT	409	EcoR.	GATATC	362, 47	409	315
Pepper1.55ch01	4026501	A	G	A	CA01g02760	mRNA.CA01g02760:CDS	CDS	Zinc finger, CCHC-type	59.39	TCCTGCTACGAACCAAGGAC	59.38	ACGACCCCATTCACTAACCC	444	EcoR.	GATATC	363, 81	444	282
Pepper1.55ch01	4036555	T	C	T	CA01g02770	mRNA.CA01g02770:CDS	CDS	PREDICTED: phosphorylated carbohydrates phosphatase TM_1254-like [Solanum lycopersicum]	59.97	GGAAGCCTGATCCGGAGATG	60.11	ATGGCAGCCCAATGTAGACC	451	NsiI	ATGCAT	451	32, 419	387
Pepper1.55ch01	4036555	T	C	T	CA01g02770	mRNA.CA01g02770:CDS	CDS	PREDICTED: phosphorylated carbohydrates phosphatase TM_1254-like [Solanum lycopersicum]	59.89	ACCGTTGGCTTTGAAGGGAT	60.1	TCCAACTCTGGTTCAGGGGA	329	NsiI	ATGCAT	329	90, 239	149
Pepper1.55ch01	4036555	T	C	T	CA01g02770	mRNA.CA01g02770:CDS	CDS	PREDICTED: phosphorylated carbohydrates phosphatase TM_1254-like [Solanum lycopersicum]	59.89	ACCGTTGGCTTTGAAGGGAT	60.11	ATGGCAGCCCAATGTAGACC	509	NsiI	ATGCAT	509	90, 419	329
Pepper1.55ch01	4914853	G	G	A	CA01g03070	mRNA.CA01g03070:Intron	Intron	UDP-Glc-4-epimerase	60.04	GCTGTGGTCCATTTTGCTGG	60.25	CCATTTCGCCCCCTAGCTAC	331	Taq.I	TCGA	139, 192	331	53
Pepper1.55ch01	4914853	G	G	A	CA01g03070	mRNA.CA01g03070:Intron	Intron	UDP-Glc-4-epimerase	60.04	GCTGTGGTCCATTTTGCTGG	59.68	CCTCCACACACGGGATCTTT	493	Taq.I	TCGA	139, 354	493	215
Pepper1.55ch01	4914853	G	G	A	CA01g03070	mRNA.CA01g03070:Intron	Intron	UDP-Glc-4-epimerase	60.04	GCTGTGGTCCATTTTGCTGG	60.33	ATCCTCCACACACGGGATCT	495	Taq.I	TCGA	139, 356	495	217
Pepper1.55ch01	4933630	C	C	A	CA01g03100	mRNA.CA01g03100:CDS	CDS	HSP transcription factor	59.97	AGGTGTAAAGCGCGTGAGAA	59.96	TGCCATCTCACCACCTCCTA	440	Taq.I	TCGA	43, 397	440	354
Pepper1.55ch01	4933630	C	C	A	CA01g03100	mRNA.CA01g03100:CDS	CDS	HSP transcription factor	59.64	GCGCGTGAGAAGAAGTAACG	59.96	TGCCATCTCACCACCTCCTA	431	Taq.I	TCGA	34, 397	431	363
Pepper1.55ch01	4933630	C	C	A	CA01g03100	mRNA.CA01g03100:CDS	CDS	HSP transcription factor	59.97	AGGTGTAAAGCGCGTGAGAA	60.4	CCTTTTCCACACACCCCACA	480	Taq.I	TCGA	43, 437	480	394
Pepper1.55ch01	5034510	G	A	G	CA01g03160	mRNA.CA01g03160:Intron	Intron	KOM, putative	57.92	TGAAGGTGTTTGTTGGTCTGT	60	GGCAAGAACCTTCATCCTCCA	465	AluI	AGCT	59, 406	465	347
Pepper1.55ch01	5034510	G	A	G	CA01g03160	mRNA.CA01g03160:Intron	Intron	KOM, putative	57.92	TGAAGGTGTTTGTTGGTCTGT	59.72	AGGCAAGAACCTTCATCCTCC	466	AluI	AGCT	59, 407	466	348
Pepper1.55ch01	5034510	G	A	G	CA01g03160	mRNA.CA01g03160:Intron	Intron	KOM, putative	58.57	AGGTGTTTGTTGGTCTGTTTGA	60	GGCAAGAACCTTCATCCTCCA	462	AluI	AGCT	56, 406	462	350
Pepper1.55ch01	5035286	G	A	G	CA01g03160	mRNA.CA01g03160:Intron	Intron	KOM, putative	59.75	TGGAGGATGAAGGCTCTTGC	59.89	ACCGGGTATGCTGTTGTTGT	316	BfuCI	GATC	316	32, 284	252
Pepper1.55ch01	5035286	G	A	G	CA01g03160	mRNA.CA01g03160:Intron	Intron	KOM, putative	59.75	TGGAGGATGAAGGCTCTTGC	59.89	ACCGGGTATGCTGTTGTTGT	316	DpnI	GATC	316	34, 282	248
Pepper1.55ch01	5035286	G	A	G	CA01g03160	mRNA.CA01g03160:Intron	Intron	KOM, putative	59.75	TGGAGGATGAAGGCTCTTGC	59.89	ACCGGGTATGCTGTTGTTGT	316	DpnII	GATC	316	32, 284	252
Pepper1.55ch01	5035286	G	A	G	CA01g03160	mRNA.CA01g03160:Intron	Intron	KOM, putative	59.75	TGGAGGATGAAGGCTCTTGC	59.89	ACCGGGTATGCTGTTGTTGT	316	MboI	GATC	316	32, 284	252
Pepper1.55ch01	5035286	G	A	G	CA01g03160	mRNA.CA01g03160:Intron	Intron	KOM, putative	59.75	TGGAGGATGAAGGCTCTTGC	59.89	ACCGGGTATGCTGTTGTTGT	316	Sau3AI	GATC	316	32, 284	252
Pepper1.55ch01	5035286	G	A	G	CA01g03160	mRNA.CA01g03160:Intron	Intron	KOM, putative	59.45	GGAGGATGAAGGCTCTTGCT	59.89	ACCGGGTATGCTGTTGTTGT	315	BfuCI	GATC	315	31, 284	253
Pepper1.55ch01	5035286	G	A	G	CA01g03160	mRNA.CA01g03160:Intron	Intron	KOM, putative	59.45	GGAGGATGAAGGCTCTTGCT	59.89	ACCGGGTATGCTGTTGTTGT	315	DpnI	GATC	315	33, 282	249
Pepper1.55ch01	5035286	G	A	G	CA01g03160	mRNA.CA01g03160:Intron	Intron	KOM, putative	59.45	GGAGGATGAAGGCTCTTGCT	59.89	ACCGGGTATGCTGTTGTTGT	315	DpnII	GATC	315	31, 284	253
Pepper1.55ch01	5035286	G	A	G	CA01g03160	mRNA.CA01g03160:Intron	Intron	KOM, putative	59.45	GGAGGATGAAGGCTCTTGCT	59.89	ACCGGGTATGCTGTTGTTGT	315	MboI	GATC	315	31, 284	253
Pepper1.55ch01	5035286	G	A	G	CA01g03160	mRNA.CA01g03160:Intron	Intron	KOM, putative	59.45	GGAGGATGAAGGCTCTTGCT	59.89	ACCGGGTATGCTGTTGTTGT	315	Sau3AI	GATC	315	31, 284	253
Pepper1.55ch01	5035286	G	A	G	CA01g03160	mRNA.CA01g03160:Intron	Intron	KOM, putative	59.75	TGGAGGATGAAGGCTCTTGC	59.48	CACCGGGTATGCTGTTGTTG	317	BfuCI	GATC	317	32, 285	253
Pepper1.55ch01	5035286	G	A	G	CA01g03160	mRNA.CA01g03160:Intron	Intron	KOM, putative	59.75	TGGAGGATGAAGGCTCTTGC	59.48	CACCGGGTATGCTGTTGTTG	317	DpnI	GATC	317	34, 283	249
Pepper1.55ch01	5035286	G	A	G	CA01g03160	mRNA.CA01g03160:Intron	Intron	KOM, putative	59.75	TGGAGGATGAAGGCTCTTGC	59.48	CACCGGGTATGCTGTTGTTG	317	DpnII	GATC	317	32, 285	253
Pepper1.55ch01	5035286	G	A	G	CA01g03160	mRNA.CA01g03160:Intron	Intron	KOM, putative	59.75	TGGAGGATGAAGGCTCTTGC	59.48	CACCGGGTATGCTGTTGTTG	317	MboI	GATC	317	32, 285	253
Pepper1.55ch01	5035286	G	A	G	CA01g03160	mRNA.CA01g03160:Intron	Intron	KOM, putative	59.75	TGGAGGATGAAGGCTCTTGC	59.48	CACCGGGTATGCTGTTGTTG	317	Sau3AI	GATC	317	32, 285	253
Pepper1.55ch01	5154755	G	G	A	CA01g03230	mRNA.CA01g03230:CDS	CDS	Cytochrome P450	55.54	AGAAGATTGGTCATACTTACTGTT	60.03	TTCGGGTTAGAATGGTGGGC	339	BclI	TGATCA	339	46, 293	247
Pepper1.55ch01	5154755	G	G	A	CA01g03230	mRNA.CA01g03230:CDS	CDS	Cytochrome P450	55.54	AGAAGATTGGTCATACTTACTGTT	60.03	TTCGGGTTAGAATGGTGGGC	339	BspHI	TCATGA	339	49, 290	241
Pepper1.55ch01	5154755	G	G	A	CA01g03230	mRNA.CA01g03230:CDS	CDS	Cytochrome P450	55.54	AGAAGATTGGTCATACTTACTGTT	60.03	TTCGGGTTAGAATGGTGGGC	339	CviAlI	CATG	339	50, 289	239
Pepper1.55ch01	5154755	G	G	A	CA01g03230	mRNA.CA01g03230:CDS	CDS	Cytochrome P450	55.54	AGAAGATTGGTCATACTTACTGTT	60.03	TTCGGGTTAGAATGGTGGGC	339	FatI	CATG	339	49, 290	241
Pepper1.55ch01	5154755	G	G	A	CA01g03230	mRNA.CA01g03230:CDS	CDS	Cytochrome P450	55.54	AGAAGATTGGTCATACTTACTGTT	60.03	TTCGGGTTAGAATGGTGGGC	339	NlaIII	CATG	339	53, 286	233
Pepper1.55ch01	5154755	G	G	A	CA01g03230	mRNA.CA01g03230:CDS	CDS	Cytochrome P450	55.54	AGAAGATTGGTCATACTTACTGTT	60.18	GCAGTTCTGCGAAATTCGGG	353	BclI	TGATCA	353	46, 307	261
Pepper1.55ch01	5154755	G	G	A	CA01g03230	mRNA.CA01g03230:CDS	CDS	Cytochrome P450	55.54	AGAAGATTGGTCATACTTACTGTT	60.18	GCAGTTCTGCGAAATTCGGG	353	BspHI	TCATGA	353	49, 304	255
Pepper1.55ch01	5154755	G	G	A	CA01g03230	mRNA.CA01g03230:CDS	CDS	Cytochrome P450	55.54	AGAAGATTGGTCATACTTACTGTT	60.18	GCAGTTCTGCGAAATTCGGG	353	CviAlI	CATG	353	50, 303	253
Pepper1.55ch01	5154755	G	G	A	CA01g03230	mRNA.CA01g03230:CDS	CDS	Cytochrome P450	55.54	AGAAGATTGGTCATACTTACTGTT	60.18	GCAGTTCTGCGAAATTCGGG	353	FatI	CATG	353	49, 304	255
Pepper1.55ch01	5154755	G	G	A	CA01g03230	mRNA.CA01g03230:CDS	CDS	Cytochrome P450	55.54	AGAAGATTGGTCATACTTACTGTT	60.18	GCAGTTCTGCGAAATTCGGG	353	NlaIII	CATG	353	53, 300	247
Pepper1.55ch01	5154755	G	G	A	CA01g03230	mRNA.CA01g03230:CDS	CDS	Cytochrome P450	55.54	AGAAGATTGGTCATACTTACTGTT	59.48	TGCAGTTCTGCGAAATTCGG	354	BclI	TGATCA	354	46, 308	262
Pepper1.55ch01	5154755	G	G	A	CA01g03230	mRNA.CA01g03230:CDS	CDS	Cytochrome P450	55.54	AGAAGATTGGTCATACTTACTGTT	59.48	TGCAGTTCTGCGAAATTCGG	354	BspHI	TCATGA	354	49, 305	256
Pepper1.55ch01	5154755	G	G	A	CA01g03230	mRNA.CA01g03230:CDS	CDS	Cytochrome P450	55.54	AGAAGATTGGTCATACTTACTGTT	59.48	TGCAGTTCTGCGAAATTCGG	354	CviAlI	CATG	354	50, 304	254
Pepper1.55ch01	5154755	G	G	A	CA01g03230	mRNA.CA01g03230:CDS	CDS	Cytochrome P450	55.54	AGAAGATTGGTCATACTTACTGTT	59.48	TGCAGTTCTGCGAAATTCGG	354	FatI	CATG	354	49, 305	256
Pepper1.55ch01	5154755	G	G	A	CA01g03230	mRNA.CA01g03230:CDS	CDS	Cytochrome P450	55.54	AGAAGATTGGTCATACTTACTGTT	59.48	TGCAGTTCTGCGAAATTCGG	354	NlaIII	CATG	354	53, 301	248
Pepper1.55ch01	5155745	A	A	C	CA01g03230	mRNA.CA01g03230:CDS	CDS	Cytochrome P450	59.96	AAGCCAAGGTTAGGCTGCAT	59.6	TGGACCGATTTTCCGAACCA	433	Taq.I	TCGA	433	384, 49	335
Pepper1.55ch01	5155745	A	A	C	CA01g03230	mRNA.CA01g03230:CDS	CDS	Cytochrome P450	59.9	CGCGCATAGTGGGAGTTAGT	59.6	TGGACCGATTTTCCGAACCA	375	Taq.I	TCGA	375	326, 49	277
Pepper1.55ch01	5155745	A	A	C	CA01g03230	mRNA.CA01g03230:CDS	CDS	Cytochrome P450	59.83	GGTTAGGCTGCATGCACAAG	59.6	TGGACCGATTTTCCGAACCA	426	Taq.I	TCGA	426	377, 49	328
Pepper1.55ch01	5183435	G	C	G	CA01g03240	mRNA.CA01g03240:Intron	Intron	GPI transamidase subunit PIG-U	60.11	CATGACGCTTTTCACAGGCC	60.58	CACGTCGCGTAAATTGCTCG	547	BspHI	TCATGA	489, 58	547	431
Pepper1.55ch01	5183435	G	C	G	CA01g03240	mRNA.CA01g03240:Intron	Intron	GPI transamidase subunit PIG-U	60.11	CATGACGCTTTTCACAGGCC	59.29	TCACGTCGCGTAAATTGCTC	548	BspHI	TCATGA	489, 59	548	430
Pepper1.55ch01	5183435	G	C	G	CA01g03240	mRNA.CA01g03240:Intron	Intron	GPI transamidase subunit PIG-U	59.67	GCCAGTACCCTGCAAAGGTA	60.58	CACGTCGCGTAAATTGCTCG	441	BspHI	TCATGA	383, 58	441	325
Pepper1.55ch01	5183435	G	C	G	CA01g03240	mRNA.CA01g03240:Intron	Intron	GPI transamidase subunit PIG-U	59.67	GCCAGTACCCTGCAAAGGTA	60.58	CACGTCGCGTAAATTGCTCG	441	CviAlI	CATG	384, 57	441	327
Pepper1.55ch01	5183435	G	C	G	CA01g03240	mRNA.CA01g03240:Intron	Intron	GPI transamidase subunit PIG-U	59.67	GCCAGTACCCTGCAAAGGTA	60.58	CACGTCGCGTAAATTGCTCG	441	CviAlI	CATG	441	387, 54	333
Pepper1.55ch01	5183435	G	C	G	CA01g03240	mRNA.CA01g03240:Intron	Intron	GPI transamidase subunit PIG-U	59.67	GCCAGTACCCTGCAAAGGTA	60.58	CACGTCGCGTAAATTGCTCG	441	FatI	CATG	383, 58	441	325
Pepper1.55ch01	5183435	G	C	G	CA01g03240	mRNA.CA01g03240:Intron	Intron	GPI transamidase subunit PIG-U	59.67	GCCAGTACCCTGCAAAGGTA	60.58	CACGTCGCGTAAATTGCTCG	441	FatI	CATG	441	386, 55	331
Pepper1.55ch01	5183435	G	C	G	CA01g03240	mRNA.CA01g03240:Intron	Intron	GPI transamidase subunit PIG-U	59.67	GCCAGTACCCTGCAAAGGTA	60.58	CACGTCGCGTAAATTGCTCG	441	NlaIII	CATG	387, 54	441	333
Pepper1.55ch01	5183435	G	C	G	CA01g03240	mRNA.CA01g03240:Intron	Intron	GPI transamidase subunit PIG-U	59.67	GCCAGTACCCTGCAAAGGTA	60.58	CACGTCGCGTAAATTGCTCG	441	NlaIII	CATG	441	390, 51	339
Pepper1.55ch01	5183504	C	T	C	CA01g03240	mRNA.CA01g03240:Intron	Intron	GPI transamidase subunit PIG-U	59.67	GCCAGTACCCTGCAAAGGTA	57.42	TGACCAAACATAAGCTGCCT	575	SpeI	ACTAGT	575	454, 121	333
Pepper1.55ch01	5183504	C	T	C	CA01g03240	mRNA.CA01g03240:Intron	Intron	GPI transamidase subunit PIG-U	60.54	TTGCCAGTACCCTGCAAAGG	57.42	TGACCAAACATAAGCTGCCT	577	SpeI	ACTAGT	577	456, 121	335
Pepper1.55ch01	5183504	C	T	C	CA01g03240	mRNA.CA01g03240:Intron	Intron	GPI transamidase subunit PIG-U	59.67	GCCAGTACCCTGCAAAGGTA	58.12	TGACCAAACATAAGCTGCCTT	575	SpeI	ACTAGT	575	454, 121	333
Pepper1.55ch01	5185155	A	C	A	CA01g03240	mRNA.CA01g03240:Intron	Intron	GPI transamidase subunit PIG-U	60.54	CCCTGGGGCAATGAACACTT	60.25	AAGGCGGCAGCTCAAGTAAA	496	SpeI	ACTAGT	496	314, 182	132
Pepper1.55ch01	5185155	A	C	A	CA01g03240	mRNA.CA01g03240:Intron	Intron	GPI transamidase subunit PIG-U	59.4	CCTGGGGCAATGAACACTTG	60.25	AAGGCGGCAGCTCAAGTAAA	495	SpeI	ACTAGT	495	313, 182	131
Pepper1.55ch01	5185155	A	C	A	CA01g03240	mRNA.CA01g03240:Intron	Intron	GPI transamidase subunit PIG-U	59.68	CCGCTCCACTTAAACCCAGA	60.54	GGTCCAGATGCAACCCCAAA	308	SpeI	ACTAGT	308	77, 231	154
Pepper1.55ch01	5185312	C	T	C	CA01g03240	mRNA.CA01g03240:CDS	CDS	GPI transamidase subunit PIG-U	59.68	CCGCTCCACTTAAACCCAGA	60.54	GGTCCAGATGCAACCCCAAA	308	HpaII	CCGG	234, 74	308	160
Pepper1.55ch01	5185312	C	T	C	CA01g03240	mRNA.CA01g03240:CDS	CDS	GPI transamidase subunit PIG-U	59.68	CCGCTCCACTTAAACCCAGA	60.54	GGTCCAGATGCAACCCCAAA	308	MspI	CCGG	234, 74	308	160
Pepper1.55ch01	5185312	C	T	C	CA01g03240	mRNA.CA01g03240:CDS	CDS	GPI transamidase subunit PIG-U	60.54	CCCTGGGGCAATGAACACTT	60.54	GGTCCAGATGCAACCCCAAA	545	HpaII	CCGG	471, 74	545	397
Pepper1.55ch01	5185312	C	T	C	CA01g03240	mRNA.CA01g03240:CDS	CDS	GPI transamidase subunit PIG-U	60.54	CCCTGGGGCAATGAACACTT	60.54	GGTCCAGATGCAACCCCAAA	545	MspI	CCGG	471, 74	545	397
Pepper1.55ch01	5185312	C	T	C	CA01g03240	mRNA.CA01g03240:CDS	CDS	GPI transamidase subunit PIG-U	59.68	CCGCTCCACTTAAACCCAGA	59.22	TCCAGATGCAACCCCAAAGA	306	HpaII	CCGG	234, 72	306	162
Pepper1.55ch01	5185312	C	T	C	CA01g03240	mRNA.CA01g03240:CDS	CDS	GPI transamidase subunit PIG-U	59.68	CCGCTCCACTTAAACCCAGA	59.22	TCCAGATGCAACCCCAAAGA	306	MspI	CCGG	234, 72	306	162
Pepper1.55ch01	5185755	C	T	C	CA01g03240	mRNA.CA01g03240:Intron	Intron	GPI transamidase subunit PIG-U	57.5	TCATGTACAAGCACCAAAGGA	59.89	CTGGGTTTGGGGAAGCTCTT	497	BfuCI	GATC	84, 413	497	329
Pepper1.55ch01	5185755	C	T	C	CA01g03240	mRNA.CA01g03240:Intron	Intron	GPI transamidase subunit PIG-U	57.5	TCATGTACAAGCACCAAAGGA	59.89	CTGGGTTTGGGGAAGCTCTT	497	DpnI	GATC	86, 411	497	325
Pepper1.55ch01	5185755	C	T	C	CA01g03240	mRNA.CA01g03240:Intron	Intron	GPI transamidase subunit PIG-U	57.5	TCATGTACAAGCACCAAAGGA	59.89	CTGGGTTTGGGGAAGCTCTT	497	DpnII	GATC	84, 413	497	329
Pepper1.55ch01	5185755	C	T	C	CA01g03240	mRNA.CA01g03240:Intron	Intron	GPI transamidase subunit PIG-U	57.5	TCATGTACAAGCACCAAAGGA	59.89	CTGGGTTTGGGGAAGCTCTT	497	MboI	GATC	84, 413	497	329
Pepper1.55ch01	5185755	C	T	C	CA01g03240	mRNA.CA01g03240:Intron	Intron	GPI transamidase subunit PIG-U	57.5	TCATGTACAAGCACCAAAGGA	59.89	CTGGGTTTGGGGAAGCTCTT	497	Sau3AI	GATC	84, 413	497	329
Pepper1.55ch01	5185755	C	T	C	CA01g03240	mRNA.CA01g03240:Intron	Intron	GPI transamidase subunit PIG-U	57.5	TCATGTACAAGCACCAAAGGA	60.18	GGCCTTAAACTTCGCATGGC	539	BfuCI	GATC	84, 455	539	371
Pepper1.55ch01	5185755	C	T	C	CA01g03240	mRNA.CA01g03240:Intron	Intron	GPI transamidase subunit PIG-U	57.5	TCATGTACAAGCACCAAAGGA	60.18	GGCCTTAAACTTCGCATGGC	539	DpnI	GATC	86, 453	539	367
Pepper1.55ch01	5185755	C	T	C	CA01g03240	mRNA.CA01g03240:Intron	Intron	GPI transamidase subunit PIG-U	57.5	TCATGTACAAGCACCAAAGGA	60.18	GGCCTTAAACTTCGCATGGC	539	DpnII	GATC	84, 455	539	371
Pepper1.55ch01	5185755	C	T	C	CA01g03240	mRNA.CA01g03240:Intron	Intron	GPI transamidase subunit PIG-U	57.5	TCATGTACAAGCACCAAAGGA	60.18	GGCCTTAAACTTCGCATGGC	539	MboI	GATC	84, 455	539	371
Pepper1.55ch01	5185755	C	T	C	CA01g03240	mRNA.CA01g03240:Intron	Intron	GPI transamidase subunit PIG-U	57.5	TCATGTACAAGCACCAAAGGA	60.18	GGCCTTAAACTTCGCATGGC	539	Sau3AI	GATC	84, 455	539	371
Pepper1.55ch01	5185755	C	T	C	CA01g03240	mRNA.CA01g03240:Intron	Intron	GPI transamidase subunit PIG-U	59.43	GTTCATGTACAAGCACCAAAGGA	59.89	CTGGGTTTGGGGAAGCTCTT	499	BfuCI	GATC	86, 413	499	327
Pepper1.55ch01	5185755	C	T	C	CA01g03240	mRNA.CA01g03240:Intron	Intron	GPI transamidase subunit PIG-U	59.43	GTTCATGTACAAGCACCAAAGGA	59.89	CTGGGTTTGGGGAAGCTCTT	499	DpnI	GATC	88, 411	499	323
Pepper1.55ch01	5185755	C	T	C	CA01g03240	mRNA.CA01g03240:Intron	Intron	GPI transamidase subunit PIG-U	59.43	GTTCATGTACAAGCACCAAAGGA	59.89	CTGGGTTTGGGGAAGCTCTT	499	DpnII	GATC	86, 413	499	327
Pepper1.55ch01	5185755	C	T	C	CA01g03240	mRNA.CA01g03240:Intron	Intron	GPI transamidase subunit PIG-U	59.43	GTTCATGTACAAGCACCAAAGGA	59.89	CTGGGTTTGGGGAAGCTCTT	499	MboI	GATC	86, 413	499	327
Pepper1.55ch01	5185755	C	T	C	CA01g03240	mRNA.CA01g03240:Intron	Intron	GPI transamidase subunit PIG-U	59.43	GTTCATGTACAAGCACCAAAGGA	59.89	CTGGGTTTGGGGAAGCTCTT	499	Sau3AI	GATC	86, 413	499	327
Pepper1.55ch01	5198376	A	G	A	CA01g03250	mRNA.CA01g03250:Intron	Intron	Ubiquitin-like superfamily protein, putative isoform 1 [Theobroma cacao]	59.89	TTGAAATGGGTGCGAGGTCA	59.17	CCCCGGCTCAGAACAGATAA	380	BspHI	TCATGA	380	120, 260	140
Pepper1.55ch01	5198376	A	G	A	CA01g03250	mRNA.CA01g03250:Intron	Intron	Ubiquitin-like superfamily protein, putative isoform 1 [Theobroma cacao]	59.89	TTGAAATGGGTGCGAGGTCA	59.17	CCCCGGCTCAGAACAGATAA	380	CviAlI	CATG	380	121, 259	138
Pepper1.55ch01	5198376	A	G	A	CA01g03250	mRNA.CA01g03250:Intron	Intron	Ubiquitin-like superfamily protein, putative isoform 1 [Theobroma cacao]	59.89	TTGAAATGGGTGCGAGGTCA	59.17	CCCCGGCTCAGAACAGATAA	380	FatI	CATG	380	120, 260	140
Pepper1.55ch01	5198376	A	G	A	CA01g03250	mRNA.CA01g03250:Intron	Intron	Ubiquitin-like superfamily protein, putative isoform 1 [Theobroma cacao]	59.89	TTGAAATGGGTGCGAGGTCA	59.17	CCCCGGCTCAGAACAGATAA	380	NlaIII	CATG	380	124, 256	132
Pepper1.55ch01	5198376	A	G	A	CA01g03250	mRNA.CA01g03250:Intron	Intron	Ubiquitin-like superfamily protein, putative isoform 1 [Theobroma cacao]	59.89	TTGAAATGGGTGCGAGGTCA	60	GGGATAACACACTGCTCCACA	320	BspHI	TCATGA	320	120, 200	80
Pepper1.55ch01	5198376	A	G	A	CA01g03250	mRNA.CA01g03250:Intron	Intron	Ubiquitin-like superfamily protein, putative isoform 1 [Theobroma cacao]	59.89	TTGAAATGGGTGCGAGGTCA	60	GGGATAACACACTGCTCCACA	320	CviAlI	CATG	320	121, 199	78
Pepper1.55ch01	5198376	A	G	A	CA01g03250	mRNA.CA01g03250:Intron	Intron	Ubiquitin-like superfamily protein, putative isoform 1 [Theobroma cacao]	59.89	TTGAAATGGGTGCGAGGTCA	60	GGGATAACACACTGCTCCACA	320	FatI	CATG	320	120, 200	80
Pepper1.55ch01	5198376	A	G	A	CA01g03250	mRNA.CA01g03250:Intron	Intron	Ubiquitin-like superfamily protein, putative isoform 1 [Theobroma cacao]	59.89	TTGAAATGGGTGCGAGGTCA	60	GGGATAACACACTGCTCCACA	320	NlaIII	CATG	320	124, 196	72
Pepper1.55ch01	5198376	A	G	A	CA01g03250	mRNA.CA01g03250:Intron	Intron	Ubiquitin-like superfamily protein, putative isoform 1 [Theobroma cacao]	59.89	TTGAAATGGGTGCGAGGTCA	60	TGGGATAACACACTGCTCCAC	321	BspHI	TCATGA	321	120, 201	81
Pepper1.55ch01	5198376	A	G	A	CA01g03250	mRNA.CA01g03250:Intron	Intron	Ubiquitin-like superfamily protein, putative isoform 1 [Theobroma cacao]	59.89	TTGAAATGGGTGCGAGGTCA	60	TGGGATAACACACTGCTCCAC	321	CviAlI	CATG	321	121, 200	79
Pepper1.55ch01	5198376	A	G	A	CA01g03250	mRNA.CA01g03250:Intron	Intron	Ubiquitin-like superfamily protein, putative isoform 1 [Theobroma cacao]	59.89	TTGAAATGGGTGCGAGGTCA	60	TGGGATAACACACTGCTCCAC	321	FatI	CATG	321	120, 201	81
Pepper1.55ch01	5198376	A	G	A	CA01g03250	mRNA.CA01g03250:Intron	Intron	Ubiquitin-like superfamily protein, putative isoform 1 [Theobroma cacao]	59.89	TTGAAATGGGTGCGAGGTCA	60	TGGGATAACACACTGCTCCAC	321	NlaIII	CATG	321	124, 197	73
Pepper1.55ch01	5198685	G	A	G	CA01g03250	mRNA.CA01g03250:Intron	Intron	Ubiquitin-like superfamily protein, putative isoform 1 [Theobroma cacao]	59.89	TTGAAATGGGTGCGAGGTCA	57.86	AACATACCCAGTGCATTCCC	480	BsiWI	CGTACG	428, 52	480	376
Pepper1.55ch01	5198685	G	A	G	CA01g03250	mRNA.CA01g03250:Intron	Intron	Ubiquitin-like superfamily protein, putative isoform 1 [Theobroma cacao]	59.68	GAAAGCCCCACATTGGTTGG	57.86	AACATACCCAGTGCATTCCC	427	BsiWI	CGTACG	375, 52	427	323
Pepper1.55ch01	5198685	G	A	G	CA01g03250	mRNA.CA01g03250:Intron	Intron	Ubiquitin-like superfamily protein, putative isoform 1 [Theobroma cacao]	59.67	TGGGGTTGATTTAGGCCCAG	57.86	AACATACCCAGTGCATTCCC	346	BsiWI	CGTACG	294, 52	346	242
Pepper1.55ch01	5200907	G	C	G	CA01g03250	mRNA.CA01g03250:Intron	Intron	Ubiquitin-like superfamily protein, putative isoform 1 [Theobroma cacao]	59.96	GTGATCCAAGGCCTCAACCA	60.11	GAAGAAGGGATGCTCCGCTT	366	AgeI	ACCGGT	366	111, 255	144
Pepper1.55ch01	5200907	G	C	G	CA01g03250	mRNA.CA01g03250:Intron	Intron	Ubiquitin-like superfamily protein, putative isoform 1 [Theobroma cacao]	59.96	GTGATCCAAGGCCTCAACCA	60.11	GAAGAAGGGATGCTCCGCTT	366	HpaII	CCGG	366	112, 254	142
Pepper1.55ch01	5200907	G	C	G	CA01g03250	mRNA.CA01g03250:Intron	Intron	Ubiquitin-like superfamily protein, putative isoform 1 [Theobroma cacao]	59.96	GTGATCCAAGGCCTCAACCA	60.11	GAAGAAGGGATGCTCCGCTT	366	MspI	CCGG	366	112, 254	142
Pepper1.55ch01	5200907	G	C	G	CA01g03250	mRNA.CA01g03250:Intron	Intron	Ubiquitin-like superfamily protein, putative isoform 1 [Theobroma cacao]	60.04	AAATGGTTCGCGCTGCAATT	60.11	GAAGAAGGGATGCTCCGCTT	528	AgeI	ACCGGT	528	273, 255	18
Pepper1.55ch01	5200907	G	C	G	CA01g03250	mRNA.CA01g03250:Intron	Intron	Ubiquitin-like superfamily protein, putative isoform 1 [Theobroma cacao]	60.04	AAATGGTTCGCGCTGCAATT	60.11	GAAGAAGGGATGCTCCGCTT	528	HpaII	CCGG	528	274, 254	20
Pepper1.55ch01	5200907	G	C	G	CA01g03250	mRNA.CA01g03250:Intron	Intron	Ubiquitin-like superfamily protein, putative isoform 1 [Theobroma cacao]	60.04	AAATGGTTCGCGCTGCAATT	60.11	GAAGAAGGGATGCTCCGCTT	528	MspI	CCGG	528	274, 254	20
Pepper1.55ch01	5200907	G	C	G	CA01g03250	mRNA.CA01g03250:Intron	Intron	Ubiquitin-like superfamily protein, putative isoform 1 [Theobroma cacao]	59.96	GTGATCCAAGGCCTCAACCA	60.11	CTTGGACGGATGAACTCCCC	482	AgeI	ACCGGT	482	111, 371	260
Pepper1.55ch01	5200907	G	C	G	CA01g03250	mRNA.CA01g03250:Intron	Intron	Ubiquitin-like superfamily protein, putative isoform 1 [Theobroma cacao]	59.96	GTGATCCAAGGCCTCAACCA	60.11	CTTGGACGGATGAACTCCCC	482	HpaII	CCGG	482	112, 370	258
Pepper1.55ch01	5200907	G	C	G	CA01g03250	mRNA.CA01g03250:Intron	Intron	Ubiquitin-like superfamily protein, putative isoform 1 [Theobroma cacao]	59.96	GTGATCCAAGGCCTCAACCA	60.11	CTTGGACGGATGAACTCCCC	482	MspI	CCGG	482	112, 370	258
Pepper1.55ch01	5200916	A	T	A	CA01g03250	mRNA.CA01g03250:Intron	Intron	Ubiquitin-like superfamily protein, putative isoform 1 [Theobroma cacao]	59.96	GTGATCCAAGGCCTCAACCA	60.11	GAAGAAGGGATGCTCCGCTT	366	PciI	ACATGT	122, 244	366	122
Pepper1.55ch01	5200916	A	T	A	CA01g03250	mRNA.CA01g03250:Intron	Intron	Ubiquitin-like superfamily protein, putative isoform 1 [Theobroma cacao]	60.04	AAATGGTTCGCGCTGCAATT	60.11	GAAGAAGGGATGCTCCGCTT	528	PciI	ACATGT	284, 244	528	40
Pepper1.55ch01	5200916	A	T	A	CA01g03250	mRNA.CA01g03250:Intron	Intron	Ubiquitin-like superfamily protein, putative isoform 1 [Theobroma cacao]	59.96	GTGATCCAAGGCCTCAACCA	60.11	CTTGGACGGATGAACTCCCC	482	PciI	ACATGT	122, 360	482	238
Pepper1.55ch01	5201401	G	A	G	CA01g03250	mRNA.CA01g03250:CDS	CDS	Ubiquitin-like superfamily protein, putative isoform 1 [Theobroma cacao]	59.89	GGTTCTGAAACAGCCCAGGA	59.75	TCCATCAGCGCCATTCTGAA	354	EagI	CGGCCG	58, 296	354	238
Pepper1.55ch01	5201401	G	A	G	CA01g03250	mRNA.CA01g03250:CDS	CDS	Ubiquitin-like superfamily protein, putative isoform 1 [Theobroma cacao]	59.89	AGGTTCTGAAACAGCCCAGG	59.75	TCCATCAGCGCCATTCTGAA	355	EagI	CGGCCG	59, 296	355	237
Pepper1.55ch01	5201401	G	A	G	CA01g03250	mRNA.CA01g03250:CDS	CDS	Ubiquitin-like superfamily protein, putative isoform 1 [Theobroma cacao]	60.18	AGAGGAACCACTGGTTTGGC	59.75	TCCATCAGCGCCATTCTGAA	397	EagI	CGGCCG	101, 296	397	195
Pepper1.55ch01	5203116	C	A	C	CA01g03250	mRNA.CA01g03250:Intron	Intron	Ubiquitin-like superfamily protein, putative isoform 1 [Theobroma cacao]	60.11	CCCGGCACATACAGATTGGT	59.96	CGACTCCAGAAACAGGGCTT	579	BstUI	CGCG	422, 157	579	265
Pepper1.55ch01	5203116	C	A	C	CA01g03250	mRNA.CA01g03250:Intron	Intron	Ubiquitin-like superfamily protein, putative isoform 1 [Theobroma cacao]	60.11	CCCGGCACATACAGATTGGT	59.96	CGACTCCAGAAACAGGGCTT	579	SacII	CCGCGG	423, 156	579	267
Pepper1.55ch01	5203116	C	A	C	CA01g03250	mRNA.CA01g03250:Intron	Intron	Ubiquitin-like superfamily protein, putative isoform 1 [Theobroma cacao]	60.11	CCCGGCACATACAGATTGGT	60.18	AGGGCTTCTTGTTTGCTCGT	566	BstUI	CGCG	422, 144	566	278
Pepper1.55ch01	5203116	C	A	C	CA01g03250	mRNA.CA01g03250:Intron	Intron	Ubiquitin-like superfamily protein, putative isoform 1 [Theobroma cacao]	60.11	CCCGGCACATACAGATTGGT	60.18	AGGGCTTCTTGTTTGCTCGT	566	SacII	CCGCGG	423, 143	566	280
Pepper1.55ch01	5203116	C	A	C	CA01g03250	mRNA.CA01g03250:Intron	Intron	Ubiquitin-like superfamily protein, putative isoform 1 [Theobroma cacao]	59.74	AAGCCCGGCACATACAGATT	59.96	CGACTCCAGAAACAGGGCTT	582	BstUI	CGCG	425, 157	582	268
Pepper1.55ch01	5203116	C	A	C	CA01g03250	mRNA.CA01g03250:Intron	Intron	Ubiquitin-like superfamily protein, putative isoform 1 [Theobroma cacao]	59.74	AAGCCCGGCACATACAGATT	59.96	CGACTCCAGAAACAGGGCTT	582	SacII	CCGCGG	426, 156	582	270
Pepper1.55ch01	5209246	T	C	T	CA01g03260	mRNA.CA01g03260:CDS	CDS	GRAS family transcription factor	60.11	GGGCATCCTGAGGGACTTTC	59.96	TTCCAGCAGCATCAATGGGT	485	BstUI	CGCG	485	458, 27	431
Pepper1.55ch01	5209246	T	C	T	CA01g03260	mRNA.CA01g03260:CDS	CDS	GRAS family transcription factor	60.18	CTAGCCTGGACGCAAGACTC	59.96	TTCCAGCAGCATCAATGGGT	396	BstUI	CGCG	396	369, 27	342
Pepper1.55ch01	5209246	T	C	T	CA01g03260	mRNA.CA01g03260:CDS	CDS	GRAS family transcription factor	59.76	CAAGAAGCTGCGCACAATGA	59.96	TTCCAGCAGCATCAATGGGT	418	BstUI	CGCG	418	391, 27	364
Pepper1.55ch01	5211713	C	T	C	CA01g03280	mRNA.CA01g03280:CDS	CDS	(S)-N-methylcoclaurine 3'-hydroxylase isozyme, putative	60.32	CGGCACACTTTCCATGAGGA	59.96	TTACTCTCTGCGGGGTCAGA	523	HaeIII	GGCC	89, 434	523	345
Pepper1.55ch01	5211713	C	T	C	CA01g03280	mRNA.CA01g03280:CDS	CDS	(S)-N-methylcoclaurine 3'-hydroxylase isozyme, putative	60.32	CGGCACACTTTCCATGAGGA	59.96	TTACTCTCTGCGGGGTCAGA	523	PhoI	GGCC	89, 434	523	345
Pepper1.55ch01	5211713	C	T	C	CA01g03280	mRNA.CA01g03280:CDS	CDS	(S)-N-methylcoclaurine 3'-hydroxylase isozyme, putative	60.32	CGGCACACTTTCCATGAGGA	59.96	TTACTCTCTGCGGGGTCAGA	523	StuI	AGGCCT	89, 434	523	345
Pepper1.55ch01	5211713	C	T	C	CA01g03280	mRNA.CA01g03280:CDS	CDS	(S)-N-methylcoclaurine 3'-hydroxylase isozyme, putative	60.32	CGGCACACTTTCCATGAGGA	59.89	TGCTTCCACATCGGGCTATC	309	HaeIII	GGCC	89, 220	309	131
Pepper1.55ch01	5211713	C	T	C	CA01g03280	mRNA.CA01g03280:CDS	CDS	(S)-N-methylcoclaurine 3'-hydroxylase isozyme, putative	60.32	CGGCACACTTTCCATGAGGA	59.89	TGCTTCCACATCGGGCTATC	309	PhoI	GGCC	89, 220	309	131
Pepper1.55ch01	5211713	C	T	C	CA01g03280	mRNA.CA01g03280:CDS	CDS	(S)-N-methylcoclaurine 3'-hydroxylase isozyme, putative	60.32	CGGCACACTTTCCATGAGGA	59.89	TGCTTCCACATCGGGCTATC	309	StuI	AGGCCT	89, 220	309	131
Pepper1.55ch01	5211713	C	T	C	CA01g03280	mRNA.CA01g03280:CDS	CDS	(S)-N-methylcoclaurine 3'-hydroxylase isozyme, putative	60.32	CGGCACACTTTCCATGAGGA	59.89	CTGCTTCCACATCGGGCTAT	310	HaeIII	GGCC	89, 221	310	132
Pepper1.55ch01	5211713	C	T	C	CA01g03280	mRNA.CA01g03280:CDS	CDS	(S)-N-methylcoclaurine 3'-hydroxylase isozyme, putative	60.32	CGGCACACTTTCCATGAGGA	59.89	CTGCTTCCACATCGGGCTAT	310	PhoI	GGCC	89, 221	310	132
Pepper1.55ch01	5211713	C	T	C	CA01g03280	mRNA.CA01g03280:CDS	CDS	(S)-N-methylcoclaurine 3'-hydroxylase isozyme, putative	60.32	CGGCACACTTTCCATGAGGA	59.89	CTGCTTCCACATCGGGCTAT	310	StuI	AGGCCT	89, 221	310	132
Pepper1.55ch01	5212044	G	A	G	CA01g03280	mRNA.CA01g03280:CDS	CDS	(S)-N-methylcoclaurine 3'-hydroxylase isozyme, putative	60.32	CGGCACACTTTCCATGAGGA	59.96	TTACTCTCTGCGGGGTCAGA	523	Eco53kI	GAGCTC	424, 99	523	325
Pepper1.55ch01	5212044	G	A	G	CA01g03280	mRNA.CA01g03280:CDS	CDS	(S)-N-methylcoclaurine 3'-hydroxylase isozyme, putative	60.32	CGGCACACTTTCCATGAGGA	59.96	TTACTCTCTGCGGGGTCAGA	523	PaeR7I	CTCGAG	419, 104	523	315
Pepper1.55ch01	5212044	G	A	G	CA01g03280	mRNA.CA01g03280:CDS	CDS	(S)-N-methylcoclaurine 3'-hydroxylase isozyme, putative	60.32	CGGCACACTTTCCATGAGGA	59.96	TTACTCTCTGCGGGGTCAGA	523	SacI	GAGCTC	426, 97	523	329
Pepper1.55ch01	5212044	G	A	G	CA01g03280	mRNA.CA01g03280:CDS	CDS	(S)-N-methylcoclaurine 3'-hydroxylase isozyme, putative	60.32	CGGCACACTTTCCATGAGGA	59.96	TTACTCTCTGCGGGGTCAGA	523	XhoI	CTCGAG	419, 104	523	315
Pepper1.55ch01	5212044	G	A	G	CA01g03280	mRNA.CA01g03280:CDS	CDS	(S)-N-methylcoclaurine 3'-hydroxylase isozyme, putative	59.6	TCCTCCTTCCTGCACCAAAG	59.96	TTACTCTCTGCGGGGTCAGA	424	Eco53kI	GAGCTC	325, 99	424	226
Pepper1.55ch01	5212044	G	A	G	CA01g03280	mRNA.CA01g03280:CDS	CDS	(S)-N-methylcoclaurine 3'-hydroxylase isozyme, putative	59.6	TCCTCCTTCCTGCACCAAAG	59.96	TTACTCTCTGCGGGGTCAGA	424	PaeR7I	CTCGAG	320, 104	424	216
Pepper1.55ch01	5212044	G	A	G	CA01g03280	mRNA.CA01g03280:CDS	CDS	(S)-N-methylcoclaurine 3'-hydroxylase isozyme, putative	59.6	TCCTCCTTCCTGCACCAAAG	59.96	TTACTCTCTGCGGGGTCAGA	424	SacI	GAGCTC	327, 97	424	230
Pepper1.55ch01	5212044	G	A	G	CA01g03280	mRNA.CA01g03280:CDS	CDS	(S)-N-methylcoclaurine 3'-hydroxylase isozyme, putative	59.6	TCCTCCTTCCTGCACCAAAG	59.96	TTACTCTCTGCGGGGTCAGA	424	XhoI	CTCGAG	320, 104	424	216
Pepper1.55ch01	5212044	G	A	G	CA01g03280	mRNA.CA01g03280:CDS	CDS	(S)-N-methylcoclaurine 3'-hydroxylase isozyme, putative	59.6	AAACACCTCTGGCTCTTCCC	59.96	TTACTCTCTGCGGGGTCAGA	342	Eco53kI	GAGCTC	243, 99	342	144
Pepper1.55ch01	5212044	G	A	G	CA01g03280	mRNA.CA01g03280:CDS	CDS	(S)-N-methylcoclaurine 3'-hydroxylase isozyme, putative	59.6	AAACACCTCTGGCTCTTCCC	59.96	TTACTCTCTGCGGGGTCAGA	342	PaeR7I	CTCGAG	238, 104	342	134
Pepper1.55ch01	5212044	G	A	G	CA01g03280	mRNA.CA01g03280:CDS	CDS	(S)-N-methylcoclaurine 3'-hydroxylase isozyme, putative	59.6	AAACACCTCTGGCTCTTCCC	59.96	TTACTCTCTGCGGGGTCAGA	342	SacI	GAGCTC	245, 97	342	148
Pepper1.55ch01	5212044	G	A	G	CA01g03280	mRNA.CA01g03280:CDS	CDS	(S)-N-methylcoclaurine 3'-hydroxylase isozyme, putative	59.6	AAACACCTCTGGCTCTTCCC	59.96	TTACTCTCTGCGGGGTCAGA	342	XhoI	CTCGAG	238, 104	342	134
Pepper1.55ch01	5212095	C	G	C	CA01g03280	mRNA.CA01g03280:CDS	CDS	(S)-N-methylcoclaurine 3'-hydroxylase isozyme, putative	60.32	CGGCACACTTTCCATGAGGA	59.96	TTACTCTCTGCGGGGTCAGA	523	AsiSI	GCGATCGC	523	475, 48	427
Pepper1.55ch01	5212095	C	G	C	CA01g03280	mRNA.CA01g03280:CDS	CDS	(S)-N-methylcoclaurine 3'-hydroxylase isozyme, putative	60.32	CGGCACACTTTCCATGAGGA	59.96	TTACTCTCTGCGGGGTCAGA	523	BstUI	CGCG	523	471, 52	419
Pepper1.55ch01	5212095	C	G	C	CA01g03280	mRNA.CA01g03280:CDS	CDS	(S)-N-methylcoclaurine 3'-hydroxylase isozyme, putative	60.32	CGGCACACTTTCCATGAGGA	59.96	TTACTCTCTGCGGGGTCAGA	523	PvuI	CGATCG	523	475, 48	427
Pepper1.55ch01	5212095	C	G	C	CA01g03280	mRNA.CA01g03280:CDS	CDS	(S)-N-methylcoclaurine 3'-hydroxylase isozyme, putative	59.6	TCCTCCTTCCTGCACCAAAG	59.96	TTACTCTCTGCGGGGTCAGA	424	AsiSI	GCGATCGC	424	376, 48	328
Pepper1.55ch01	5212095	C	G	C	CA01g03280	mRNA.CA01g03280:CDS	CDS	(S)-N-methylcoclaurine 3'-hydroxylase isozyme, putative	59.6	TCCTCCTTCCTGCACCAAAG	59.96	TTACTCTCTGCGGGGTCAGA	424	BstUI	CGCG	424	372, 52	320
Pepper1.55ch01	5212095	C	G	C	CA01g03280	mRNA.CA01g03280:CDS	CDS	(S)-N-methylcoclaurine 3'-hydroxylase isozyme, putative	59.6	TCCTCCTTCCTGCACCAAAG	59.96	TTACTCTCTGCGGGGTCAGA	424	PvuI	CGATCG	424	376, 48	328
Pepper1.55ch01	5212095	C	G	C	CA01g03280	mRNA.CA01g03280:CDS	CDS	(S)-N-methylcoclaurine 3'-hydroxylase isozyme, putative	59.6	AAACACCTCTGGCTCTTCCC	59.96	TTACTCTCTGCGGGGTCAGA	342	AsiSI	GCGATCGC	342	294, 48	246
Pepper1.55ch01	5212095	C	G	C	CA01g03280	mRNA.CA01g03280:CDS	CDS	(S)-N-methylcoclaurine 3'-hydroxylase isozyme, putative	59.6	AAACACCTCTGGCTCTTCCC	59.96	TTACTCTCTGCGGGGTCAGA	342	BstUI	CGCG	342	290, 52	238
Pepper1.55ch01	5212095	C	G	C	CA01g03280	mRNA.CA01g03280:CDS	CDS	(S)-N-methylcoclaurine 3'-hydroxylase isozyme, putative	59.6	AAACACCTCTGGCTCTTCCC	59.96	TTACTCTCTGCGGGGTCAGA	342	PvuI	CGATCG	342	294, 48	246
Pepper1.55ch01	5221227	T	G	T	CA01g03310	mRNA.CA01g03310:Intron	Intron	Cytochrome P450	59.75	ATCGCCCACTCGATTGTTGA	60.32	GAAGCGGTCTCTGCTCCAAA	554	HpyCH4.	TGCA	160, 394	554	234
Pepper1.55ch01	5221227	T	G	T	CA01g03310	mRNA.CA01g03310:Intron	Intron	Cytochrome P450	59.75	ATCGCCCACTCGATTGTTGA	60.32	GAAGCGGTCTCTGCTCCAAA	554	NsiI	ATGCAT	162, 392	554	230
Pepper1.55ch01	5221227	T	G	T	CA01g03310	mRNA.CA01g03310:Intron	Intron	Cytochrome P450	60.25	TAATCAGCTCTGCCATCGCC	60.32	GAAGCGGTCTCTGCTCCAAA	568	HpyCH4.	TGCA	174, 394	568	220
Pepper1.55ch01	5221227	T	G	T	CA01g03310	mRNA.CA01g03310:Intron	Intron	Cytochrome P450	60.25	TAATCAGCTCTGCCATCGCC	60.32	GAAGCGGTCTCTGCTCCAAA	568	NsiI	ATGCAT	176, 392	568	216
Pepper1.55ch01	5221227	T	G	T	CA01g03310	mRNA.CA01g03310:Intron	Intron	Cytochrome P450	59.75	ATCGCCCACTCGATTGTTGA	59.67	AAGCGGTCTCTGCTCCAAAT	553	HpyCH4.	TGCA	160, 393	553	233
Pepper1.55ch01	5221227	T	G	T	CA01g03310	mRNA.CA01g03310:Intron	Intron	Cytochrome P450	59.75	ATCGCCCACTCGATTGTTGA	59.67	AAGCGGTCTCTGCTCCAAAT	553	NsiI	ATGCAT	162, 391	553	229
Pepper1.55ch01	5221813	A	T	A	CA01g03310	mRNA.CA01g03310:CDS	CDS	Cytochrome P450	60.32	TTTGGAGCAGAGACCGCTTC	59	TGGGCTGGAATTCTGGATGT	310	MseI	TTAA	209, 101	310	108
Pepper1.55ch01	5221813	A	T	A	CA01g03310	mRNA.CA01g03310:CDS	CDS	Cytochrome P450	60.32	TTTGGAGCAGAGACCGCTTC	59	TGGGCTGGAATTCTGGATGT	310	MseI	TTAA	310	210, 100	110
Pepper1.55ch01	5221813	A	T	A	CA01g03310	mRNA.CA01g03310:CDS	CDS	Cytochrome P450	59.67	ATTTGGAGCAGAGACCGCTT	59	TGGGCTGGAATTCTGGATGT	311	MseI	TTAA	210, 101	311	109
Pepper1.55ch01	5221813	A	T	A	CA01g03310	mRNA.CA01g03310:CDS	CDS	Cytochrome P450	59.67	ATTTGGAGCAGAGACCGCTT	59	TGGGCTGGAATTCTGGATGT	311	MseI	TTAA	311	211, 100	111
Pepper1.55ch01	5221813	A	T	A	CA01g03310	mRNA.CA01g03310:CDS	CDS	Cytochrome P450	59.66	AGGATAGGCTCCCACTTGGA	59	TGGGCTGGAATTCTGGATGT	415	MseI	TTAA	314, 101	415	213
Pepper1.55ch01	5221813	A	T	A	CA01g03310	mRNA.CA01g03310:CDS	CDS	Cytochrome P450	59.66	AGGATAGGCTCCCACTTGGA	59	TGGGCTGGAATTCTGGATGT	415	MseI	TTAA	415	315, 100	215
Pepper1.55ch01	5228759	G	A	G	CA01g03330	mRNA.CA01g03330:Intron	Intron	Acetylornithine aminotransferase, putative	58.96	TGGAGAACGTTAACGACCCA	55.11	TGTGCTGATTAACATTATTTCAGT	302	CviAlI	CATG	149, 153	302	4
Pepper1.55ch01	5228759	G	A	G	CA01g03330	mRNA.CA01g03330:Intron	Intron	Acetylornithine aminotransferase, putative	58.96	TGGAGAACGTTAACGACCCA	55.11	TGTGCTGATTAACATTATTTCAGT	302	FatI	CATG	148, 154	302	6
Pepper1.55ch01	5228759	G	A	G	CA01g03330	mRNA.CA01g03330:Intron	Intron	Acetylornithine aminotransferase, putative	58.96	TGGAGAACGTTAACGACCCA	55.11	TGTGCTGATTAACATTATTTCAGT	302	NlaIII	CATG	152, 150	302	2
Pepper1.55ch01	5228759	G	A	G	CA01g03330	mRNA.CA01g03330:Intron	Intron	Acetylornithine aminotransferase, putative	58.96	TGGAGAACGTTAACGACCCA	55.11	TGTGCTGATTAACATTATTTCAGT	302	PciI	ACATGT	148, 154	302	6
Pepper1.55ch01	5228759	G	A	G	CA01g03330	mRNA.CA01g03330:Intron	Intron	Acetylornithine aminotransferase, putative	59.59	TGGAGAACGTTAACGACCCAA	55.11	TGTGCTGATTAACATTATTTCAGT	302	CviAlI	CATG	149, 153	302	4
Pepper1.55ch01	5228759	G	A	G	CA01g03330	mRNA.CA01g03330:Intron	Intron	Acetylornithine aminotransferase, putative	59.59	TGGAGAACGTTAACGACCCAA	55.11	TGTGCTGATTAACATTATTTCAGT	302	FatI	CATG	148, 154	302	6
Pepper1.55ch01	5228759	G	A	G	CA01g03330	mRNA.CA01g03330:Intron	Intron	Acetylornithine aminotransferase, putative	59.59	TGGAGAACGTTAACGACCCAA	55.11	TGTGCTGATTAACATTATTTCAGT	302	NlaIII	CATG	152, 150	302	2
Pepper1.55ch01	5228759	G	A	G	CA01g03330	mRNA.CA01g03330:Intron	Intron	Acetylornithine aminotransferase, putative	59.59	TGGAGAACGTTAACGACCCAA	55.11	TGTGCTGATTAACATTATTTCAGT	302	PciI	ACATGT	148, 154	302	6
Pepper1.55ch01	5228759	G	A	G	CA01g03330	mRNA.CA01g03330:Intron	Intron	Acetylornithine aminotransferase, putative	59.59	TTGGAGAACGTTAACGACCCA	55.11	TGTGCTGATTAACATTATTTCAGT	303	CviAlI	CATG	150, 153	303	3
Pepper1.55ch01	5228759	G	A	G	CA01g03330	mRNA.CA01g03330:Intron	Intron	Acetylornithine aminotransferase, putative	59.59	TTGGAGAACGTTAACGACCCA	55.11	TGTGCTGATTAACATTATTTCAGT	303	FatI	CATG	149, 154	303	5
Pepper1.55ch01	5228759	G	A	G	CA01g03330	mRNA.CA01g03330:Intron	Intron	Acetylornithine aminotransferase, putative	59.59	TTGGAGAACGTTAACGACCCA	55.11	TGTGCTGATTAACATTATTTCAGT	303	NlaIII	CATG	153, 150	303	3
Pepper1.55ch01	5228759	G	A	G	CA01g03330	mRNA.CA01g03330:Intron	Intron	Acetylornithine aminotransferase, putative	59.59	TTGGAGAACGTTAACGACCCA	55.11	TGTGCTGATTAACATTATTTCAGT	303	PciI	ACATGT	149, 154	303	5
Pepper1.55ch01	5231936	A	G	A	CA01g03330	mRNA.CA01g03330:CDS	CDS	Acetylornithine aminotransferase, putative	60.03	AGAGCTGACCTGAGGGAGAG	59.68	TCTCTTTCGGGTTCGGGTTC	378	HpaII	CCGG	378	296, 82	214
Pepper1.55ch01	5231936	A	G	A	CA01g03330	mRNA.CA01g03330:CDS	CDS	Acetylornithine aminotransferase, putative	60.03	AGAGCTGACCTGAGGGAGAG	59.68	TCTCTTTCGGGTTCGGGTTC	378	MspI	CCGG	378	296, 82	214
Pepper1.55ch01	5231936	A	G	A	CA01g03330	mRNA.CA01g03330:CDS	CDS	Acetylornithine aminotransferase, putative	60.03	AGAGCTGACCTGAGGGAGAG	59.68	TCTCTTTCGGGTTCGGGTTC	378	NaeI	GCCGGC	378	297, 81	216
Pepper1.55ch01	5231936	A	G	A	CA01g03330	mRNA.CA01g03330:CDS	CDS	Acetylornithine aminotransferase, putative	60.03	AGAGCTGACCTGAGGGAGAG	59.68	TCTCTTTCGGGTTCGGGTTC	378	NgoM.	GCCGGC	378	295, 83	212
Pepper1.55ch01	5231936	A	G	A	CA01g03330	mRNA.CA01g03330:CDS	CDS	Acetylornithine aminotransferase, putative	60.03	GAGCTGACCTGAGGGAGAGA	59.68	TCTCTTTCGGGTTCGGGTTC	377	HpaII	CCGG	377	295, 82	213
Pepper1.55ch01	5231936	A	G	A	CA01g03330	mRNA.CA01g03330:CDS	CDS	Acetylornithine aminotransferase, putative	60.03	GAGCTGACCTGAGGGAGAGA	59.68	TCTCTTTCGGGTTCGGGTTC	377	MspI	CCGG	377	295, 82	213
Pepper1.55ch01	5231936	A	G	A	CA01g03330	mRNA.CA01g03330:CDS	CDS	Acetylornithine aminotransferase, putative	60.03	GAGCTGACCTGAGGGAGAGA	59.68	TCTCTTTCGGGTTCGGGTTC	377	NaeI	GCCGGC	377	296, 81	215
Pepper1.55ch01	5231936	A	G	A	CA01g03330	mRNA.CA01g03330:CDS	CDS	Acetylornithine aminotransferase, putative	60.03	GAGCTGACCTGAGGGAGAGA	59.68	TCTCTTTCGGGTTCGGGTTC	377	NgoM.	GCCGGC	377	294, 83	211
Pepper1.55ch01	5231936	A	G	A	CA01g03330	mRNA.CA01g03330:CDS	CDS	Acetylornithine aminotransferase, putative	60.03	GAGAGCTGACCTGAGGGAGA	59.68	TCTCTTTCGGGTTCGGGTTC	379	HpaII	CCGG	379	297, 82	215
Pepper1.55ch01	5231936	A	G	A	CA01g03330	mRNA.CA01g03330:CDS	CDS	Acetylornithine aminotransferase, putative	60.03	GAGAGCTGACCTGAGGGAGA	59.68	TCTCTTTCGGGTTCGGGTTC	379	MspI	CCGG	379	297, 82	215
Pepper1.55ch01	5231936	A	G	A	CA01g03330	mRNA.CA01g03330:CDS	CDS	Acetylornithine aminotransferase, putative	60.03	GAGAGCTGACCTGAGGGAGA	59.68	TCTCTTTCGGGTTCGGGTTC	379	NaeI	GCCGGC	379	298, 81	217
Pepper1.55ch01	5231936	A	G	A	CA01g03330	mRNA.CA01g03330:CDS	CDS	Acetylornithine aminotransferase, putative	60.03	GAGAGCTGACCTGAGGGAGA	59.68	TCTCTTTCGGGTTCGGGTTC	379	NgoM.	GCCGGC	379	296, 83	213
Pepper1.55ch01	5251067	T	C	T	CA01g03340	mRNA.CA01g03340:CDS	CDS	F-box family protein	59.02	AGAGCTGCTTCTTCTGCTGA	59.72	ACCACCACTTTCACAACTCCA	600	HaeIII	GGCC	600	129, 471	342
Pepper1.55ch01	5251067	T	C	T	CA01g03340	mRNA.CA01g03340:CDS	CDS	F-box family protein	59.02	AGAGCTGCTTCTTCTGCTGA	59.72	ACCACCACTTTCACAACTCCA	600	PhoI	GGCC	600	129, 471	342
Pepper1.55ch01	5251067	T	C	T	CA01g03340	mRNA.CA01g03340:CDS	CDS	F-box family protein	59.44	AGAGCTGCTTCTTCTGCTGAT	59.72	ACCACCACTTTCACAACTCCA	600	HaeIII	GGCC	600	129, 471	342
Pepper1.55ch01	5251067	T	C	T	CA01g03340	mRNA.CA01g03340:CDS	CDS	F-box family protein	59.44	AGAGCTGCTTCTTCTGCTGAT	59.72	ACCACCACTTTCACAACTCCA	600	PhoI	GGCC	600	129, 471	342
Pepper1.55ch01	5251067	T	C	T	CA01g03340	mRNA.CA01g03340:CDS	CDS	F-box family protein	59.02	AGAGCTGCTTCTTCTGCTGA	57.95	CCACCACTTTCACAACTCCA	599	HaeIII	GGCC	599	129, 470	341
Pepper1.55ch01	5251067	T	C	T	CA01g03340	mRNA.CA01g03340:CDS	CDS	F-box family protein	59.02	AGAGCTGCTTCTTCTGCTGA	57.95	CCACCACTTTCACAACTCCA	599	PhoI	GGCC	599	129, 470	341
Pepper1.55ch01	5251188	G	A	G	CA01g03340	mRNA.CA01g03340:Intron	Intron	F-box family protein	59.02	AGAGCTGCTTCTTCTGCTGA	59.72	ACCACCACTTTCACAACTCCA	600	SspI	AATATT	600	250, 350	100
Pepper1.55ch01	5251188	G	A	G	CA01g03340	mRNA.CA01g03340:Intron	Intron	F-box family protein	59.44	AGAGCTGCTTCTTCTGCTGAT	59.72	ACCACCACTTTCACAACTCCA	600	SspI	AATATT	600	250, 350	100
Pepper1.55ch01	5251188	G	A	G	CA01g03340	mRNA.CA01g03340:Intron	Intron	F-box family protein	59.02	AGAGCTGCTTCTTCTGCTGA	57.95	CCACCACTTTCACAACTCCA	599	SspI	AATATT	599	250, 349	99
Pepper1.55ch01	5252338	G	A	G	CA01g03340	mRNA.CA01g03340:Intron	Intron	F-box family protein	59.97	CTTGGCGATTACGGGCATTG	60.46	CCGCGTCGTATCCTCCAAAA	320	BclI	TGATCA	320	201, 119	82
Pepper1.55ch01	5252338	G	A	G	CA01g03340	mRNA.CA01g03340:Intron	Intron	F-box family protein	59.96	TCTTCAAGTGGCTTGGCGAT	60.46	CCGCGTCGTATCCTCCAAAA	331	BclI	TGATCA	331	212, 119	93
Pepper1.55ch01	5252338	G	A	G	CA01g03340	mRNA.CA01g03340:Intron	Intron	F-box family protein	59.96	ATCTTCAAGTGGCTTGGCGA	60.46	CCGCGTCGTATCCTCCAAAA	332	BclI	TGATCA	332	213, 119	94
Pepper1.55ch01	5260919	G	A	G	CA01g03350	mRNA.CA01g03350:Intron	Intron	PREDICTED: lysophospholipid acyltransferase 2-like [Solanum tuberosum]	60.25	GCTTTGTCGACGGTATTGCG	59.83	CCAAATTTGAGACCGCGCAT	506	BstZ17I	GTATAC	506	308, 198	110
Pepper1.55ch01	5260919	G	A	G	CA01g03350	mRNA.CA01g03350:Intron	Intron	PREDICTED: lysophospholipid acyltransferase 2-like [Solanum tuberosum]	60.25	GCTTTGTCGACGGTATTGCG	59.83	CCAAATTTGAGACCGCGCAT	506	NsiI	ATGCAT	312, 194	506	118
Pepper1.55ch01	5260919	G	A	G	CA01g03350	mRNA.CA01g03350:Intron	Intron	PREDICTED: lysophospholipid acyltransferase 2-like [Solanum tuberosum]	60.25	GCTTTGTCGACGGTATTGCG	59.83	CCAAATTTGAGACCGCGCAT	506	PciI	ACATGT	506	310, 196	114
Pepper1.55ch01	5260919	G	A	G	CA01g03350	mRNA.CA01g03350:Intron	Intron	PREDICTED: lysophospholipid acyltransferase 2-like [Solanum tuberosum]	60.25	GCTTTGTCGACGGTATTGCG	60.18	CTCCAAATTTGAGACCGCGC	508	BstZ17I	GTATAC	508	308, 200	108
Pepper1.55ch01	5260919	G	A	G	CA01g03350	mRNA.CA01g03350:Intron	Intron	PREDICTED: lysophospholipid acyltransferase 2-like [Solanum tuberosum]	60.25	GCTTTGTCGACGGTATTGCG	60.18	CTCCAAATTTGAGACCGCGC	508	NsiI	ATGCAT	312, 196	508	116
Pepper1.55ch01	5260919	G	A	G	CA01g03350	mRNA.CA01g03350:Intron	Intron	PREDICTED: lysophospholipid acyltransferase 2-like [Solanum tuberosum]	60.25	GCTTTGTCGACGGTATTGCG	60.18	CTCCAAATTTGAGACCGCGC	508	PciI	ACATGT	508	310, 198	112
Pepper1.55ch01	5260919	G	A	G	CA01g03350	mRNA.CA01g03350:Intron	Intron	PREDICTED: lysophospholipid acyltransferase 2-like [Solanum tuberosum]	59.68	TGGTGCTTTGTCGACGGTAT	59.83	CCAAATTTGAGACCGCGCAT	510	BstZ17I	GTATAC	510	312, 198	114
Pepper1.55ch01	5260919	G	A	G	CA01g03350	mRNA.CA01g03350:Intron	Intron	PREDICTED: lysophospholipid acyltransferase 2-like [Solanum tuberosum]	59.68	TGGTGCTTTGTCGACGGTAT	59.83	CCAAATTTGAGACCGCGCAT	510	NsiI	ATGCAT	316, 194	510	122
Pepper1.55ch01	5260919	G	A	G	CA01g03350	mRNA.CA01g03350:Intron	Intron	PREDICTED: lysophospholipid acyltransferase 2-like [Solanum tuberosum]	59.68	TGGTGCTTTGTCGACGGTAT	59.83	CCAAATTTGAGACCGCGCAT	510	PciI	ACATGT	510	314, 196	118
Pepper1.55ch01	5267348	T	A	T	CA01g03350	mRNA.CA01g03350:Intron	Intron	PREDICTED: lysophospholipid acyltransferase 2-like [Solanum tuberosum]	59.61	TTCGTGTGCCCTTACTCGTT	60.03	TTGGCCAAGACACAACCACT	380	DraI	TTTAAA	60, 320	380	260
Pepper1.55ch01	5267348	T	A	T	CA01g03350	mRNA.CA01g03350:Intron	Intron	PREDICTED: lysophospholipid acyltransferase 2-like [Solanum tuberosum]	59.61	TTCGTGTGCCCTTACTCGTT	60.03	TTGGCCAAGACACAACCACT	380	DraI	TTTAAA	380	59, 321	262
Pepper1.55ch01	5282101	A	G	A	CA01g03360	mRNA.CA01g03360:Intron	Intron	BAG-domain protein 1 / regulator of cell death	58.41	CGGAAACAACCTCTTGCAGA	59.36	CCACAAAATGGGGTCTAGGGA	522	HaeIII	GGCC	522	34, 488	454
Pepper1.55ch01	5282101	A	G	A	CA01g03360	mRNA.CA01g03360:Intron	Intron	BAG-domain protein 1 / regulator of cell death	58.41	CGGAAACAACCTCTTGCAGA	59.36	CCACAAAATGGGGTCTAGGGA	522	PhoI	GGCC	522	34, 488	454
Pepper1.55ch01	5282101	A	G	A	CA01g03360	mRNA.CA01g03360:Intron	Intron	BAG-domain protein 1 / regulator of cell death	58.41	CGGAAACAACCTCTTGCAGA	58.33	AAATGGGGTCTAGGGAACGT	517	HaeIII	GGCC	517	34, 483	449
Pepper1.55ch01	5282101	A	G	A	CA01g03360	mRNA.CA01g03360:Intron	Intron	BAG-domain protein 1 / regulator of cell death	58.41	CGGAAACAACCTCTTGCAGA	58.33	AAATGGGGTCTAGGGAACGT	517	PhoI	GGCC	517	34, 483	449
Pepper1.55ch01	5282101	A	G	A	CA01g03360	mRNA.CA01g03360:Intron	Intron	BAG-domain protein 1 / regulator of cell death	58.41	CGGAAACAACCTCTTGCAGA	59.19	ACGACGACAACATACCTAGCA	548	HaeIII	GGCC	548	34, 514	480
Pepper1.55ch01	5282101	A	G	A	CA01g03360	mRNA.CA01g03360:Intron	Intron	BAG-domain protein 1 / regulator of cell death	58.41	CGGAAACAACCTCTTGCAGA	59.19	ACGACGACAACATACCTAGCA	548	PhoI	GGCC	548	34, 514	480
Pepper1.55ch01	5282120	A	G	A	CA01g03360	mRNA.CA01g03360:Intron	Intron	BAG-domain protein 1 / regulator of cell death	59.18	CCTCTTGCAGAAATGCAGGG	59.36	CCACAAAATGGGGTCTAGGGA	513	AflII	CTTAAG	41, 472	513	431
Pepper1.55ch01	5282120	A	G	A	CA01g03360	mRNA.CA01g03360:Intron	Intron	BAG-domain protein 1 / regulator of cell death	59.18	CCTCTTGCAGAAATGCAGGG	58.33	AAATGGGGTCTAGGGAACGT	508	AflII	CTTAAG	41, 467	508	426
Pepper1.55ch01	5282120	A	G	A	CA01g03360	mRNA.CA01g03360:Intron	Intron	BAG-domain protein 1 / regulator of cell death	59.18	CCTCTTGCAGAAATGCAGGG	59.19	ACGACGACAACATACCTAGCA	539	AflII	CTTAAG	41, 498	539	457
Pepper1.55ch01	5295796	G	G	A	CA01g03370	mRNA.CA01g03370:CDS	CDS	Multidrug and toxin extrusion protein	60.18	ACCCCACTTAAGGCAACACC	59.59	AGCCATGGGAATGGAACCAA	387	AseI	ATTAAT	387	58, 329	271
Pepper1.55ch01	5295796	G	G	A	CA01g03370	mRNA.CA01g03370:CDS	CDS	Multidrug and toxin extrusion protein	60.18	ACCCCACTTAAGGCAACACC	59.54	TGTGGACAAGCTTTTGGTGC	365	AseI	ATTAAT	365	58, 307	249
Pepper1.55ch01	5295796	G	G	A	CA01g03370	mRNA.CA01g03370:CDS	CDS	Multidrug and toxin extrusion protein	60.18	ACCCCACTTAAGGCAACACC	59.25	GTGGACAAGCTTTTGGTGCT	364	AseI	ATTAAT	364	58, 306	248
Pepper1.55ch01	5302797	G	G	A	CA01g03380	mRNA.CA01g03380:Intron	Intron	Hexose transporter 1	60.32	GCGACGAAAGGGGTTTTGTG	59.89	TTCGCTTTTTCTCCCCGACA	600	Taq.I	TCGA	130, 470	600	340
Pepper1.55ch01	5302797	G	G	A	CA01g03380	mRNA.CA01g03380:Intron	Intron	Hexose transporter 1	60.32	GCGACGAAAGGGGTTTTGTG	59.76	AATTGAACGCGGCAAAGAGG	567	Taq.I	TCGA	130, 437	567	307
Pepper1.55ch01	5302797	G	G	A	CA01g03380	mRNA.CA01g03380:Intron	Intron	Hexose transporter 1	60.32	GCGACGAAAGGGGTTTTGTG	59.75	GGCAAAGAGGACGAGGCTAA	557	Taq.I	TCGA	130, 427	557	297
Pepper1.55ch01	5398575	C	T	C	CA01g03430	mRNA.CA01g03430:Intron	Intron	Adenosine 3'-phospho 5'-phosphosulfate transporter	60.32	CCCGAGGATCAGCATGTAGC	59.18	CACCACCTGTGTATCCGCTA	323	AluI	AGCT	191, 132	323	59
Pepper1.55ch01	5398575	C	T	C	CA01g03430	mRNA.CA01g03430:Intron	Intron	Adenosine 3'-phospho 5'-phosphosulfate transporter	60.32	GCCCGAGGATCAGCATGTAG	59.18	CACCACCTGTGTATCCGCTA	324	AluI	AGCT	192, 132	324	60
Pepper1.55ch01	5399490	G	G	A	CA01g03430	mRNA.CA01g03430:Intron	Intron	Adenosine 3'-phospho 5'-phosphosulfate transporter	55.59	TCAGCTATGGGTGGTATTTTAC	57.48	ACAAATCCAGATAGATTGGCCA	317	AseI	ATTAAT	317	250, 67	183
Pepper1.55ch01	5399490	G	G	A	CA01g03430	mRNA.CA01g03430:Intron	Intron	Adenosine 3'-phospho 5'-phosphosulfate transporter	56.32	TTCAGCTATGGGTGGTATTTTAC	57.48	ACAAATCCAGATAGATTGGCCA	318	AseI	ATTAAT	318	251, 67	184
Pepper1.55ch01	5399490	G	G	A	CA01g03430	mRNA.CA01g03430:Intron	Intron	Adenosine 3'-phospho 5'-phosphosulfate transporter	55.59	TCAGCTATGGGTGGTATTTTAC	58.99	CCTACAAATCCAGATAGATTGGCC	320	AseI	ATTAAT	320	250, 70	180
Pepper1.55ch01	5413380	T	T	C	CA01g03440	mRNA.CA01g03440:CDS	CDS	Detected protein of unknown function	59.93	GGCTGAATAGAGCGGAATGGA	60.61	GGTTGGGATTGCTCAGCCTT	319	Taq.I	TCGA	319	289, 30	259
Pepper1.55ch01	5413380	T	T	C	CA01g03440	mRNA.CA01g03440:CDS	CDS	Detected protein of unknown function	60.2	TGGCTGAATAGAGCGGAATGG	60.61	GGTTGGGATTGCTCAGCCTT	320	Taq.I	TCGA	320	290, 30	260
Pepper1.55ch01	5413380	T	T	C	CA01g03440	mRNA.CA01g03440:CDS	CDS	Detected protein of unknown function	59.65	CTGCCCTGTGGTTCTAAAGGA	60.61	GGTTGGGATTGCTCAGCCTT	432	Taq.I	TCGA	432	402, 30	372
Pepper1.55ch01	5414466	G	G	A	CA01g03440	mRNA.CA01g03440:Intron	Intron	Detected protein of unknown function	60.14	ACTCCCTTTTCATTTGGTGAGTCT	59.99	TCACAGAGCTATTGCAGGAAACT	300	HhaI	GCGC	117, 183	300	66
Pepper1.55ch01	5414466	G	G	A	CA01g03440	mRNA.CA01g03440:Intron	Intron	Detected protein of unknown function	60.14	ACTCCCTTTTCATTTGGTGAGTCT	59.99	TCACAGAGCTATTGCAGGAAACT	300	HinP1I	GCGC	115, 185	300	70
Pepper1.55ch01	5414466	G	G	A	CA01g03440	mRNA.CA01g03440:Intron	Intron	Detected protein of unknown function	58.85	ACTCCCTTTTCATTTGGTGAGTC	59.99	TCACAGAGCTATTGCAGGAAACT	300	HhaI	GCGC	117, 183	300	66
Pepper1.55ch01	5414466	G	G	A	CA01g03440	mRNA.CA01g03440:Intron	Intron	Detected protein of unknown function	58.85	ACTCCCTTTTCATTTGGTGAGTC	59.99	TCACAGAGCTATTGCAGGAAACT	300	HinP1I	GCGC	115, 185	300	70
Pepper1.55ch01	5414466	G	G	A	CA01g03440	mRNA.CA01g03440:Intron	Intron	Detected protein of unknown function	57.82	ACTCCCTTTTCATTTGGTGAGT	59.99	TCACAGAGCTATTGCAGGAAACT	300	HhaI	GCGC	117, 183	300	66
Pepper1.55ch01	5414466	G	G	A	CA01g03440	mRNA.CA01g03440:Intron	Intron	Detected protein of unknown function	57.82	ACTCCCTTTTCATTTGGTGAGT	59.99	TCACAGAGCTATTGCAGGAAACT	300	HinP1I	GCGC	115, 185	300	70
Pepper1.55ch01	5415699	G	G	A	CA01g03440	mRNA.CA01g03440:Intron	Intron	Detected protein of unknown function	59.75	TTCTGGTTGCACCTATCGGG	59.89	TTCCCTCCCTGTTGCACTTC	406	BstUI	CGCG	100, 306	406	206
Pepper1.55ch01	5415699	G	G	A	CA01g03440	mRNA.CA01g03440:Intron	Intron	Detected protein of unknown function	59.75	TTCTGGTTGCACCTATCGGG	59.89	TTCCCTCCCTGTTGCACTTC	406	MluI	ACGCGT	98, 308	406	210
Pepper1.55ch01	5415699	G	G	A	CA01g03440	mRNA.CA01g03440:Intron	Intron	Detected protein of unknown function	59.75	TTCTGGTTGCACCTATCGGG	59.89	TTCCCTCCCTGTTGCACTTC	406	PmlI	CACGTG	406	101, 305	204
Pepper1.55ch01	5415699	G	G	A	CA01g03440	mRNA.CA01g03440:Intron	Intron	Detected protein of unknown function	59.75	TTCTGGTTGCACCTATCGGG	59.89	CCCTCCCTGTTGCACTTCTT	404	BstUI	CGCG	100, 304	404	204
Pepper1.55ch01	5415699	G	G	A	CA01g03440	mRNA.CA01g03440:Intron	Intron	Detected protein of unknown function	59.75	TTCTGGTTGCACCTATCGGG	59.89	CCCTCCCTGTTGCACTTCTT	404	MluI	ACGCGT	98, 306	404	208
Pepper1.55ch01	5415699	G	G	A	CA01g03440	mRNA.CA01g03440:Intron	Intron	Detected protein of unknown function	59.75	TTCTGGTTGCACCTATCGGG	59.89	CCCTCCCTGTTGCACTTCTT	404	PmlI	CACGTG	404	101, 303	202
Pepper1.55ch01	5415699	G	G	A	CA01g03440	mRNA.CA01g03440:Intron	Intron	Detected protein of unknown function	59.75	TTCTGGTTGCACCTATCGGG	59.82	GGCCTAGTCTCAGCTTGACC	315	BstUI	CGCG	100, 215	315	115
Pepper1.55ch01	5415699	G	G	A	CA01g03440	mRNA.CA01g03440:Intron	Intron	Detected protein of unknown function	59.75	TTCTGGTTGCACCTATCGGG	59.82	GGCCTAGTCTCAGCTTGACC	315	MluI	ACGCGT	98, 217	315	119
Pepper1.55ch01	5415699	G	G	A	CA01g03440	mRNA.CA01g03440:Intron	Intron	Detected protein of unknown function	59.75	TTCTGGTTGCACCTATCGGG	59.82	GGCCTAGTCTCAGCTTGACC	315	PmlI	CACGTG	315	101, 214	113
Pepper1.55ch01	5417297	C	C	T	CA01g03440	mRNA.CA01g03440:Intron	Intron	Detected protein of unknown function	60.04	TGCAGTGCATGAGCTAGCTT	60.04	GGCAAGTCAAACAGAAGCGG	315	HpaII	CCGG	122, 193	315	71
Pepper1.55ch01	5417297	C	C	T	CA01g03440	mRNA.CA01g03440:Intron	Intron	Detected protein of unknown function	60.04	TGCAGTGCATGAGCTAGCTT	60.04	GGCAAGTCAAACAGAAGCGG	315	MspI	CCGG	122, 193	315	71
Pepper1.55ch01	5417297	C	C	T	CA01g03440	mRNA.CA01g03440:Intron	Intron	Detected protein of unknown function	60.39	ATACGAGCCAATGCAGTGCA	60.04	GGCAAGTCAAACAGAAGCGG	326	HpaII	CCGG	133, 193	326	60
Pepper1.55ch01	5417297	C	C	T	CA01g03440	mRNA.CA01g03440:Intron	Intron	Detected protein of unknown function	60.39	ATACGAGCCAATGCAGTGCA	60.04	GGCAAGTCAAACAGAAGCGG	326	MspI	CCGG	133, 193	326	60
Pepper1.55ch01	5417297	C	C	T	CA01g03440	mRNA.CA01g03440:Intron	Intron	Detected protein of unknown function	59.34	GCAGTGCATGAGCTAGCTTC	60.04	GGCAAGTCAAACAGAAGCGG	314	HpaII	CCGG	121, 193	314	72
Pepper1.55ch01	5417297	C	C	T	CA01g03440	mRNA.CA01g03440:Intron	Intron	Detected protein of unknown function	59.34	GCAGTGCATGAGCTAGCTTC	60.04	GGCAAGTCAAACAGAAGCGG	314	MspI	CCGG	121, 193	314	72
Pepper1.55ch01	5419570	T	T	C	CA01g03450	mRNA.CA01g03450:CDS	CDS	At1g64810	59.96	ACGATGGGTGTCTAGGTCCA	60.04	GTCGCAGAAGCTTCCACTCT	311	EcoR.	GATATC	131, 180	311	49
Pepper1.55ch01	5419570	T	T	C	CA01g03450	mRNA.CA01g03450:CDS	CDS	At1g64810	59.96	ACGATGGGTGTCTAGGTCCA	60.04	AGTCGCAGAAGCTTCCACTC	312	EcoR.	GATATC	131, 181	312	50
Pepper1.55ch01	5419570	T	T	C	CA01g03450	mRNA.CA01g03450:CDS	CDS	At1g64810	60.11	CCGTTCAAAAGCACGATGGG	60.04	GTCGCAGAAGCTTCCACTCT	323	EcoR.	GATATC	143, 180	323	37
Pepper1.55ch01	5428610	T	G	T	CA01g03460	mRNA.CA01g03460:Intron	Intron	PREDICTED: NADH dehydrogenase [ubiquinone] 1 alpha subcomplex subunit 8-B-like [Cucumis sativus]	59.37	ACTGAAACGCTGTTACTCCTCT	59.83	GTTCGATGTTTGCGTGGAGG	380	BspHI	TCATGA	380	89, 291	202
Pepper1.55ch01	5428610	T	G	T	CA01g03460	mRNA.CA01g03460:Intron	Intron	PREDICTED: NADH dehydrogenase [ubiquinone] 1 alpha subcomplex subunit 8-B-like [Cucumis sativus]	59.37	ACTGAAACGCTGTTACTCCTCT	59.83	GTTCGATGTTTGCGTGGAGG	380	CviAlI	CATG	380	90, 290	200
Pepper1.55ch01	5428610	T	G	T	CA01g03460	mRNA.CA01g03460:Intron	Intron	PREDICTED: NADH dehydrogenase [ubiquinone] 1 alpha subcomplex subunit 8-B-like [Cucumis sativus]	59.37	ACTGAAACGCTGTTACTCCTCT	59.83	GTTCGATGTTTGCGTGGAGG	380	FatI	CATG	380	89, 291	202
Pepper1.55ch01	5428610	T	G	T	CA01g03460	mRNA.CA01g03460:Intron	Intron	PREDICTED: NADH dehydrogenase [ubiquinone] 1 alpha subcomplex subunit 8-B-like [Cucumis sativus]	59.37	ACTGAAACGCTGTTACTCCTCT	59.83	GTTCGATGTTTGCGTGGAGG	380	NlaIII	CATG	380	93, 287	194
Pepper1.55ch01	5428610	T	G	T	CA01g03460	mRNA.CA01g03460:Intron	Intron	PREDICTED: NADH dehydrogenase [ubiquinone] 1 alpha subcomplex subunit 8-B-like [Cucumis sativus]	59.37	ACTGAAACGCTGTTACTCCTCT	60.18	TGTTTGCGTGGAGGGATTGT	374	BspHI	TCATGA	374	89, 285	196
Pepper1.55ch01	5428610	T	G	T	CA01g03460	mRNA.CA01g03460:Intron	Intron	PREDICTED: NADH dehydrogenase [ubiquinone] 1 alpha subcomplex subunit 8-B-like [Cucumis sativus]	59.37	ACTGAAACGCTGTTACTCCTCT	60.18	TGTTTGCGTGGAGGGATTGT	374	CviAlI	CATG	374	90, 284	194
Pepper1.55ch01	5428610	T	G	T	CA01g03460	mRNA.CA01g03460:Intron	Intron	PREDICTED: NADH dehydrogenase [ubiquinone] 1 alpha subcomplex subunit 8-B-like [Cucumis sativus]	59.37	ACTGAAACGCTGTTACTCCTCT	60.18	TGTTTGCGTGGAGGGATTGT	374	FatI	CATG	374	89, 285	196
Pepper1.55ch01	5428610	T	G	T	CA01g03460	mRNA.CA01g03460:Intron	Intron	PREDICTED: NADH dehydrogenase [ubiquinone] 1 alpha subcomplex subunit 8-B-like [Cucumis sativus]	59.37	ACTGAAACGCTGTTACTCCTCT	60.18	TGTTTGCGTGGAGGGATTGT	374	NlaIII	CATG	374	93, 281	188
Pepper1.55ch01	5428610	T	G	T	CA01g03460	mRNA.CA01g03460:Intron	Intron	PREDICTED: NADH dehydrogenase [ubiquinone] 1 alpha subcomplex subunit 8-B-like [Cucumis sativus]	57.97	ACTGAAACGCTGTTACTCCTC	59.83	GTTCGATGTTTGCGTGGAGG	380	BspHI	TCATGA	380	89, 291	202
Pepper1.55ch01	5428610	T	G	T	CA01g03460	mRNA.CA01g03460:Intron	Intron	PREDICTED: NADH dehydrogenase [ubiquinone] 1 alpha subcomplex subunit 8-B-like [Cucumis sativus]	57.97	ACTGAAACGCTGTTACTCCTC	59.83	GTTCGATGTTTGCGTGGAGG	380	CviAlI	CATG	380	90, 290	200
Pepper1.55ch01	5428610	T	G	T	CA01g03460	mRNA.CA01g03460:Intron	Intron	PREDICTED: NADH dehydrogenase [ubiquinone] 1 alpha subcomplex subunit 8-B-like [Cucumis sativus]	57.97	ACTGAAACGCTGTTACTCCTC	59.83	GTTCGATGTTTGCGTGGAGG	380	FatI	CATG	380	89, 291	202
Pepper1.55ch01	5428610	T	G	T	CA01g03460	mRNA.CA01g03460:Intron	Intron	PREDICTED: NADH dehydrogenase [ubiquinone] 1 alpha subcomplex subunit 8-B-like [Cucumis sativus]	57.97	ACTGAAACGCTGTTACTCCTC	59.83	GTTCGATGTTTGCGTGGAGG	380	NlaIII	CATG	380	93, 287	194
Pepper1.55ch01	5428949	C	C	T	CA01g03460	mRNA.CA01g03460:Intron	Intron	PREDICTED: NADH dehydrogenase [ubiquinone] 1 alpha subcomplex subunit 8-B-like [Cucumis sativus]	59.37	ACTGAAACGCTGTTACTCCTCT	59.34	AGCAAGTAGATAATGCCTTCTCCT	470	AluI	AGCT	431, 39	470	392
Pepper1.55ch01	5428949	C	C	T	CA01g03460	mRNA.CA01g03460:Intron	Intron	PREDICTED: NADH dehydrogenase [ubiquinone] 1 alpha subcomplex subunit 8-B-like [Cucumis sativus]	59.37	ACTGAAACGCTGTTACTCCTCT	59.34	AGCAAGTAGATAATGCCTTCTCCT	470	HindIII	AAGCTT	429, 41	470	388
Pepper1.55ch01	5428949	C	C	T	CA01g03460	mRNA.CA01g03460:Intron	Intron	PREDICTED: NADH dehydrogenase [ubiquinone] 1 alpha subcomplex subunit 8-B-like [Cucumis sativus]	59.37	ACTGAAACGCTGTTACTCCTCT	58.03	GCAAGTAGATAATGCCTTCTCCT	469	AluI	AGCT	431, 38	469	393
Pepper1.55ch01	5428949	C	C	T	CA01g03460	mRNA.CA01g03460:Intron	Intron	PREDICTED: NADH dehydrogenase [ubiquinone] 1 alpha subcomplex subunit 8-B-like [Cucumis sativus]	59.37	ACTGAAACGCTGTTACTCCTCT	58.03	GCAAGTAGATAATGCCTTCTCCT	469	HindIII	AAGCTT	429, 40	469	389
Pepper1.55ch01	5428949	C	C	T	CA01g03460	mRNA.CA01g03460:Intron	Intron	PREDICTED: NADH dehydrogenase [ubiquinone] 1 alpha subcomplex subunit 8-B-like [Cucumis sativus]	59.37	ACTGAAACGCTGTTACTCCTCT	58.03	AGCAAGTAGATAATGCCTTCTCC	470	AluI	AGCT	431, 39	470	392
Pepper1.55ch01	5428949	C	C	T	CA01g03460	mRNA.CA01g03460:Intron	Intron	PREDICTED: NADH dehydrogenase [ubiquinone] 1 alpha subcomplex subunit 8-B-like [Cucumis sativus]	59.37	ACTGAAACGCTGTTACTCCTCT	58.03	AGCAAGTAGATAATGCCTTCTCC	470	HindIII	AAGCTT	429, 41	470	388
Pepper1.55ch01	5553143	C	T	C	CA01g03520	mRNA.CA01g03520:Intron	Intron	PREDICTED: SPX domain-containing membrane protein At4g22990-like isoform X1 [Solanum tuberosum]	59.96	CCAGACCTCACTTGTGGCAT	60.03	GGTCTGGGGAGGGTGAAATG	408	AflII	CTTAAG	209, 199	408	10
Pepper1.55ch01	5553143	C	T	C	CA01g03520	mRNA.CA01g03520:Intron	Intron	PREDICTED: SPX domain-containing membrane protein At4g22990-like isoform X1 [Solanum tuberosum]	59.96	CCAGACCTCACTTGTGGCAT	60.03	GGTCTGGGGAGGGTGAAATG	408	AluI	AGCT	208, 200	408	8
Pepper1.55ch01	5553143	C	T	C	CA01g03520	mRNA.CA01g03520:Intron	Intron	PREDICTED: SPX domain-containing membrane protein At4g22990-like isoform X1 [Solanum tuberosum]	59.96	CCAGACCTCACTTGTGGCAT	60.03	GGTCTGGGGAGGGTGAAATG	408	HindIII	AAGCTT	206, 202	408	4
Pepper1.55ch01	5553143	C	T	C	CA01g03520	mRNA.CA01g03520:Intron	Intron	PREDICTED: SPX domain-containing membrane protein At4g22990-like isoform X1 [Solanum tuberosum]	59.96	CCAGACCTCACTTGTGGCAT	60.04	GGGAGGGTGAAATGTACGCA	402	AflII	CTTAAG	209, 193	402	16
Pepper1.55ch01	5553143	C	T	C	CA01g03520	mRNA.CA01g03520:Intron	Intron	PREDICTED: SPX domain-containing membrane protein At4g22990-like isoform X1 [Solanum tuberosum]	59.96	CCAGACCTCACTTGTGGCAT	60.04	GGGAGGGTGAAATGTACGCA	402	AluI	AGCT	208, 194	402	14
Pepper1.55ch01	5553143	C	T	C	CA01g03520	mRNA.CA01g03520:Intron	Intron	PREDICTED: SPX domain-containing membrane protein At4g22990-like isoform X1 [Solanum tuberosum]	59.96	CCAGACCTCACTTGTGGCAT	60.04	GGGAGGGTGAAATGTACGCA	402	HindIII	AAGCTT	206, 196	402	10
Pepper1.55ch01	5553143	C	T	C	CA01g03520	mRNA.CA01g03520:Intron	Intron	PREDICTED: SPX domain-containing membrane protein At4g22990-like isoform X1 [Solanum tuberosum]	59.89	CCCAAGGCAGTGGTAAGGTT	60.03	GGTCTGGGGAGGGTGAAATG	447	AflII	CTTAAG	248, 199	447	49
Pepper1.55ch01	5553143	C	T	C	CA01g03520	mRNA.CA01g03520:Intron	Intron	PREDICTED: SPX domain-containing membrane protein At4g22990-like isoform X1 [Solanum tuberosum]	59.89	CCCAAGGCAGTGGTAAGGTT	60.03	GGTCTGGGGAGGGTGAAATG	447	AluI	AGCT	247, 200	447	47
Pepper1.55ch01	5553143	C	T	C	CA01g03520	mRNA.CA01g03520:Intron	Intron	PREDICTED: SPX domain-containing membrane protein At4g22990-like isoform X1 [Solanum tuberosum]	59.89	CCCAAGGCAGTGGTAAGGTT	60.03	GGTCTGGGGAGGGTGAAATG	447	HindIII	AAGCTT	245, 202	447	43
Pepper1.55ch01	5553264	C	T	C	CA01g03520	mRNA.CA01g03520:Intron	Intron	PREDICTED: SPX domain-containing membrane protein At4g22990-like isoform X1 [Solanum tuberosum]	59.96	CCAGACCTCACTTGTGGCAT	60.03	GGTCTGGGGAGGGTGAAATG	408	HpaII	CCGG	329, 79	408	250
Pepper1.55ch01	5553264	C	T	C	CA01g03520	mRNA.CA01g03520:Intron	Intron	PREDICTED: SPX domain-containing membrane protein At4g22990-like isoform X1 [Solanum tuberosum]	59.96	CCAGACCTCACTTGTGGCAT	60.03	GGTCTGGGGAGGGTGAAATG	408	MspI	CCGG	329, 79	408	250
Pepper1.55ch01	5553264	C	T	C	CA01g03520	mRNA.CA01g03520:Intron	Intron	PREDICTED: SPX domain-containing membrane protein At4g22990-like isoform X1 [Solanum tuberosum]	59.96	CCAGACCTCACTTGTGGCAT	60.04	GGGAGGGTGAAATGTACGCA	402	HpaII	CCGG	329, 73	402	256
Pepper1.55ch01	5553264	C	T	C	CA01g03520	mRNA.CA01g03520:Intron	Intron	PREDICTED: SPX domain-containing membrane protein At4g22990-like isoform X1 [Solanum tuberosum]	59.96	CCAGACCTCACTTGTGGCAT	60.04	GGGAGGGTGAAATGTACGCA	402	MspI	CCGG	329, 73	402	256
Pepper1.55ch01	5553264	C	T	C	CA01g03520	mRNA.CA01g03520:Intron	Intron	PREDICTED: SPX domain-containing membrane protein At4g22990-like isoform X1 [Solanum tuberosum]	59.89	CCCAAGGCAGTGGTAAGGTT	60.03	GGTCTGGGGAGGGTGAAATG	447	HpaII	CCGG	368, 79	447	289
Pepper1.55ch01	5553264	C	T	C	CA01g03520	mRNA.CA01g03520:Intron	Intron	PREDICTED: SPX domain-containing membrane protein At4g22990-like isoform X1 [Solanum tuberosum]	59.89	CCCAAGGCAGTGGTAAGGTT	60.03	GGTCTGGGGAGGGTGAAATG	447	MspI	CCGG	368, 79	447	289
Pepper1.55ch01	5553804	A	G	A	CA01g03520	mRNA.CA01g03520:Intron	Intron	PREDICTED: SPX domain-containing membrane protein At4g22990-like isoform X1 [Solanum tuberosum]	59.54	CTCGCATCATGGTGACCTCT	59.04	GCAATGGTTGTGTAACACCCT	380	SnaBI	TACGTA	380	120, 260	140
Pepper1.55ch01	5553804	A	G	A	CA01g03520	mRNA.CA01g03520:Intron	Intron	PREDICTED: SPX domain-containing membrane protein At4g22990-like isoform X1 [Solanum tuberosum]	59.54	CTCGCATCATGGTGACCTCT	59.04	AGCAATGGTTGTGTAACACCC	381	SnaBI	TACGTA	381	120, 261	141
Pepper1.55ch01	5553804	A	G	A	CA01g03520	mRNA.CA01g03520:Intron	Intron	PREDICTED: SPX domain-containing membrane protein At4g22990-like isoform X1 [Solanum tuberosum]	59.54	CTCGCATCATGGTGACCTCT	60.03	GAGCAATGGTTGTGTAACACCC	382	SnaBI	TACGTA	382	120, 262	142
Pepper1.55ch01	5561607	G	G	A	CA01g03530	mRNA.CA01g03530:CDS	CDS	PREDICTED: protein HOTHEAD-like [Solanum tuberosum]	60.04	GAGCTGTCTGAATGCAGGGT	59.24	CTCCACTAGAAGGGATGCCC	560	SphI	GCATGC	320, 240	560	80
Pepper1.55ch01	5561607	G	G	A	CA01g03530	mRNA.CA01g03530:CDS	CDS	PREDICTED: protein HOTHEAD-like [Solanum tuberosum]	60.04	GAGTGGTGCCGTACAATGGA	59.24	CTCCACTAGAAGGGATGCCC	387	SphI	GCATGC	147, 240	387	93
Pepper1.55ch01	5561607	G	G	A	CA01g03530	mRNA.CA01g03530:CDS	CDS	PREDICTED: protein HOTHEAD-like [Solanum tuberosum]	60.04	GACTTGTGGAGGTCGGAGTG	59.24	CTCCACTAGAAGGGATGCCC	402	SphI	GCATGC	162, 240	402	78
Pepper1.55ch01	5604564	C	C	T	CA01g03560	mRNA.CA01g03560:CDS	CDS	TCP transcription factor 20	60.04	CGCCGGAGCAAATTGTGAAA	60.94	GATACCCGCTACATGTGCGG	301	BssHII	GCGCGC	135, 166	301	31
Pepper1.55ch01	5604564	C	C	T	CA01g03560	mRNA.CA01g03560:CDS	CDS	TCP transcription factor 20	60.04	CGCCGGAGCAAATTGTGAAA	60.94	GATACCCGCTACATGTGCGG	301	BstUI	CGCG	137, 164	301	27
Pepper1.55ch01	5604564	C	C	T	CA01g03560	mRNA.CA01g03560:CDS	CDS	TCP transcription factor 20	60.04	CGCCGGAGCAAATTGTGAAA	60.94	GGATACCCGCTACATGTGCG	302	BssHII	GCGCGC	135, 167	302	32
Pepper1.55ch01	5604564	C	C	T	CA01g03560	mRNA.CA01g03560:CDS	CDS	TCP transcription factor 20	60.04	CGCCGGAGCAAATTGTGAAA	60.94	GGATACCCGCTACATGTGCG	302	BstUI	CGCG	137, 165	302	28
Pepper1.55ch01	5604564	C	C	T	CA01g03560	mRNA.CA01g03560:CDS	CDS	TCP transcription factor 20	60.73	GTTGTCGCCGGAGCAAATTG	60.94	GATACCCGCTACATGTGCGG	306	BssHII	GCGCGC	140, 166	306	26
Pepper1.55ch01	5604564	C	C	T	CA01g03560	mRNA.CA01g03560:CDS	CDS	TCP transcription factor 20	60.73	GTTGTCGCCGGAGCAAATTG	60.94	GATACCCGCTACATGTGCGG	306	BstUI	CGCG	142, 164	306	22
Pepper1.55ch01	5910346	T	C	T	CA01g03720	mRNA.CA01g03720:CDS	CDS	PREDICTED: dentin sialophosphoprotein-like [Solanum tuberosum]	59.96	AGCCACTACTTCCTCGAGGT	60.11	AGTTACGCGGCAGAGACTTC	482	PciI	ACATGT	449, 33	482	416
Pepper1.55ch01	5910346	T	C	T	CA01g03720	mRNA.CA01g03720:CDS	CDS	PREDICTED: dentin sialophosphoprotein-like [Solanum tuberosum]	59.96	AGCCACTACTTCCTCGAGGT	60.11	GAAGTTACGCGGCAGAGACT	484	PciI	ACATGT	449, 35	484	414
Pepper1.55ch01	5910346	T	C	T	CA01g03720	mRNA.CA01g03720:CDS	CDS	PREDICTED: dentin sialophosphoprotein-like [Solanum tuberosum]	59.96	AGCCACTACTTCCTCGAGGT	60.11	AGAAGTTACGCGGCAGAGAC	485	PciI	ACATGT	449, 36	485	413
Pepper1.55ch01	5920689	T	C	T	CA01g03740	mRNA.CA01g03740:CDS	CDS	Xylem serine proteinase 1, putative	59.96	GTAGCCAAGGCCGCATAGAT	59.9	TTGCAGCAACGCACATTTCA	341	BfaI	CTAG	92, 249	341	157
Pepper1.55ch01	5920689	T	C	T	CA01g03740	mRNA.CA01g03740:CDS	CDS	Xylem serine proteinase 1, putative	59.96	GTAGCCAAGGCCGCATAGAT	59.9	TTGCAGCAACGCACATTTCA	341	BmtI	GCTAGC	95, 246	341	151
Pepper1.55ch01	5920689	T	C	T	CA01g03740	mRNA.CA01g03740:CDS	CDS	Xylem serine proteinase 1, putative	59.96	GTAGCCAAGGCCGCATAGAT	59.9	TTGCAGCAACGCACATTTCA	341	MscI	TGGCCA	341	91, 250	159
Pepper1.55ch01	5920689	T	C	T	CA01g03740	mRNA.CA01g03740:CDS	CDS	Xylem serine proteinase 1, putative	59.96	GTAGCCAAGGCCGCATAGAT	59.9	TTGCAGCAACGCACATTTCA	341	NheI	GCTAGC	91, 250	341	159
Pepper1.55ch01	5920689	T	C	T	CA01g03740	mRNA.CA01g03740:CDS	CDS	Xylem serine proteinase 1, putative	59.96	GTAGCCAAGGCCGCATAGAT	59.89	AAGGCACTAGCACAGGCTTT	461	BmtI	GCTAGC	95, 366	461	271
Pepper1.55ch01	5920689	T	C	T	CA01g03740	mRNA.CA01g03740:CDS	CDS	Xylem serine proteinase 1, putative	59.96	GTAGCCAAGGCCGCATAGAT	59.89	AAGGCACTAGCACAGGCTTT	461	MscI	TGGCCA	461	91, 370	279
Pepper1.55ch01	5920689	T	C	T	CA01g03740	mRNA.CA01g03740:CDS	CDS	Xylem serine proteinase 1, putative	59.96	GTAGCCAAGGCCGCATAGAT	59.89	AAGGCACTAGCACAGGCTTT	461	NheI	GCTAGC	91, 370	461	279
Pepper1.55ch01	5920689	T	C	T	CA01g03740	mRNA.CA01g03740:CDS	CDS	Xylem serine proteinase 1, putative	59.96	GTAGCCAAGGCCGCATAGAT	59.89	AAAGGCACTAGCACAGGCTT	462	BmtI	GCTAGC	95, 367	462	272
Pepper1.55ch01	5920689	T	C	T	CA01g03740	mRNA.CA01g03740:CDS	CDS	Xylem serine proteinase 1, putative	59.96	GTAGCCAAGGCCGCATAGAT	59.89	AAAGGCACTAGCACAGGCTT	462	MscI	TGGCCA	462	91, 371	280
Pepper1.55ch01	5920689	T	C	T	CA01g03740	mRNA.CA01g03740:CDS	CDS	Xylem serine proteinase 1, putative	59.96	GTAGCCAAGGCCGCATAGAT	59.89	AAAGGCACTAGCACAGGCTT	462	NheI	GCTAGC	91, 371	462	280
Pepper1.55ch01	5928641	G	T	G	CA01g03760	mRNA.CA01g03760:CDS	CDS	Subtilisin-like protease	60.04	TCAAGACCCTGCGGTGAATC	59.96	GTGTTCACCCCGATTGGTCT	430	HaeIII	GGCC	264, 166	430	98
Pepper1.55ch01	5928641	G	T	G	CA01g03760	mRNA.CA01g03760:CDS	CDS	Subtilisin-like protease	60.04	TCAAGACCCTGCGGTGAATC	59.96	GTGTTCACCCCGATTGGTCT	430	PhoI	GGCC	264, 166	430	98
Pepper1.55ch01	5928641	G	T	G	CA01g03760	mRNA.CA01g03760:CDS	CDS	Subtilisin-like protease	60.04	TCAAGACCCTGCGGTGAATC	59.96	AGTGTTCACCCCGATTGGTC	431	HaeIII	GGCC	264, 167	431	97
Pepper1.55ch01	5928641	G	T	G	CA01g03760	mRNA.CA01g03760:CDS	CDS	Subtilisin-like protease	60.04	TCAAGACCCTGCGGTGAATC	59.96	AGTGTTCACCCCGATTGGTC	431	PhoI	GGCC	264, 167	431	97
Pepper1.55ch01	5928641	G	T	G	CA01g03760	mRNA.CA01g03760:CDS	CDS	Subtilisin-like protease	60.04	TCAAGACCCTGCGGTGAATC	59.76	GATGTCTTTGCCACAGGTGC	320	HaeIII	GGCC	264, 56	320	208
Pepper1.55ch01	5928641	G	T	G	CA01g03760	mRNA.CA01g03760:CDS	CDS	Subtilisin-like protease	60.04	TCAAGACCCTGCGGTGAATC	59.76	GATGTCTTTGCCACAGGTGC	320	PhoI	GGCC	264, 56	320	208
Pepper1.55ch01	5929579	T	G	T	CA01g03760	mRNA.CA01g03760:CDS	CDS	Subtilisin-like protease	60.04	CCAGCTGCCTTTACTGCTCT	59.72	TGAAGATGGTGTCGATGTGCT	450	HhaI	GCGC	450	379, 71	308
Pepper1.55ch01	5929579	T	G	T	CA01g03760	mRNA.CA01g03760:CDS	CDS	Subtilisin-like protease	60.04	CCAGCTGCCTTTACTGCTCT	59.72	TGAAGATGGTGTCGATGTGCT	450	HinP1I	GCGC	450	377, 73	304
Pepper1.55ch01	5929579	T	G	T	CA01g03760	mRNA.CA01g03760:CDS	CDS	Subtilisin-like protease	60.04	CACTAGCGTTGCTTCCAGGA	59.72	TGAAGATGGTGTCGATGTGCT	326	HhaI	GCGC	326	255, 71	184
Pepper1.55ch01	5929579	T	G	T	CA01g03760	mRNA.CA01g03760:CDS	CDS	Subtilisin-like protease	60.04	CACTAGCGTTGCTTCCAGGA	59.72	TGAAGATGGTGTCGATGTGCT	326	HinP1I	GCGC	326	253, 73	180
Pepper1.55ch01	5929579	T	G	T	CA01g03760	mRNA.CA01g03760:CDS	CDS	Subtilisin-like protease	60.04	TCACTAGCGTTGCTTCCAGG	59.72	TGAAGATGGTGTCGATGTGCT	327	HhaI	GCGC	327	256, 71	185
Pepper1.55ch01	5929579	T	G	T	CA01g03760	mRNA.CA01g03760:CDS	CDS	Subtilisin-like protease	60.04	TCACTAGCGTTGCTTCCAGG	59.72	TGAAGATGGTGTCGATGTGCT	327	HinP1I	GCGC	327	254, 73	181
Pepper1.55ch01	6113863	G	A	G	CA01g03800	mRNA.CA01g03800:CDS	CDS	PREDICTED: subtilisin-like protease-like [Solanum tuberosum]	60.33	ACCATTTGCAGCCATGGGAT	60.04	CCCATGTTCTGCTGCAAACC	396	BstUI	CGCG	325, 71	396	254
Pepper1.55ch01	6113863	G	A	G	CA01g03800	mRNA.CA01g03800:CDS	CDS	PREDICTED: subtilisin-like protease-like [Solanum tuberosum]	60.33	ACCATTTGCAGCCATGGGAT	60.04	CCCATGTTCTGCTGCAAACC	396	FspI	TGCGCA	396	324, 72	252
Pepper1.55ch01	6113863	G	A	G	CA01g03800	mRNA.CA01g03800:CDS	CDS	PREDICTED: subtilisin-like protease-like [Solanum tuberosum]	60.33	ACCATTTGCAGCCATGGGAT	60.04	CACGCCTTTCCCATTGTTGG	430	BstUI	CGCG	325, 105	430	220
Pepper1.55ch01	6113863	G	A	G	CA01g03800	mRNA.CA01g03800:CDS	CDS	PREDICTED: subtilisin-like protease-like [Solanum tuberosum]	60.33	ACCATTTGCAGCCATGGGAT	60.04	CACGCCTTTCCCATTGTTGG	430	FspI	TGCGCA	430	324, 106	218
Pepper1.55ch01	6113863	G	A	G	CA01g03800	mRNA.CA01g03800:CDS	CDS	PREDICTED: subtilisin-like protease-like [Solanum tuberosum]	59.67	TGCAGCCATGGGATTCTTGA	60.04	CCCATGTTCTGCTGCAAACC	390	BstUI	CGCG	319, 71	390	248
Pepper1.55ch01	6113863	G	A	G	CA01g03800	mRNA.CA01g03800:CDS	CDS	PREDICTED: subtilisin-like protease-like [Solanum tuberosum]	59.67	TGCAGCCATGGGATTCTTGA	60.04	CCCATGTTCTGCTGCAAACC	390	FspI	TGCGCA	390	318, 72	246
Pepper1.55ch01	6114140	A	T	A	CA01g03800	mRNA.CA01g03800:CDS	CDS	PREDICTED: subtilisin-like protease-like [Solanum tuberosum]	60.03	GCTGATTGGAGCCAGGTCTT	60.04	TGGACCACTATTGCCTGCAG	582	MfeI	CAATTG	582	42, 540	498
Pepper1.55ch01	6114140	A	T	A	CA01g03800	mRNA.CA01g03800:CDS	CDS	PREDICTED: subtilisin-like protease-like [Solanum tuberosum]	60.03	AAGCTGATTGGAGCCAGGTC	60.04	TGGACCACTATTGCCTGCAG	584	MfeI	CAATTG	584	44, 540	496
Pepper1.55ch01	6114140	A	T	A	CA01g03800	mRNA.CA01g03800:CDS	CDS	PREDICTED: subtilisin-like protease-like [Solanum tuberosum]	60.03	GCTGATTGGAGCCAGGTCTT	59.96	AAGGTCTCGGATCTCCACCA	498	MfeI	CAATTG	498	42, 456	414
Pepper1.55ch01	6114375	G	T	G	CA01g03800	mRNA.CA01g03800:CDS	CDS	PREDICTED: subtilisin-like protease-like [Solanum tuberosum]	60.03	GCTGATTGGAGCCAGGTCTT	60.04	TGGACCACTATTGCCTGCAG	582	EcoR.	GATATC	582	281, 301	20
Pepper1.55ch01	6114375	G	T	G	CA01g03800	mRNA.CA01g03800:CDS	CDS	PREDICTED: subtilisin-like protease-like [Solanum tuberosum]	60.03	AAGCTGATTGGAGCCAGGTC	60.04	TGGACCACTATTGCCTGCAG	584	EcoR.	GATATC	584	283, 301	18
Pepper1.55ch01	6114375	G	T	G	CA01g03800	mRNA.CA01g03800:CDS	CDS	PREDICTED: subtilisin-like protease-like [Solanum tuberosum]	59.96	TGGTGAATGTTCCGACCCTG	60.04	TGGACCACTATTGCCTGCAG	390	EcoR.	GATATC	390	89, 301	212
Pepper1.55ch01	6163982	T	C	T	CA01g03920	mRNA.CA01g03920:Intron	Intron	Blue copper protein precursor, putative [Ricinus communis]	59.97	GTTGTGCGCGTCTTTCTTGT	59.9	TGTTGTTGCCATGGTTGCTG	410	PvuI	CGATCG	410	81, 329	248
Pepper1.55ch01	6163982	T	C	T	CA01g03920	mRNA.CA01g03920:Intron	Intron	Blue copper protein precursor, putative [Ricinus communis]	59.97	GTTGTGCGCGTCTTTCTTGT	59.9	TGTTGTTGCCATGGTTGCTG	410	Taq.I	TCGA	410	81, 329	248
Pepper1.55ch01	6163982	T	C	T	CA01g03920	mRNA.CA01g03920:Intron	Intron	Blue copper protein precursor, putative [Ricinus communis]	59.97	GTTGTGCGCGTCTTTCTTGT	60.11	TTACACAACTTGGGCTGCCA	329	BfuCI	GATC	329	78, 251	173
Pepper1.55ch01	6163982	T	C	T	CA01g03920	mRNA.CA01g03920:Intron	Intron	Blue copper protein precursor, putative [Ricinus communis]	59.97	GTTGTGCGCGTCTTTCTTGT	60.11	TTACACAACTTGGGCTGCCA	329	DpnI	GATC	329	80, 249	169
Pepper1.55ch01	6163982	T	C	T	CA01g03920	mRNA.CA01g03920:Intron	Intron	Blue copper protein precursor, putative [Ricinus communis]	59.97	GTTGTGCGCGTCTTTCTTGT	60.11	TTACACAACTTGGGCTGCCA	329	DpnII	GATC	329	78, 251	173
Pepper1.55ch01	6163982	T	C	T	CA01g03920	mRNA.CA01g03920:Intron	Intron	Blue copper protein precursor, putative [Ricinus communis]	59.97	GTTGTGCGCGTCTTTCTTGT	60.11	TTACACAACTTGGGCTGCCA	329	MboI	GATC	329	78, 251	173
Pepper1.55ch01	6163982	T	C	T	CA01g03920	mRNA.CA01g03920:Intron	Intron	Blue copper protein precursor, putative [Ricinus communis]	59.97	GTTGTGCGCGTCTTTCTTGT	60.11	TTACACAACTTGGGCTGCCA	329	PvuI	CGATCG	329	81, 248	167
Pepper1.55ch01	6163982	T	C	T	CA01g03920	mRNA.CA01g03920:Intron	Intron	Blue copper protein precursor, putative [Ricinus communis]	59.97	GTTGTGCGCGTCTTTCTTGT	60.11	TTACACAACTTGGGCTGCCA	329	Sau3AI	GATC	329	78, 251	173
Pepper1.55ch01	6163982	T	C	T	CA01g03920	mRNA.CA01g03920:Intron	Intron	Blue copper protein precursor, putative [Ricinus communis]	59.97	GTTGTGCGCGTCTTTCTTGT	60.11	TTACACAACTTGGGCTGCCA	329	Taq.I	TCGA	329	81, 248	167
Pepper1.55ch01	6163982	T	C	T	CA01g03920	mRNA.CA01g03920:Intron	Intron	Blue copper protein precursor, putative [Ricinus communis]	60.11	TATACACGTTGTGCGCGTCT	59.9	TGTTGTTGCCATGGTTGCTG	417	PvuI	CGATCG	417	88, 329	241
Pepper1.55ch01	6163982	T	C	T	CA01g03920	mRNA.CA01g03920:Intron	Intron	Blue copper protein precursor, putative [Ricinus communis]	60.11	TATACACGTTGTGCGCGTCT	59.9	TGTTGTTGCCATGGTTGCTG	417	Taq.I	TCGA	417	88, 329	241
Pepper1.55ch01	6168544	C	T	C	CA01g03930	mRNA.CA01g03930:CDS	CDS	C4-dicarboxylate transporter/malic acid transport family protein	60.18	CGCTCTCTTGCTCTGAGTCC	60.03	GGTGAGATGATGGGTTGGCA	373	CviQI	GTAC	373	238, 135	103
Pepper1.55ch01	6168544	C	T	C	CA01g03930	mRNA.CA01g03930:CDS	CDS	C4-dicarboxylate transporter/malic acid transport family protein	60.18	CGCTCTCTTGCTCTGAGTCC	60.03	GGTGAGATGATGGGTTGGCA	373	RsaI	GTAC	373	239, 134	105
Pepper1.55ch01	6168544	C	T	C	CA01g03930	mRNA.CA01g03930:CDS	CDS	C4-dicarboxylate transporter/malic acid transport family protein	60.18	CGCTCTCTTGCTCTGAGTCC	59.96	TCTTTTCCCTCCCGAAAGCC	339	CviQI	GTAC	339	238, 101	137
Pepper1.55ch01	6168544	C	T	C	CA01g03930	mRNA.CA01g03930:CDS	CDS	C4-dicarboxylate transporter/malic acid transport family protein	60.18	CGCTCTCTTGCTCTGAGTCC	59.96	TCTTTTCCCTCCCGAAAGCC	339	RsaI	GTAC	339	239, 100	139
Pepper1.55ch01	6176643	A	G	A	CA01g03940	mRNA.CA01g03940:Intron	Intron	PREDICTED: protein TPX2-like isoform X2 [Citrus sinensis]	60.54	GCAAACCGGACTCCTTGGAA	59.96	AGCCTTGGCGTGATTGGTAA	589	Taq.I	TCGA	589	537, 52	485
Pepper1.55ch01	6176643	A	G	A	CA01g03940	mRNA.CA01g03940:Intron	Intron	PREDICTED: protein TPX2-like isoform X2 [Citrus sinensis]	60.54	TTTCCAGCAAACCGGACTCC	59.96	AGCCTTGGCGTGATTGGTAA	595	Taq.I	TCGA	595	543, 52	491
Pepper1.55ch01	6176643	A	G	A	CA01g03940	mRNA.CA01g03940:Intron	Intron	PREDICTED: protein TPX2-like isoform X2 [Citrus sinensis]	60.54	GCAAACCGGACTCCTTGGAA	60.18	AAGTTGATGCCGTGTGACCA	570	Taq.I	TCGA	570	537, 33	504
Pepper1.55ch01	7076123	C	C	T	CA01g04250	mRNA.CA01g04250:CDS	CDS	PREDICTED: putative F-box protein At3g25750-like [Solanum lycopersicum]	60.04	TTGCGCCTCAAATTCCGTTG	60.03	TACCCGCCTTTTGGACCATC	599	BspEI	TCCGGA	262, 337	599	75
Pepper1.55ch01	7076123	C	C	T	CA01g04250	mRNA.CA01g04250:CDS	CDS	PREDICTED: putative F-box protein At3g25750-like [Solanum lycopersicum]	60.04	TTGCGCCTCAAATTCCGTTG	60.03	TACCCGCCTTTTGGACCATC	599	HpaII	CCGG	263, 336	599	73
Pepper1.55ch01	7076123	C	C	T	CA01g04250	mRNA.CA01g04250:CDS	CDS	PREDICTED: putative F-box protein At3g25750-like [Solanum lycopersicum]	60.04	TTGCGCCTCAAATTCCGTTG	60.03	TACCCGCCTTTTGGACCATC	599	MspI	CCGG	263, 336	599	73
Pepper1.55ch01	7076123	C	C	T	CA01g04250	mRNA.CA01g04250:CDS	CDS	PREDICTED: putative F-box protein At3g25750-like [Solanum lycopersicum]	60.04	GTTTGCGCCTCAAATTCCGT	59.96	ACACACCAGTCGCCAATGAT	417	BspEI	TCCGGA	264, 153	417	111
Pepper1.55ch01	7076123	C	C	T	CA01g04250	mRNA.CA01g04250:CDS	CDS	PREDICTED: putative F-box protein At3g25750-like [Solanum lycopersicum]	60.04	GTTTGCGCCTCAAATTCCGT	59.96	ACACACCAGTCGCCAATGAT	417	HpaII	CCGG	265, 152	417	113
Pepper1.55ch01	7076123	C	C	T	CA01g04250	mRNA.CA01g04250:CDS	CDS	PREDICTED: putative F-box protein At3g25750-like [Solanum lycopersicum]	60.04	GTTTGCGCCTCAAATTCCGT	59.96	ACACACCAGTCGCCAATGAT	417	MspI	CCGG	265, 152	417	113
Pepper1.55ch01	7076123	C	C	T	CA01g04250	mRNA.CA01g04250:CDS	CDS	PREDICTED: putative F-box protein At3g25750-like [Solanum lycopersicum]	60.04	GTTTGCGCCTCAAATTCCGT	59.96	ATGACACACCAGTCGCCAAT	420	BspEI	TCCGGA	264, 156	420	108
Pepper1.55ch01	7076123	C	C	T	CA01g04250	mRNA.CA01g04250:CDS	CDS	PREDICTED: putative F-box protein At3g25750-like [Solanum lycopersicum]	60.04	GTTTGCGCCTCAAATTCCGT	59.96	ATGACACACCAGTCGCCAAT	420	HpaII	CCGG	265, 155	420	110
Pepper1.55ch01	7076123	C	C	T	CA01g04250	mRNA.CA01g04250:CDS	CDS	PREDICTED: putative F-box protein At3g25750-like [Solanum lycopersicum]	60.04	GTTTGCGCCTCAAATTCCGT	59.96	ATGACACACCAGTCGCCAAT	420	MspI	CCGG	265, 155	420	110
Pepper1.55ch01	7324422	C	C	A	CA01g04390	mRNA.CA01g04390:CDS	CDS	Leucine rich repeat receptor kinase, putative	59.96	ATGATCCCAGGCAGTGCAAA	59.89	CCACAGTGCTGGACTTGAGT	451	MseI	TTAA	451	355, 96	259
Pepper1.55ch01	7324422	C	C	A	CA01g04390	mRNA.CA01g04390:CDS	CDS	Leucine rich repeat receptor kinase, putative	59.96	ATGATCCCAGGCAGTGCAAA	59.89	TCACGTACCCCTCTGTGTCT	570	MseI	TTAA	570	355, 215	140
Pepper1.55ch01	7324422	C	C	A	CA01g04390	mRNA.CA01g04390:CDS	CDS	Leucine rich repeat receptor kinase, putative	59.96	ATGATCCCAGGCAGTGCAAA	60.18	ACTCACGTACCCCTCTGTGT	572	MseI	TTAA	572	355, 217	138
Pepper1.55ch01	7501960	C	C	A	CA01g04560	mRNA.CA01g04560:CDS	CDS	Hsp70-interacting protein 1	63.2	CATGCCCCCAGGAAAGCCTC	59.96	GTTCTAGTGCTTGGTGGCCT	435	BseYI	CCCAGC	55, 380	435	325
Pepper1.55ch01	7501960	C	C	A	CA01g04560	mRNA.CA01g04560:CDS	CDS	Hsp70-interacting protein 1	63.2	CATGCCCCCAGGAAAGCCTC	59.96	AGTTCTAGTGCTTGGTGGCC	436	BseYI	CCCAGC	55, 381	436	326
Pepper1.55ch01	7501960	C	C	A	CA01g04560	mRNA.CA01g04560:CDS	CDS	Hsp70-interacting protein 1	63.2	CATGCCCCCAGGAAAGCCTC	60.11	AATGGGAGGCAGCTGCTAAG	556	BseYI	CCCAGC	55, 501	556	446
Pepper1.55ch01	7503615	A	A	G	CA01g04560	mRNA.CA01g04560:CDS	CDS	Hsp70-interacting protein 1	60.1	AGTCACCTCCACAGAAGGGT	59.82	GCTCCGGGTAGGTAAGTGTG	595	AluI	AGCT	595	163, 432	269
Pepper1.55ch01	7503849	A	A	C	CA01g04560	mRNA.CA01g04560:Intron	Intron	Hsp70-interacting protein 1	60.1	AGTCACCTCCACAGAAGGGT	59.96	AGCTCCGGGTAGGTAAGTGT	596	PsiI	TTATAA	397, 199	596	198
Pepper1.55ch01	7503849	A	A	C	CA01g04560	mRNA.CA01g04560:Intron	Intron	Hsp70-interacting protein 1	59.81	TCACCTCCACAGAAGGGTCT	59.96	AGCTCCGGGTAGGTAAGTGT	594	PsiI	TTATAA	395, 199	594	196
Pepper1.55ch01	7503849	A	A	C	CA01g04560	mRNA.CA01g04560:Intron	Intron	Hsp70-interacting protein 1	60.1	AGTCACCTCCACAGAAGGGT	59.82	GCTCCGGGTAGGTAAGTGTG	595	PsiI	TTATAA	397, 198	595	199
Pepper1.55ch01	7515804	G	G	A	CA01g04570	mRNA.CA01g04570:CDS	CDS	PREDICTED: lipid transfer-like protein VAS-like [Solanum tuberosum]	60.18	AGACACTCCCTCCGTTCCTT	59.76	GGTTTTTGTATGCAGCGGCT	558	HhaI	GCGC	507, 51	558	456
Pepper1.55ch01	7515804	G	G	A	CA01g04570	mRNA.CA01g04570:CDS	CDS	PREDICTED: lipid transfer-like protein VAS-like [Solanum tuberosum]	60.18	AGACACTCCCTCCGTTCCTT	59.76	GGTTTTTGTATGCAGCGGCT	558	HinP1I	GCGC	505, 53	558	452
Pepper1.55ch01	7515804	G	G	A	CA01g04570	mRNA.CA01g04570:CDS	CDS	PREDICTED: lipid transfer-like protein VAS-like [Solanum tuberosum]	60.18	AGACACTCCCTCCGTTCCTT	60.54	GGCTGCTCCAGGTTCAAGTT	542	HhaI	GCGC	507, 35	542	472
Pepper1.55ch01	7515804	G	G	A	CA01g04570	mRNA.CA01g04570:CDS	CDS	PREDICTED: lipid transfer-like protein VAS-like [Solanum tuberosum]	60.18	AGACACTCCCTCCGTTCCTT	60.54	GGCTGCTCCAGGTTCAAGTT	542	HinP1I	GCGC	505, 37	542	468
Pepper1.55ch01	7515804	G	G	A	CA01g04570	mRNA.CA01g04570:CDS	CDS	PREDICTED: lipid transfer-like protein VAS-like [Solanum tuberosum]	60.18	AGACACTCCCTCCGTTCCTT	59.4	TGGGTTTTTGTATGCAGCGG	560	HhaI	GCGC	507, 53	560	454
Pepper1.55ch01	7515804	G	G	A	CA01g04570	mRNA.CA01g04570:CDS	CDS	PREDICTED: lipid transfer-like protein VAS-like [Solanum tuberosum]	60.18	AGACACTCCCTCCGTTCCTT	59.4	TGGGTTTTTGTATGCAGCGG	560	HinP1I	GCGC	505, 55	560	450
Pepper1.55ch01	7547277	T	C	T	CA01g04580	mRNA.CA01g04580:Intron	Intron	PREDICTED: spindle assembly checkpoint component MAD1-like isoform X1 [Solanum tuberosum]	60.14	CGAGTCGTTCGGTAGCTTTCT	58.45	TGAACGACTCATCTCTGCCT	441	BfuCI	GATC	70, 371	441	301
Pepper1.55ch01	7547277	T	C	T	CA01g04580	mRNA.CA01g04580:Intron	Intron	PREDICTED: spindle assembly checkpoint component MAD1-like isoform X1 [Solanum tuberosum]	60.14	CGAGTCGTTCGGTAGCTTTCT	58.45	TGAACGACTCATCTCTGCCT	441	DpnI	GATC	72, 369	441	297
Pepper1.55ch01	7547277	T	C	T	CA01g04580	mRNA.CA01g04580:Intron	Intron	PREDICTED: spindle assembly checkpoint component MAD1-like isoform X1 [Solanum tuberosum]	60.14	CGAGTCGTTCGGTAGCTTTCT	58.45	TGAACGACTCATCTCTGCCT	441	DpnII	GATC	70, 371	441	301
Pepper1.55ch01	7547277	T	C	T	CA01g04580	mRNA.CA01g04580:Intron	Intron	PREDICTED: spindle assembly checkpoint component MAD1-like isoform X1 [Solanum tuberosum]	60.14	CGAGTCGTTCGGTAGCTTTCT	58.45	TGAACGACTCATCTCTGCCT	441	MboI	GATC	70, 371	441	301
Pepper1.55ch01	7547277	T	C	T	CA01g04580	mRNA.CA01g04580:Intron	Intron	PREDICTED: spindle assembly checkpoint component MAD1-like isoform X1 [Solanum tuberosum]	60.14	CGAGTCGTTCGGTAGCTTTCT	58.45	TGAACGACTCATCTCTGCCT	441	Sau3AI	GATC	70, 371	441	301
Pepper1.55ch01	7547277	T	C	T	CA01g04580	mRNA.CA01g04580:Intron	Intron	PREDICTED: spindle assembly checkpoint component MAD1-like isoform X1 [Solanum tuberosum]	58.74	CGAGTCGTTCGGTAGCTTTC	58.45	TGAACGACTCATCTCTGCCT	441	BfuCI	GATC	70, 371	441	301
Pepper1.55ch01	7547277	T	C	T	CA01g04580	mRNA.CA01g04580:Intron	Intron	PREDICTED: spindle assembly checkpoint component MAD1-like isoform X1 [Solanum tuberosum]	58.74	CGAGTCGTTCGGTAGCTTTC	58.45	TGAACGACTCATCTCTGCCT	441	DpnI	GATC	72, 369	441	297
Pepper1.55ch01	7547277	T	C	T	CA01g04580	mRNA.CA01g04580:Intron	Intron	PREDICTED: spindle assembly checkpoint component MAD1-like isoform X1 [Solanum tuberosum]	58.74	CGAGTCGTTCGGTAGCTTTC	58.45	TGAACGACTCATCTCTGCCT	441	DpnII	GATC	70, 371	441	301
Pepper1.55ch01	7547277	T	C	T	CA01g04580	mRNA.CA01g04580:Intron	Intron	PREDICTED: spindle assembly checkpoint component MAD1-like isoform X1 [Solanum tuberosum]	58.74	CGAGTCGTTCGGTAGCTTTC	58.45	TGAACGACTCATCTCTGCCT	441	MboI	GATC	70, 371	441	301
Pepper1.55ch01	7547277	T	C	T	CA01g04580	mRNA.CA01g04580:Intron	Intron	PREDICTED: spindle assembly checkpoint component MAD1-like isoform X1 [Solanum tuberosum]	58.74	CGAGTCGTTCGGTAGCTTTC	58.45	TGAACGACTCATCTCTGCCT	441	Sau3AI	GATC	70, 371	441	301
Pepper1.55ch01	7547277	T	C	T	CA01g04580	mRNA.CA01g04580:Intron	Intron	PREDICTED: spindle assembly checkpoint component MAD1-like isoform X1 [Solanum tuberosum]	60.14	CGAGTCGTTCGGTAGCTTTCT	58.89	ATGAACGACTCATCTCTGCCT	442	BfuCI	GATC	70, 372	442	302
Pepper1.55ch01	7547277	T	C	T	CA01g04580	mRNA.CA01g04580:Intron	Intron	PREDICTED: spindle assembly checkpoint component MAD1-like isoform X1 [Solanum tuberosum]	60.14	CGAGTCGTTCGGTAGCTTTCT	58.89	ATGAACGACTCATCTCTGCCT	442	DpnI	GATC	72, 370	442	298
Pepper1.55ch01	7547277	T	C	T	CA01g04580	mRNA.CA01g04580:Intron	Intron	PREDICTED: spindle assembly checkpoint component MAD1-like isoform X1 [Solanum tuberosum]	60.14	CGAGTCGTTCGGTAGCTTTCT	58.89	ATGAACGACTCATCTCTGCCT	442	DpnII	GATC	70, 372	442	302
Pepper1.55ch01	7547277	T	C	T	CA01g04580	mRNA.CA01g04580:Intron	Intron	PREDICTED: spindle assembly checkpoint component MAD1-like isoform X1 [Solanum tuberosum]	60.14	CGAGTCGTTCGGTAGCTTTCT	58.89	ATGAACGACTCATCTCTGCCT	442	MboI	GATC	70, 372	442	302
Pepper1.55ch01	7547277	T	C	T	CA01g04580	mRNA.CA01g04580:Intron	Intron	PREDICTED: spindle assembly checkpoint component MAD1-like isoform X1 [Solanum tuberosum]	60.14	CGAGTCGTTCGGTAGCTTTCT	58.89	ATGAACGACTCATCTCTGCCT	442	Sau3AI	GATC	70, 372	442	302
Pepper1.55ch01	7738969	A	A	G	CA01g04630	mRNA.CA01g04630:CDS	CDS	Zinc finger protein, putative	59.75	CGCAACACTCCATGTCCCTA	59.84	ACAAGTTCAACAACGTGACCAC	434	NsiI	ATGCAT	386, 48	434	338
Pepper1.55ch01	7738969	A	A	G	CA01g04630	mRNA.CA01g04630:CDS	CDS	Zinc finger protein, putative	59.67	CCCTCATTGTTACTGCCCCA	59.84	ACAAGTTCAACAACGTGACCAC	306	NsiI	ATGCAT	258, 48	306	210
Pepper1.55ch01	7738969	A	A	G	CA01g04630	mRNA.CA01g04630:CDS	CDS	Zinc finger protein, putative	59.75	CGCAACACTCCATGTCCCTA	59.76	TGTGGAGAGGGAAAACCAAACT	486	NsiI	ATGCAT	386, 100	486	286
Pepper1.55ch01	7739140	T	T	G	CA01g04630	mRNA.CA01g04630:Intron	Intron	Zinc finger protein, putative	59.45	GGCAATGGGAGATTGGAGGA	58.36	TGACGTTTTAGCTTCGATCACA	584	HpaII	CCGG	584	273, 311	38
Pepper1.55ch01	7739140	T	T	G	CA01g04630	mRNA.CA01g04630:Intron	Intron	Zinc finger protein, putative	59.45	GGCAATGGGAGATTGGAGGA	58.36	TGACGTTTTAGCTTCGATCACA	584	MspI	CCGG	584	273, 311	38
Pepper1.55ch01	7739140	T	T	G	CA01g04630	mRNA.CA01g04630:Intron	Intron	Zinc finger protein, putative	59.45	AGGCAATGGGAGATTGGAGG	58.36	TGACGTTTTAGCTTCGATCACA	585	HpaII	CCGG	585	274, 311	37
Pepper1.55ch01	7739140	T	T	G	CA01g04630	mRNA.CA01g04630:Intron	Intron	Zinc finger protein, putative	59.45	AGGCAATGGGAGATTGGAGG	58.36	TGACGTTTTAGCTTCGATCACA	585	MspI	CCGG	585	274, 311	37
Pepper1.55ch01	7739140	T	T	G	CA01g04630	mRNA.CA01g04630:Intron	Intron	Zinc finger protein, putative	59.97	CGGTGTTGGGGTACGTTGTA	59.6	AGCTTCGATCACATAACAGTAGGT	597	HpaII	CCGG	597	295, 302	7
Pepper1.55ch01	7739140	T	T	G	CA01g04630	mRNA.CA01g04630:Intron	Intron	Zinc finger protein, putative	59.97	CGGTGTTGGGGTACGTTGTA	59.6	AGCTTCGATCACATAACAGTAGGT	597	MspI	CCGG	597	295, 302	7
Pepper1.55ch01	7971341	G	G	A	CA01g04740	mRNA.CA01g04740:Intron	Intron	NAC domain protein, IPR003441	59.15	AACAACTGGTGGTGGATCCA	59.54	GCCGATGGGGTTTGATGAAC	412	Taq.I	TCGA	279, 133	412	146
Pepper1.55ch01	7971341	G	G	A	CA01g04740	mRNA.CA01g04740:Intron	Intron	NAC domain protein, IPR003441	59.15	AACAACTGGTGGTGGATCCA	60.68	GGCCGATGGGGTTTGATGAA	413	Taq.I	TCGA	279, 134	413	145
Pepper1.55ch01	7971341	G	G	A	CA01g04740	mRNA.CA01g04740:Intron	Intron	NAC domain protein, IPR003441	59.15	AACAACTGGTGGTGGATCCA	60.99	TAGGGCCGATGGGGTTTGAT	416	Taq.I	TCGA	279, 137	416	142
Pepper1.55ch01	7972239	C	C	G	CA01g04740	mRNA.CA01g04740:Intron	Intron	NAC domain protein, IPR003441	59.18	GAGAGATCTGCCTGCACTGA	58.23	TGTTCACTTCAAGTAGTGCTTCA	483	SnaBI	TACGTA	483	412, 71	341
Pepper1.55ch01	7972239	C	C	G	CA01g04740	mRNA.CA01g04740:Intron	Intron	NAC domain protein, IPR003441	59.17	AGAGAGATCTGCCTGCACTG	58.23	TGTTCACTTCAAGTAGTGCTTCA	484	SnaBI	TACGTA	484	413, 71	342
Pepper1.55ch01	7972239	C	C	G	CA01g04740	mRNA.CA01g04740:Intron	Intron	NAC domain protein, IPR003441	58.94	GGAAGTGAGGACCCAAGTGA	58.23	TGTTCACTTCAAGTAGTGCTTCA	424	SnaBI	TACGTA	424	353, 71	282
Pepper1.55ch01	7982218	A	G	A	CA01g04750	mRNA.CA01g04750:CDS	CDS	PREDICTED: thylakoid lumenal protein At1g12250, chloroplastic-like isoform 1 [Solanum lycopersicum]	59.68	TGCATCACAGAGACCAGTGG	59.47	TAGCATCCAACTCGCGTCTT	316	PvuI	CGATCG	316	44, 272	228
Pepper1.55ch01	7982218	A	G	A	CA01g04750	mRNA.CA01g04750:CDS	CDS	PREDICTED: thylakoid lumenal protein At1g12250, chloroplastic-like isoform 1 [Solanum lycopersicum]	59.68	TGCATCACAGAGACCAGTGG	59.47	TTAGCATCCAACTCGCGTCT	317	PvuI	CGATCG	317	44, 273	229
Pepper1.55ch01	7982218	A	G	A	CA01g04750	mRNA.CA01g04750:CDS	CDS	PREDICTED: thylakoid lumenal protein At1g12250, chloroplastic-like isoform 1 [Solanum lycopersicum]	59.68	TGCATCACAGAGACCAGTGG	60.74	AGCATCCAACTCGCGTCTTC	315	PvuI	CGATCG	315	44, 271	227
Pepper1.55ch01	7999009	T	A	T	CA01g04760	mRNA.CA01g04760:Intron	Intron	Thylakoid lumenal protein	55.29	TCAGAACAATTCACCCTTTACT	59.2	GACGTGCAAGTTTTCTAGCTGA	325	DraI	TTTAAA	325	32, 293	261
Pepper1.55ch01	7999009	T	A	T	CA01g04760	mRNA.CA01g04760:Intron	Intron	Thylakoid lumenal protein	55.29	TCAGAACAATTCACCCTTTACT	59.2	AGACGTGCAAGTTTTCTAGCTG	326	DraI	TTTAAA	326	32, 294	262
Pepper1.55ch01	7999009	T	A	T	CA01g04760	mRNA.CA01g04760:Intron	Intron	Thylakoid lumenal protein	55.29	TCAGAACAATTCACCCTTTACT	58.17	ACGTGCAAGTTTTCTAGCTGA	324	DraI	TTTAAA	324	32, 292	260
Pepper1.55ch01	8013153	G	A	G	CA01g04770	mRNA.CA01g04770:Intron	Intron	Axial regulator YABBY1, putative	59.97	TGTTCACGTTGCTCCCTACC	59.1	GGGAAATGCGTGGGGAATTT	342	BfaI	CTAG	271, 71	342	200
Pepper1.55ch01	8013153	G	A	G	CA01g04770	mRNA.CA01g04770:Intron	Intron	Axial regulator YABBY1, putative	59.97	TGTTCACGTTGCTCCCTACC	60.98	GGGGAAATGCGTGGGGAATT	343	BfaI	CTAG	271, 72	343	199
Pepper1.55ch01	8013153	G	A	G	CA01g04770	mRNA.CA01g04770:Intron	Intron	Axial regulator YABBY1, putative	59.97	TGTTCACGTTGCTCCCTACC	61.03	GAGAAGGGGAAATGCGTGGG	348	BfaI	CTAG	271, 77	348	194
Pepper1.55ch01	8014914	A	G	A	CA01g04770	mRNA.CA01g04770:Intron	Intron	Axial regulator YABBY1, putative	59.68	AGCCACAGAGAAGCCTTCAG	60.18	TGTTGACGCACATTGGTCCT	576	SpeI	ACTAGT	576	199, 377	178
Pepper1.55ch01	8014914	A	G	A	CA01g04770	mRNA.CA01g04770:Intron	Intron	Axial regulator YABBY1, putative	59.68	AGCCACAGAGAAGCCTTCAG	59.76	CTGTTGACGCACATTGGTCC	577	SpeI	ACTAGT	577	199, 378	179
Pepper1.55ch01	8014914	A	G	A	CA01g04770	mRNA.CA01g04770:Intron	Intron	Axial regulator YABBY1, putative	59.68	AGCCACAGAGAAGCCTTCAG	59.76	CCTGTTGACGCACATTGGTC	578	SpeI	ACTAGT	578	199, 379	180
Pepper1.55ch01	8015495	G	A	G	CA01g04770	mRNA.CA01g04770:Intron	Intron	Axial regulator YABBY1, putative	59.96	AAGGGTGCACATGAGAGGTG	59.37	ACACTTAGGTGCAAGCTAGCT	516	HindIII	AAGCTT	95, 421	516	326
Pepper1.55ch01	8015495	G	A	G	CA01g04770	mRNA.CA01g04770:Intron	Intron	Axial regulator YABBY1, putative	59.96	CAAGGGTGCACATGAGAGGT	59.37	ACACTTAGGTGCAAGCTAGCT	517	HindIII	AAGCTT	96, 421	517	325
Pepper1.55ch01	8015495	G	A	G	CA01g04770	mRNA.CA01g04770:Intron	Intron	Axial regulator YABBY1, putative	60.25	GTGCACATGAGAGGTGGGTT	59.37	ACACTTAGGTGCAAGCTAGCT	512	HindIII	AAGCTT	91, 421	512	330
Pepper1.55ch01	8196949	T	C	T	CA01g04850	mRNA.CA01g04850:Intron	Intron	Detected protein of unknown function	59.97	TCACCGCCTGTACTTCACAC	59.89	GTGTGGAGGAGGCGGATTAG	533	HpaII	CCGG	533	304, 229	75
Pepper1.55ch01	8196949	T	C	T	CA01g04850	mRNA.CA01g04850:Intron	Intron	Detected protein of unknown function	59.97	TCACCGCCTGTACTTCACAC	59.89	GTGTGGAGGAGGCGGATTAG	533	MspI	CCGG	533	304, 229	75
Pepper1.55ch01	8196949	T	C	T	CA01g04850	mRNA.CA01g04850:Intron	Intron	Detected protein of unknown function	60.04	AGGCCGTCAAGGAAATCCAG	59.89	GTGTGGAGGAGGCGGATTAG	446	HpaII	CCGG	446	217, 229	12
Pepper1.55ch01	8196949	T	C	T	CA01g04850	mRNA.CA01g04850:Intron	Intron	Detected protein of unknown function	60.04	AGGCCGTCAAGGAAATCCAG	59.89	GTGTGGAGGAGGCGGATTAG	446	MspI	CCGG	446	217, 229	12
Pepper1.55ch01	8196949	T	C	T	CA01g04850	mRNA.CA01g04850:Intron	Intron	Detected protein of unknown function	60.04	GAGGCCGTCAAGGAAATCCA	59.89	GTGTGGAGGAGGCGGATTAG	447	HpaII	CCGG	447	218, 229	11
Pepper1.55ch01	8196949	T	C	T	CA01g04850	mRNA.CA01g04850:Intron	Intron	Detected protein of unknown function	60.04	GAGGCCGTCAAGGAAATCCA	59.89	GTGTGGAGGAGGCGGATTAG	447	MspI	CCGG	447	218, 229	11
Pepper1.55ch01	8197034	A	T	A	CA01g04850	mRNA.CA01g04850:Intron	Intron	Detected protein of unknown function	59.97	TCACCGCCTGTACTTCACAC	59.89	GTGTGGAGGAGGCGGATTAG	533	PciI	ACATGT	533	387, 146	241
Pepper1.55ch01	8197034	A	T	A	CA01g04850	mRNA.CA01g04850:Intron	Intron	Detected protein of unknown function	60.04	AGGCCGTCAAGGAAATCCAG	59.89	GTGTGGAGGAGGCGGATTAG	446	PciI	ACATGT	446	300, 146	154
Pepper1.55ch01	8197034	A	T	A	CA01g04850	mRNA.CA01g04850:Intron	Intron	Detected protein of unknown function	60.04	GAGGCCGTCAAGGAAATCCA	59.89	GTGTGGAGGAGGCGGATTAG	447	PciI	ACATGT	447	301, 146	155
Pepper1.55ch01	8799593	A	A	G	CA01g05010	mRNA.CA01g05010:CDS	CDS	Pepsin A, putative	59.96	TCGCGAAATGTCCCCTTGAA	60.03	ACCGGAATCCACCACCATTC	557	MscI	TGGCCA	217, 340	557	123
Pepper1.55ch01	8799593	A	A	G	CA01g05010	mRNA.CA01g05010:CDS	CDS	Pepsin A, putative	60.04	TGTCCCCCGTTTTACTACGC	60.03	ACCGGAATCCACCACCATTC	504	MscI	TGGCCA	164, 340	504	176
Pepper1.55ch01	8799593	A	A	G	CA01g05010	mRNA.CA01g05010:CDS	CDS	Pepsin A, putative	59.96	TCGCGAAATGTCCCCTTGAA	59.96	ATACGGGTGCTTCGGGTTTT	443	MscI	TGGCCA	217, 226	443	9
Pepper1.55ch01	8799626	A	A	G	CA01g05010	mRNA.CA01g05010:CDS	CDS	Pepsin A, putative	59.96	TCGCGAAATGTCCCCTTGAA	60.03	ACCGGAATCCACCACCATTC	557	BmtI	GCTAGC	557	253, 304	51
Pepper1.55ch01	8799626	A	A	G	CA01g05010	mRNA.CA01g05010:CDS	CDS	Pepsin A, putative	59.96	TCGCGAAATGTCCCCTTGAA	60.03	ACCGGAATCCACCACCATTC	557	NheI	GCTAGC	557	249, 308	59
Pepper1.55ch01	8799626	A	A	G	CA01g05010	mRNA.CA01g05010:CDS	CDS	Pepsin A, putative	60.04	TGTCCCCCGTTTTACTACGC	60.03	ACCGGAATCCACCACCATTC	504	BmtI	GCTAGC	504	200, 304	104
Pepper1.55ch01	8799626	A	A	G	CA01g05010	mRNA.CA01g05010:CDS	CDS	Pepsin A, putative	60.04	TGTCCCCCGTTTTACTACGC	60.03	ACCGGAATCCACCACCATTC	504	NheI	GCTAGC	504	196, 308	112
Pepper1.55ch01	8799626	A	A	G	CA01g05010	mRNA.CA01g05010:CDS	CDS	Pepsin A, putative	59.96	TCGCGAAATGTCCCCTTGAA	59.96	ATACGGGTGCTTCGGGTTTT	443	BmtI	GCTAGC	443	253, 190	63
Pepper1.55ch01	8799626	A	A	G	CA01g05010	mRNA.CA01g05010:CDS	CDS	Pepsin A, putative	59.96	TCGCGAAATGTCCCCTTGAA	59.96	ATACGGGTGCTTCGGGTTTT	443	NheI	GCTAGC	443	249, 194	55
Pepper1.55ch01	8814369	G	G	A	CA01g05020	mRNA.CA01g05020:CDS	CDS	Sec14p-like phosphatidylinositol transfer family protein isoform 1 [Theobroma cacao]	59.9	TGAGCGCCATTTTATGCGTG	59.89	TCCAAAATGCTGACGGTGGA	488	PciI	ACATGT	488	436, 52	384
Pepper1.55ch01	8814369	G	G	A	CA01g05020	mRNA.CA01g05020:CDS	CDS	Sec14p-like phosphatidylinositol transfer family protein isoform 1 [Theobroma cacao]	59.9	GAGCGCCATTTTATGCGTGT	59.89	TCCAAAATGCTGACGGTGGA	487	PciI	ACATGT	487	435, 52	383
Pepper1.55ch01	8814369	G	G	A	CA01g05020	mRNA.CA01g05020:CDS	CDS	Sec14p-like phosphatidylinositol transfer family protein isoform 1 [Theobroma cacao]	59.9	GTGAGCGCCATTTTATGCGT	59.89	TCCAAAATGCTGACGGTGGA	489	PciI	ACATGT	489	437, 52	385
Pepper1.55ch01	8998705	T	T	C	CA01g05050	mRNA.CA01g05050:CDS	CDS	Transposase	59.75	CACGGATCCACTACAAGCCA	59.82	TGGAGATGGCTCGTGATGTG	324	BmgBI	CACGTC	324	171, 153	18
Pepper1.55ch01	8998705	T	T	C	CA01g05050	mRNA.CA01g05050:CDS	CDS	Transposase	59.75	CACGGATCCACTACAAGCCA	59.82	TGTGGAGATGGCTCGTGATG	326	BmgBI	CACGTC	326	171, 155	16
Pepper1.55ch01	8998705	T	T	C	CA01g05050	mRNA.CA01g05050:CDS	CDS	Transposase	59.75	CACGGATCCACTACAAGCCA	59.82	GGAGATGGCTCGTGATGTGT	323	BmgBI	CACGTC	323	171, 152	19
Pepper1.55ch01	9360958	T	C	T	CA01g05220	mRNA.CA01g05220:Intron	Intron	PREDICTED: phosphatidylinositol/phosphatidylcholine transfer protein SFH3-like [Solanum tuberosum]	59.33	CGGTATTGGCCAATGTACACC	59.97	CTTGCTCCAAAGTGCCAACC	518	HpyCH4.	TGCA	518	143, 375	232
Pepper1.55ch01	9360958	T	C	T	CA01g05220	mRNA.CA01g05220:Intron	Intron	PREDICTED: phosphatidylinositol/phosphatidylcholine transfer protein SFH3-like [Solanum tuberosum]	59.33	CGGTATTGGCCAATGTACACC	60.11	CCTCGAGTTCTTCCATGCGT	419	HpyCH4.	TGCA	419	143, 276	133
Pepper1.55ch01	9360958	T	C	T	CA01g05220	mRNA.CA01g05220:Intron	Intron	PREDICTED: phosphatidylinositol/phosphatidylcholine transfer protein SFH3-like [Solanum tuberosum]	59.33	CGGTATTGGCCAATGTACACC	59.83	TCCTCGAGTTCTTCCATGCG	420	HpyCH4.	TGCA	420	143, 277	134
Pepper1.55ch01	9364018	C	A	C	CA01g05230	mRNA.CA01g05230:Intron	Intron	Phosphatidylinositol transporter, putative	59.67	CTGGTGGAAGCATCACTGGA	60.1	TCAAAGACTCTCCACCCCCA	320	EcoRI	GAATTC	320	215, 105	110
Pepper1.55ch01	9364018	C	A	C	CA01g05230	mRNA.CA01g05230:Intron	Intron	Phosphatidylinositol transporter, putative	59.67	CTGGTGGAAGCATCACTGGA	60.1	TCAAAGACTCTCCACCCCCA	320	NsiI	ATGCAT	217, 103	320	114
Pepper1.55ch01	9364018	C	A	C	CA01g05230	mRNA.CA01g05230:Intron	Intron	Phosphatidylinositol transporter, putative	59.67	CTGGTGGAAGCATCACTGGA	60.25	TCCCATGGTTGACAAGGCTG	371	EcoRI	GAATTC	371	215, 156	59
Pepper1.55ch01	9364018	C	A	C	CA01g05230	mRNA.CA01g05230:Intron	Intron	Phosphatidylinositol transporter, putative	59.67	CTGGTGGAAGCATCACTGGA	60.25	TCCCATGGTTGACAAGGCTG	371	NsiI	ATGCAT	217, 154	371	63
Pepper1.55ch01	9364018	C	A	C	CA01g05230	mRNA.CA01g05230:Intron	Intron	Phosphatidylinositol transporter, putative	59.67	CTGGTGGAAGCATCACTGGA	59.52	TTCCCATGGTTGACAAGGCT	372	EcoRI	GAATTC	372	215, 157	58
Pepper1.55ch01	9364018	C	A	C	CA01g05230	mRNA.CA01g05230:Intron	Intron	Phosphatidylinositol transporter, putative	59.67	CTGGTGGAAGCATCACTGGA	59.52	TTCCCATGGTTGACAAGGCT	372	NsiI	ATGCAT	217, 155	372	62
Pepper1.55ch01	9366031	T	C	T	CA01g05240	mRNA.CA01g05240:Intron	Intron	PREDICTED: phosphatidylinositol/phosphatidylcholine transfer protein SFH8-like isoform X1 [Solanum tuberosum]	57.14	ACGATCCATGGTTGTGACTT	59.82	ACTTTCTCACAGGCTTGCCA	578	BfaI	CTAG	578	230, 348	118
Pepper1.55ch01	9366031	T	C	T	CA01g05240	mRNA.CA01g05240:Intron	Intron	PREDICTED: phosphatidylinositol/phosphatidylcholine transfer protein SFH8-like isoform X1 [Solanum tuberosum]	57.14	AACGATCCATGGTTGTGACT	59.82	ACTTTCTCACAGGCTTGCCA	579	BfaI	CTAG	579	231, 348	117
Pepper1.55ch01	9366031	T	C	T	CA01g05240	mRNA.CA01g05240:Intron	Intron	PREDICTED: phosphatidylinositol/phosphatidylcholine transfer protein SFH8-like isoform X1 [Solanum tuberosum]	58.01	TGTAAACTGGTCTTCCCTCCT	59.82	ACTTTCTCACAGGCTTGCCA	519	BfaI	CTAG	519	171, 348	177
Pepper1.55ch01	9433256	T	T	G	CA01g05260	mRNA.CA01g05260:Intron	Intron	Pectinesterase	60.6	GCGCACAAGACACTCTCTGT	55.68	AGCGTGAACATTTAAATAATGGAA	470	BfaI	CTAG	470	423, 47	376
Pepper1.55ch01	9433256	T	T	G	CA01g05260	mRNA.CA01g05260:Intron	Intron	Pectinesterase	59.39	TATGGCGCACAAGACACTCT	55.68	AGCGTGAACATTTAAATAATGGAA	474	BfaI	CTAG	474	427, 47	380
Pepper1.55ch01	9433256	T	T	G	CA01g05260	mRNA.CA01g05260:Intron	Intron	Pectinesterase	60.67	ATGGCGCACAAGACACTCTC	55.68	AGCGTGAACATTTAAATAATGGAA	473	BfaI	CTAG	473	426, 47	379
Pepper1.55ch01	9441135	T	T	G	CA01g05270	mRNA.CA01g05270:CDS	CDS	Gypsy/Ty-3 retroelement polyprotein; 69905-74404	59.17	ACACACACAGACTGCTCAGT	59.89	TGGGGAATGTCTGCAAAGCT	310	Taq.I	TCGA	310	259, 51	208
Pepper1.55ch01	9441135	T	T	G	CA01g05270	mRNA.CA01g05270:CDS	CDS	Gypsy/Ty-3 retroelement polyprotein; 69905-74404	60.07	ACAACACACACAGACTGCTCA	59.89	TGGGGAATGTCTGCAAAGCT	313	Taq.I	TCGA	313	262, 51	211
Pepper1.55ch01	9441135	T	T	G	CA01g05270	mRNA.CA01g05270:CDS	CDS	Gypsy/Ty-3 retroelement polyprotein; 69905-74404	58.84	TGCACACATAAGCAGTCTGC	59.89	TGGGGAATGTCTGCAAAGCT	348	Taq.I	TCGA	348	297, 51	246
Pepper1.55ch01	9639324	T	T	C	CA01g05330	mRNA.CA01g05330:Intron	Intron	Unknown protein	60.61	CGGGCTAGCAGGTTTGAACA	59.97	GAGTGAACAGACTGTCGCCA	382	NsiI	ATGCAT	382	114, 268	154
Pepper1.55ch01	9639324	T	T	C	CA01g05330	mRNA.CA01g05330:Intron	Intron	Unknown protein	60.61	CGGGCTAGCAGGTTTGAACA	60.11	TCCCGCGTAATGCACAAGAT	350	NsiI	ATGCAT	350	114, 236	122
Pepper1.55ch01	9639324	T	T	C	CA01g05330	mRNA.CA01g05330:Intron	Intron	Unknown protein	60.61	CGGGCTAGCAGGTTTGAACA	60.11	ATCCCGCGTAATGCACAAGA	351	NsiI	ATGCAT	351	114, 237	123
Pepper1.55ch01	9641443	C	C	A	CA01g05340	mRNA.CA01g05340:CDS	CDS	PREDICTED: pentatricopeptide repeat-containing protein At4g02820, mitochondrial-like [Solanum tuberosum]	60.9	CACCTGAATGTTGCCCTGCT	59.97	TGGGAAGCTGTTACCGTGAC	300	PmlI	CACGTG	160, 140	300	20
Pepper1.55ch01	9641443	C	C	A	CA01g05340	mRNA.CA01g05340:CDS	CDS	PREDICTED: pentatricopeptide repeat-containing protein At4g02820, mitochondrial-like [Solanum tuberosum]	59.82	TGTTGCCCTGCTCTTCAACT	58.83	CCAAAAAGGCTCGATCTGCA	486	PmlI	CACGTG	152, 334	486	182
Pepper1.55ch01	9641443	C	C	A	CA01g05340	mRNA.CA01g05340:CDS	CDS	PREDICTED: pentatricopeptide repeat-containing protein At4g02820, mitochondrial-like [Solanum tuberosum]	59.82	TGTTGCCCTGCTCTTCAACT	60.27	TCCAAAAAGGCTCGATCTGCA	487	PmlI	CACGTG	152, 335	487	183
Pepper1.55ch01	9684889	C	T	C	CA01g05360	mRNA.CA01g05360:Intron	Intron	Detected protein of unknown function	60.04	ATGCTGTCCCGACGGATTTT	60.11	AGACTAGAGAGCGAGCGTGA	418	BclI	TGATCA	364, 54	418	310
Pepper1.55ch01	9684889	C	T	C	CA01g05360	mRNA.CA01g05360:Intron	Intron	Detected protein of unknown function	60.04	AATGCTGTCCCGACGGATTT	60.11	AGACTAGAGAGCGAGCGTGA	419	BclI	TGATCA	365, 54	419	311
Pepper1.55ch01	9684889	C	T	C	CA01g05360	mRNA.CA01g05360:Intron	Intron	Detected protein of unknown function	60.04	ATGCTGTCCCGACGGATTTT	59.82	AGAGACTAGAGAGCGAGCGT	420	BclI	TGATCA	364, 56	420	308
Pepper1.55ch01	9685461	C	T	C	CA01g05360	mRNA.CA01g05360:Intron	Intron	Detected protein of unknown function	59.04	TCAAGTTTTTGCTTGTGATCCCT	59.96	TGACAGATGTGGAGGCACAC	305	HpaII	CCGG	77, 228	305	151
Pepper1.55ch01	9685461	C	T	C	CA01g05360	mRNA.CA01g05360:Intron	Intron	Detected protein of unknown function	59.04	TCAAGTTTTTGCTTGTGATCCCT	59.96	TGACAGATGTGGAGGCACAC	305	MspI	CCGG	77, 228	305	151
Pepper1.55ch01	9685461	C	T	C	CA01g05360	mRNA.CA01g05360:Intron	Intron	Detected protein of unknown function	59.04	TCAAGTTTTTGCTTGTGATCCCT	59.96	CCTTGCAGGCACTCTCTCAA	453	HpaII	CCGG	77, 376	453	299
Pepper1.55ch01	9685461	C	T	C	CA01g05360	mRNA.CA01g05360:Intron	Intron	Detected protein of unknown function	59.04	TCAAGTTTTTGCTTGTGATCCCT	59.96	CCTTGCAGGCACTCTCTCAA	453	MspI	CCGG	77, 376	453	299
Pepper1.55ch01	9685461	C	T	C	CA01g05360	mRNA.CA01g05360:Intron	Intron	Detected protein of unknown function	59.04	TCAAGTTTTTGCTTGTGATCCCT	60.04	CATGGTTTTCCCTTGCAGGC	463	HpaII	CCGG	77, 386	463	309
Pepper1.55ch01	9685461	C	T	C	CA01g05360	mRNA.CA01g05360:Intron	Intron	Detected protein of unknown function	59.04	TCAAGTTTTTGCTTGTGATCCCT	60.04	CATGGTTTTCCCTTGCAGGC	463	MspI	CCGG	77, 386	463	309
Pepper1.55ch01	9686602	A	G	A	CA01g05360	mRNA.CA01g05360:Intron	Intron	Detected protein of unknown function	59.24	TGTGGCAGCAAGAGGTAAGT	60.03	TATCCCTGCCCTGACCATGA	351	HpaI	GTTAAC	163, 188	351	25
Pepper1.55ch01	9686602	A	G	A	CA01g05360	mRNA.CA01g05360:Intron	Intron	Detected protein of unknown function	59.24	TGTGGCAGCAAGAGGTAAGT	59.97	ACTCATATAAGCGGGGCGTG	308	HpaI	GTTAAC	163, 145	308	18
Pepper1.55ch01	9686602	A	G	A	CA01g05360	mRNA.CA01g05360:Intron	Intron	Detected protein of unknown function	59.24	TGTGGCAGCAAGAGGTAAGT	59.82	GCCCTGACCATGACCATCAT	344	HpaI	GTTAAC	163, 181	344	18
Pepper1.55ch01	9687374	A	G	A	CA01g05360	mRNA.CA01g05360:CDS	CDS	Detected protein of unknown function	59.89	ACAGCTGGCAGAACAACGTA	60.04	CATCCGCCACCCTATCCATC	469	ApaI	GGGCCC	469	105, 364	259
Pepper1.55ch01	9687374	A	G	A	CA01g05360	mRNA.CA01g05360:CDS	CDS	Detected protein of unknown function	59.89	ACAGCTGGCAGAACAACGTA	60.04	CATCCGCCACCCTATCCATC	469	PspOMI	GGGCCC	469	101, 368	267
Pepper1.55ch01	9687374	A	G	A	CA01g05360	mRNA.CA01g05360:CDS	CDS	Detected protein of unknown function	59.89	ACAGCTGGCAGAACAACGTA	60.04	AAGCGGCAAGACGATTCAGA	447	ApaI	GGGCCC	447	105, 342	237
Pepper1.55ch01	9687374	A	G	A	CA01g05360	mRNA.CA01g05360:CDS	CDS	Detected protein of unknown function	59.89	ACAGCTGGCAGAACAACGTA	60.04	AAGCGGCAAGACGATTCAGA	447	PspOMI	GGGCCC	447	101, 346	245
Pepper1.55ch01	9687374	A	G	A	CA01g05360	mRNA.CA01g05360:CDS	CDS	Detected protein of unknown function	59.89	ACAGCTGGCAGAACAACGTA	59.96	AATCAAACATCCGCCACCCT	476	ApaI	GGGCCC	476	105, 371	266
Pepper1.55ch01	9687374	A	G	A	CA01g05360	mRNA.CA01g05360:CDS	CDS	Detected protein of unknown function	59.89	ACAGCTGGCAGAACAACGTA	59.96	AATCAAACATCCGCCACCCT	476	PspOMI	GGGCCC	476	101, 375	274
Pepper1.55ch01	9712126	C	T	C	CA01g05370	mRNA.CA01g05370:CDS	CDS	PREDICTED: DNA-directed RNA polymerase III subunit RPC5-like isoform X1 [Solanum tuberosum]	59.97	CCTAGCGCCAGATAACCCTG	60.04	CCCCAAGCACTCCCAAGTAG	355	Taq.I	TCGA	243, 112	355	131
Pepper1.55ch01	9712126	C	T	C	CA01g05370	mRNA.CA01g05370:CDS	CDS	PREDICTED: DNA-directed RNA polymerase III subunit RPC5-like isoform X1 [Solanum tuberosum]	59.97	CCTAGCGCCAGATAACCCTG	59.89	TCTGTTTCCCCAAGCACTCC	362	Taq.I	TCGA	243, 119	362	124
Pepper1.55ch01	9712126	C	T	C	CA01g05370	mRNA.CA01g05370:CDS	CDS	PREDICTED: DNA-directed RNA polymerase III subunit RPC5-like isoform X1 [Solanum tuberosum]	59.97	CCTAGCGCCAGATAACCCTG	60.18	TTTCCCCAAGCACTCCCAAG	358	Taq.I	TCGA	243, 115	358	128
Pepper1.55ch01	9712752	G	A	G	CA01g05370	mRNA.CA01g05370:Intron	Intron	PREDICTED: DNA-directed RNA polymerase III subunit RPC5-like isoform X1 [Solanum tuberosum]	60.04	CATGGCCAAACGGGTTCTTG	59.61	CAGCAGTTGGAGCAAGCAAA	337	AvrII	CCTAGG	337	27, 310	283
Pepper1.55ch01	9712752	G	A	G	CA01g05370	mRNA.CA01g05370:Intron	Intron	PREDICTED: DNA-directed RNA polymerase III subunit RPC5-like isoform X1 [Solanum tuberosum]	60.04	CATGGCCAAACGGGTTCTTG	59.61	CAGCAGTTGGAGCAAGCAAA	337	BfaI	CTAG	337	28, 309	281
Pepper1.55ch01	9712752	G	A	G	CA01g05370	mRNA.CA01g05370:Intron	Intron	PREDICTED: DNA-directed RNA polymerase III subunit RPC5-like isoform X1 [Solanum tuberosum]	60.47	ACATGGCCAAACGGGTTCTT	59.61	CAGCAGTTGGAGCAAGCAAA	338	AvrII	CCTAGG	338	28, 310	282
Pepper1.55ch01	9712752	G	A	G	CA01g05370	mRNA.CA01g05370:Intron	Intron	PREDICTED: DNA-directed RNA polymerase III subunit RPC5-like isoform X1 [Solanum tuberosum]	60.47	ACATGGCCAAACGGGTTCTT	59.61	CAGCAGTTGGAGCAAGCAAA	338	BfaI	CTAG	338	29, 309	280
Pepper1.55ch01	9712892	A	G	A	CA01g05370	mRNA.CA01g05370:Intron	Intron	PREDICTED: DNA-directed RNA polymerase III subunit RPC5-like isoform X1 [Solanum tuberosum]	60.04	CATGGCCAAACGGGTTCTTG	59.61	CAGCAGTTGGAGCAAGCAAA	337	HindIII	AAGCTT	337	168, 169	1
Pepper1.55ch01	9712892	A	G	A	CA01g05370	mRNA.CA01g05370:Intron	Intron	PREDICTED: DNA-directed RNA polymerase III subunit RPC5-like isoform X1 [Solanum tuberosum]	60.04	CATGGCCAAACGGGTTCTTG	59.52	AATATGCACACCCCTAGGCC	369	HindIII	AAGCTT	369	168, 201	33
Pepper1.55ch01	9712892	A	G	A	CA01g05370	mRNA.CA01g05370:Intron	Intron	PREDICTED: DNA-directed RNA polymerase III subunit RPC5-like isoform X1 [Solanum tuberosum]	59.82	ACGGGTTCTTGCAGAAACCT	59.61	CAGCAGTTGGAGCAAGCAAA	328	HindIII	AAGCTT	328	159, 169	10
Pepper1.55ch01	9712956	T	G	T	CA01g05370	mRNA.CA01g05370:Intron	Intron	PREDICTED: DNA-directed RNA polymerase III subunit RPC5-like isoform X1 [Solanum tuberosum]	59.82	ACGGGTTCTTGCAGAAACCT	59.61	CAGCAGTTGGAGCAAGCAAA	328	HaeIII	GGCC	328	226, 102	124
Pepper1.55ch01	9712956	T	G	T	CA01g05370	mRNA.CA01g05370:Intron	Intron	PREDICTED: DNA-directed RNA polymerase III subunit RPC5-like isoform X1 [Solanum tuberosum]	59.82	ACGGGTTCTTGCAGAAACCT	59.61	CAGCAGTTGGAGCAAGCAAA	328	PhoI	GGCC	328	226, 102	124
Pepper1.55ch01	9712977	C	T	C	CA01g05370	mRNA.CA01g05370:Intron	Intron	PREDICTED: DNA-directed RNA polymerase III subunit RPC5-like isoform X1 [Solanum tuberosum]	60.04	CATGGCCAAACGGGTTCTTG	59.61	CAGCAGTTGGAGCAAGCAAA	337	HhaI	GCGC	254, 83	337	171
Pepper1.55ch01	9712977	C	T	C	CA01g05370	mRNA.CA01g05370:Intron	Intron	PREDICTED: DNA-directed RNA polymerase III subunit RPC5-like isoform X1 [Solanum tuberosum]	60.04	CATGGCCAAACGGGTTCTTG	59.61	CAGCAGTTGGAGCAAGCAAA	337	HinP1I	GCGC	252, 85	337	167
Pepper1.55ch01	9712977	C	T	C	CA01g05370	mRNA.CA01g05370:Intron	Intron	PREDICTED: DNA-directed RNA polymerase III subunit RPC5-like isoform X1 [Solanum tuberosum]	60.04	CATGGCCAAACGGGTTCTTG	59.52	AATATGCACACCCCTAGGCC	369	HhaI	GCGC	254, 115	369	139
Pepper1.55ch01	9712977	C	T	C	CA01g05370	mRNA.CA01g05370:Intron	Intron	PREDICTED: DNA-directed RNA polymerase III subunit RPC5-like isoform X1 [Solanum tuberosum]	60.04	CATGGCCAAACGGGTTCTTG	59.52	AATATGCACACCCCTAGGCC	369	HinP1I	GCGC	252, 117	369	135
Pepper1.55ch01	9712977	C	T	C	CA01g05370	mRNA.CA01g05370:Intron	Intron	PREDICTED: DNA-directed RNA polymerase III subunit RPC5-like isoform X1 [Solanum tuberosum]	59.82	ACGGGTTCTTGCAGAAACCT	59.61	CAGCAGTTGGAGCAAGCAAA	328	HhaI	GCGC	245, 83	328	162
Pepper1.55ch01	9712977	C	T	C	CA01g05370	mRNA.CA01g05370:Intron	Intron	PREDICTED: DNA-directed RNA polymerase III subunit RPC5-like isoform X1 [Solanum tuberosum]	59.82	ACGGGTTCTTGCAGAAACCT	59.61	CAGCAGTTGGAGCAAGCAAA	328	HinP1I	GCGC	243, 85	328	158
Pepper1.55ch01	9763562	A	A	G	CA01g05400	mRNA.CA01g05400:CDS	CDS	Os09g0448100 protein (Fragment)	60.04	CTCTCCACGACTTGTCCACC	59.97	CCAGGTCGTTTCACTCGTCA	379	BclI	TGATCA	145, 234	379	89
Pepper1.55ch01	9763562	A	A	G	CA01g05400	mRNA.CA01g05400:CDS	CDS	Os09g0448100 protein (Fragment)	60.04	CTCTCCACGACTTGTCCACC	59.97	CCAGGTCGTTTCACTCGTCA	379	BspHI	TCATGA	142, 237	379	95
Pepper1.55ch01	9763562	A	A	G	CA01g05400	mRNA.CA01g05400:CDS	CDS	Os09g0448100 protein (Fragment)	60.04	CTCTCCACGACTTGTCCACC	59.97	TTCCCAGGTCGTTTCACTCG	382	BclI	TGATCA	145, 237	382	92
Pepper1.55ch01	9763562	A	A	G	CA01g05400	mRNA.CA01g05400:CDS	CDS	Os09g0448100 protein (Fragment)	60.04	CTCTCCACGACTTGTCCACC	59.97	TTCCCAGGTCGTTTCACTCG	382	BspHI	TCATGA	142, 240	382	98
Pepper1.55ch01	9763562	A	A	G	CA01g05400	mRNA.CA01g05400:CDS	CDS	Os09g0448100 protein (Fragment)	59.89	ACTTGTCCACCCCGAGAGTA	59.97	CCAGGTCGTTTCACTCGTCA	370	BclI	TGATCA	136, 234	370	98
Pepper1.55ch01	9763562	A	A	G	CA01g05400	mRNA.CA01g05400:CDS	CDS	Os09g0448100 protein (Fragment)	59.89	ACTTGTCCACCCCGAGAGTA	59.97	CCAGGTCGTTTCACTCGTCA	370	BspHI	TCATGA	133, 237	370	104
Pepper1.55ch01	9809846	G	G	A	CA01g05410	mRNA.CA01g05410:CDS	CDS	Cation:chloride symporter, putative	60.04	CTGCTGCTCTCTCAACTGCT	59.6	GCAACAAAGAGAGGGGAGGT	587	HpaII	CCGG	436, 151	587	285
Pepper1.55ch01	9809846	G	G	A	CA01g05410	mRNA.CA01g05410:CDS	CDS	Cation:chloride symporter, putative	60.04	CTGCTGCTCTCTCAACTGCT	59.6	GCAACAAAGAGAGGGGAGGT	587	MspI	CCGG	436, 151	587	285
Pepper1.55ch01	9809846	G	G	A	CA01g05410	mRNA.CA01g05410:CDS	CDS	Cation:chloride symporter, putative	59.96	AAGTCATGGGAAGGCCAAGG	59.6	GCAACAAAGAGAGGGGAGGT	422	HpaII	CCGG	271, 151	422	120
Pepper1.55ch01	9809846	G	G	A	CA01g05410	mRNA.CA01g05410:CDS	CDS	Cation:chloride symporter, putative	59.96	AAGTCATGGGAAGGCCAAGG	59.6	GCAACAAAGAGAGGGGAGGT	422	MspI	CCGG	271, 151	422	120
Pepper1.55ch01	9809846	G	G	A	CA01g05410	mRNA.CA01g05410:CDS	CDS	Cation:chloride symporter, putative	60.32	TGCTGCTGCTCTCTCAACTG	59.6	GCAACAAAGAGAGGGGAGGT	589	HpaII	CCGG	438, 151	589	287
Pepper1.55ch01	9809846	G	G	A	CA01g05410	mRNA.CA01g05410:CDS	CDS	Cation:chloride symporter, putative	60.32	TGCTGCTGCTCTCTCAACTG	59.6	GCAACAAAGAGAGGGGAGGT	589	MspI	CCGG	438, 151	589	287
Pepper1.55ch01	10058718	C	T	C	CA01g05550	mRNA.CA01g05550:CDS	CDS	At4g17350	60.25	GGCGAATTGCTGCATCTCAC	59.9	GCACATGAATGCCGTCAGAC	594	HhaI	GCGC	167, 427	594	260
Pepper1.55ch01	10058718	C	T	C	CA01g05550	mRNA.CA01g05550:CDS	CDS	At4g17350	60.25	GGCGAATTGCTGCATCTCAC	59.9	GCACATGAATGCCGTCAGAC	594	HinP1I	GCGC	165, 429	594	264
Pepper1.55ch01	10058718	C	T	C	CA01g05550	mRNA.CA01g05550:CDS	CDS	At4g17350	60.25	GGCGAATTGCTGCATCTCAC	59.76	GCGGATGCAAAACGAGTTCA	574	BstUI	CGCG	167, 407	574	240
Pepper1.55ch01	10058718	C	T	C	CA01g05550	mRNA.CA01g05550:CDS	CDS	At4g17350	60.25	GGCGAATTGCTGCATCTCAC	59.76	GCGGATGCAAAACGAGTTCA	574	HhaI	GCGC	167, 407	574	240
Pepper1.55ch01	10058718	C	T	C	CA01g05550	mRNA.CA01g05550:CDS	CDS	At4g17350	60.25	GGCGAATTGCTGCATCTCAC	59.76	GCGGATGCAAAACGAGTTCA	574	HinP1I	GCGC	165, 409	574	244
Pepper1.55ch01	10058718	C	T	C	CA01g05550	mRNA.CA01g05550:CDS	CDS	At4g17350	60.25	GGCGAATTGCTGCATCTCAC	59.76	GTTGCACATGAATGCCGTCA	597	HhaI	GCGC	167, 430	597	263
Pepper1.55ch01	10058718	C	T	C	CA01g05550	mRNA.CA01g05550:CDS	CDS	At4g17350	60.25	GGCGAATTGCTGCATCTCAC	59.76	GTTGCACATGAATGCCGTCA	597	HinP1I	GCGC	165, 432	597	267
Pepper1.55ch01	10095228	T	T	C	CA01g05600	mRNA.CA01g05600:Intron	Intron	Oxidoreductase, putative	59.82	AGTGCACAAAGGCTTCTCCA	60.46	TCTCACATCGGTGCATCGTG	484	EcoRI	GAATTC	484	249, 235	14
Pepper1.55ch01	10095228	T	T	C	CA01g05600	mRNA.CA01g05600:Intron	Intron	Oxidoreductase, putative	59.82	AGTGCACAAAGGCTTCTCCA	59.54	ATCTCACATCGGTGCATCGT	485	EcoRI	GAATTC	485	249, 236	13
Pepper1.55ch01	10095228	T	T	C	CA01g05600	mRNA.CA01g05600:Intron	Intron	Oxidoreductase, putative	59.74	CCACCACATCACATAGCCCA	60.46	TCTCACATCGGTGCATCGTG	386	EcoRI	GAATTC	386	151, 235	84
Pepper1.55ch01	10108761	A	A	G	CA01g05610	mRNA.CA01g05610:CDS	CDS	Catalytic, putative	59.96	ATGGCTGACACAAGGGAGTG	59.62	GCACATACACTGCCATCTGC	598	BfaI	CTAG	598	524, 74	450
Pepper1.55ch01	10108761	A	A	G	CA01g05610	mRNA.CA01g05610:CDS	CDS	Catalytic, putative	59.09	TGCTATGTCGGGGTGAATGT	59.62	GCACATACACTGCCATCTGC	541	BfaI	CTAG	541	467, 74	393
Pepper1.55ch01	10108761	A	A	G	CA01g05610	mRNA.CA01g05610:CDS	CDS	Catalytic, putative	59.09	ACAATGCTATGTCGGGGTGA	59.62	GCACATACACTGCCATCTGC	545	BfaI	CTAG	545	471, 74	397
Pepper1.55ch01	10203027	A	G	A	CA01g05650	mRNA.CA01g05650:CDS	CDS	Catalytic, putative	60.11	TTTTTCCGCCTCCACCTGTT	59.82	TCCTCGTTCTGGTTTGCCAA	503	SspI	AATATT	240, 263	503	23
Pepper1.55ch01	10203027	A	G	A	CA01g05650	mRNA.CA01g05650:CDS	CDS	Catalytic, putative	60.11	TTTTTCCGCCTCCACCTGTT	59.82	TTCCTCGTTCTGGTTTGCCA	504	SspI	AATATT	240, 264	504	24
Pepper1.55ch01	10203027	A	G	A	CA01g05650	mRNA.CA01g05650:CDS	CDS	Catalytic, putative	59.89	ATTTTTCCGCCTCCACCTGT	59.82	TCCTCGTTCTGGTTTGCCAA	504	SspI	AATATT	241, 263	504	22
Pepper1.55ch01	10203715	C	C	A	CA01g05650	mRNA.CA01g05650:Intron	Intron	Catalytic, putative	59.39	ATGGCTGACACAGGAGAGTG	60.47	CCCGTAAGATGAGGTTCGTGG	433	BssSI	CACGAG	262, 171	433	91
Pepper1.55ch01	10203715	C	C	A	CA01g05650	mRNA.CA01g05650:Intron	Intron	Catalytic, putative	59.39	ATGGCTGACACAGGAGAGTG	59.52	CCGTAAGATGAGGTTCGTGGA	432	BssSI	CACGAG	262, 170	432	92
Pepper1.55ch01	10203715	C	C	A	CA01g05650	mRNA.CA01g05650:Intron	Intron	Catalytic, putative	59.25	TGGTGTGCAGTCGTACAAGA	60.47	CCCGTAAGATGAGGTTCGTGG	323	BssSI	CACGAG	152, 171	323	19
Pepper1.55ch01	10207962	G	A	G	CA01g05660	mRNA.CA01g05660:CDS	CDS	Detected protein of unknown function	59.97	ACTCTCGTTCAACCAGCCTG	60.11	GTCAGGACTGGGAAGATGGC	528	Taq.I	TCGA	104, 424	528	320
Pepper1.55ch01	10207962	G	A	G	CA01g05660	mRNA.CA01g05660:CDS	CDS	Detected protein of unknown function	59.96	TCTTGGCTGCTCTCAACTGG	60.11	GTCAGGACTGGGAAGATGGC	560	Taq.I	TCGA	136, 424	560	288
Pepper1.55ch01	10207962	G	A	G	CA01g05660	mRNA.CA01g05660:CDS	CDS	Detected protein of unknown function	60.11	CCGCTTCATCCAATCACCCT	60.11	GTCAGGACTGGGAAGATGGC	456	Taq.I	TCGA	32, 424	456	392
Pepper1.55ch01	10339620	G	G	C	CA01g05720	mRNA.CA01g05720:Intron	Intron	Acyl-coenzyme A oxidase	57.77	ACTGAATCACACACCAATGGT	55.59	AGGATGATTTAGGCATTTGCT	300	HpaI	GTTAAC	300	26, 274	248
Pepper1.55ch01	10339620	G	G	C	CA01g05720	mRNA.CA01g05720:Intron	Intron	Acyl-coenzyme A oxidase	57.77	ACTGAATCACACACCAATGGT	55.59	AGGATGATTTAGGCATTTGCT	300	PciI	ACATGT	300	28, 272	244
Pepper1.55ch01	10339620	G	G	C	CA01g05720	mRNA.CA01g05720:Intron	Intron	Acyl-coenzyme A oxidase	59.68	CAACTGAATCACACACCAATGGT	55.59	AGGATGATTTAGGCATTTGCT	302	HpaI	GTTAAC	302	28, 274	246
Pepper1.55ch01	10339620	G	G	C	CA01g05720	mRNA.CA01g05720:Intron	Intron	Acyl-coenzyme A oxidase	59.68	CAACTGAATCACACACCAATGGT	55.59	AGGATGATTTAGGCATTTGCT	302	PciI	ACATGT	302	30, 272	242
Pepper1.55ch01	10339620	G	G	C	CA01g05720	mRNA.CA01g05720:Intron	Intron	Acyl-coenzyme A oxidase	57.77	ACTGAATCACACACCAATGGT	56.35	AGGATGATTTAGGCATTTGCTT	300	HpaI	GTTAAC	300	26, 274	248
Pepper1.55ch01	10339620	G	G	C	CA01g05720	mRNA.CA01g05720:Intron	Intron	Acyl-coenzyme A oxidase	57.77	ACTGAATCACACACCAATGGT	56.35	AGGATGATTTAGGCATTTGCTT	300	PciI	ACATGT	300	28, 272	244
Pepper1.55ch01	10348173	A	T	A	CA01g05730	mRNA.CA01g05730:Intron	Intron	CigA protein	60.25	GGGTTTCGCAATGCACACAA	60.03	CTCCCCAGACCCCATTTGAC	431	PsiI	TTATAA	181, 250	431	69
Pepper1.55ch01	10348173	A	T	A	CA01g05730	mRNA.CA01g05730:Intron	Intron	CigA protein	59.61	TGTCGCTGTGTCTAAGCACA	60.03	CTCCCCAGACCCCATTTGAC	394	PsiI	TTATAA	144, 250	394	106
Pepper1.55ch01	10348173	A	T	A	CA01g05730	mRNA.CA01g05730:Intron	Intron	CigA protein	60.46	GATGGGGTTTCGCAATGCAC	60.03	CTCCCCAGACCCCATTTGAC	435	PsiI	TTATAA	185, 250	435	65
Pepper1.55ch01	10355493	C	T	C	CA01g05740	mRNA.CA01g05740:Intron	Intron	PfkB-like carbohydrate kinase family protein	56.09	TGCCCCTTAAAAGCAATGTT	59.6	TGCAGGGAAAGGTGAAGAGG	534	Taq.I	TCGA	41, 493	534	452
Pepper1.55ch01	10355493	C	T	C	CA01g05740	mRNA.CA01g05740:Intron	Intron	PfkB-like carbohydrate kinase family protein	56.09	TTGCCCCTTAAAAGCAATGT	59.6	TGCAGGGAAAGGTGAAGAGG	535	Taq.I	TCGA	42, 493	535	451
Pepper1.55ch01	10355493	C	T	C	CA01g05740	mRNA.CA01g05740:Intron	Intron	PfkB-like carbohydrate kinase family protein	56.09	ATGTTGCCCCTTAAAAGCAA	59.6	TGCAGGGAAAGGTGAAGAGG	538	Taq.I	TCGA	45, 493	538	448
Pepper1.55ch01	10355805	G	T	G	CA01g05740	mRNA.CA01g05740:Intron	Intron	PfkB-like carbohydrate kinase family protein	60.04	AACCTCCTTCTCGCCATTGG	59.89	CAGTTCCGAACTCACCACCA	532	SspI	AATATT	532	200, 332	132
Pepper1.55ch01	10355805	G	T	G	CA01g05740	mRNA.CA01g05740:Intron	Intron	PfkB-like carbohydrate kinase family protein	60.04	AACCTCCTTCTCGCCATTGG	59.89	ACAGTTCCGAACTCACCACC	533	SspI	AATATT	533	200, 333	133
Pepper1.55ch01	10355805	G	T	G	CA01g05740	mRNA.CA01g05740:Intron	Intron	PfkB-like carbohydrate kinase family protein	60.18	CCTCCTTCTCGCCATTGGAG	59.89	CAGTTCCGAACTCACCACCA	530	SspI	AATATT	530	198, 332	134
Pepper1.55ch01	10355820	T	A	T	CA01g05740	mRNA.CA01g05740:Intron	Intron	PfkB-like carbohydrate kinase family protein	60.04	AACCTCCTTCTCGCCATTGG	59.89	CAGTTCCGAACTCACCACCA	532	SspI	AATATT	532	214, 318	104
Pepper1.55ch01	10355820	T	A	T	CA01g05740	mRNA.CA01g05740:Intron	Intron	PfkB-like carbohydrate kinase family protein	60.04	AACCTCCTTCTCGCCATTGG	59.89	ACAGTTCCGAACTCACCACC	533	SspI	AATATT	533	214, 319	105
Pepper1.55ch01	10355820	T	A	T	CA01g05740	mRNA.CA01g05740:Intron	Intron	PfkB-like carbohydrate kinase family protein	60.18	CCTCCTTCTCGCCATTGGAG	59.89	CAGTTCCGAACTCACCACCA	530	SspI	AATATT	530	212, 318	106
Pepper1.55ch01	10355962	C	A	C	CA01g05740	mRNA.CA01g05740:Intron	Intron	PfkB-like carbohydrate kinase family protein	60.04	AACCTCCTTCTCGCCATTGG	59.89	CAGTTCCGAACTCACCACCA	532	DraI	TTTAAA	532	356, 176	180
Pepper1.55ch01	10355962	C	A	C	CA01g05740	mRNA.CA01g05740:Intron	Intron	PfkB-like carbohydrate kinase family protein	60.04	AACCTCCTTCTCGCCATTGG	59.89	ACAGTTCCGAACTCACCACC	533	DraI	TTTAAA	533	356, 177	179
Pepper1.55ch01	10355962	C	A	C	CA01g05740	mRNA.CA01g05740:Intron	Intron	PfkB-like carbohydrate kinase family protein	60.18	CCTCCTTCTCGCCATTGGAG	59.89	CAGTTCCGAACTCACCACCA	530	DraI	TTTAAA	530	354, 176	178
Pepper1.55ch01	10356195	T	C	T	CA01g05740	mRNA.CA01g05740:Intron	Intron	PfkB-like carbohydrate kinase family protein	59.6	CCTCTTCACCTTTCCCTGCA	60.97	AATGTCGAATGGCCGCCTTT	357	NsiI	ATGCAT	357	231, 126	105
Pepper1.55ch01	10356195	T	C	T	CA01g05740	mRNA.CA01g05740:Intron	Intron	PfkB-like carbohydrate kinase family protein	59.6	ACCTCTTCACCTTTCCCTGC	60.97	AATGTCGAATGGCCGCCTTT	358	NsiI	ATGCAT	358	232, 126	106
Pepper1.55ch01	10356195	T	C	T	CA01g05740	mRNA.CA01g05740:Intron	Intron	PfkB-like carbohydrate kinase family protein	59.6	CCTCTTCACCTTTCCCTGCA	58.97	TGAACTGAGAGCACTCACGT	402	NsiI	ATGCAT	402	231, 171	60
Pepper1.55ch01	10356302	G	C	G	CA01g05740	mRNA.CA01g05740:CDS	CDS	PfkB-like carbohydrate kinase family protein	59.6	CCTCTTCACCTTTCCCTGCA	58.97	TGAACTGAGAGCACTCACGT	402	BstBI	TTCGAA	335, 67	402	268
Pepper1.55ch01	10356302	G	C	G	CA01g05740	mRNA.CA01g05740:CDS	CDS	PfkB-like carbohydrate kinase family protein	59.6	ACCTCTTCACCTTTCCCTGC	58.97	TGAACTGAGAGCACTCACGT	403	BstBI	TTCGAA	336, 67	403	269
Pepper1.55ch01	10356302	G	C	G	CA01g05740	mRNA.CA01g05740:CDS	CDS	PfkB-like carbohydrate kinase family protein	59.6	CCTCTTCACCTTTCCCTGCA	59.59	TGAGAGCACTCACGTTTGACT	397	BstBI	TTCGAA	335, 62	397	273
Pepper1.55ch01	10356896	C	T	C	CA01g05740	mRNA.CA01g05740:Intron	Intron	PfkB-like carbohydrate kinase family protein	59.26	CGGGTTTCGGTCTCGACTAT	60.04	GCAAGTGCGAGTTTTCCTGG	494	SspI	AATATT	494	354, 140	214
Pepper1.55ch01	10356896	C	T	C	CA01g05740	mRNA.CA01g05740:Intron	Intron	PfkB-like carbohydrate kinase family protein	59.99	TCCTCTCCACCATACTCGTGT	59.96	TACCTCTCGGGCCACAACTA	326	SspI	AATATT	326	36, 290	254
Pepper1.55ch01	10356896	C	T	C	CA01g05740	mRNA.CA01g05740:Intron	Intron	PfkB-like carbohydrate kinase family protein	59.93	GGGTTTCGGTCTCGACTATCC	60.04	GCAAGTGCGAGTTTTCCTGG	493	SspI	AATATT	493	353, 140	213
Pepper1.55ch01	10377951	T	T	G	CA01g05760	mRNA.CA01g05760:CDS	CDS	Putative reverse transcriptase	60.97	TTTTGGTGTGGCGGTGTGAA	58.88	TGCCGGAAGAATCATACGGA	328	EcoRI	GAATTC	328	267, 61	206
Pepper1.55ch01	10377951	T	T	G	CA01g05760	mRNA.CA01g05760:CDS	CDS	Putative reverse transcriptase	60.97	TTTTTGGTGTGGCGGTGTGA	58.88	TGCCGGAAGAATCATACGGA	329	EcoRI	GAATTC	329	268, 61	207
Pepper1.55ch01	10377951	T	T	G	CA01g05760	mRNA.CA01g05760:CDS	CDS	Putative reverse transcriptase	60.97	TTTTGGTGTGGCGGTGTGAA	58.83	GTGACCAAAATCATGCCGGA	341	EcoRI	GAATTC	341	267, 74	193
Pepper1.55ch01	10656293	G	G	A	CA01g05800	mRNA.CA01g05800:Intron	Intron	Flavonol synthase/flavanone 3-hydroxylase, putative	60.25	CACCCTTACCCCCTGTTGTG	59.09	TGATCAGTGGCCTCCTGAAG	538	AluI	AGCT	538	419, 119	300
Pepper1.55ch01	10656293	G	G	A	CA01g05800	mRNA.CA01g05800:Intron	Intron	Flavonol synthase/flavanone 3-hydroxylase, putative	60.25	CACCCTTACCCCCTGTTGTG	59.09	CTTGATCAGTGGCCTCCTGA	540	AluI	AGCT	540	419, 121	298
Pepper1.55ch01	10656293	G	G	A	CA01g05800	mRNA.CA01g05800:Intron	Intron	Flavonol synthase/flavanone 3-hydroxylase, putative	60.25	CACCCTTACCCCCTGTTGTG	59.09	TCTTGATCAGTGGCCTCCTG	541	AluI	AGCT	541	419, 122	297
Pepper1.55ch01	10656989	C	C	A	CA01g05800	mRNA.CA01g05800:CDS	CDS	Flavonol synthase/flavanone 3-hydroxylase, putative	60.04	GGTAGAGTGTGCACAGACCC	59.81	AGGGAGCTTTGCAACTTCCA	464	HindIII	AAGCTT	143, 321	464	178
Pepper1.55ch01	10656989	C	C	A	CA01g05800	mRNA.CA01g05800:CDS	CDS	Flavonol synthase/flavanone 3-hydroxylase, putative	60.04	GGTAGAGTGTGCACAGACCC	59.81	TGGAGGGAGCTTTGCAACTT	467	HindIII	AAGCTT	143, 324	467	181
Pepper1.55ch01	10656989	C	C	A	CA01g05800	mRNA.CA01g05800:CDS	CDS	Flavonol synthase/flavanone 3-hydroxylase, putative	60.11	GCACAGACCCTGTCCATACC	59.81	AGGGAGCTTTGCAACTTCCA	454	HindIII	AAGCTT	133, 321	454	188
Pepper1.55ch01	10665057	G	C	G	CA01g05810	mRNA.CA01g05810:Intron	Intron	HOS1	60.25	GGTGACCTCCTTTTGGGGAC	60.11	CGCTGGATGGTTGGATCAGT	581	NdeI	CATATG	581	388, 193	195
Pepper1.55ch01	10665057	G	C	G	CA01g05810	mRNA.CA01g05810:Intron	Intron	HOS1	60.25	GGTGACCTCCTTTTGGGGAC	59.82	TCGCTGGATGGTTGGATCAG	582	NdeI	CATATG	582	388, 194	194
Pepper1.55ch01	10665057	G	C	G	CA01g05810	mRNA.CA01g05810:Intron	Intron	HOS1	60.25	GGTGACCTCCTTTTGGGGAC	59.82	CTCGCTGGATGGTTGGATCA	583	NdeI	CATATG	583	388, 195	193
Pepper1.55ch01	10665858	T	G	T	CA01g05810	mRNA.CA01g05810:Intron	Intron	HOS1	59.26	GGGCCATGATTCACAAGAGC	59.69	ACTGCAACCGAGCCATTTTG	465	PciI	ACATGT	465	433, 32	401
Pepper1.55ch01	10665858	T	G	T	CA01g05810	mRNA.CA01g05810:Intron	Intron	HOS1	59.26	GGGCCATGATTCACAAGAGC	59.4	GACTGCAACCGAGCCATTTT	466	PciI	ACATGT	466	433, 33	400
Pepper1.55ch01	10665858	T	G	T	CA01g05810	mRNA.CA01g05810:Intron	Intron	HOS1	58.53	GGCCATGATTCACAAGAGCA	59.69	ACTGCAACCGAGCCATTTTG	464	PciI	ACATGT	464	432, 32	400
Pepper1.55ch01	10673563	C	C	T	CA01g05820	mRNA.CA01g05820:CDS	CDS	E3 ubiquitin-protein ligase HOS1	59.76	CTCGAACCACTGACCTCCTG	58.92	CGACTACGCTTATACTATGAGTGC	311	CviAlI	CATG	311	227, 84	143
Pepper1.55ch01	10673563	C	C	T	CA01g05820	mRNA.CA01g05820:CDS	CDS	E3 ubiquitin-protein ligase HOS1	59.76	CTCGAACCACTGACCTCCTG	58.92	CGACTACGCTTATACTATGAGTGC	311	FatI	CATG	311	226, 85	141
Pepper1.55ch01	10673563	C	C	T	CA01g05820	mRNA.CA01g05820:CDS	CDS	E3 ubiquitin-protein ligase HOS1	59.76	CTCGAACCACTGACCTCCTG	58.92	CGACTACGCTTATACTATGAGTGC	311	NlaIII	CATG	311	230, 81	149
Pepper1.55ch01	10673563	C	C	T	CA01g05820	mRNA.CA01g05820:CDS	CDS	E3 ubiquitin-protein ligase HOS1	59.76	CTCGAACCACTGACCTCCTG	56.24	AGACTTCGACTACGCTTATACT	317	CviAlI	CATG	317	227, 90	137
Pepper1.55ch01	10673563	C	C	T	CA01g05820	mRNA.CA01g05820:CDS	CDS	E3 ubiquitin-protein ligase HOS1	59.76	CTCGAACCACTGACCTCCTG	56.24	AGACTTCGACTACGCTTATACT	317	FatI	CATG	317	226, 91	135
Pepper1.55ch01	10673563	C	C	T	CA01g05820	mRNA.CA01g05820:CDS	CDS	E3 ubiquitin-protein ligase HOS1	59.76	CTCGAACCACTGACCTCCTG	56.24	AGACTTCGACTACGCTTATACT	317	NlaIII	CATG	317	230, 87	143
Pepper1.55ch01	10673563	C	C	T	CA01g05820	mRNA.CA01g05820:CDS	CDS	E3 ubiquitin-protein ligase HOS1	59.76	CTCGAACCACTGACCTCCTG	58	GACTACGCTTATACTATGAGTGCA	310	CviAlI	CATG	310	227, 83	144
Pepper1.55ch01	10673563	C	C	T	CA01g05820	mRNA.CA01g05820:CDS	CDS	E3 ubiquitin-protein ligase HOS1	59.76	CTCGAACCACTGACCTCCTG	58	GACTACGCTTATACTATGAGTGCA	310	FatI	CATG	310	226, 84	142
Pepper1.55ch01	10673563	C	C	T	CA01g05820	mRNA.CA01g05820:CDS	CDS	E3 ubiquitin-protein ligase HOS1	59.76	CTCGAACCACTGACCTCCTG	58	GACTACGCTTATACTATGAGTGCA	310	NlaIII	CATG	310	230, 80	150
Pepper1.55ch01	10817219	C	C	T	CA01g05880	mRNA.CA01g05880:CDS	CDS	NADH dehydrogenase subunit B (Fragment)	59.75	ATTCGTCGTTCCTGACCCTG	59.89	CGGGGGAGAGATTGAGCTTC	332	SphI	GCATGC	96, 236	332	140
Pepper1.55ch01	10817219	C	C	T	CA01g05880	mRNA.CA01g05880:CDS	CDS	NADH dehydrogenase subunit B (Fragment)	59.75	ATTCGTCGTTCCTGACCCTG	59.74	TCATCCGGGGGAGAGATTGA	337	SphI	GCATGC	96, 241	337	145
Pepper1.55ch01	10817219	C	C	T	CA01g05880	mRNA.CA01g05880:CDS	CDS	NADH dehydrogenase subunit B (Fragment)	59.75	ATTCGTCGTTCCTGACCCTG	59.73	TATGGTTCATCCGGGGGAGA	343	SphI	GCATGC	96, 247	343	151
Pepper1.55ch01	11131466	G	A	G	CA01g06030	mRNA.CA01g06030:Intron	Intron	Autoinhibited H+ ATPase	59.96	ATGGCTTGACCCTGTCCTTG	60.11	GCTCGGAGTGCTTCAGACAT	586	PsiI	TTATAA	586	428, 158	270
Pepper1.55ch01	11131466	G	A	G	CA01g06030	mRNA.CA01g06030:Intron	Intron	Autoinhibited H+ ATPase	59.96	ATGGCTTGACCCTGTCCTTG	59.83	GACGGAGCCAGGACTAAGTG	560	PsiI	TTATAA	560	428, 132	296
Pepper1.55ch01	11131466	G	A	G	CA01g06030	mRNA.CA01g06030:Intron	Intron	Autoinhibited H+ ATPase	60.11	GAGATGGCTTGACCCTGTCC	60.11	GCTCGGAGTGCTTCAGACAT	589	PsiI	TTATAA	589	431, 158	273
Pepper1.55ch01	11132275	T	G	T	CA01g06030	mRNA.CA01g06030:Intron	Intron	Autoinhibited H+ ATPase	59.97	CACTGTCATGACGTGGTGGA	57.8	GCAGAATGCAGTACCCATAGT	348	SnaBI	TACGTA	348	97, 251	154
Pepper1.55ch01	11132275	T	G	T	CA01g06030	mRNA.CA01g06030:Intron	Intron	Autoinhibited H+ ATPase	59.9	CGTGGTGGATCGAAGAGAGG	57.8	GCAGAATGCAGTACCCATAGT	337	SnaBI	TACGTA	337	86, 251	165
Pepper1.55ch01	11132275	T	G	T	CA01g06030	mRNA.CA01g06030:Intron	Intron	Autoinhibited H+ ATPase	60.11	TGTCATGACGTGGTGGATCG	57.8	GCAGAATGCAGTACCCATAGT	345	SnaBI	TACGTA	345	94, 251	157
Pepper1.55ch01	11483217	A	A	G	CA01g06120	mRNA.CA01g06120:Intron	Intron	Major pollen allergen Ory s 1, putative	60.18	ACAGCAAAGACCAGGCCATT	59.96	CAGTACTCTGGGTGCTTGCA	528	XbaI	TCTAGA	528	118, 410	292
Pepper1.55ch01	11483217	A	A	G	CA01g06120	mRNA.CA01g06120:Intron	Intron	Major pollen allergen Ory s 1, putative	60.18	ACAGCAAAGACCAGGCCATT	59.96	TGCAGTACTCTGGGTGCTTG	530	XbaI	TCTAGA	530	118, 412	294
Pepper1.55ch01	11483217	A	A	G	CA01g06120	mRNA.CA01g06120:Intron	Intron	Major pollen allergen Ory s 1, putative	60.18	ACAGCAAAGACCAGGCCATT	60.04	CGTCCCCTCTTCATTGCAGT	544	XbaI	TCTAGA	544	118, 426	308
Pepper1.55ch01	11483264	T	T	C	CA01g06120	mRNA.CA01g06120:Intron	Intron	Major pollen allergen Ory s 1, putative	60.18	ACAGCAAAGACCAGGCCATT	59.96	CAGTACTCTGGGTGCTTGCA	528	AgeI	ACCGGT	528	168, 360	192
Pepper1.55ch01	11483264	T	T	C	CA01g06120	mRNA.CA01g06120:Intron	Intron	Major pollen allergen Ory s 1, putative	60.18	ACAGCAAAGACCAGGCCATT	59.96	CAGTACTCTGGGTGCTTGCA	528	HpaII	CCGG	528	169, 359	190
Pepper1.55ch01	11483264	T	T	C	CA01g06120	mRNA.CA01g06120:Intron	Intron	Major pollen allergen Ory s 1, putative	60.18	ACAGCAAAGACCAGGCCATT	59.96	CAGTACTCTGGGTGCTTGCA	528	MspI	CCGG	528	169, 359	190
Pepper1.55ch01	11483264	T	T	C	CA01g06120	mRNA.CA01g06120:Intron	Intron	Major pollen allergen Ory s 1, putative	60.18	ACAGCAAAGACCAGGCCATT	59.96	TGCAGTACTCTGGGTGCTTG	530	AgeI	ACCGGT	530	168, 362	194
Pepper1.55ch01	11483264	T	T	C	CA01g06120	mRNA.CA01g06120:Intron	Intron	Major pollen allergen Ory s 1, putative	60.18	ACAGCAAAGACCAGGCCATT	59.96	TGCAGTACTCTGGGTGCTTG	530	HpaII	CCGG	530	169, 361	192
Pepper1.55ch01	11483264	T	T	C	CA01g06120	mRNA.CA01g06120:Intron	Intron	Major pollen allergen Ory s 1, putative	60.18	ACAGCAAAGACCAGGCCATT	59.96	TGCAGTACTCTGGGTGCTTG	530	MspI	CCGG	530	169, 361	192
Pepper1.55ch01	11483264	T	T	C	CA01g06120	mRNA.CA01g06120:Intron	Intron	Major pollen allergen Ory s 1, putative	60.18	ACAGCAAAGACCAGGCCATT	60.04	CGTCCCCTCTTCATTGCAGT	544	AgeI	ACCGGT	544	168, 376	208
Pepper1.55ch01	11483264	T	T	C	CA01g06120	mRNA.CA01g06120:Intron	Intron	Major pollen allergen Ory s 1, putative	60.18	ACAGCAAAGACCAGGCCATT	60.04	CGTCCCCTCTTCATTGCAGT	544	HpaII	CCGG	544	169, 375	206
Pepper1.55ch01	11483264	T	T	C	CA01g06120	mRNA.CA01g06120:Intron	Intron	Major pollen allergen Ory s 1, putative	60.18	ACAGCAAAGACCAGGCCATT	60.04	CGTCCCCTCTTCATTGCAGT	544	MspI	CCGG	544	169, 375	206
Pepper1.55ch01	11573412	T	T	A	CA01g06140	mRNA.CA01g06140:CDS	CDS	Histone-lysine N-methyltransferase, H3 lysine-9 specific SUVH6	59.96	AGCTAATGTGGTGGCGACAA	60.03	AAGCATGAAGGAGGGCACTC	463	PvuII	CAGCTG	463	230, 233	3
Pepper1.55ch01	11573412	T	T	A	CA01g06140	mRNA.CA01g06140:CDS	CDS	Histone-lysine N-methyltransferase, H3 lysine-9 specific SUVH6	59.96	AGCTAATGTGGTGGCGACAA	59.96	GCCTTTAGGTGAAGCAGGGT	325	PvuII	CAGCTG	325	230, 95	135
Pepper1.55ch01	11573412	T	T	A	CA01g06140	mRNA.CA01g06140:CDS	CDS	Histone-lysine N-methyltransferase, H3 lysine-9 specific SUVH6	59.96	AGCTAATGTGGTGGCGACAA	59.96	CACAACCCAGCCCCTTGTAT	538	PvuII	CAGCTG	538	230, 308	78
Pepper1.55ch01	12121441	A	G	A	CA01g06200	mRNA.CA01g06200:CDS	CDS	Cell division control protein 7	60.04	CCAACCATCTCGGAAGCTGT	58.59	AGGCAATTTGAGTTGTGGCA	366	BssSI	CACGAG	366	308, 58	250
Pepper1.55ch01	12121441	A	G	A	CA01g06200	mRNA.CA01g06200:CDS	CDS	Cell division control protein 7	60.04	ACCAACCATCTCGGAAGCTG	58.59	AGGCAATTTGAGTTGTGGCA	367	BssSI	CACGAG	367	309, 58	251
Pepper1.55ch01	12121441	A	G	A	CA01g06200	mRNA.CA01g06200:CDS	CDS	Cell division control protein 7	59.82	TCCTTTCAAAGCCGTGGACA	58.59	AGGCAATTTGAGTTGTGGCA	476	BssSI	CACGAG	476	418, 58	360
Pepper1.55ch01	12126917	C	A	C	CA01g06210	mRNA.CA01g06210:Intron	Intron	PREDICTED: vesicle-associated protein 2-1-like [Solanum lycopersicum]	60.39	CCATTGAAGCCCAAACAGCG	56.35	ACTTGTCAGGCTTTGCTTTT	457	AgeI	ACCGGT	355, 102	457	253
Pepper1.55ch01	12126917	C	A	C	CA01g06210	mRNA.CA01g06210:Intron	Intron	PREDICTED: vesicle-associated protein 2-1-like [Solanum lycopersicum]	60.39	CCATTGAAGCCCAAACAGCG	56.35	AACTTGTCAGGCTTTGCTTT	458	AgeI	ACCGGT	355, 103	458	252
Pepper1.55ch01	12126917	C	A	C	CA01g06210	mRNA.CA01g06210:Intron	Intron	PREDICTED: vesicle-associated protein 2-1-like [Solanum lycopersicum]	60.39	CCATTGAAGCCCAAACAGCG	56.24	AAGAGCCAGATGTTGCTAGA	404	AgeI	ACCGGT	355, 49	404	306
Pepper1.55ch01	13044496	G	G	A	CA01g06500	mRNA.CA01g06500:Intron	Intron	Detected protein of unknown function	59.69	GTCACGTTAACTCCGGTCCA	59.67	TGCATCCCGTGGTTGAAGAT	433	BssSI	CACGAG	374, 59	433	315
Pepper1.55ch01	13044496	G	G	A	CA01g06500	mRNA.CA01g06500:Intron	Intron	Detected protein of unknown function	59.69	GTCACGTTAACTCCGGTCCA	59.67	ATGCATCCCGTGGTTGAAGA	434	BssSI	CACGAG	374, 60	434	314
Pepper1.55ch01	13044496	G	G	A	CA01g06500	mRNA.CA01g06500:Intron	Intron	Detected protein of unknown function	59.69	TGTCACGTTAACTCCGGTCC	59.67	TGCATCCCGTGGTTGAAGAT	434	BssSI	CACGAG	375, 59	434	316
Pepper1.55ch01	13189444	T	C	T	CA01g06560	mRNA.CA01g06560:Intron	Intron	Calcineurin B-like molecule	60.02	AGGGAGCCAAACTTCTATTTACGT	59.96	ACCCTAATCCGTGTCCTCCA	302	DraI	TTTAAA	71, 231	302	160
Pepper1.55ch01	13189444	T	C	T	CA01g06560	mRNA.CA01g06560:Intron	Intron	Calcineurin B-like molecule	60.02	AGGGAGCCAAACTTCTATTTACGT	59.96	ACCCTAATCCGTGTCCTCCA	302	MseI	TTAA	70, 232	302	162
Pepper1.55ch01	13189444	T	C	T	CA01g06560	mRNA.CA01g06560:Intron	Intron	Calcineurin B-like molecule	60.02	AGGGAGCCAAACTTCTATTTACGT	59.96	TCCACCCTAATCCGTGTCCT	305	DraI	TTTAAA	71, 234	305	163
Pepper1.55ch01	13189444	T	C	T	CA01g06560	mRNA.CA01g06560:Intron	Intron	Calcineurin B-like molecule	60.02	AGGGAGCCAAACTTCTATTTACGT	59.96	TCCACCCTAATCCGTGTCCT	305	MseI	TTAA	70, 235	305	165
Pepper1.55ch01	13189444	T	C	T	CA01g06560	mRNA.CA01g06560:Intron	Intron	Calcineurin B-like molecule	60.02	AGGGAGCCAAACTTCTATTTACGT	59.96	CCCACTTACCCTCCACCCTA	316	DraI	TTTAAA	71, 245	316	174
Pepper1.55ch01	13189444	T	C	T	CA01g06560	mRNA.CA01g06560:Intron	Intron	Calcineurin B-like molecule	60.02	AGGGAGCCAAACTTCTATTTACGT	59.96	CCCACTTACCCTCCACCCTA	316	MseI	TTAA	70, 246	316	176
Pepper1.55ch01	13872221	T	T	C	CA01g06720	mRNA.CA01g06720:Intron	Intron	PREDICTED: RNA-binding protein 5-A-like isoform X5 [Solanum tuberosum]	60.11	TGCCAGTTCACCAGAGCAAA	59.89	AAGCGCTGTCTAAACCACCA	507	EcoRI	GAATTC	507	83, 424	341
Pepper1.55ch01	13872221	T	T	C	CA01g06720	mRNA.CA01g06720:Intron	Intron	PREDICTED: RNA-binding protein 5-A-like isoform X5 [Solanum tuberosum]	60.11	TTGCCAGTTCACCAGAGCAA	59.89	AAGCGCTGTCTAAACCACCA	508	EcoRI	GAATTC	508	84, 424	340
Pepper1.55ch01	13872221	T	T	C	CA01g06720	mRNA.CA01g06720:Intron	Intron	PREDICTED: RNA-binding protein 5-A-like isoform X5 [Solanum tuberosum]	59.89	ATTGCCAGTTCACCAGAGCA	59.89	AAGCGCTGTCTAAACCACCA	509	EcoRI	GAATTC	509	85, 424	339
Pepper1.55ch01	14228726	T	T	C	CA01g06880	mRNA.CA01g06880:Intron	Intron	Lon protease homolog	59.75	ACCGCAAAGCTAGCTGATGA	60.18	CCGATGCGTTTAAGGTTGCC	351	EcoR.	GATATC	351	65, 286	221
Pepper1.55ch01	14230453	G	G	A	CA01g06880	mRNA.CA01g06880:Intron	Intron	Lon protease homolog	59.71	TCGCTGCATTTAAAACTGCAGT	59.83	CAGTGTATGGTTCTCGGCGA	523	BsiWI	CGTACG	107, 416	523	309
Pepper1.55ch01	14230453	G	G	A	CA01g06880	mRNA.CA01g06880:Intron	Intron	Lon protease homolog	59.71	TCGCTGCATTTAAAACTGCAGT	59.83	TCAGTGTATGGTTCTCGGCG	524	BsiWI	CGTACG	107, 417	524	310
Pepper1.55ch01	14230453	G	G	A	CA01g06880	mRNA.CA01g06880:Intron	Intron	Lon protease homolog	59.45	TCTCGCTGCATTTAAAACTGCA	59.83	CAGTGTATGGTTCTCGGCGA	525	BsiWI	CGTACG	109, 416	525	307
Pepper1.55ch01	14232166	T	T	G	CA01g06880	mRNA.CA01g06880:Intron	Intron	Lon protease homolog	59.72	CCCTCAGAGCATGTTTCCAGA	60.04	CTGTTTACTGCGCGCTTGTT	437	MluCI	AATT	177, 260	437	83
Pepper1.55ch01	14232166	T	T	G	CA01g06880	mRNA.CA01g06880:Intron	Intron	Lon protease homolog	59.72	TCCCTCAGAGCATGTTTCCAG	60.04	CTGTTTACTGCGCGCTTGTT	438	MluCI	AATT	178, 260	438	82
Pepper1.55ch01	14232166	T	T	G	CA01g06880	mRNA.CA01g06880:Intron	Intron	Lon protease homolog	59.72	TGCATCTTCCTCTCCAATGCA	60.04	CTGTTTACTGCGCGCTTGTT	393	MluCI	AATT	133, 260	393	127
Pepper1.55ch01	14232255	C	C	T	CA01g06880	mRNA.CA01g06880:Intron	Intron	Lon protease homolog	59.72	CCCTCAGAGCATGTTTCCAGA	60.04	CTGTTTACTGCGCGCTTGTT	437	BsrBI	CCGCTC	271, 166	437	105
Pepper1.55ch01	14232255	C	C	T	CA01g06880	mRNA.CA01g06880:Intron	Intron	Lon protease homolog	59.72	TCCCTCAGAGCATGTTTCCAG	60.04	CTGTTTACTGCGCGCTTGTT	438	BsrBI	CCGCTC	272, 166	438	106
Pepper1.55ch01	14232255	C	C	T	CA01g06880	mRNA.CA01g06880:Intron	Intron	Lon protease homolog	59.72	TGCATCTTCCTCTCCAATGCA	60.04	CTGTTTACTGCGCGCTTGTT	393	BsrBI	CCGCTC	227, 166	393	61
Pepper1.55ch01	14422541	T	T	G	CA01g06910	mRNA.CA01g06910:CDS	CDS	2-oxoacid dioxygenase	57.42	TCCCTTATCCTAGGCCAACA	59.88	GGAGAGGGCAGGGAGGATAT	452	PciI	ACATGT	352, 100	452	252
Pepper1.55ch01	14422541	T	T	G	CA01g06910	mRNA.CA01g06910:CDS	CDS	2-oxoacid dioxygenase	59.22	CTTCCCTTATCCTAGGCCAACA	59.88	GGAGAGGGCAGGGAGGATAT	454	PciI	ACATGT	354, 100	454	254
Pepper1.55ch01	14422541	T	T	G	CA01g06910	mRNA.CA01g06910:CDS	CDS	2-oxoacid dioxygenase	57.42	TCCCTTATCCTAGGCCAACA	60.33	TCTTCTCTGGGAGAGGGCAG	461	PciI	ACATGT	352, 109	461	243
Pepper1.55ch01	14704840	A	A	T	CA01g07020	mRNA.CA01g07020:Intron	Intron	Placental protein 11, putative	55.49	ATTGTATGTGTGTGGTCATGT	60.07	CACCTTTTGGGGCATCATGTG	329	SpeI	ACTAGT	66, 263	329	197
Pepper1.55ch01	14704840	A	A	T	CA01g07020	mRNA.CA01g07020:Intron	Intron	Placental protein 11, putative	58.44	TGTATTGTATGTGTGTGGTCATGT	60.07	CACCTTTTGGGGCATCATGTG	332	SpeI	ACTAGT	69, 263	332	194
Pepper1.55ch01	14704840	A	A	T	CA01g07020	mRNA.CA01g07020:Intron	Intron	Placental protein 11, putative	55.49	ATTGTATGTGTGTGGTCATGT	60.2	ACCTTTTGGGGCATCATGTGA	328	SpeI	ACTAGT	66, 262	328	196
Pepper1.55ch01	14705107	T	T	A	CA01g07020	mRNA.CA01g07020:Intron	Intron	Placental protein 11, putative	55.49	ATTGTATGTGTGTGGTCATGT	59.45	CCGTCAAACCTTACAAGACACC	381	PciI	ACATGT	333, 48	381	285
Pepper1.55ch01	14705107	T	T	A	CA01g07020	mRNA.CA01g07020:Intron	Intron	Placental protein 11, putative	58.44	TGTATTGTATGTGTGTGGTCATGT	59.45	CCGTCAAACCTTACAAGACACC	384	PciI	ACATGT	336, 48	384	288
Pepper1.55ch01	14705107	T	T	A	CA01g07020	mRNA.CA01g07020:Intron	Intron	Placental protein 11, putative	58.2	TCATGTATTGTATGTGTGTGGTCA	59.45	CCGTCAAACCTTACAAGACACC	387	PciI	ACATGT	339, 48	387	291
Pepper1.55ch01	14706096	G	G	A	CA01g07020	mRNA.CA01g07020:Intron	Intron	Placental protein 11, putative	60.03	GCAGGCTTCATCTCAAGGGT	59.4	CTTGAAAACTCAGCCTGCCC	505	SspI	AATATT	505	129, 376	247
Pepper1.55ch01	14706096	G	G	A	CA01g07020	mRNA.CA01g07020:Intron	Intron	Placental protein 11, putative	60.03	GCAGGCTTCATCTCAAGGGT	59.4	CCTTGAAAACTCAGCCTGCC	506	SspI	AATATT	506	129, 377	248
Pepper1.55ch01	14706096	G	G	A	CA01g07020	mRNA.CA01g07020:Intron	Intron	Placental protein 11, putative	60.03	TGCAGGCTTCATCTCAAGGG	59.4	CTTGAAAACTCAGCCTGCCC	506	SspI	AATATT	506	130, 376	246
Pepper1.55ch01	14706838	A	A	G	CA01g07020	mRNA.CA01g07020:Intron	Intron	Placental protein 11, putative	59.4	GGCAGGCTGAGTTTTCAAGG	60.25	GGAACTTCCCTCTCCCTCCA	414	HaeIII	GGCC	414	383, 31	352
Pepper1.55ch01	14706838	A	A	G	CA01g07020	mRNA.CA01g07020:Intron	Intron	Placental protein 11, putative	59.4	GGCAGGCTGAGTTTTCAAGG	60.25	GGAACTTCCCTCTCCCTCCA	414	PhoI	GGCC	414	383, 31	352
Pepper1.55ch01	14706838	A	A	G	CA01g07020	mRNA.CA01g07020:Intron	Intron	Placental protein 11, putative	59.4	GGCAGGCTGAGTTTTCAAGG	60.25	TGGAACTTCCCTCTCCCTCC	415	HaeIII	GGCC	415	383, 32	351
Pepper1.55ch01	14706838	A	A	G	CA01g07020	mRNA.CA01g07020:Intron	Intron	Placental protein 11, putative	59.4	GGCAGGCTGAGTTTTCAAGG	60.25	TGGAACTTCCCTCTCCCTCC	415	PhoI	GGCC	415	383, 32	351
Pepper1.55ch01	14706838	A	A	G	CA01g07020	mRNA.CA01g07020:Intron	Intron	Placental protein 11, putative	59.4	GGGCAGGCTGAGTTTTCAAG	60.25	GGAACTTCCCTCTCCCTCCA	415	HaeIII	GGCC	415	384, 31	353
Pepper1.55ch01	14706838	A	A	G	CA01g07020	mRNA.CA01g07020:Intron	Intron	Placental protein 11, putative	59.4	GGGCAGGCTGAGTTTTCAAG	60.25	GGAACTTCCCTCTCCCTCCA	415	PhoI	GGCC	415	384, 31	353
Pepper1.55ch01	14714182	G	G	A	CA01g07030	mRNA.CA01g07030:Intron	Intron	Centromere protein O [Theobroma cacao]	60.03	TACAGGGGTCTGGTCTAGCC	58.88	GACGGGAACAGGTATGCCTA	445	BspHI	TCATGA	445	55, 390	335
Pepper1.55ch01	14714182	G	G	A	CA01g07030	mRNA.CA01g07030:Intron	Intron	Centromere protein O [Theobroma cacao]	60.03	TACAGGGGTCTGGTCTAGCC	58.88	TAGACGGGAACAGGTATGCC	447	BspHI	TCATGA	447	55, 392	337
Pepper1.55ch01	14714182	G	G	A	CA01g07030	mRNA.CA01g07030:Intron	Intron	Centromere protein O [Theobroma cacao]	60.03	TACAGGGGTCTGGTCTAGCC	60.34	AGACGGGAACAGGTATGCCTA	446	BspHI	TCATGA	446	55, 391	336
Pepper1.55ch01	14714413	C	C	T	CA01g07030	mRNA.CA01g07030:Intron	Intron	Centromere protein O [Theobroma cacao]	60	CCCTCGTTCATCAACTGTCCA	60.11	TACAGGCGAATCGTGTGACC	598	AseI	ATTAAT	598	119, 479	360
Pepper1.55ch01	14714413	C	C	T	CA01g07030	mRNA.CA01g07030:Intron	Intron	Centromere protein O [Theobroma cacao]	58.96	CAACTGTCCAACCCCAAAGG	60.11	TACAGGCGAATCGTGTGACC	587	AseI	ATTAAT	587	108, 479	371
Pepper1.55ch01	14714413	C	C	T	CA01g07030	mRNA.CA01g07030:Intron	Intron	Centromere protein O [Theobroma cacao]	60.03	TACAGGGGTCTGGTCTAGCC	58.88	GACGGGAACAGGTATGCCTA	445	AseI	ATTAAT	445	284, 161	123
Pepper1.55ch01	14714679	A	A	G	CA01g07030	mRNA.CA01g07030:Intron	Intron	Centromere protein O [Theobroma cacao]	60	CCCTCGTTCATCAACTGTCCA	60.11	TACAGGCGAATCGTGTGACC	598	BfuCI	GATC	598	388, 210	178
Pepper1.55ch01	14714679	A	A	G	CA01g07030	mRNA.CA01g07030:Intron	Intron	Centromere protein O [Theobroma cacao]	60	CCCTCGTTCATCAACTGTCCA	60.11	TACAGGCGAATCGTGTGACC	598	DpnI	GATC	598	390, 208	182
Pepper1.55ch01	14714679	A	A	G	CA01g07030	mRNA.CA01g07030:Intron	Intron	Centromere protein O [Theobroma cacao]	60	CCCTCGTTCATCAACTGTCCA	60.11	TACAGGCGAATCGTGTGACC	598	DpnII	GATC	598	388, 210	178
Pepper1.55ch01	14714679	A	A	G	CA01g07030	mRNA.CA01g07030:Intron	Intron	Centromere protein O [Theobroma cacao]	60	CCCTCGTTCATCAACTGTCCA	60.11	TACAGGCGAATCGTGTGACC	598	MboI	GATC	598	388, 210	178
Pepper1.55ch01	14714679	A	A	G	CA01g07030	mRNA.CA01g07030:Intron	Intron	Centromere protein O [Theobroma cacao]	60	CCCTCGTTCATCAACTGTCCA	60.11	TACAGGCGAATCGTGTGACC	598	Sau3AI	GATC	598	388, 210	178
Pepper1.55ch01	14714679	A	A	G	CA01g07030	mRNA.CA01g07030:Intron	Intron	Centromere protein O [Theobroma cacao]	58.96	CAACTGTCCAACCCCAAAGG	60.11	TACAGGCGAATCGTGTGACC	587	BfuCI	GATC	587	377, 210	167
Pepper1.55ch01	14714679	A	A	G	CA01g07030	mRNA.CA01g07030:Intron	Intron	Centromere protein O [Theobroma cacao]	58.96	CAACTGTCCAACCCCAAAGG	60.11	TACAGGCGAATCGTGTGACC	587	DpnI	GATC	587	379, 208	171
Pepper1.55ch01	14714679	A	A	G	CA01g07030	mRNA.CA01g07030:Intron	Intron	Centromere protein O [Theobroma cacao]	58.96	CAACTGTCCAACCCCAAAGG	60.11	TACAGGCGAATCGTGTGACC	587	DpnII	GATC	587	377, 210	167
Pepper1.55ch01	14714679	A	A	G	CA01g07030	mRNA.CA01g07030:Intron	Intron	Centromere protein O [Theobroma cacao]	58.96	CAACTGTCCAACCCCAAAGG	60.11	TACAGGCGAATCGTGTGACC	587	MboI	GATC	587	377, 210	167
Pepper1.55ch01	14714679	A	A	G	CA01g07030	mRNA.CA01g07030:Intron	Intron	Centromere protein O [Theobroma cacao]	58.96	CAACTGTCCAACCCCAAAGG	60.11	TACAGGCGAATCGTGTGACC	587	Sau3AI	GATC	587	377, 210	167
Pepper1.55ch01	14714679	A	A	G	CA01g07030	mRNA.CA01g07030:Intron	Intron	Centromere protein O [Theobroma cacao]	60	CCCTCGTTCATCAACTGTCCA	59.83	CAGGCGAATCGTGTGACCTA	596	BfuCI	GATC	596	388, 208	180
Pepper1.55ch01	14714679	A	A	G	CA01g07030	mRNA.CA01g07030:Intron	Intron	Centromere protein O [Theobroma cacao]	60	CCCTCGTTCATCAACTGTCCA	59.83	CAGGCGAATCGTGTGACCTA	596	DpnI	GATC	596	390, 206	184
Pepper1.55ch01	14714679	A	A	G	CA01g07030	mRNA.CA01g07030:Intron	Intron	Centromere protein O [Theobroma cacao]	60	CCCTCGTTCATCAACTGTCCA	59.83	CAGGCGAATCGTGTGACCTA	596	DpnII	GATC	596	388, 208	180
Pepper1.55ch01	14714679	A	A	G	CA01g07030	mRNA.CA01g07030:Intron	Intron	Centromere protein O [Theobroma cacao]	60	CCCTCGTTCATCAACTGTCCA	59.83	CAGGCGAATCGTGTGACCTA	596	MboI	GATC	596	388, 208	180
Pepper1.55ch01	14714679	A	A	G	CA01g07030	mRNA.CA01g07030:Intron	Intron	Centromere protein O [Theobroma cacao]	60	CCCTCGTTCATCAACTGTCCA	59.83	CAGGCGAATCGTGTGACCTA	596	Sau3AI	GATC	596	388, 208	180
Pepper1.55ch01	15904722	G	A	G	CA01g07240	mRNA.CA01g07240:Intron	Intron	Putative chloroplast RNA binding protein	60.04	GGAGCTTTAGTGCGGACTGT	58.31	ACTGAATAACCTACACAACAACCA	311	SnaBI	TACGTA	311	32, 279	247
Pepper1.55ch01	15904722	G	A	G	CA01g07240	mRNA.CA01g07240:Intron	Intron	Putative chloroplast RNA binding protein	59.75	AGGAGCTTTAGTGCGGACTG	58.31	ACTGAATAACCTACACAACAACCA	312	SnaBI	TACGTA	312	33, 279	246
Pepper1.55ch01	15904722	G	A	G	CA01g07240	mRNA.CA01g07240:Intron	Intron	Putative chloroplast RNA binding protein	59.75	CAGGAGCTTTAGTGCGGACT	58.31	ACTGAATAACCTACACAACAACCA	313	SnaBI	TACGTA	313	34, 279	245
Pepper1.55ch01	15904872	A	C	A	CA01g07240	mRNA.CA01g07240:CDS	CDS	Putative chloroplast RNA binding protein	60.04	GGAGCTTTAGTGCGGACTGT	58.31	ACTGAATAACCTACACAACAACCA	311	HpyCH4.	TGCA	183, 128	311	55
Pepper1.55ch01	15904872	A	C	A	CA01g07240	mRNA.CA01g07240:CDS	CDS	Putative chloroplast RNA binding protein	60.04	GGAGCTTTAGTGCGGACTGT	58.31	ACTGAATAACCTACACAACAACCA	311	MfeI	CAATTG	184, 127	311	57
Pepper1.55ch01	15904872	A	C	A	CA01g07240	mRNA.CA01g07240:CDS	CDS	Putative chloroplast RNA binding protein	59.75	AGGAGCTTTAGTGCGGACTG	58.31	ACTGAATAACCTACACAACAACCA	312	HpyCH4.	TGCA	184, 128	312	56
Pepper1.55ch01	15904872	A	C	A	CA01g07240	mRNA.CA01g07240:CDS	CDS	Putative chloroplast RNA binding protein	59.75	AGGAGCTTTAGTGCGGACTG	58.31	ACTGAATAACCTACACAACAACCA	312	MfeI	CAATTG	185, 127	312	58
Pepper1.55ch01	15904872	A	C	A	CA01g07240	mRNA.CA01g07240:CDS	CDS	Putative chloroplast RNA binding protein	59.75	CAGGAGCTTTAGTGCGGACT	58.31	ACTGAATAACCTACACAACAACCA	313	HpyCH4.	TGCA	185, 128	313	57
Pepper1.55ch01	15904872	A	C	A	CA01g07240	mRNA.CA01g07240:CDS	CDS	Putative chloroplast RNA binding protein	59.75	CAGGAGCTTTAGTGCGGACT	58.31	ACTGAATAACCTACACAACAACCA	313	MfeI	CAATTG	186, 127	313	59
Pepper1.55ch01	15905325	G	A	G	CA01g07240	mRNA.CA01g07240:Intron	Intron	Putative chloroplast RNA binding protein	59.26	CAAATTTCGCCTCAGCTAGCA	59.59	CCCCTGAATTATTGTGGCTGC	339	BmgBI	CACGTC	58, 281	339	223
Pepper1.55ch01	15905325	G	A	G	CA01g07240	mRNA.CA01g07240:Intron	Intron	Putative chloroplast RNA binding protein	58.99	TCAAATTTCGCCTCAGCTAGC	59.59	CCCCTGAATTATTGTGGCTGC	340	BmgBI	CACGTC	59, 281	340	222
Pepper1.55ch01	15905325	G	A	G	CA01g07240	mRNA.CA01g07240:Intron	Intron	Putative chloroplast RNA binding protein	59.97	CTCAAATTTCGCCTCAGCTAGC	59.59	CCCCTGAATTATTGTGGCTGC	341	BmgBI	CACGTC	60, 281	341	221
Pepper1.55ch01	15906484	C	T	C	CA01g07240	mRNA.CA01g07240:Intron	Intron	Putative chloroplast RNA binding protein	60.06	CCTAAGGGATGAGGAGGGACA	59.67	GCTTGAACCCATGACCTCCT	309	BfaI	CTAG	144, 165	309	21
Pepper1.55ch01	15906484	C	T	C	CA01g07240	mRNA.CA01g07240:Intron	Intron	Putative chloroplast RNA binding protein	60.06	CCTAAGGGATGAGGAGGGACA	59.67	AGCTTGAACCCATGACCTCC	310	BfaI	CTAG	144, 166	310	22
Pepper1.55ch01	15906484	C	T	C	CA01g07240	mRNA.CA01g07240:Intron	Intron	Putative chloroplast RNA binding protein	59.86	GAGGGATTACCGACTTTCCCC	59.67	GCTTGAACCCATGACCTCCT	328	BfaI	CTAG	163, 165	328	2
Pepper1.55ch01	15906624	G	A	G	CA01g07240	mRNA.CA01g07240:Intron	Intron	Putative chloroplast RNA binding protein	60.06	CCTAAGGGATGAGGAGGGACA	59.73	CCAAAGCTTGAACCCATGACC	314	NdeI	CATATG	314	282, 32	250
Pepper1.55ch01	15906624	G	A	G	CA01g07240	mRNA.CA01g07240:Intron	Intron	Putative chloroplast RNA binding protein	59.86	GAGGGATTACCGACTTTCCCC	59.73	CCAAAGCTTGAACCCATGACC	333	NdeI	CATATG	333	301, 32	269
Pepper1.55ch01	15906624	G	A	G	CA01g07240	mRNA.CA01g07240:Intron	Intron	Putative chloroplast RNA binding protein	59.86	GGAGGGATTACCGACTTTCCC	59.73	CCAAAGCTTGAACCCATGACC	334	NdeI	CATATG	334	302, 32	270
Pepper1.55ch01	15907211	A	G	A	CA01g07240	mRNA.CA01g07240:CDS	CDS	Putative chloroplast RNA binding protein	59.58	CGAGGAACTTGTATCTCACCGA	60.67	GCGGAGTTCCTGGAGGTTTC	364	BstBI	TTCGAA	364	331, 33	298
Pepper1.55ch01	15907211	A	G	A	CA01g07240	mRNA.CA01g07240:CDS	CDS	Putative chloroplast RNA binding protein	59.58	CGAGGAACTTGTATCTCACCGA	60.67	GCGGAGTTCCTGGAGGTTTC	364	Taq.I	TCGA	364	331, 33	298
Pepper1.55ch01	15907211	A	G	A	CA01g07240	mRNA.CA01g07240:CDS	CDS	Putative chloroplast RNA binding protein	58.47	ACTTGTATCTCACCGACACCT	60.67	GCGGAGTTCCTGGAGGTTTC	358	BstBI	TTCGAA	358	325, 33	292
Pepper1.55ch01	15907211	A	G	A	CA01g07240	mRNA.CA01g07240:CDS	CDS	Putative chloroplast RNA binding protein	58.47	ACTTGTATCTCACCGACACCT	60.67	GCGGAGTTCCTGGAGGTTTC	358	Taq.I	TCGA	358	325, 33	292
Pepper1.55ch01	15907211	A	G	A	CA01g07240	mRNA.CA01g07240:CDS	CDS	Putative chloroplast RNA binding protein	59.58	CGAGGAACTTGTATCTCACCGA	59.02	CGGAGTTCCTGGAGGTTTCT	363	BstBI	TTCGAA	363	331, 32	299
Pepper1.55ch01	15907211	A	G	A	CA01g07240	mRNA.CA01g07240:CDS	CDS	Putative chloroplast RNA binding protein	59.58	CGAGGAACTTGTATCTCACCGA	59.02	CGGAGTTCCTGGAGGTTTCT	363	Taq.I	TCGA	363	331, 32	299
Pepper1.55ch01	15907909	A	C	A	CA01g07240	mRNA.CA01g07240:Intron	Intron	Putative chloroplast RNA binding protein	59.97	CGCAGCATTGGTCATAGTGC	58.3	TTTCCACATTCAGGCTGCAA	379	PsiI	TTATAA	203, 176	379	27
Pepper1.55ch01	15907909	A	C	A	CA01g07240	mRNA.CA01g07240:Intron	Intron	Putative chloroplast RNA binding protein	59.83	GCCATGTTGTACGCAGCATT	58.3	TTTCCACATTCAGGCTGCAA	390	PsiI	TTATAA	214, 176	390	38
Pepper1.55ch01	15907909	A	C	A	CA01g07240	mRNA.CA01g07240:Intron	Intron	Putative chloroplast RNA binding protein	59.97	CGCAGCATTGGTCATAGTGC	58.07	TCCACATTCAGGCTGCAATT	377	PsiI	TTATAA	203, 174	377	29
Pepper1.55ch01	15908464	G	A	G	CA01g07240	mRNA.CA01g07240:Intron	Intron	Putative chloroplast RNA binding protein	58.3	TTGCAGCCTGAATGTGGAAA	60.11	ACTGACAACACTTCCCGCAA	586	BmgBI	CACGTC	401, 185	586	216
Pepper1.55ch01	15908464	G	A	G	CA01g07240	mRNA.CA01g07240:Intron	Intron	Putative chloroplast RNA binding protein	58.07	TGCAGCCTGAATGTGGAAAT	60.11	ACTGACAACACTTCCCGCAA	585	BmgBI	CACGTC	400, 185	585	215
Pepper1.55ch01	15908464	G	A	G	CA01g07240	mRNA.CA01g07240:Intron	Intron	Putative chloroplast RNA binding protein	58.07	ATTGCAGCCTGAATGTGGAA	60.11	ACTGACAACACTTCCCGCAA	587	BmgBI	CACGTC	402, 185	587	217
Pepper1.55ch01	15911168	A	G	A	CA01g07250	mRNA.CA01g07250:CDS	CDS	PREDICTED: E3 ubiquitin-protein ligase Os04g0590900-like [Vitis vinifera]	58.68	TGAGTTCGATAAATGGTGCTTGT	59.9	AGCCATGTATCGATGCACGT	527	HhaI	GCGC	527	58, 469	411
Pepper1.55ch01	15911168	A	G	A	CA01g07250	mRNA.CA01g07250:CDS	CDS	PREDICTED: E3 ubiquitin-protein ligase Os04g0590900-like [Vitis vinifera]	58.68	TGAGTTCGATAAATGGTGCTTGT	59.9	AGCCATGTATCGATGCACGT	527	HinP1I	GCGC	527	56, 471	415
Pepper1.55ch01	15911168	A	G	A	CA01g07250	mRNA.CA01g07250:CDS	CDS	PREDICTED: E3 ubiquitin-protein ligase Os04g0590900-like [Vitis vinifera]	58.68	TGAGTTCGATAAATGGTGCTTGT	59.89	CCCTCGGCTAATCCACTTCC	422	HhaI	GCGC	422	58, 364	306
Pepper1.55ch01	15911168	A	G	A	CA01g07250	mRNA.CA01g07250:CDS	CDS	PREDICTED: E3 ubiquitin-protein ligase Os04g0590900-like [Vitis vinifera]	58.68	TGAGTTCGATAAATGGTGCTTGT	59.89	CCCTCGGCTAATCCACTTCC	422	HinP1I	GCGC	422	56, 366	310
Pepper1.55ch01	15911168	A	G	A	CA01g07250	mRNA.CA01g07250:CDS	CDS	PREDICTED: E3 ubiquitin-protein ligase Os04g0590900-like [Vitis vinifera]	58.68	TGAGTTCGATAAATGGTGCTTGT	59.6	TGCCTCGTGATTTGAAGGGT	333	HhaI	GCGC	333	58, 275	217
Pepper1.55ch01	15911168	A	G	A	CA01g07250	mRNA.CA01g07250:CDS	CDS	PREDICTED: E3 ubiquitin-protein ligase Os04g0590900-like [Vitis vinifera]	58.68	TGAGTTCGATAAATGGTGCTTGT	59.6	TGCCTCGTGATTTGAAGGGT	333	HinP1I	GCGC	333	56, 277	221
Pepper1.55ch01	16060899	C	C	T	CA01g07310	mRNA.CA01g07310:CDS	CDS	PREDICTED: tetraketide alpha-pyrone reductase 1-like isoform X1 [Solanum tuberosum]	59.26	TCGTACATCTCAGCAGCTCC	60.11	TTTGAGGGGCTTCAAGTGCA	375	BmtI	GCTAGC	134, 241	375	107
Pepper1.55ch01	16060899	C	C	T	CA01g07310	mRNA.CA01g07310:CDS	CDS	PREDICTED: tetraketide alpha-pyrone reductase 1-like isoform X1 [Solanum tuberosum]	59.26	TCGTACATCTCAGCAGCTCC	60.11	TTTGAGGGGCTTCAAGTGCA	375	NheI	GCTAGC	130, 245	375	115
Pepper1.55ch01	16060899	C	C	T	CA01g07310	mRNA.CA01g07310:CDS	CDS	PREDICTED: tetraketide alpha-pyrone reductase 1-like isoform X1 [Solanum tuberosum]	59.26	CGTACATCTCAGCAGCTCCT	60.11	TTTGAGGGGCTTCAAGTGCA	374	BmtI	GCTAGC	133, 241	374	108
Pepper1.55ch01	16060899	C	C	T	CA01g07310	mRNA.CA01g07310:CDS	CDS	PREDICTED: tetraketide alpha-pyrone reductase 1-like isoform X1 [Solanum tuberosum]	59.26	CGTACATCTCAGCAGCTCCT	60.11	TTTGAGGGGCTTCAAGTGCA	374	NheI	GCTAGC	129, 245	374	116
Pepper1.55ch01	16060899	C	C	T	CA01g07310	mRNA.CA01g07310:CDS	CDS	PREDICTED: tetraketide alpha-pyrone reductase 1-like isoform X1 [Solanum tuberosum]	59.26	TCGTACATCTCAGCAGCTCC	59.61	GGCTTCAAGTGCAGTGCTTT	368	BmtI	GCTAGC	134, 234	368	100
Pepper1.55ch01	16060899	C	C	T	CA01g07310	mRNA.CA01g07310:CDS	CDS	PREDICTED: tetraketide alpha-pyrone reductase 1-like isoform X1 [Solanum tuberosum]	59.26	TCGTACATCTCAGCAGCTCC	59.61	GGCTTCAAGTGCAGTGCTTT	368	NheI	GCTAGC	130, 238	368	108
Pepper1.55ch01	16062597	A	A	C	CA01g07310	mRNA.CA01g07310:Intron	Intron	PREDICTED: tetraketide alpha-pyrone reductase 1-like isoform X1 [Solanum tuberosum]	60.11	AAGATGAAGGTGACGGAGCG	60.11	CTGATCCGACCCAAGACCAC	532	PciI	ACATGT	532	90, 442	352
Pepper1.55ch01	16062597	A	A	C	CA01g07310	mRNA.CA01g07310:Intron	Intron	PREDICTED: tetraketide alpha-pyrone reductase 1-like isoform X1 [Solanum tuberosum]	59.83	GGTGACGGAGCGTGATAAGT	60.11	CTGATCCGACCCAAGACCAC	524	PciI	ACATGT	524	82, 442	360
Pepper1.55ch01	16062597	A	A	C	CA01g07310	mRNA.CA01g07310:Intron	Intron	PREDICTED: tetraketide alpha-pyrone reductase 1-like isoform X1 [Solanum tuberosum]	60.11	AAGATGAAGGTGACGGAGCG	59.83	CATGGTGGCTGCATCACAAG	390	PciI	ACATGT	390	90, 300	210
Pepper1.55ch01	16062717	C	C	T	CA01g07310	mRNA.CA01g07310:Intron	Intron	PREDICTED: tetraketide alpha-pyrone reductase 1-like isoform X1 [Solanum tuberosum]	60.11	AAGATGAAGGTGACGGAGCG	60.11	CTGATCCGACCCAAGACCAC	532	XbaI	TCTAGA	532	211, 321	110
Pepper1.55ch01	16062717	C	C	T	CA01g07310	mRNA.CA01g07310:Intron	Intron	PREDICTED: tetraketide alpha-pyrone reductase 1-like isoform X1 [Solanum tuberosum]	59.83	GGTGACGGAGCGTGATAAGT	60.11	CTGATCCGACCCAAGACCAC	524	XbaI	TCTAGA	524	203, 321	118
Pepper1.55ch01	16062717	C	C	T	CA01g07310	mRNA.CA01g07310:Intron	Intron	PREDICTED: tetraketide alpha-pyrone reductase 1-like isoform X1 [Solanum tuberosum]	60.11	AAGATGAAGGTGACGGAGCG	59.83	CATGGTGGCTGCATCACAAG	390	XbaI	TCTAGA	390	211, 179	32
Pepper1.55ch01	16066821	T	T	C	CA01g07310	mRNA.CA01g07310:Intron	Intron	PREDICTED: tetraketide alpha-pyrone reductase 1-like isoform X1 [Solanum tuberosum]	55.2	GTTATTATAGGCATGGTTGATACC	55.66	CAGTATACATACATACTGCCACA	300	SspI	AATATT	79, 221	300	142
Pepper1.55ch01	16066821	T	T	C	CA01g07310	mRNA.CA01g07310:Intron	Intron	PREDICTED: tetraketide alpha-pyrone reductase 1-like isoform X1 [Solanum tuberosum]	55.2	GTTATTATAGGCATGGTTGATACC	56.39	ACGTTCTTGCTAAGTTAATTAGGT	355	SspI	AATATT	79, 276	355	197
Pepper1.55ch01	16066821	T	T	C	CA01g07310	mRNA.CA01g07310:Intron	Intron	PREDICTED: tetraketide alpha-pyrone reductase 1-like isoform X1 [Solanum tuberosum]	55.2	GTTATTATAGGCATGGTTGATACC	56.15	CAGTATACATACATACTGCCACAT	300	SspI	AATATT	79, 221	300	142
Pepper1.55ch01	16456052	G	G	T	CA01g07370	mRNA.CA01g07370:CDS	CDS	Myb-like transcription factor	55.86	TGGACATGGAAATTGGCAAT	59.36	TGACCCAATACTGATGGTGTGT	354	BfuCI	GATC	354	32, 322	290
Pepper1.55ch01	16456052	G	G	T	CA01g07370	mRNA.CA01g07370:CDS	CDS	Myb-like transcription factor	55.86	TGGACATGGAAATTGGCAAT	59.36	TGACCCAATACTGATGGTGTGT	354	DpnI	GATC	354	34, 320	286
Pepper1.55ch01	16456052	G	G	T	CA01g07370	mRNA.CA01g07370:CDS	CDS	Myb-like transcription factor	55.86	TGGACATGGAAATTGGCAAT	59.36	TGACCCAATACTGATGGTGTGT	354	DpnII	GATC	354	32, 322	290
Pepper1.55ch01	16456052	G	G	T	CA01g07370	mRNA.CA01g07370:CDS	CDS	Myb-like transcription factor	55.86	TGGACATGGAAATTGGCAAT	59.36	TGACCCAATACTGATGGTGTGT	354	MboI	GATC	354	32, 322	290
Pepper1.55ch01	16456052	G	G	T	CA01g07370	mRNA.CA01g07370:CDS	CDS	Myb-like transcription factor	55.86	TGGACATGGAAATTGGCAAT	59.36	TGACCCAATACTGATGGTGTGT	354	Sau3AI	GATC	354	32, 322	290
Pepper1.55ch01	16456052	G	G	T	CA01g07370	mRNA.CA01g07370:CDS	CDS	Myb-like transcription factor	55.86	ATGGACATGGAAATTGGCAA	59.36	TGACCCAATACTGATGGTGTGT	355	BfuCI	GATC	355	33, 322	289
Pepper1.55ch01	16456052	G	G	T	CA01g07370	mRNA.CA01g07370:CDS	CDS	Myb-like transcription factor	55.86	ATGGACATGGAAATTGGCAA	59.36	TGACCCAATACTGATGGTGTGT	355	DpnI	GATC	355	35, 320	285
Pepper1.55ch01	16456052	G	G	T	CA01g07370	mRNA.CA01g07370:CDS	CDS	Myb-like transcription factor	55.86	ATGGACATGGAAATTGGCAA	59.36	TGACCCAATACTGATGGTGTGT	355	DpnII	GATC	355	33, 322	289
Pepper1.55ch01	16456052	G	G	T	CA01g07370	mRNA.CA01g07370:CDS	CDS	Myb-like transcription factor	55.86	ATGGACATGGAAATTGGCAA	59.36	TGACCCAATACTGATGGTGTGT	355	MboI	GATC	355	33, 322	289
Pepper1.55ch01	16456052	G	G	T	CA01g07370	mRNA.CA01g07370:CDS	CDS	Myb-like transcription factor	55.86	ATGGACATGGAAATTGGCAA	59.36	TGACCCAATACTGATGGTGTGT	355	Sau3AI	GATC	355	33, 322	289
Pepper1.55ch01	16456052	G	G	T	CA01g07370	mRNA.CA01g07370:CDS	CDS	Myb-like transcription factor	55.86	AATGGACATGGAAATTGGCA	59.36	TGACCCAATACTGATGGTGTGT	356	BfuCI	GATC	356	34, 322	288
Pepper1.55ch01	16456052	G	G	T	CA01g07370	mRNA.CA01g07370:CDS	CDS	Myb-like transcription factor	55.86	AATGGACATGGAAATTGGCA	59.36	TGACCCAATACTGATGGTGTGT	356	DpnI	GATC	356	36, 320	284
Pepper1.55ch01	16456052	G	G	T	CA01g07370	mRNA.CA01g07370:CDS	CDS	Myb-like transcription factor	55.86	AATGGACATGGAAATTGGCA	59.36	TGACCCAATACTGATGGTGTGT	356	DpnII	GATC	356	34, 322	288
Pepper1.55ch01	16456052	G	G	T	CA01g07370	mRNA.CA01g07370:CDS	CDS	Myb-like transcription factor	55.86	AATGGACATGGAAATTGGCA	59.36	TGACCCAATACTGATGGTGTGT	356	MboI	GATC	356	34, 322	288
Pepper1.55ch01	16456052	G	G	T	CA01g07370	mRNA.CA01g07370:CDS	CDS	Myb-like transcription factor	55.86	AATGGACATGGAAATTGGCA	59.36	TGACCCAATACTGATGGTGTGT	356	Sau3AI	GATC	356	34, 322	288
Pepper1.55ch01	16574917	C	C	G	CA01g07400	mRNA.CA01g07400:CDS	CDS	Pentatricopeptide repeat-containing protein, putative	60.11	TGGTTTACCAGGGCAAGCAA	59.96	CATTGGGGGTGAAACCTCGA	488	PaeR7I	CTCGAG	186, 302	488	116
Pepper1.55ch01	16574917	C	C	G	CA01g07400	mRNA.CA01g07400:CDS	CDS	Pentatricopeptide repeat-containing protein, putative	60.11	TGGTTTACCAGGGCAAGCAA	59.96	CATTGGGGGTGAAACCTCGA	488	XhoI	CTCGAG	186, 302	488	116
Pepper1.55ch01	16574917	C	C	G	CA01g07400	mRNA.CA01g07400:CDS	CDS	Pentatricopeptide repeat-containing protein, putative	60.11	GGCATTACGGAAGAGCTGGT	59.96	CATTGGGGGTGAAACCTCGA	504	PaeR7I	CTCGAG	202, 302	504	100
Pepper1.55ch01	16574917	C	C	G	CA01g07400	mRNA.CA01g07400:CDS	CDS	Pentatricopeptide repeat-containing protein, putative	60.11	GGCATTACGGAAGAGCTGGT	59.96	CATTGGGGGTGAAACCTCGA	504	XhoI	CTCGAG	202, 302	504	100
Pepper1.55ch01	16574917	C	C	G	CA01g07400	mRNA.CA01g07400:CDS	CDS	Pentatricopeptide repeat-containing protein, putative	60.11	TGGTTTACCAGGGCAAGCAA	60.04	CTTGCTTCGTCAACTTGCCC	549	PaeR7I	CTCGAG	186, 363	549	177
Pepper1.55ch01	16574917	C	C	G	CA01g07400	mRNA.CA01g07400:CDS	CDS	Pentatricopeptide repeat-containing protein, putative	60.11	TGGTTTACCAGGGCAAGCAA	60.04	CTTGCTTCGTCAACTTGCCC	549	XhoI	CTCGAG	186, 363	549	177
Pepper1.55ch01	17435978	C	C	G	CA01g07540	mRNA.CA01g07540:CDS	CDS	Heat shock factor protein hsf8-related	60.04	TGAGTAGCTCAAATGCGCCA	60.18	ATTCAACTTTCCACGGGCCA	320	BspEI	TCCGGA	122, 198	320	76
Pepper1.55ch01	17435978	C	C	G	CA01g07540	mRNA.CA01g07540:CDS	CDS	Heat shock factor protein hsf8-related	60.04	TGAGTAGCTCAAATGCGCCA	60.18	ATTCAACTTTCCACGGGCCA	320	HpaII	CCGG	123, 197	320	74
Pepper1.55ch01	17435978	C	C	G	CA01g07540	mRNA.CA01g07540:CDS	CDS	Heat shock factor protein hsf8-related	60.04	TGAGTAGCTCAAATGCGCCA	60.18	ATTCAACTTTCCACGGGCCA	320	MspI	CCGG	123, 197	320	74
Pepper1.55ch01	17435978	C	C	G	CA01g07540	mRNA.CA01g07540:CDS	CDS	Heat shock factor protein hsf8-related	59.96	ATGCGCCACCACCTTTCTTA	60.18	ATTCAACTTTCCACGGGCCA	308	BspEI	TCCGGA	110, 198	308	88
Pepper1.55ch01	17435978	C	C	G	CA01g07540	mRNA.CA01g07540:CDS	CDS	Heat shock factor protein hsf8-related	59.96	ATGCGCCACCACCTTTCTTA	60.18	ATTCAACTTTCCACGGGCCA	308	HpaII	CCGG	111, 197	308	86
Pepper1.55ch01	17435978	C	C	G	CA01g07540	mRNA.CA01g07540:CDS	CDS	Heat shock factor protein hsf8-related	59.96	ATGCGCCACCACCTTTCTTA	60.18	ATTCAACTTTCCACGGGCCA	308	MspI	CCGG	111, 197	308	86
Pepper1.55ch01	17435978	C	C	G	CA01g07540	mRNA.CA01g07540:CDS	CDS	Heat shock factor protein hsf8-related	60.04	TGAGTAGCTCAAATGCGCCA	60.25	CTTTCCACGGGCCACACTTA	314	BspEI	TCCGGA	122, 192	314	70
Pepper1.55ch01	17435978	C	C	G	CA01g07540	mRNA.CA01g07540:CDS	CDS	Heat shock factor protein hsf8-related	60.04	TGAGTAGCTCAAATGCGCCA	60.25	CTTTCCACGGGCCACACTTA	314	HpaII	CCGG	123, 191	314	68
Pepper1.55ch01	17435978	C	C	G	CA01g07540	mRNA.CA01g07540:CDS	CDS	Heat shock factor protein hsf8-related	60.04	TGAGTAGCTCAAATGCGCCA	60.25	CTTTCCACGGGCCACACTTA	314	MspI	CCGG	123, 191	314	68
Pepper1.55ch01	17436330	G	G	A	CA01g07540	mRNA.CA01g07540:Intron	Intron	Heat shock factor protein hsf8-related	60.04	TGAGTAGCTCAAATGCGCCA	59.84	TCCAGACTGACTCTTTCCTTTTGT	527	PciI	ACATGT	527	475, 52	423
Pepper1.55ch01	17436330	G	G	A	CA01g07540	mRNA.CA01g07540:Intron	Intron	Heat shock factor protein hsf8-related	59.96	ATGCGCCACCACCTTTCTTA	59.84	TCCAGACTGACTCTTTCCTTTTGT	515	PciI	ACATGT	515	463, 52	411
Pepper1.55ch01	17436330	G	G	A	CA01g07540	mRNA.CA01g07540:Intron	Intron	Heat shock factor protein hsf8-related	60.18	TGCGCCACCACCTTTCTTAA	59.84	TCCAGACTGACTCTTTCCTTTTGT	514	PciI	ACATGT	514	462, 52	410
Pepper1.55ch01	17436814	T	T	A	CA01g07540	mRNA.CA01g07540:Intron	Intron	Heat shock factor protein hsf8-related	58.4	TCGCGTGGAAAGTTGGAATT	59.53	TGCAACCTATCCTAAGGGCG	594	SspI	AATATT	594	149, 445	296
Pepper1.55ch01	17436814	T	T	A	CA01g07540	mRNA.CA01g07540:Intron	Intron	Heat shock factor protein hsf8-related	58.18	ATCGCGTGGAAAGTTGGAAT	59.53	TGCAACCTATCCTAAGGGCG	595	SspI	AATATT	595	150, 445	295
Pepper1.55ch01	17436814	T	T	A	CA01g07540	mRNA.CA01g07540:Intron	Intron	Heat shock factor protein hsf8-related	58.4	TCGCGTGGAAAGTTGGAATT	59.24	GCAACCTATCCTAAGGGCGA	593	SspI	AATATT	593	149, 444	295
Pepper1.55ch01	17437323	A	A	T	CA01g07540	mRNA.CA01g07540:Intron	Intron	Heat shock factor protein hsf8-related	60.18	AGACCTTTGTTTGCTCCGCT	59.55	GCATAACTTCACAGGGCACG	559	Eco53kI	GAGCTC	559	47, 512	465
Pepper1.55ch01	17437323	A	A	T	CA01g07540	mRNA.CA01g07540:Intron	Intron	Heat shock factor protein hsf8-related	60.18	AGACCTTTGTTTGCTCCGCT	59.55	GCATAACTTCACAGGGCACG	559	SacI	GAGCTC	559	49, 510	461
Pepper1.55ch01	17437323	A	A	T	CA01g07540	mRNA.CA01g07540:Intron	Intron	Heat shock factor protein hsf8-related	60.18	AGACCTTTGTTTGCTCCGCT	60.61	AACTTCACAGGGCACGGATG	555	Eco53kI	GAGCTC	555	47, 508	461
Pepper1.55ch01	17437323	A	A	T	CA01g07540	mRNA.CA01g07540:Intron	Intron	Heat shock factor protein hsf8-related	60.18	AGACCTTTGTTTGCTCCGCT	60.61	AACTTCACAGGGCACGGATG	555	SacI	GAGCTC	555	49, 506	457
Pepper1.55ch01	17437323	A	A	T	CA01g07540	mRNA.CA01g07540:Intron	Intron	Heat shock factor protein hsf8-related	60.18	AGACCTTTGTTTGCTCCGCT	59.32	TTCCGCATTCTCAGTCCACA	502	Eco53kI	GAGCTC	502	47, 455	408
Pepper1.55ch01	17437323	A	A	T	CA01g07540	mRNA.CA01g07540:Intron	Intron	Heat shock factor protein hsf8-related	60.18	AGACCTTTGTTTGCTCCGCT	59.32	TTCCGCATTCTCAGTCCACA	502	SacI	GAGCTC	502	49, 453	404
Pepper1.55ch01	17439468	T	T	C	CA01g07540	mRNA.CA01g07540:CDS	CDS	Heat shock factor protein hsf8-related	60.04	CAAGCCTGCTCATGGACAGA	59.34	TGCTGCTGTACAAACTGTGC	300	ZraI	GACGTC	300	240, 60	180
Pepper1.55ch01	17439468	T	T	C	CA01g07540	mRNA.CA01g07540:CDS	CDS	Heat shock factor protein hsf8-related	58.94	GGTTGGTTCAGACCTCTGGA	59.96	ACTGTGCCAAGAATCCAGGG	368	ZraI	GACGTC	368	321, 47	274
Pepper1.55ch01	17439468	T	T	C	CA01g07540	mRNA.CA01g07540:CDS	CDS	Heat shock factor protein hsf8-related	58.94	GGTTGGTTCAGACCTCTGGA	60.04	GCTGCTGTACAAACTGTGCC	380	ZraI	GACGTC	380	321, 59	262
Pepper1.55ch01	17664194	C	A	C	CA01g07610	mRNA.CA01g07610:Intron	Intron	Syntaxin-like protein	60.04	GCAGTTGCTCCACTCCTGAT	60.6	AAGAGTCAAGAACAGCGGGC	535	Taq.I	TCGA	367, 168	535	199
Pepper1.55ch01	17664194	C	A	C	CA01g07610	mRNA.CA01g07610:Intron	Intron	Syntaxin-like protein	60.04	GCAGTTGCTCCACTCCTGAT	60.68	GCGGGCTCTCCTTGTTGAAT	521	Taq.I	TCGA	367, 154	521	213
Pepper1.55ch01	17664194	C	A	C	CA01g07610	mRNA.CA01g07610:Intron	Intron	Syntaxin-like protein	60.04	GCAGTTGCTCCACTCCTGAT	61.02	GTCAAGAACAGCGGGCTCTC	531	Taq.I	TCGA	367, 164	531	203
Pepper1.55ch01	17702869	A	A	G	CA01g07630	mRNA.CA01g07630:Intron	Intron	Nucleic acid binding protein, putative	60.11	TCTTTGGGCTGCTGTTGGAA	59.59	CCTTACCCCGAAACCCCTTT	599	AfeI	AGCGCT	599	382, 217	165
Pepper1.55ch01	17702869	A	A	G	CA01g07630	mRNA.CA01g07630:Intron	Intron	Nucleic acid binding protein, putative	60.11	TCTTTGGGCTGCTGTTGGAA	59.59	CCTTACCCCGAAACCCCTTT	599	HhaI	GCGC	599	383, 216	167
Pepper1.55ch01	17702869	A	A	G	CA01g07630	mRNA.CA01g07630:Intron	Intron	Nucleic acid binding protein, putative	60.11	TCTTTGGGCTGCTGTTGGAA	59.59	CCTTACCCCGAAACCCCTTT	599	HinP1I	GCGC	599	381, 218	163
Pepper1.55ch01	17702869	A	A	G	CA01g07630	mRNA.CA01g07630:Intron	Intron	Nucleic acid binding protein, putative	60.11	TTCTTTGGGCTGCTGTTGGA	59.59	CCTTACCCCGAAACCCCTTT	600	AfeI	AGCGCT	600	383, 217	166
Pepper1.55ch01	17702869	A	A	G	CA01g07630	mRNA.CA01g07630:Intron	Intron	Nucleic acid binding protein, putative	60.11	TTCTTTGGGCTGCTGTTGGA	59.59	CCTTACCCCGAAACCCCTTT	600	HhaI	GCGC	600	384, 216	168
Pepper1.55ch01	17702869	A	A	G	CA01g07630	mRNA.CA01g07630:Intron	Intron	Nucleic acid binding protein, putative	60.11	TTCTTTGGGCTGCTGTTGGA	59.59	CCTTACCCCGAAACCCCTTT	600	HinP1I	GCGC	600	382, 218	164
Pepper1.55ch01	17702869	A	A	G	CA01g07630	mRNA.CA01g07630:Intron	Intron	Nucleic acid binding protein, putative	59.89	TGGGCTGCTGTTGGAATTCT	59.59	CCTTACCCCGAAACCCCTTT	595	AfeI	AGCGCT	595	378, 217	161
Pepper1.55ch01	17702869	A	A	G	CA01g07630	mRNA.CA01g07630:Intron	Intron	Nucleic acid binding protein, putative	59.89	TGGGCTGCTGTTGGAATTCT	59.59	CCTTACCCCGAAACCCCTTT	595	HhaI	GCGC	595	379, 216	163
Pepper1.55ch01	17702869	A	A	G	CA01g07630	mRNA.CA01g07630:Intron	Intron	Nucleic acid binding protein, putative	59.89	TGGGCTGCTGTTGGAATTCT	59.59	CCTTACCCCGAAACCCCTTT	595	HinP1I	GCGC	595	377, 218	159
Pepper1.55ch01	17703663	C	C	T	CA01g07630	mRNA.CA01g07630:Intron	Intron	Nucleic acid binding protein, putative	57.58	TCCTTTCGAATCTTTCCTGCA	59.96	AAGCGGATTCTGAGTTGCCA	461	BsrGI	TGTACA	461	173, 288	115
Pepper1.55ch01	17703663	C	C	T	CA01g07630	mRNA.CA01g07630:Intron	Intron	Nucleic acid binding protein, putative	57.58	TCCTTTCGAATCTTTCCTGCA	60.11	TTGGCTGCAGAGGTCACAAA	425	BsrGI	TGTACA	425	173, 252	79
Pepper1.55ch01	17703663	C	C	T	CA01g07630	mRNA.CA01g07630:Intron	Intron	Nucleic acid binding protein, putative	57.58	TCCTTTCGAATCTTTCCTGCA	59.89	TGGCTGCAGAGGTCACAAAT	424	BsrGI	TGTACA	424	173, 251	78
Pepper1.55ch01	17821708	A	T	A	CA01g07700	mRNA.CA01g07700:CDS	CDS	PREDICTED: probable calcium-binding protein CML17-like isoform 1 [Solanum lycopersicum]	59.97	CTTCAACTGCTCCTCCGTGT	59.59	ACAAGAAAGAGGACAGCACGA	492	PvuII	CAGCTG	492	266, 226	40
Pepper1.55ch01	17821708	A	T	A	CA01g07700	mRNA.CA01g07700:CDS	CDS	PREDICTED: probable calcium-binding protein CML17-like isoform 1 [Solanum lycopersicum]	60.04	TCCGGTGCAACAAGGGATAC	59.59	ACAAGAAAGAGGACAGCACGA	449	PvuII	CAGCTG	449	223, 226	3
Pepper1.55ch01	17821708	A	T	A	CA01g07700	mRNA.CA01g07700:CDS	CDS	PREDICTED: probable calcium-binding protein CML17-like isoform 1 [Solanum lycopersicum]	59.96	ACTGCTTCAACTGCTCCTCC	59.59	ACAAGAAAGAGGACAGCACGA	496	PvuII	CAGCTG	496	270, 226	44
Pepper1.55ch01	18033121	G	C	G	CA01g07800	mRNA.CA01g07800:CDS	CDS	PREDICTED: F-box protein At2g26160-like isoform X1 [Solanum tuberosum]	59.53	ACGATGGTGTGACCCAAGTT	59.97	AACCAATTGTTGAGCCACGC	475	BstUI	CGCG	475	433, 42	391
Pepper1.55ch01	18033121	G	C	G	CA01g07800	mRNA.CA01g07800:CDS	CDS	PREDICTED: F-box protein At2g26160-like isoform X1 [Solanum tuberosum]	59.53	ACGATGGTGTGACCCAAGTT	59.89	GAGTCTCCCTGCACTATGGC	560	BstUI	CGCG	560	433, 127	306
Pepper1.55ch01	18033121	G	C	G	CA01g07800	mRNA.CA01g07800:CDS	CDS	PREDICTED: F-box protein At2g26160-like isoform X1 [Solanum tuberosum]	59.53	ACGATGGTGTGACCCAAGTT	59.75	CTCCCTGCACTATGGCTTGT	556	BstUI	CGCG	556	433, 123	310
Pepper1.55ch01	18187989	G	A	G	CA01g07820	mRNA.CA01g07820:CDS	CDS	Jumonji domain protein	59.83	TACACAGGTACGCCATGCTC	60.18	GTATGTTCGCTTGGCACGTG	321	Taq.I	TCGA	136, 185	321	49
Pepper1.55ch01	18187989	G	A	G	CA01g07820	mRNA.CA01g07820:CDS	CDS	Jumonji domain protein	59.83	TACACAGGTACGCCATGCTC	60.32	AGTATGTTCGCTTGGCACGT	322	Taq.I	TCGA	136, 186	322	50
Pepper1.55ch01	18187989	G	A	G	CA01g07820	mRNA.CA01g07820:CDS	CDS	Jumonji domain protein	60.32	AGCAGATTCCACGCACATGT	60.18	GTATGTTCGCTTGGCACGTG	479	Taq.I	TCGA	294, 185	479	109
Pepper1.55ch01	18530298	A	C	A	CA01g07870	mRNA.CA01g07870:Intron	Intron	Homeobox-leucine zipper protein ROC3	59.76	GCTCGCAAGCCTTTCACATT	60.25	TCACGGTCGCAACATCTTGT	394	NsiI	ATGCAT	213, 181	394	32
Pepper1.55ch01	18530298	A	C	A	CA01g07870	mRNA.CA01g07870:Intron	Intron	Homeobox-leucine zipper protein ROC3	59.76	GCTCGCAAGCCTTTCACATT	60.25	TCACGGTCGCAACATCTTGT	394	PvuII	CAGCTG	394	208, 186	22
Pepper1.55ch01	18530298	A	C	A	CA01g07870	mRNA.CA01g07870:Intron	Intron	Homeobox-leucine zipper protein ROC3	59.76	CGTTGTGCTCCAAATGCCAT	60.25	TCACGGTCGCAACATCTTGT	351	NsiI	ATGCAT	170, 181	351	11
Pepper1.55ch01	18530298	A	C	A	CA01g07870	mRNA.CA01g07870:Intron	Intron	Homeobox-leucine zipper protein ROC3	59.76	CGTTGTGCTCCAAATGCCAT	60.25	TCACGGTCGCAACATCTTGT	351	PvuII	CAGCTG	351	165, 186	21
Pepper1.55ch01	18530298	A	C	A	CA01g07870	mRNA.CA01g07870:Intron	Intron	Homeobox-leucine zipper protein ROC3	59.47	ATCGTTGTGCTCCAAATGCC	60.25	TCACGGTCGCAACATCTTGT	353	NsiI	ATGCAT	172, 181	353	9
Pepper1.55ch01	18530298	A	C	A	CA01g07870	mRNA.CA01g07870:Intron	Intron	Homeobox-leucine zipper protein ROC3	59.47	ATCGTTGTGCTCCAAATGCC	60.25	TCACGGTCGCAACATCTTGT	353	PvuII	CAGCTG	353	167, 186	19
Pepper1.55ch01	18732389	C	C	A	CA01g07890	mRNA.CA01g07890:Intron	Intron	Protein disulfide isomerase L-2	60.11	GCAAGGACCTGCATCAAAGC	59.96	CCAGGGGAGAGGGGTTTTTC	375	HaeIII	GGCC	254, 121	375	133
Pepper1.55ch01	18732389	C	C	A	CA01g07890	mRNA.CA01g07890:Intron	Intron	Protein disulfide isomerase L-2	60.11	GCAAGGACCTGCATCAAAGC	59.96	CCAGGGGAGAGGGGTTTTTC	375	PhoI	GGCC	254, 121	375	133
Pepper1.55ch01	18732389	C	C	A	CA01g07890	mRNA.CA01g07890:Intron	Intron	Protein disulfide isomerase L-2	60.11	GCAAGGACCTGCATCAAAGC	60.18	ATTTTCCAGGGGAGAGGGGT	380	HaeIII	GGCC	254, 126	380	128
Pepper1.55ch01	18732389	C	C	A	CA01g07890	mRNA.CA01g07890:Intron	Intron	Protein disulfide isomerase L-2	60.11	GCAAGGACCTGCATCAAAGC	60.18	ATTTTCCAGGGGAGAGGGGT	380	PhoI	GGCC	254, 126	380	128
Pepper1.55ch01	18732389	C	C	A	CA01g07890	mRNA.CA01g07890:Intron	Intron	Protein disulfide isomerase L-2	60.11	GCAAGGACCTGCATCAAAGC	60.4	TCCAGGGGAGAGGGGTTTTT	376	HaeIII	GGCC	254, 122	376	132
Pepper1.55ch01	18732389	C	C	A	CA01g07890	mRNA.CA01g07890:Intron	Intron	Protein disulfide isomerase L-2	60.11	GCAAGGACCTGCATCAAAGC	60.4	TCCAGGGGAGAGGGGTTTTT	376	PhoI	GGCC	254, 122	376	132
Pepper1.55ch01	18841464	A	G	A	CA01g07900	mRNA.CA01g07900:CDS	CDS	Protein bem46, putative	59.37	GAGCCAAATTCAAGAAACCCCA	59.89	GGAAGAAAAGGCAGACCCCA	436	HpaII	CCGG	436	149, 287	138
Pepper1.55ch01	18841464	A	G	A	CA01g07900	mRNA.CA01g07900:CDS	CDS	Protein bem46, putative	59.37	GAGCCAAATTCAAGAAACCCCA	59.89	GGAAGAAAAGGCAGACCCCA	436	MspI	CCGG	436	149, 287	138
Pepper1.55ch01	18841464	A	G	A	CA01g07900	mRNA.CA01g07900:CDS	CDS	Protein bem46, putative	59.37	TGAGCCAAATTCAAGAAACCCC	59.89	GGAAGAAAAGGCAGACCCCA	437	HpaII	CCGG	437	150, 287	137
Pepper1.55ch01	18841464	A	G	A	CA01g07900	mRNA.CA01g07900:CDS	CDS	Protein bem46, putative	59.37	TGAGCCAAATTCAAGAAACCCC	59.89	GGAAGAAAAGGCAGACCCCA	437	MspI	CCGG	437	150, 287	137
Pepper1.55ch01	18841464	A	G	A	CA01g07900	mRNA.CA01g07900:CDS	CDS	Protein bem46, putative	58.31	AGCCAAATTCAAGAAACCCCA	59.89	GGAAGAAAAGGCAGACCCCA	435	HpaII	CCGG	435	148, 287	139
Pepper1.55ch01	18841464	A	G	A	CA01g07900	mRNA.CA01g07900:CDS	CDS	Protein bem46, putative	58.31	AGCCAAATTCAAGAAACCCCA	59.89	GGAAGAAAAGGCAGACCCCA	435	MspI	CCGG	435	148, 287	139
Pepper1.55ch01	18844144	T	G	T	CA01g07900	mRNA.CA01g07900:Intron	Intron	Protein bem46, putative	59.9	GCGGACATAGAAGCGGTGTA	57.96	TGTCCCTTCTTCATGGGTCT	479	DraI	TTTAAA	388, 91	479	297
Pepper1.55ch01	18844144	T	G	T	CA01g07900	mRNA.CA01g07900:Intron	Intron	Protein bem46, putative	59.9	GCGGACATAGAAGCGGTGTA	59.95	TCCCTTCTTCATGGGTCTACCT	477	DraI	TTTAAA	388, 89	477	299
Pepper1.55ch01	18844144	T	G	T	CA01g07900	mRNA.CA01g07900:Intron	Intron	Protein bem46, putative	59.89	TACCACGTTTGAGGGGTGTG	57.96	TGTCCCTTCTTCATGGGTCT	361	DraI	TTTAAA	270, 91	361	179
Pepper1.55ch01	18849192	A	A	G	CA01g07900	mRNA.CA01g07900:Intron	Intron	Protein bem46, putative	60.34	GGTGGTTATGCAACAAGTGGC	60.03	TCCTCCCCCATCAAGAGAGG	507	HaeIII	GGCC	507	175, 332	157
Pepper1.55ch01	18849192	A	A	G	CA01g07900	mRNA.CA01g07900:Intron	Intron	Protein bem46, putative	60.34	GGTGGTTATGCAACAAGTGGC	60.03	TCCTCCCCCATCAAGAGAGG	507	PhoI	GGCC	507	175, 332	157
Pepper1.55ch01	18849192	A	A	G	CA01g07900	mRNA.CA01g07900:Intron	Intron	Protein bem46, putative	59.66	GTGGTTATGCAACAAGTGGCA	60.03	TCCTCCCCCATCAAGAGAGG	506	HaeIII	GGCC	506	174, 332	158
Pepper1.55ch01	18849192	A	A	G	CA01g07900	mRNA.CA01g07900:Intron	Intron	Protein bem46, putative	59.66	GTGGTTATGCAACAAGTGGCA	60.03	TCCTCCCCCATCAAGAGAGG	506	PhoI	GGCC	506	174, 332	158
Pepper1.55ch01	18849192	A	A	G	CA01g07900	mRNA.CA01g07900:Intron	Intron	Protein bem46, putative	60.34	GGTGGTTATGCAACAAGTGGC	59.88	TTCCAACTACTCCCCGTCCT	523	HaeIII	GGCC	523	175, 348	173
Pepper1.55ch01	18849192	A	A	G	CA01g07900	mRNA.CA01g07900:Intron	Intron	Protein bem46, putative	60.34	GGTGGTTATGCAACAAGTGGC	59.88	TTCCAACTACTCCCCGTCCT	523	PhoI	GGCC	523	175, 348	173
Pepper1.55ch01	18850541	C	T	C	CA01g07900	mRNA.CA01g07900:CDS	CDS	Protein bem46, putative	60.04	GTGAGCTGCACGAACTGTTG	59.97	ACTTAGCAGCGTCGTGGAAA	417	BstUI	CGCG	118, 299	417	181
Pepper1.55ch01	18850541	C	T	C	CA01g07900	mRNA.CA01g07900:CDS	CDS	Protein bem46, putative	60.04	GTGAGCTGCACGAACTGTTG	59.97	ACTTAGCAGCGTCGTGGAAA	417	HhaI	GCGC	118, 299	417	181
Pepper1.55ch01	18850541	C	T	C	CA01g07900	mRNA.CA01g07900:CDS	CDS	Protein bem46, putative	60.04	GTGAGCTGCACGAACTGTTG	59.97	ACTTAGCAGCGTCGTGGAAA	417	HinP1I	GCGC	116, 301	417	185
Pepper1.55ch01	18850541	C	T	C	CA01g07900	mRNA.CA01g07900:CDS	CDS	Protein bem46, putative	60.04	GTGAGCTGCACGAACTGTTG	59.97	AACTTAGCAGCGTCGTGGAA	418	BstUI	CGCG	118, 300	418	182
Pepper1.55ch01	18850541	C	T	C	CA01g07900	mRNA.CA01g07900:CDS	CDS	Protein bem46, putative	60.04	GTGAGCTGCACGAACTGTTG	59.97	AACTTAGCAGCGTCGTGGAA	418	HhaI	GCGC	118, 300	418	182
Pepper1.55ch01	18850541	C	T	C	CA01g07900	mRNA.CA01g07900:CDS	CDS	Protein bem46, putative	60.04	GTGAGCTGCACGAACTGTTG	59.97	AACTTAGCAGCGTCGTGGAA	418	HinP1I	GCGC	116, 302	418	186
Pepper1.55ch01	18850541	C	T	C	CA01g07900	mRNA.CA01g07900:CDS	CDS	Protein bem46, putative	60.25	AGCTGCACGAACTGTTGCTA	59.97	ACTTAGCAGCGTCGTGGAAA	414	BstUI	CGCG	115, 299	414	184
Pepper1.55ch01	18850541	C	T	C	CA01g07900	mRNA.CA01g07900:CDS	CDS	Protein bem46, putative	60.25	AGCTGCACGAACTGTTGCTA	59.97	ACTTAGCAGCGTCGTGGAAA	414	HhaI	GCGC	115, 299	414	184
Pepper1.55ch01	18850541	C	T	C	CA01g07900	mRNA.CA01g07900:CDS	CDS	Protein bem46, putative	60.25	AGCTGCACGAACTGTTGCTA	59.97	ACTTAGCAGCGTCGTGGAAA	414	HinP1I	GCGC	113, 301	414	188
Pepper1.55ch01	18968809	G	C	G	CA01g07930	mRNA.CA01g07930:Intron	Intron	PREDICTED: probable xyloglucan endotransglucosylase/hydrolase protein 30-like [Solanum tuberosum]	59.81	AACACTCCAGTCTCTCCCCA	60.03	TGTTTTGCAGGGTCAGGTGT	321	BsrGI	TGTACA	80, 241	321	161
Pepper1.55ch01	18968809	G	C	G	CA01g07930	mRNA.CA01g07930:Intron	Intron	PREDICTED: probable xyloglucan endotransglucosylase/hydrolase protein 30-like [Solanum tuberosum]	59.81	AACACTCCAGTCTCTCCCCA	60.03	TGTTTTGCAGGGTCAGGTGT	321	CviQI	GTAC	81, 240	321	159
Pepper1.55ch01	18968809	G	C	G	CA01g07930	mRNA.CA01g07930:Intron	Intron	PREDICTED: probable xyloglucan endotransglucosylase/hydrolase protein 30-like [Solanum tuberosum]	59.81	AACACTCCAGTCTCTCCCCA	60.03	TGTTTTGCAGGGTCAGGTGT	321	PciI	ACATGT	77, 244	321	167
Pepper1.55ch01	18968809	G	C	G	CA01g07930	mRNA.CA01g07930:Intron	Intron	PREDICTED: probable xyloglucan endotransglucosylase/hydrolase protein 30-like [Solanum tuberosum]	59.81	AACACTCCAGTCTCTCCCCA	60.03	TGTTTTGCAGGGTCAGGTGT	321	RsaI	GTAC	82, 239	321	157
Pepper1.55ch01	18968809	G	C	G	CA01g07930	mRNA.CA01g07930:Intron	Intron	PREDICTED: probable xyloglucan endotransglucosylase/hydrolase protein 30-like [Solanum tuberosum]	59.81	AACACTCCAGTCTCTCCCCA	60.11	GACGACGACTAGCAAGGCTT	525	BsrGI	TGTACA	80, 445	525	365
Pepper1.55ch01	18968809	G	C	G	CA01g07930	mRNA.CA01g07930:Intron	Intron	PREDICTED: probable xyloglucan endotransglucosylase/hydrolase protein 30-like [Solanum tuberosum]	59.81	AACACTCCAGTCTCTCCCCA	60.11	GACGACGACTAGCAAGGCTT	525	CviQI	GTAC	81, 444	525	363
Pepper1.55ch01	18968809	G	C	G	CA01g07930	mRNA.CA01g07930:Intron	Intron	PREDICTED: probable xyloglucan endotransglucosylase/hydrolase protein 30-like [Solanum tuberosum]	59.81	AACACTCCAGTCTCTCCCCA	60.11	GACGACGACTAGCAAGGCTT	525	PciI	ACATGT	77, 448	525	371
Pepper1.55ch01	18968809	G	C	G	CA01g07930	mRNA.CA01g07930:Intron	Intron	PREDICTED: probable xyloglucan endotransglucosylase/hydrolase protein 30-like [Solanum tuberosum]	59.81	AACACTCCAGTCTCTCCCCA	60.11	GACGACGACTAGCAAGGCTT	525	RsaI	GTAC	82, 443	525	361
Pepper1.55ch01	18968809	G	C	G	CA01g07930	mRNA.CA01g07930:Intron	Intron	PREDICTED: probable xyloglucan endotransglucosylase/hydrolase protein 30-like [Solanum tuberosum]	59.67	CCAGTCTCTCCCCATGCAAA	60.03	TGTTTTGCAGGGTCAGGTGT	315	BsrGI	TGTACA	74, 241	315	167
Pepper1.55ch01	18968809	G	C	G	CA01g07930	mRNA.CA01g07930:Intron	Intron	PREDICTED: probable xyloglucan endotransglucosylase/hydrolase protein 30-like [Solanum tuberosum]	59.67	CCAGTCTCTCCCCATGCAAA	60.03	TGTTTTGCAGGGTCAGGTGT	315	CviQI	GTAC	75, 240	315	165
Pepper1.55ch01	18968809	G	C	G	CA01g07930	mRNA.CA01g07930:Intron	Intron	PREDICTED: probable xyloglucan endotransglucosylase/hydrolase protein 30-like [Solanum tuberosum]	59.67	CCAGTCTCTCCCCATGCAAA	60.03	TGTTTTGCAGGGTCAGGTGT	315	PciI	ACATGT	71, 244	315	173
Pepper1.55ch01	18968809	G	C	G	CA01g07930	mRNA.CA01g07930:Intron	Intron	PREDICTED: probable xyloglucan endotransglucosylase/hydrolase protein 30-like [Solanum tuberosum]	59.67	CCAGTCTCTCCCCATGCAAA	60.03	TGTTTTGCAGGGTCAGGTGT	315	RsaI	GTAC	76, 239	315	163
Pepper1.55ch01	23315054	C	C	T	CA01g08610	mRNA.CA01g08610:CDS	CDS	Detected protein of unknown function	59.01	TCCTCAATTGCTCTGGCTCA	59.74	TGGGCTTGAGGTTTGGGAAA	582	AluI	AGCT	399, 183	582	216
Pepper1.55ch01	23315054	C	C	T	CA01g08610	mRNA.CA01g08610:CDS	CDS	Detected protein of unknown function	59.99	ACTTCCAGATCCCCAGGATGA	59.74	TGGGCTTGAGGTTTGGGAAA	530	AluI	AGCT	347, 183	530	164
Pepper1.55ch01	23315054	C	C	T	CA01g08610	mRNA.CA01g08610:CDS	CDS	Detected protein of unknown function	59.01	TCCTCAATTGCTCTGGCTCA	60.4	AGGGGGAATGGATAAGGGGG	548	AluI	AGCT	399, 149	548	250
Pepper1.55ch01	23465364	A	A	G	CA01g08620	mRNA.CA01g08620:Intron	Intron	Formin-like protein (Fragment)	60.11	GGCTGGTAGGCGTGGTATTT	59.97	CGTGCATGCTCCATCATTGG	320	BfaI	CTAG	265, 55	320	210
Pepper1.55ch01	23465364	A	A	G	CA01g08620	mRNA.CA01g08620:Intron	Intron	Formin-like protein (Fragment)	60.11	GGCTGGTAGGCGTGGTATTT	59.97	CGTGCATGCTCCATCATTGG	320	SpeI	ACTAGT	264, 56	320	208
Pepper1.55ch01	23465364	A	A	G	CA01g08620	mRNA.CA01g08620:Intron	Intron	Formin-like protein (Fragment)	60.11	GGCTGGTAGGCGTGGTATTT	59.82	ACTTGTGCTTCACCACGTCT	340	BfaI	CTAG	265, 75	340	190
Pepper1.55ch01	23465364	A	A	G	CA01g08620	mRNA.CA01g08620:Intron	Intron	Formin-like protein (Fragment)	60.11	GGCTGGTAGGCGTGGTATTT	59.82	ACTTGTGCTTCACCACGTCT	340	SpeI	ACTAGT	264, 76	340	188
Pepper1.55ch01	23465364	A	A	G	CA01g08620	mRNA.CA01g08620:Intron	Intron	Formin-like protein (Fragment)	60.11	GGCTGGTAGGCGTGGTATTT	60.46	GTCTCGTGCATGCTCCATCA	324	BfaI	CTAG	265, 59	324	206
Pepper1.55ch01	23465364	A	A	G	CA01g08620	mRNA.CA01g08620:Intron	Intron	Formin-like protein (Fragment)	60.11	GGCTGGTAGGCGTGGTATTT	60.46	GTCTCGTGCATGCTCCATCA	324	SpeI	ACTAGT	264, 60	324	204
Pepper1.55ch01	23522663	T	C	T	CA01g08660	mRNA.CA01g08660:CDS	CDS	PREDICTED: probable LRR receptor-like serine/threonine-protein kinase At3g47570-like [Solanum lycopersicum]	60.04	CCTGGTTCGGATCGTGACAA	58.89	GGAAGTAGCTCTTGAATGTACCG	316	AfeI	AGCGCT	316	247, 69	178
Pepper1.55ch01	23522663	T	C	T	CA01g08660	mRNA.CA01g08660:CDS	CDS	PREDICTED: probable LRR receptor-like serine/threonine-protein kinase At3g47570-like [Solanum lycopersicum]	60.04	CCTGGTTCGGATCGTGACAA	58.89	GGAAGTAGCTCTTGAATGTACCG	316	HhaI	GCGC	316	248, 68	180
Pepper1.55ch01	23522663	T	C	T	CA01g08660	mRNA.CA01g08660:CDS	CDS	PREDICTED: probable LRR receptor-like serine/threonine-protein kinase At3g47570-like [Solanum lycopersicum]	60.04	CCTGGTTCGGATCGTGACAA	58.89	GGAAGTAGCTCTTGAATGTACCG	316	HinP1I	GCGC	316	246, 70	176
Pepper1.55ch01	23522663	T	C	T	CA01g08660	mRNA.CA01g08660:CDS	CDS	PREDICTED: probable LRR receptor-like serine/threonine-protein kinase At3g47570-like [Solanum lycopersicum]	59.9	TCTCGGGCCTTCATGATTCG	58.89	GGAAGTAGCTCTTGAATGTACCG	358	AfeI	AGCGCT	358	289, 69	220
Pepper1.55ch01	23522663	T	C	T	CA01g08660	mRNA.CA01g08660:CDS	CDS	PREDICTED: probable LRR receptor-like serine/threonine-protein kinase At3g47570-like [Solanum lycopersicum]	59.9	TCTCGGGCCTTCATGATTCG	58.89	GGAAGTAGCTCTTGAATGTACCG	358	HhaI	GCGC	358	290, 68	222
Pepper1.55ch01	23522663	T	C	T	CA01g08660	mRNA.CA01g08660:CDS	CDS	PREDICTED: probable LRR receptor-like serine/threonine-protein kinase At3g47570-like [Solanum lycopersicum]	59.9	TCTCGGGCCTTCATGATTCG	58.89	GGAAGTAGCTCTTGAATGTACCG	358	HinP1I	GCGC	358	288, 70	218
Pepper1.55ch01	23522663	T	C	T	CA01g08660	mRNA.CA01g08660:CDS	CDS	PREDICTED: probable LRR receptor-like serine/threonine-protein kinase At3g47570-like [Solanum lycopersicum]	59.89	GGGCCTTCATGATTCGGGAT	58.89	GGAAGTAGCTCTTGAATGTACCG	354	AfeI	AGCGCT	354	285, 69	216
Pepper1.55ch01	23522663	T	C	T	CA01g08660	mRNA.CA01g08660:CDS	CDS	PREDICTED: probable LRR receptor-like serine/threonine-protein kinase At3g47570-like [Solanum lycopersicum]	59.89	GGGCCTTCATGATTCGGGAT	58.89	GGAAGTAGCTCTTGAATGTACCG	354	HhaI	GCGC	354	286, 68	218
Pepper1.55ch01	23522663	T	C	T	CA01g08660	mRNA.CA01g08660:CDS	CDS	PREDICTED: probable LRR receptor-like serine/threonine-protein kinase At3g47570-like [Solanum lycopersicum]	59.89	GGGCCTTCATGATTCGGGAT	58.89	GGAAGTAGCTCTTGAATGTACCG	354	HinP1I	GCGC	354	284, 70	214
Pepper1.55ch01	23522706	G	C	G	CA01g08660	mRNA.CA01g08660:CDS	CDS	PREDICTED: probable LRR receptor-like serine/threonine-protein kinase At3g47570-like [Solanum lycopersicum]	60.04	CCTGGTTCGGATCGTGACAA	58.34	TCAGTACTGGAAGTAGCTCTTGA	324	Taq.I	TCGA	290, 34	324	256
Pepper1.55ch01	23522706	G	C	G	CA01g08660	mRNA.CA01g08660:CDS	CDS	PREDICTED: probable LRR receptor-like serine/threonine-protein kinase At3g47570-like [Solanum lycopersicum]	59.9	TCTCGGGCCTTCATGATTCG	58.34	TCAGTACTGGAAGTAGCTCTTGA	366	Taq.I	TCGA	332, 34	366	298
Pepper1.55ch01	23522706	G	C	G	CA01g08660	mRNA.CA01g08660:CDS	CDS	PREDICTED: probable LRR receptor-like serine/threonine-protein kinase At3g47570-like [Solanum lycopersicum]	59.89	GGGCCTTCATGATTCGGGAT	58.34	TCAGTACTGGAAGTAGCTCTTGA	362	Taq.I	TCGA	328, 34	362	294
Pepper1.55ch01	23652429	T	T	C	CA01g08690	mRNA.CA01g08690:Intron	Intron	Serine-threonine protein kinase, plant-type, putative	60.03	AATGGGAATCTGCCAAGGGG	59.59	AAAGGGAAGCCTGATGCACT	344	BstUI	CGCG	344	308, 36	272
Pepper1.55ch01	23652429	T	T	C	CA01g08690	mRNA.CA01g08690:Intron	Intron	Serine-threonine protein kinase, plant-type, putative	59.74	GGGAATCTGCCAAGGGGATT	59.59	AAAGGGAAGCCTGATGCACT	341	BstUI	CGCG	341	305, 36	269
Pepper1.55ch01	23652429	T	T	C	CA01g08690	mRNA.CA01g08690:Intron	Intron	Serine-threonine protein kinase, plant-type, putative	60.03	AATGGGAATCTGCCAAGGGG	60.2	AAAAGGGAAGCCTGATGCACT	345	BstUI	CGCG	345	308, 37	271
Pepper1.55ch01	23654546	C	C	T	CA01g08690	mRNA.CA01g08690:CDS	CDS	Serine-threonine protein kinase, plant-type, putative	59.9	GTCCTTGACGAATCTTGCGC	60.04	CATCGAAGTTGCCTGTCCCT	374	HpaII	CCGG	227, 147	374	80
Pepper1.55ch01	23654546	C	C	T	CA01g08690	mRNA.CA01g08690:CDS	CDS	Serine-threonine protein kinase, plant-type, putative	59.9	GTCCTTGACGAATCTTGCGC	60.04	CATCGAAGTTGCCTGTCCCT	374	MspI	CCGG	227, 147	374	80
Pepper1.55ch01	23654546	C	C	T	CA01g08690	mRNA.CA01g08690:CDS	CDS	Serine-threonine protein kinase, plant-type, putative	59.9	GTCCTTGACGAATCTTGCGC	60.04	CATCGAAGTTGCCTGTCCCT	374	SmaI	CCCGGG	228, 146	374	82
Pepper1.55ch01	23654546	C	C	T	CA01g08690	mRNA.CA01g08690:CDS	CDS	Serine-threonine protein kinase, plant-type, putative	59.9	GTCCTTGACGAATCTTGCGC	60.04	CATCGAAGTTGCCTGTCCCT	374	TspMI	CCCGGG	226, 148	374	78
Pepper1.55ch01	23654546	C	C	T	CA01g08690	mRNA.CA01g08690:CDS	CDS	Serine-threonine protein kinase, plant-type, putative	59.9	GTCCTTGACGAATCTTGCGC	60.04	CATCGAAGTTGCCTGTCCCT	374	XmaI	CCCGGG	226, 148	374	78
Pepper1.55ch01	23654546	C	C	T	CA01g08690	mRNA.CA01g08690:CDS	CDS	Serine-threonine protein kinase, plant-type, putative	59.9	GTCCTTGACGAATCTTGCGC	60.04	TCATCGAAGTTGCCTGTCCC	375	HpaII	CCGG	227, 148	375	79
Pepper1.55ch01	23654546	C	C	T	CA01g08690	mRNA.CA01g08690:CDS	CDS	Serine-threonine protein kinase, plant-type, putative	59.9	GTCCTTGACGAATCTTGCGC	60.04	TCATCGAAGTTGCCTGTCCC	375	MspI	CCGG	227, 148	375	79
Pepper1.55ch01	23654546	C	C	T	CA01g08690	mRNA.CA01g08690:CDS	CDS	Serine-threonine protein kinase, plant-type, putative	59.9	GTCCTTGACGAATCTTGCGC	60.04	TCATCGAAGTTGCCTGTCCC	375	SmaI	CCCGGG	228, 147	375	81
Pepper1.55ch01	23654546	C	C	T	CA01g08690	mRNA.CA01g08690:CDS	CDS	Serine-threonine protein kinase, plant-type, putative	59.9	GTCCTTGACGAATCTTGCGC	60.04	TCATCGAAGTTGCCTGTCCC	375	TspMI	CCCGGG	226, 149	375	77
Pepper1.55ch01	23654546	C	C	T	CA01g08690	mRNA.CA01g08690:CDS	CDS	Serine-threonine protein kinase, plant-type, putative	59.9	GTCCTTGACGAATCTTGCGC	60.04	TCATCGAAGTTGCCTGTCCC	375	XmaI	CCCGGG	226, 149	375	77
Pepper1.55ch01	23654546	C	C	T	CA01g08690	mRNA.CA01g08690:CDS	CDS	Serine-threonine protein kinase, plant-type, putative	59.9	GTCCTTGACGAATCTTGCGC	59.89	TTGCCTGTCCCTTGAGCAAT	366	HpaII	CCGG	227, 139	366	88
Pepper1.55ch01	23654546	C	C	T	CA01g08690	mRNA.CA01g08690:CDS	CDS	Serine-threonine protein kinase, plant-type, putative	59.9	GTCCTTGACGAATCTTGCGC	59.89	TTGCCTGTCCCTTGAGCAAT	366	MspI	CCGG	227, 139	366	88
Pepper1.55ch01	23654546	C	C	T	CA01g08690	mRNA.CA01g08690:CDS	CDS	Serine-threonine protein kinase, plant-type, putative	59.9	GTCCTTGACGAATCTTGCGC	59.89	TTGCCTGTCCCTTGAGCAAT	366	SmaI	CCCGGG	228, 138	366	90
Pepper1.55ch01	23654546	C	C	T	CA01g08690	mRNA.CA01g08690:CDS	CDS	Serine-threonine protein kinase, plant-type, putative	59.9	GTCCTTGACGAATCTTGCGC	59.89	TTGCCTGTCCCTTGAGCAAT	366	TspMI	CCCGGG	226, 140	366	86
Pepper1.55ch01	23654546	C	C	T	CA01g08690	mRNA.CA01g08690:CDS	CDS	Serine-threonine protein kinase, plant-type, putative	59.9	GTCCTTGACGAATCTTGCGC	59.89	TTGCCTGTCCCTTGAGCAAT	366	XmaI	CCCGGG	226, 140	366	86
Pepper1.55ch01	23655154	A	A	G	CA01g08690	mRNA.CA01g08690:CDS	CDS	Serine-threonine protein kinase, plant-type, putative	60.11	ACTTCTAACAGCCGAGACGC	59.52	TCCACTACATCCACCAATCGG	323	HhaI	GCGC	323	28, 295	267
Pepper1.55ch01	23655154	A	A	G	CA01g08690	mRNA.CA01g08690:CDS	CDS	Serine-threonine protein kinase, plant-type, putative	60.11	ACTTCTAACAGCCGAGACGC	59.52	TCCACTACATCCACCAATCGG	323	HinP1I	GCGC	323	26, 297	271
Pepper1.55ch01	23655154	A	A	G	CA01g08690	mRNA.CA01g08690:CDS	CDS	Serine-threonine protein kinase, plant-type, putative	60.11	ACTTCTAACAGCCGAGACGC	59.11	TCATTTGTGCATGCAAGAGCT	416	HhaI	GCGC	416	28, 388	360
Pepper1.55ch01	23655154	A	A	G	CA01g08690	mRNA.CA01g08690:CDS	CDS	Serine-threonine protein kinase, plant-type, putative	60.11	ACTTCTAACAGCCGAGACGC	59.11	TCATTTGTGCATGCAAGAGCT	416	HinP1I	GCGC	416	26, 390	364
Pepper1.55ch01	23655154	A	A	G	CA01g08690	mRNA.CA01g08690:CDS	CDS	Serine-threonine protein kinase, plant-type, putative	60.11	ACTTCTAACAGCCGAGACGC	58.05	CCACTACATCCACCAATCGG	322	HhaI	GCGC	322	28, 294	266
Pepper1.55ch01	23655154	A	A	G	CA01g08690	mRNA.CA01g08690:CDS	CDS	Serine-threonine protein kinase, plant-type, putative	60.11	ACTTCTAACAGCCGAGACGC	58.05	CCACTACATCCACCAATCGG	322	HinP1I	GCGC	322	26, 296	270
Pepper1.55ch01	25818878	G	G	A	CA01g08910	mRNA.CA01g08910:Intron	Intron	Carotenoid cleavage dioxygenase 4	57.46	TGTCATGATCCGTTTCTCAAGA	58.52	ATGGCCGAATTGTGATGCTT	497	Taq.I	TCGA	325, 172	497	153
Pepper1.55ch01	25818878	G	G	A	CA01g08910	mRNA.CA01g08910:Intron	Intron	Carotenoid cleavage dioxygenase 4	57.46	TGTCATGATCCGTTTCTCAAGA	58.52	AATGGCCGAATTGTGATGCT	498	Taq.I	TCGA	325, 173	498	152
Pepper1.55ch01	25818878	G	G	A	CA01g08910	mRNA.CA01g08910:Intron	Intron	Carotenoid cleavage dioxygenase 4	59.37	AGTTGTGTTTGTTTCGTCATGAGA	58.52	ATGGCCGAATTGTGATGCTT	375	Taq.I	TCGA	203, 172	375	31
Pepper1.55ch01	26914418	T	T	C	CA01g09090	mRNA.CA01g09090:Intron	Intron	AP-1 complex subunit gamma-2, putative	59.31	CAGTTCAAAAGACTTGGGTCACA	59.96	TGGTTGCTGTGCGATTACCT	456	BmgBI	CACGTC	456	119, 337	218
Pepper1.55ch01	26914418	T	T	C	CA01g09090	mRNA.CA01g09090:Intron	Intron	AP-1 complex subunit gamma-2, putative	59.31	ACAGTTCAAAAGACTTGGGTCAC	59.96	TGGTTGCTGTGCGATTACCT	457	BmgBI	CACGTC	457	120, 337	217
Pepper1.55ch01	26914418	T	T	C	CA01g09090	mRNA.CA01g09090:Intron	Intron	AP-1 complex subunit gamma-2, putative	58.07	ACTCTCCTGGTATTGCTATCCA	59.96	TGGTTGCTGTGCGATTACCT	411	BmgBI	CACGTC	411	74, 337	263
Pepper1.55ch01	26916984	C	C	T	CA01g09090	mRNA.CA01g09090:Intron	Intron	AP-1 complex subunit gamma-2, putative	60.04	TCTTGGGCAATCTCCGTTCC	60.75	TGATGCCTGGATGAGCTTGC	567	ScaI	AGTACT	522, 45	567	477
Pepper1.55ch01	26916984	C	C	T	CA01g09090	mRNA.CA01g09090:Intron	Intron	AP-1 complex subunit gamma-2, putative	60.18	GCAATCTCCGTTCCGCTACT	60.75	TGATGCCTGGATGAGCTTGC	561	ScaI	AGTACT	516, 45	561	471
Pepper1.55ch01	26916984	C	C	T	CA01g09090	mRNA.CA01g09090:Intron	Intron	AP-1 complex subunit gamma-2, putative	59.74	AAATGGGGCAGGCATCTGAT	60.75	TGATGCCTGGATGAGCTTGC	599	ScaI	AGTACT	554, 45	599	509
Pepper1.55ch01	27003964	T	T	C	CA01g09120	mRNA.CA01g09120:Intron	Intron	PREDICTED: protein decapping 5-like [Solanum tuberosum]	59.97	CACTTTGCCTTTCCGGTGTG	60.04	CTTCCACTTGAGGCGATGGT	399	CviQI	GTAC	399	109, 290	181
Pepper1.55ch01	27003964	T	T	C	CA01g09120	mRNA.CA01g09120:Intron	Intron	PREDICTED: protein decapping 5-like [Solanum tuberosum]	59.97	CACTTTGCCTTTCCGGTGTG	60.04	CTTCCACTTGAGGCGATGGT	399	RsaI	GTAC	399	110, 289	179
Pepper1.55ch01	27003964	T	T	C	CA01g09120	mRNA.CA01g09120:Intron	Intron	PREDICTED: protein decapping 5-like [Solanum tuberosum]	59.96	TGGGATTACGGAAGGAGGGT	60.04	CTTCCACTTGAGGCGATGGT	435	CviQI	GTAC	435	145, 290	145
Pepper1.55ch01	27003964	T	T	C	CA01g09120	mRNA.CA01g09120:Intron	Intron	PREDICTED: protein decapping 5-like [Solanum tuberosum]	59.96	TGGGATTACGGAAGGAGGGT	60.04	CTTCCACTTGAGGCGATGGT	435	RsaI	GTAC	435	146, 289	143
Pepper1.55ch01	27004920	A	A	G	CA01g09120	mRNA.CA01g09120:CDS	CDS	PREDICTED: protein decapping 5-like [Solanum tuberosum]	59.96	GTAGCTCCAGTGCCTTTGGT	59.66	CGGAGTTAGCAATCTAGGGGG	303	CviAlI	CATG	303	126, 177	51
Pepper1.55ch01	27004920	A	A	G	CA01g09120	mRNA.CA01g09120:CDS	CDS	PREDICTED: protein decapping 5-like [Solanum tuberosum]	59.96	GTAGCTCCAGTGCCTTTGGT	59.66	CGGAGTTAGCAATCTAGGGGG	303	FatI	CATG	303	125, 178	53
Pepper1.55ch01	27004920	A	A	G	CA01g09120	mRNA.CA01g09120:CDS	CDS	PREDICTED: protein decapping 5-like [Solanum tuberosum]	59.96	GTAGCTCCAGTGCCTTTGGT	59.66	CGGAGTTAGCAATCTAGGGGG	303	NlaIII	CATG	303	129, 174	45
Pepper1.55ch01	27004920	A	A	G	CA01g09120	mRNA.CA01g09120:CDS	CDS	PREDICTED: protein decapping 5-like [Solanum tuberosum]	59.96	GTAGCTCCAGTGCCTTTGGT	59.66	CCGGAGTTAGCAATCTAGGGG	304	CviAlI	CATG	304	126, 178	52
Pepper1.55ch01	27004920	A	A	G	CA01g09120	mRNA.CA01g09120:CDS	CDS	PREDICTED: protein decapping 5-like [Solanum tuberosum]	59.96	GTAGCTCCAGTGCCTTTGGT	59.66	CCGGAGTTAGCAATCTAGGGG	304	FatI	CATG	304	125, 179	54
Pepper1.55ch01	27004920	A	A	G	CA01g09120	mRNA.CA01g09120:CDS	CDS	PREDICTED: protein decapping 5-like [Solanum tuberosum]	59.96	GTAGCTCCAGTGCCTTTGGT	59.66	CCGGAGTTAGCAATCTAGGGG	304	NlaIII	CATG	304	129, 175	46
Pepper1.55ch01	27004920	A	A	G	CA01g09120	mRNA.CA01g09120:CDS	CDS	PREDICTED: protein decapping 5-like [Solanum tuberosum]	59.23	AGCTCCAGTGCCTTTGGTAA	59.66	CGGAGTTAGCAATCTAGGGGG	301	CviAlI	CATG	301	124, 177	53
Pepper1.55ch01	27004920	A	A	G	CA01g09120	mRNA.CA01g09120:CDS	CDS	PREDICTED: protein decapping 5-like [Solanum tuberosum]	59.23	AGCTCCAGTGCCTTTGGTAA	59.66	CGGAGTTAGCAATCTAGGGGG	301	FatI	CATG	301	123, 178	55
Pepper1.55ch01	27004920	A	A	G	CA01g09120	mRNA.CA01g09120:CDS	CDS	PREDICTED: protein decapping 5-like [Solanum tuberosum]	59.23	AGCTCCAGTGCCTTTGGTAA	59.66	CGGAGTTAGCAATCTAGGGGG	301	NlaIII	CATG	301	127, 174	47
Pepper1.55ch01	27010783	G	A	G	CA01g09130	mRNA.CA01g09130:CDS	CDS	Detected protein of unknown function	57.92	TCCTAACGCATTTTCAAACATTGA	57.41	AGGGACCATCAAAACAGTTCA	481	AluI	AGCT	481	445, 36	409
Pepper1.55ch01	27010783	G	A	G	CA01g09130	mRNA.CA01g09130:CDS	CDS	Detected protein of unknown function	57.92	TCCTAACGCATTTTCAAACATTGA	57.41	AGGGACCATCAAAACAGTTCA	481	HindIII	AAGCTT	481	443, 38	405
Pepper1.55ch01	27010783	G	A	G	CA01g09130	mRNA.CA01g09130:CDS	CDS	Detected protein of unknown function	57.92	TCCTAACGCATTTTCAAACATTGA	57.41	AGGGACCATCAAAACAGTTCA	575	AluI	AGCT	575	539, 36	503
Pepper1.55ch01	27010783	G	A	G	CA01g09130	mRNA.CA01g09130:CDS	CDS	Detected protein of unknown function	57.92	TCCTAACGCATTTTCAAACATTGA	57.41	AGGGACCATCAAAACAGTTCA	575	HindIII	AAGCTT	575	537, 38	499
Pepper1.55ch01	27010783	G	A	G	CA01g09130	mRNA.CA01g09130:CDS	CDS	Detected protein of unknown function	57.92	TCCTAACGCATTTTCAAACATTGA	59.29	ACCATCAAAACAGTTCAAAGCCT	477	AluI	AGCT	477	445, 32	413
Pepper1.55ch01	27010783	G	A	G	CA01g09130	mRNA.CA01g09130:CDS	CDS	Detected protein of unknown function	57.92	TCCTAACGCATTTTCAAACATTGA	59.29	ACCATCAAAACAGTTCAAAGCCT	477	HindIII	AAGCTT	477	443, 34	409
Pepper1.55ch01	27302384	G	G	T	CA01g09180	mRNA.CA01g09180:CDS	CDS	PREDICTED: anthraniloyl-CoA:methanol acyltransferase-like [Solanum tuberosum]	59.11	TCCTTCATCACTCTCAACACGA	59.25	TCTCAAGTTCCACGTCTGCA	323	BsrGI	TGTACA	290, 33	323	257
Pepper1.55ch01	27302384	G	G	T	CA01g09180	mRNA.CA01g09180:CDS	CDS	PREDICTED: anthraniloyl-CoA:methanol acyltransferase-like [Solanum tuberosum]	59.11	TCCTTCATCACTCTCAACACGA	59.25	TCTCAAGTTCCACGTCTGCA	323	CviQI	GTAC	291, 32	323	259
Pepper1.55ch01	27302384	G	G	T	CA01g09180	mRNA.CA01g09180:CDS	CDS	PREDICTED: anthraniloyl-CoA:methanol acyltransferase-like [Solanum tuberosum]	59.11	TCCTTCATCACTCTCAACACGA	59.25	TCTCAAGTTCCACGTCTGCA	323	RsaI	GTAC	292, 31	323	261
Pepper1.55ch01	27302384	G	G	T	CA01g09180	mRNA.CA01g09180:CDS	CDS	PREDICTED: anthraniloyl-CoA:methanol acyltransferase-like [Solanum tuberosum]	59.04	AGCTACTTGATAGTCGCATGGA	59.25	TCTCAAGTTCCACGTCTGCA	417	BsrGI	TGTACA	384, 33	417	351
Pepper1.55ch01	27302384	G	G	T	CA01g09180	mRNA.CA01g09180:CDS	CDS	PREDICTED: anthraniloyl-CoA:methanol acyltransferase-like [Solanum tuberosum]	59.04	AGCTACTTGATAGTCGCATGGA	59.25	TCTCAAGTTCCACGTCTGCA	417	CviQI	GTAC	385, 32	417	353
Pepper1.55ch01	27302384	G	G	T	CA01g09180	mRNA.CA01g09180:CDS	CDS	PREDICTED: anthraniloyl-CoA:methanol acyltransferase-like [Solanum tuberosum]	59.04	AGCTACTTGATAGTCGCATGGA	59.25	TCTCAAGTTCCACGTCTGCA	417	RsaI	GTAC	386, 31	417	355
Pepper1.55ch01	27302384	G	G	T	CA01g09180	mRNA.CA01g09180:CDS	CDS	PREDICTED: anthraniloyl-CoA:methanol acyltransferase-like [Solanum tuberosum]	60.06	CTCCTTCATCACTCTCAACACGA	59.25	TCTCAAGTTCCACGTCTGCA	324	BsrGI	TGTACA	291, 33	324	258
Pepper1.55ch01	27302384	G	G	T	CA01g09180	mRNA.CA01g09180:CDS	CDS	PREDICTED: anthraniloyl-CoA:methanol acyltransferase-like [Solanum tuberosum]	60.06	CTCCTTCATCACTCTCAACACGA	59.25	TCTCAAGTTCCACGTCTGCA	324	CviQI	GTAC	292, 32	324	260
Pepper1.55ch01	27302384	G	G	T	CA01g09180	mRNA.CA01g09180:CDS	CDS	PREDICTED: anthraniloyl-CoA:methanol acyltransferase-like [Solanum tuberosum]	60.06	CTCCTTCATCACTCTCAACACGA	59.25	TCTCAAGTTCCACGTCTGCA	324	RsaI	GTAC	293, 31	324	262
Pepper1.55ch01	31183940	A	A	T	CA01g09600	mRNA.CA01g09600:Intron	Intron	Beta-1,3-glucanase 4 (Precursor)	60.2	TGTTTCATGCTCTCCCAACGT	59.69	GCAAGTCGCGGTGGTTTTTA	522	PsiI	TTATAA	58, 464	522	406
Pepper1.55ch01	31183940	A	A	T	CA01g09600	mRNA.CA01g09600:Intron	Intron	Beta-1,3-glucanase 4 (Precursor)	60.2	TGTTTCATGCTCTCCCAACGT	59.44	AGGGGCAAAGGAAAAGGACA	462	PsiI	TTATAA	58, 404	462	346
Pepper1.55ch01	31183940	A	A	T	CA01g09600	mRNA.CA01g09600:Intron	Intron	Beta-1,3-glucanase 4 (Precursor)	58.48	TGTTTCATGCTCTCCCAACG	59.69	GCAAGTCGCGGTGGTTTTTA	522	PsiI	TTATAA	58, 464	522	406
Pepper1.55ch01	31184281	T	T	G	CA01g09600	mRNA.CA01g09600:Intron	Intron	Beta-1,3-glucanase 4 (Precursor)	59.53	ACCGTGCCTTGTTGGTAAGA	60.04	CTCTTGTGGTCCGGTCCTTC	563	KpnI	GGTACC	563	202, 361	159
Pepper1.55ch01	31184281	T	T	G	CA01g09600	mRNA.CA01g09600:Intron	Intron	Beta-1,3-glucanase 4 (Precursor)	59.53	ACCGTGCCTTGTTGGTAAGA	60.11	TGGCCTGCCCTCTTTTTGAA	513	KpnI	GGTACC	513	202, 311	109
Pepper1.55ch01	31184281	T	T	G	CA01g09600	mRNA.CA01g09600:Intron	Intron	Beta-1,3-glucanase 4 (Precursor)	59.53	ACCGTGCCTTGTTGGTAAGA	59.69	GCAAGTCGCGGTGGTTTTTA	321	KpnI	GGTACC	321	202, 119	83
Pepper1.55ch01	35141330	G	G	C	CA01g09980	mRNA.CA01g09980:Intron	Intron	PREDICTED: LOW QUALITY PROTEIN: mitochondrial import inner membrane translocase subunit tim16-B-like [Solanum tuberosum]	60.03	TCACCTGGAGCTGATAGGCT	60.04	CCTCTGCTTCCGTCATGGTT	381	MfeI	CAATTG	381	131, 250	119
Pepper1.55ch01	35141330	G	G	C	CA01g09980	mRNA.CA01g09980:Intron	Intron	PREDICTED: LOW QUALITY PROTEIN: mitochondrial import inner membrane translocase subunit tim16-B-like [Solanum tuberosum]	60.04	GTGCAGCCTGCTACAACAAC	60.04	CCTCTGCTTCCGTCATGGTT	430	MfeI	CAATTG	430	180, 250	70
Pepper1.55ch01	35141330	G	G	C	CA01g09980	mRNA.CA01g09980:Intron	Intron	PREDICTED: LOW QUALITY PROTEIN: mitochondrial import inner membrane translocase subunit tim16-B-like [Solanum tuberosum]	59.97	GGCAAGGGCTGTTGTTCAAG	59.81	TGAGCTAGGAGCCGGGATAA	594	MfeI	CAATTG	594	530, 64	466
Pepper1.55ch01	37490345	A	T	A	CA01g10210	mRNA.CA01g10210:Intron	Intron	Protein ABC1, mitochondrial, putative	59.82	GGTTAGTGGGTAGGAGTGCG	60.18	GTACGCAGTCCATACCACCC	328	AseI	ATTAAT	179, 149	328	30
Pepper1.55ch01	37490345	A	T	A	CA01g10210	mRNA.CA01g10210:Intron	Intron	Protein ABC1, mitochondrial, putative	59.82	GGTTAGTGGGTAGGAGTGCG	60.18	GTACGCAGTCCATACCACCC	328	MluCI	AATT	180, 148	328	32
Pepper1.55ch01	37490345	A	T	A	CA01g10210	mRNA.CA01g10210:Intron	Intron	Protein ABC1, mitochondrial, putative	59.82	GGTTAGTGGGTAGGAGTGCG	59.81	AAGTGGCATTTGGGGAAGGT	353	AseI	ATTAAT	179, 174	353	5
Pepper1.55ch01	37490345	A	T	A	CA01g10210	mRNA.CA01g10210:Intron	Intron	Protein ABC1, mitochondrial, putative	59.82	GGTTAGTGGGTAGGAGTGCG	59.81	AAGTGGCATTTGGGGAAGGT	353	MluCI	AATT	180, 173	353	7
Pepper1.55ch01	37490345	A	T	A	CA01g10210	mRNA.CA01g10210:Intron	Intron	Protein ABC1, mitochondrial, putative	59.82	GGTTAGTGGGTAGGAGTGCG	60.46	GCAGCGGAAGTGAGGCTTAT	435	AseI	ATTAAT	179, 256	435	77
Pepper1.55ch01	37490345	A	T	A	CA01g10210	mRNA.CA01g10210:Intron	Intron	Protein ABC1, mitochondrial, putative	59.82	GGTTAGTGGGTAGGAGTGCG	60.46	GCAGCGGAAGTGAGGCTTAT	435	MluCI	AATT	180, 255	435	75
Pepper1.55ch01	37491173	G	A	G	CA01g10210	mRNA.CA01g10210:Intron	Intron	Protein ABC1, mitochondrial, putative	60.32	TTCAAGAGACCCAAGCGCTC	59.99	ACGTTTTCTTATGAGGGTCGTGA	412	BfaI	CTAG	360, 52	412	308
Pepper1.55ch01	37491173	G	A	G	CA01g10210	mRNA.CA01g10210:Intron	Intron	Protein ABC1, mitochondrial, putative	60.32	TTCAAGAGACCCAAGCGCTC	59.99	ACGTTTTCTTATGAGGGTCGTGA	412	SpeI	ACTAGT	359, 53	412	306
Pepper1.55ch01	37491173	G	A	G	CA01g10210	mRNA.CA01g10210:Intron	Intron	Protein ABC1, mitochondrial, putative	60.32	CTTCAAGAGACCCAAGCGCT	59.99	ACGTTTTCTTATGAGGGTCGTGA	413	BfaI	CTAG	361, 52	413	309
Pepper1.55ch01	37491173	G	A	G	CA01g10210	mRNA.CA01g10210:Intron	Intron	Protein ABC1, mitochondrial, putative	60.32	CTTCAAGAGACCCAAGCGCT	59.99	ACGTTTTCTTATGAGGGTCGTGA	413	SpeI	ACTAGT	360, 53	413	307
Pepper1.55ch01	37491173	G	A	G	CA01g10210	mRNA.CA01g10210:Intron	Intron	Protein ABC1, mitochondrial, putative	59.68	TCCTTCAAGAGACCCAAGCG	59.99	ACGTTTTCTTATGAGGGTCGTGA	415	BfaI	CTAG	363, 52	415	311
Pepper1.55ch01	37491173	G	A	G	CA01g10210	mRNA.CA01g10210:Intron	Intron	Protein ABC1, mitochondrial, putative	59.68	TCCTTCAAGAGACCCAAGCG	59.99	ACGTTTTCTTATGAGGGTCGTGA	415	SpeI	ACTAGT	362, 53	415	309
Pepper1.55ch01	37493201	G	T	G	CA01g10210	mRNA.CA01g10210:Intron	Intron	Protein ABC1, mitochondrial, putative	59.96	AGGCTTCAACGTAACCTGATGT	59.6	GACACACCCTCCCAAATGGA	411	BfaI	CTAG	411	329, 82	247
Pepper1.55ch01	37493201	G	T	G	CA01g10210	mRNA.CA01g10210:Intron	Intron	Protein ABC1, mitochondrial, putative	59.96	AGGCTTCAACGTAACCTGATGT	59.59	AGACACACCCTCCCAAATGG	412	BfaI	CTAG	412	329, 83	246
Pepper1.55ch01	37494146	T	C	T	CA01g10210	mRNA.CA01g10210:Intron	Intron	Protein ABC1, mitochondrial, putative	59.32	TGGACTTTGGAGAGGTCACG	60.18	TCTCCAGCTGACTCACCTGT	561	CviQI	GTAC	561	246, 315	69
Pepper1.55ch01	37494146	T	C	T	CA01g10210	mRNA.CA01g10210:Intron	Intron	Protein ABC1, mitochondrial, putative	59.32	TGGACTTTGGAGAGGTCACG	60.18	TCTCCAGCTGACTCACCTGT	561	RsaI	GTAC	561	247, 314	67
Pepper1.55ch01	37494146	T	C	T	CA01g10210	mRNA.CA01g10210:Intron	Intron	Protein ABC1, mitochondrial, putative	59.32	GGACTTTGGAGAGGTCACGT	60.18	TCTCCAGCTGACTCACCTGT	560	CviQI	GTAC	560	245, 315	70
Pepper1.55ch01	37494146	T	C	T	CA01g10210	mRNA.CA01g10210:Intron	Intron	Protein ABC1, mitochondrial, putative	59.32	GGACTTTGGAGAGGTCACGT	60.18	TCTCCAGCTGACTCACCTGT	560	RsaI	GTAC	560	246, 314	68
Pepper1.55ch01	37494146	T	C	T	CA01g10210	mRNA.CA01g10210:Intron	Intron	Protein ABC1, mitochondrial, putative	59.32	TGGACTTTGGAGAGGTCACG	59.59	TCTCTCCAGCTGACTCACCT	563	CviQI	GTAC	563	246, 317	71
Pepper1.55ch01	37494146	T	C	T	CA01g10210	mRNA.CA01g10210:Intron	Intron	Protein ABC1, mitochondrial, putative	59.32	TGGACTTTGGAGAGGTCACG	59.59	TCTCTCCAGCTGACTCACCT	563	RsaI	GTAC	563	247, 316	69
Pepper1.55ch01	37495314	A	G	A	CA01g10210	mRNA.CA01g10210:Intron	Intron	Protein ABC1, mitochondrial, putative	59.6	TGGAAGCAGGAAGAAGTGGG	60.11	TTTGGGGCAACTGGGATTGT	346	BsrBI	CCGCTC	346	304, 42	262
Pepper1.55ch01	37495314	A	G	A	CA01g10210	mRNA.CA01g10210:Intron	Intron	Protein ABC1, mitochondrial, putative	59.6	GGAAGCAGGAAGAAGTGGGT	60.11	TTTGGGGCAACTGGGATTGT	345	BsrBI	CCGCTC	345	303, 42	261
Pepper1.55ch01	37495314	A	G	A	CA01g10210	mRNA.CA01g10210:Intron	Intron	Protein ABC1, mitochondrial, putative	59.55	TGTCGCCTTTGTTGTTGGTG	60.11	TTTGGGGCAACTGGGATTGT	478	BsrBI	CCGCTC	478	436, 42	394
Pepper1.55ch01	37496849	G	A	G	CA01g10210	mRNA.CA01g10210:Intron	Intron	Protein ABC1, mitochondrial, putative	55.22	ACAAAAATTCCACAACAGTTCA	59.96	GACCCCTCCACTTGTCAAGG	303	DraI	TTTAAA	303	54, 249	195
Pepper1.55ch01	37496849	G	A	G	CA01g10210	mRNA.CA01g10210:Intron	Intron	Protein ABC1, mitochondrial, putative	55.22	ACAAAAATTCCACAACAGTTCA	60.18	TGATGGTTTTCCCGCAGTGT	532	DraI	TTTAAA	532	54, 478	424
Pepper1.55ch01	37496849	G	A	G	CA01g10210	mRNA.CA01g10210:Intron	Intron	Protein ABC1, mitochondrial, putative	55.22	ACAAAAATTCCACAACAGTTCA	59.76	GATGGTTTTCCCGCAGTGTG	531	DraI	TTTAAA	531	54, 477	423
Pepper1.55ch01	37498186	C	T	C	CA01g10210	mRNA.CA01g10210:Intron	Intron	Protein ABC1, mitochondrial, putative	60.04	AAAACCGTGGTATCCGGGTC	59.97	TCTCGCAACTTGTCCTCCAC	349	SmaI	CCCGGG	276, 73	349	203
Pepper1.55ch01	37498186	C	T	C	CA01g10210	mRNA.CA01g10210:Intron	Intron	Protein ABC1, mitochondrial, putative	60.04	AAAACCGTGGTATCCGGGTC	59.97	TCTCGCAACTTGTCCTCCAC	349	TspMI	CCCGGG	274, 75	349	199
Pepper1.55ch01	37498186	C	T	C	CA01g10210	mRNA.CA01g10210:Intron	Intron	Protein ABC1, mitochondrial, putative	60.04	AAAACCGTGGTATCCGGGTC	59.97	TCTCGCAACTTGTCCTCCAC	349	XmaI	CCCGGG	274, 75	349	199
Pepper1.55ch01	37498186	C	T	C	CA01g10210	mRNA.CA01g10210:Intron	Intron	Protein ABC1, mitochondrial, putative	60.04	AAAACCGTGGTATCCGGGTC	59.76	GCAACCTGACTTCTCGCAAC	360	SmaI	CCCGGG	276, 84	360	192
Pepper1.55ch01	37498186	C	T	C	CA01g10210	mRNA.CA01g10210:Intron	Intron	Protein ABC1, mitochondrial, putative	60.04	AAAACCGTGGTATCCGGGTC	59.76	GCAACCTGACTTCTCGCAAC	360	TspMI	CCCGGG	274, 86	360	188
Pepper1.55ch01	37498186	C	T	C	CA01g10210	mRNA.CA01g10210:Intron	Intron	Protein ABC1, mitochondrial, putative	60.04	AAAACCGTGGTATCCGGGTC	59.76	GCAACCTGACTTCTCGCAAC	360	XmaI	CCCGGG	274, 86	360	188
Pepper1.55ch01	37498186	C	T	C	CA01g10210	mRNA.CA01g10210:Intron	Intron	Protein ABC1, mitochondrial, putative	59.6	AAAAACCGTGGTATCCGGGT	59.97	TCTCGCAACTTGTCCTCCAC	350	SmaI	CCCGGG	277, 73	350	204
Pepper1.55ch01	37498186	C	T	C	CA01g10210	mRNA.CA01g10210:Intron	Intron	Protein ABC1, mitochondrial, putative	59.6	AAAAACCGTGGTATCCGGGT	59.97	TCTCGCAACTTGTCCTCCAC	350	TspMI	CCCGGG	275, 75	350	200
Pepper1.55ch01	37498186	C	T	C	CA01g10210	mRNA.CA01g10210:Intron	Intron	Protein ABC1, mitochondrial, putative	59.6	AAAAACCGTGGTATCCGGGT	59.97	TCTCGCAACTTGTCCTCCAC	350	XmaI	CCCGGG	275, 75	350	200
Pepper1.55ch01	37498187	G	A	G	CA01g10210	mRNA.CA01g10210:Intron	Intron	Protein ABC1, mitochondrial, putative	60.04	AAAACCGTGGTATCCGGGTC	59.97	TCTCGCAACTTGTCCTCCAC	349	SmaI	CCCGGG	276, 73	349	203
Pepper1.55ch01	37498187	G	A	G	CA01g10210	mRNA.CA01g10210:Intron	Intron	Protein ABC1, mitochondrial, putative	60.04	AAAACCGTGGTATCCGGGTC	59.97	TCTCGCAACTTGTCCTCCAC	349	TspMI	CCCGGG	274, 75	349	199
Pepper1.55ch01	37498187	G	A	G	CA01g10210	mRNA.CA01g10210:Intron	Intron	Protein ABC1, mitochondrial, putative	60.04	AAAACCGTGGTATCCGGGTC	59.97	TCTCGCAACTTGTCCTCCAC	349	XmaI	CCCGGG	274, 75	349	199
Pepper1.55ch01	37498187	G	A	G	CA01g10210	mRNA.CA01g10210:Intron	Intron	Protein ABC1, mitochondrial, putative	60.04	AAAACCGTGGTATCCGGGTC	59.76	GCAACCTGACTTCTCGCAAC	360	SmaI	CCCGGG	276, 84	360	192
Pepper1.55ch01	37498187	G	A	G	CA01g10210	mRNA.CA01g10210:Intron	Intron	Protein ABC1, mitochondrial, putative	60.04	AAAACCGTGGTATCCGGGTC	59.76	GCAACCTGACTTCTCGCAAC	360	TspMI	CCCGGG	274, 86	360	188
Pepper1.55ch01	37498187	G	A	G	CA01g10210	mRNA.CA01g10210:Intron	Intron	Protein ABC1, mitochondrial, putative	60.04	AAAACCGTGGTATCCGGGTC	59.76	GCAACCTGACTTCTCGCAAC	360	XmaI	CCCGGG	274, 86	360	188
Pepper1.55ch01	37498187	G	A	G	CA01g10210	mRNA.CA01g10210:Intron	Intron	Protein ABC1, mitochondrial, putative	59.6	AAAAACCGTGGTATCCGGGT	59.97	TCTCGCAACTTGTCCTCCAC	350	SmaI	CCCGGG	277, 73	350	204
Pepper1.55ch01	37498187	G	A	G	CA01g10210	mRNA.CA01g10210:Intron	Intron	Protein ABC1, mitochondrial, putative	59.6	AAAAACCGTGGTATCCGGGT	59.97	TCTCGCAACTTGTCCTCCAC	350	TspMI	CCCGGG	275, 75	350	200
Pepper1.55ch01	37498187	G	A	G	CA01g10210	mRNA.CA01g10210:Intron	Intron	Protein ABC1, mitochondrial, putative	59.6	AAAAACCGTGGTATCCGGGT	59.97	TCTCGCAACTTGTCCTCCAC	350	XmaI	CCCGGG	275, 75	350	200
Pepper1.55ch01	37500831	C	G	C	CA01g10210	mRNA.CA01g10210:Intron	Intron	Protein ABC1, mitochondrial, putative	60.18	TGGCATTGTGGTGAATGGGT	57.52	TCCCTCATGGAGTGCATCTA	570	BmgBI	CACGTC	543, 27	570	516
Pepper1.55ch01	37500831	C	G	C	CA01g10210	mRNA.CA01g10210:Intron	Intron	Protein ABC1, mitochondrial, putative	60.18	TGGCATTGTGGTGAATGGGT	57.52	TCCCTCATGGAGTGCATCTA	570	ZraI	GACGTC	570	543, 27	516
Pepper1.55ch01	37500831	C	G	C	CA01g10210	mRNA.CA01g10210:Intron	Intron	Protein ABC1, mitochondrial, putative	60.18	TGGCATTGTGGTGAATGGGT	57.47	ACAAAGGTTGGGGATGATCC	587	BmgBI	CACGTC	543, 44	587	499
Pepper1.55ch01	37500831	C	G	C	CA01g10210	mRNA.CA01g10210:Intron	Intron	Protein ABC1, mitochondrial, putative	60.18	TGGCATTGTGGTGAATGGGT	57.47	ACAAAGGTTGGGGATGATCC	587	ZraI	GACGTC	587	543, 44	499
Pepper1.55ch01	37500831	C	G	C	CA01g10210	mRNA.CA01g10210:Intron	Intron	Protein ABC1, mitochondrial, putative	60.18	TGGCATTGTGGTGAATGGGT	58.18	AACAAAGGTTGGGGATGATCC	588	BmgBI	CACGTC	543, 45	588	498
Pepper1.55ch01	37500831	C	G	C	CA01g10210	mRNA.CA01g10210:Intron	Intron	Protein ABC1, mitochondrial, putative	60.18	TGGCATTGTGGTGAATGGGT	58.18	AACAAAGGTTGGGGATGATCC	588	ZraI	GACGTC	588	543, 45	498
Pepper1.55ch01	37501942	C	T	C	CA01g10210	mRNA.CA01g10210:Intron	Intron	Protein ABC1, mitochondrial, putative	56.32	AGTGGTCAACTGATAGTGTCA	59.69	GTTAGCCACACCAAACCTGC	336	CviAlI	CATG	166, 170	336	4
Pepper1.55ch01	37501942	C	T	C	CA01g10210	mRNA.CA01g10210:Intron	Intron	Protein ABC1, mitochondrial, putative	56.32	AGTGGTCAACTGATAGTGTCA	59.69	GTTAGCCACACCAAACCTGC	336	FatI	CATG	165, 171	336	6
Pepper1.55ch01	37501942	C	T	C	CA01g10210	mRNA.CA01g10210:Intron	Intron	Protein ABC1, mitochondrial, putative	56.32	AGTGGTCAACTGATAGTGTCA	59.69	GTTAGCCACACCAAACCTGC	336	NlaIII	CATG	169, 167	336	2
Pepper1.55ch01	37501942	C	T	C	CA01g10210	mRNA.CA01g10210:Intron	Intron	Protein ABC1, mitochondrial, putative	59.23	AGTGGTCAACTGATAGTGTCATCT	59.69	GTTAGCCACACCAAACCTGC	336	CviAlI	CATG	166, 170	336	4
Pepper1.55ch01	37501942	C	T	C	CA01g10210	mRNA.CA01g10210:Intron	Intron	Protein ABC1, mitochondrial, putative	59.23	AGTGGTCAACTGATAGTGTCATCT	59.69	GTTAGCCACACCAAACCTGC	336	FatI	CATG	165, 171	336	6
Pepper1.55ch01	37501942	C	T	C	CA01g10210	mRNA.CA01g10210:Intron	Intron	Protein ABC1, mitochondrial, putative	59.23	AGTGGTCAACTGATAGTGTCATCT	59.69	GTTAGCCACACCAAACCTGC	336	NlaIII	CATG	169, 167	336	2
Pepper1.55ch01	37501942	C	T	C	CA01g10210	mRNA.CA01g10210:Intron	Intron	Protein ABC1, mitochondrial, putative	56.32	AGTGGTCAACTGATAGTGTCA	59.53	TCGTTAGCCACACCAAACCT	338	CviAlI	CATG	166, 172	338	6
Pepper1.55ch01	37501942	C	T	C	CA01g10210	mRNA.CA01g10210:Intron	Intron	Protein ABC1, mitochondrial, putative	56.32	AGTGGTCAACTGATAGTGTCA	59.53	TCGTTAGCCACACCAAACCT	338	FatI	CATG	165, 173	338	8
Pepper1.55ch01	37501942	C	T	C	CA01g10210	mRNA.CA01g10210:Intron	Intron	Protein ABC1, mitochondrial, putative	56.32	AGTGGTCAACTGATAGTGTCA	59.53	TCGTTAGCCACACCAAACCT	338	NlaIII	CATG	169, 169	338	0
Pepper1.55ch01	37502643	G	C	G	CA01g10210	mRNA.CA01g10210:Intron	Intron	Protein ABC1, mitochondrial, putative	60.18	TTTGTGGAGGTGCTTGGAGG	59.67	TCCTGCTCAACCTAAAGCCC	336	CviAlI	CATG	336	183, 153	30
Pepper1.55ch01	37502643	G	C	G	CA01g10210	mRNA.CA01g10210:Intron	Intron	Protein ABC1, mitochondrial, putative	60.18	TTTGTGGAGGTGCTTGGAGG	59.67	TCCTGCTCAACCTAAAGCCC	336	FatI	CATG	336	182, 154	28
Pepper1.55ch01	37502643	G	C	G	CA01g10210	mRNA.CA01g10210:Intron	Intron	Protein ABC1, mitochondrial, putative	60.18	TTTGTGGAGGTGCTTGGAGG	59.67	TCCTGCTCAACCTAAAGCCC	336	NlaIII	CATG	336	186, 150	36
Pepper1.55ch01	37502643	G	C	G	CA01g10210	mRNA.CA01g10210:Intron	Intron	Protein ABC1, mitochondrial, putative	60.18	TTTGTGGAGGTGCTTGGAGG	59.67	CCTGCTCAACCTAAAGCCCT	335	CviAlI	CATG	335	183, 152	31
Pepper1.55ch01	37502643	G	C	G	CA01g10210	mRNA.CA01g10210:Intron	Intron	Protein ABC1, mitochondrial, putative	60.18	TTTGTGGAGGTGCTTGGAGG	59.67	CCTGCTCAACCTAAAGCCCT	335	FatI	CATG	335	182, 153	29
Pepper1.55ch01	37502643	G	C	G	CA01g10210	mRNA.CA01g10210:Intron	Intron	Protein ABC1, mitochondrial, putative	60.18	TTTGTGGAGGTGCTTGGAGG	59.67	CCTGCTCAACCTAAAGCCCT	335	NlaIII	CATG	335	186, 149	37
Pepper1.55ch01	37502643	G	C	G	CA01g10210	mRNA.CA01g10210:Intron	Intron	Protein ABC1, mitochondrial, putative	59.31	GTGGAGGTGCTTGGAGGTTA	59.67	TCCTGCTCAACCTAAAGCCC	333	CviAlI	CATG	333	180, 153	27
Pepper1.55ch01	37502643	G	C	G	CA01g10210	mRNA.CA01g10210:Intron	Intron	Protein ABC1, mitochondrial, putative	59.31	GTGGAGGTGCTTGGAGGTTA	59.67	TCCTGCTCAACCTAAAGCCC	333	FatI	CATG	333	179, 154	25
Pepper1.55ch01	37502643	G	C	G	CA01g10210	mRNA.CA01g10210:Intron	Intron	Protein ABC1, mitochondrial, putative	59.31	GTGGAGGTGCTTGGAGGTTA	59.67	TCCTGCTCAACCTAAAGCCC	333	NlaIII	CATG	333	183, 150	33
Pepper1.55ch01	37502744	G	T	G	CA01g10210	mRNA.CA01g10210:Intron	Intron	Protein ABC1, mitochondrial, putative	60.18	TTTGTGGAGGTGCTTGGAGG	59.67	TCCTGCTCAACCTAAAGCCC	336	MluCI	AATT	336	281, 55	226
Pepper1.55ch01	37502744	G	T	G	CA01g10210	mRNA.CA01g10210:Intron	Intron	Protein ABC1, mitochondrial, putative	60.18	TTTGTGGAGGTGCTTGGAGG	59.67	CCTGCTCAACCTAAAGCCCT	335	MluCI	AATT	335	281, 54	227
Pepper1.55ch01	37502744	G	T	G	CA01g10210	mRNA.CA01g10210:Intron	Intron	Protein ABC1, mitochondrial, putative	59.31	GTGGAGGTGCTTGGAGGTTA	59.67	TCCTGCTCAACCTAAAGCCC	333	MluCI	AATT	333	278, 55	223
Pepper1.55ch01	38502900	T	C	T	CA01g10270	mRNA.CA01g10270:Intron	Intron	Cytochrome P450 monooxygenase	60.03	AACTTCCACAGGTTGCACCA	59.83	CCGGCTGCAACTTATTTGGG	523	SalI	GTCGAC	523	379, 144	235
Pepper1.55ch01	38502900	T	C	T	CA01g10270	mRNA.CA01g10270:Intron	Intron	Cytochrome P450 monooxygenase	59.76	CTGACCCTGCTAACGTCGAA	59.97	TCTCGCCACTTATCGCCATC	588	SalI	GTCGAC	588	285, 303	18
Pepper1.55ch01	38502900	T	C	T	CA01g10270	mRNA.CA01g10270:Intron	Intron	Cytochrome P450 monooxygenase	59.76	TTCTGACCCTGCTAACGTCG	59.97	TCTCGCCACTTATCGCCATC	590	SalI	GTCGAC	590	287, 303	16
Pepper1.55ch01	38513794	G	A	G	CA01g10280	mRNA.CA01g10280:CDS	CDS	Cytochrome P450 monooxygenase CYP704G7	60.11	TGTTTCGGGCCTCAAAGGTT	59.8	GGCCCTGCCTGTTTTATCAAC	348	BspEI	TCCGGA	194, 154	348	40
Pepper1.55ch01	38513794	G	A	G	CA01g10280	mRNA.CA01g10280:CDS	CDS	Cytochrome P450 monooxygenase CYP704G7	60.11	TGTTTCGGGCCTCAAAGGTT	59.8	GGCCCTGCCTGTTTTATCAAC	348	HpaII	CCGG	195, 153	348	42
Pepper1.55ch01	38513794	G	A	G	CA01g10280	mRNA.CA01g10280:CDS	CDS	Cytochrome P450 monooxygenase CYP704G7	60.11	TGTTTCGGGCCTCAAAGGTT	59.8	GGCCCTGCCTGTTTTATCAAC	348	MspI	CCGG	195, 153	348	42
Pepper1.55ch01	38513794	G	A	G	CA01g10280	mRNA.CA01g10280:CDS	CDS	Cytochrome P450 monooxygenase CYP704G7	60.32	CTGGTTCAGGTCGTGACAGG	59.8	GGCCCTGCCTGTTTTATCAAC	305	BspEI	TCCGGA	151, 154	305	3
Pepper1.55ch01	38513794	G	A	G	CA01g10280	mRNA.CA01g10280:CDS	CDS	Cytochrome P450 monooxygenase CYP704G7	60.32	CTGGTTCAGGTCGTGACAGG	59.8	GGCCCTGCCTGTTTTATCAAC	305	HpaII	CCGG	152, 153	305	1
Pepper1.55ch01	38513794	G	A	G	CA01g10280	mRNA.CA01g10280:CDS	CDS	Cytochrome P450 monooxygenase CYP704G7	60.32	CTGGTTCAGGTCGTGACAGG	59.8	GGCCCTGCCTGTTTTATCAAC	305	MspI	CCGG	152, 153	305	1
Pepper1.55ch01	38513794	G	A	G	CA01g10280	mRNA.CA01g10280:CDS	CDS	Cytochrome P450 monooxygenase CYP704G7	60.32	CCTGGTTCAGGTCGTGACAG	59.8	GGCCCTGCCTGTTTTATCAAC	306	BspEI	TCCGGA	152, 154	306	2
Pepper1.55ch01	38513794	G	A	G	CA01g10280	mRNA.CA01g10280:CDS	CDS	Cytochrome P450 monooxygenase CYP704G7	60.32	CCTGGTTCAGGTCGTGACAG	59.8	GGCCCTGCCTGTTTTATCAAC	306	HpaII	CCGG	153, 153	306	0
Pepper1.55ch01	38513794	G	A	G	CA01g10280	mRNA.CA01g10280:CDS	CDS	Cytochrome P450 monooxygenase CYP704G7	60.32	CCTGGTTCAGGTCGTGACAG	59.8	GGCCCTGCCTGTTTTATCAAC	306	MspI	CCGG	153, 153	306	0
Pepper1.55ch01	38535163	G	A	G	CA01g10300	mRNA.CA01g10300:Intron	Intron	Cytochrome P450 monooxygenase	56.92	TCTTTCCAAACACTTCTTTCTTCA	59.34	CGCAACTCCACACACACAAT	341	BspDI	ATCGAT	165, 176	341	11
Pepper1.55ch01	38535163	G	A	G	CA01g10300	mRNA.CA01g10300:Intron	Intron	Cytochrome P450 monooxygenase	56.92	TCTTTCCAAACACTTCTTTCTTCA	59.34	CGCAACTCCACACACACAAT	341	ClaI	ATCGAT	165, 176	341	11
Pepper1.55ch01	38535163	G	A	G	CA01g10300	mRNA.CA01g10300:Intron	Intron	Cytochrome P450 monooxygenase	56.92	TCTTTCCAAACACTTCTTTCTTCA	59.34	CGCAACTCCACACACACAAT	341	Taq.I	TCGA	165, 176	341	11
Pepper1.55ch01	38535163	G	A	G	CA01g10300	mRNA.CA01g10300:Intron	Intron	Cytochrome P450 monooxygenase	55.55	CTTTCCAAACACTTCTTTCTTCA	59.34	CGCAACTCCACACACACAAT	340	BspDI	ATCGAT	164, 176	340	12
Pepper1.55ch01	38535163	G	A	G	CA01g10300	mRNA.CA01g10300:Intron	Intron	Cytochrome P450 monooxygenase	55.55	CTTTCCAAACACTTCTTTCTTCA	59.34	CGCAACTCCACACACACAAT	340	ClaI	ATCGAT	164, 176	340	12
Pepper1.55ch01	38535163	G	A	G	CA01g10300	mRNA.CA01g10300:Intron	Intron	Cytochrome P450 monooxygenase	55.55	CTTTCCAAACACTTCTTTCTTCA	59.34	CGCAACTCCACACACACAAT	340	Taq.I	TCGA	164, 176	340	12
Pepper1.55ch01	38535163	G	A	G	CA01g10300	mRNA.CA01g10300:Intron	Intron	Cytochrome P450 monooxygenase	56.92	TCTTTCCAAACACTTCTTTCTTCA	59.93	CGCAACTCCACACACACAATT	341	BspDI	ATCGAT	165, 176	341	11
Pepper1.55ch01	38535163	G	A	G	CA01g10300	mRNA.CA01g10300:Intron	Intron	Cytochrome P450 monooxygenase	56.92	TCTTTCCAAACACTTCTTTCTTCA	59.93	CGCAACTCCACACACACAATT	341	ClaI	ATCGAT	165, 176	341	11
Pepper1.55ch01	38535163	G	A	G	CA01g10300	mRNA.CA01g10300:Intron	Intron	Cytochrome P450 monooxygenase	56.92	TCTTTCCAAACACTTCTTTCTTCA	59.93	CGCAACTCCACACACACAATT	341	Taq.I	TCGA	165, 176	341	11
Pepper1.55ch01	38656115	T	T	G	CA01g10390	mRNA.CA01g10390:Intron	Intron	JHL05D22.13 protein	59.9	TTGACGAGCTCATCATCGGG	60.03	AGCTCCAAGTGCATCATGCT	347	PvuII	CAGCTG	347	166, 181	15
Pepper1.55ch01	38656115	T	T	G	CA01g10390	mRNA.CA01g10390:Intron	Intron	JHL05D22.13 protein	59.9	GACGAGCTCATCATCGGGTT	60.03	AGCTCCAAGTGCATCATGCT	345	PvuII	CAGCTG	345	164, 181	17
Pepper1.55ch01	38656115	T	T	G	CA01g10390	mRNA.CA01g10390:Intron	Intron	JHL05D22.13 protein	59.9	TTGACGAGCTCATCATCGGG	59.9	GCTCCAAGTGCATCATGCTG	346	PvuII	CAGCTG	346	166, 180	14
Pepper1.55ch01	38656313	C	C	T	CA01g10390	mRNA.CA01g10390:Intron	Intron	JHL05D22.13 protein	59.96	TTGCCTGGGAATTGCAAAGC	60.03	AAGGCAAGGTGGCAGTATCC	515	NsiI	ATGCAT	515	107, 408	301
Pepper1.55ch01	38656313	C	C	T	CA01g10390	mRNA.CA01g10390:Intron	Intron	JHL05D22.13 protein	59.96	TTGCCTGGGAATTGCAAAGC	60.03	AAGGCAAGGTGGCAGTATCC	515	PmlI	CACGTG	108, 407	515	299
Pepper1.55ch01	38656313	C	C	T	CA01g10390	mRNA.CA01g10390:Intron	Intron	JHL05D22.13 protein	59.96	TTGCCTGGGAATTGCAAAGC	60.11	GGCAGTATCCCAACCAGTCC	505	NsiI	ATGCAT	505	107, 398	291
Pepper1.55ch01	38656313	C	C	T	CA01g10390	mRNA.CA01g10390:Intron	Intron	JHL05D22.13 protein	59.96	TTGCCTGGGAATTGCAAAGC	60.11	GGCAGTATCCCAACCAGTCC	505	PmlI	CACGTG	108, 397	505	289
Pepper1.55ch01	38656313	C	C	T	CA01g10390	mRNA.CA01g10390:Intron	Intron	JHL05D22.13 protein	59.96	TTGCCTGGGAATTGCAAAGC	60.18	ATCAAAGGCAAGGTGGCAGT	519	NsiI	ATGCAT	519	107, 412	305
Pepper1.55ch01	38656313	C	C	T	CA01g10390	mRNA.CA01g10390:Intron	Intron	JHL05D22.13 protein	59.96	TTGCCTGGGAATTGCAAAGC	60.18	ATCAAAGGCAAGGTGGCAGT	519	PmlI	CACGTG	108, 411	519	303
Pepper1.55ch01	38657192	C	C	T	CA01g10390	mRNA.CA01g10390:Intron	Intron	JHL05D22.13 protein	55.79	TGAGGTAAGGTGTTGTAGCT	60.18	TTCACACAAGGGTTCGGGTC	321	FspI	TGCGCA	100, 221	321	121
Pepper1.55ch01	38657192	C	C	T	CA01g10390	mRNA.CA01g10390:Intron	Intron	JHL05D22.13 protein	55.79	TGAGGTAAGGTGTTGTAGCT	60.18	TTCACACAAGGGTTCGGGTC	321	HhaI	GCGC	101, 220	321	119
Pepper1.55ch01	38657192	C	C	T	CA01g10390	mRNA.CA01g10390:Intron	Intron	JHL05D22.13 protein	55.79	TGAGGTAAGGTGTTGTAGCT	60.18	TTCACACAAGGGTTCGGGTC	321	HinP1I	GCGC	99, 222	321	123
Pepper1.55ch01	38657192	C	C	T	CA01g10390	mRNA.CA01g10390:Intron	Intron	JHL05D22.13 protein	55.79	TGAGGTAAGGTGTTGTAGCT	59.82	GGGTTCGGGTCATACTGCAT	312	FspI	TGCGCA	100, 212	312	112
Pepper1.55ch01	38657192	C	C	T	CA01g10390	mRNA.CA01g10390:Intron	Intron	JHL05D22.13 protein	55.79	TGAGGTAAGGTGTTGTAGCT	59.82	GGGTTCGGGTCATACTGCAT	312	HhaI	GCGC	101, 211	312	110
Pepper1.55ch01	38657192	C	C	T	CA01g10390	mRNA.CA01g10390:Intron	Intron	JHL05D22.13 protein	55.79	TGAGGTAAGGTGTTGTAGCT	59.82	GGGTTCGGGTCATACTGCAT	312	HinP1I	GCGC	99, 213	312	114
Pepper1.55ch01	38657192	C	C	T	CA01g10390	mRNA.CA01g10390:Intron	Intron	JHL05D22.13 protein	55.79	TGAGGTAAGGTGTTGTAGCT	60.25	CACACAAGGGTTCGGGTCAT	319	FspI	TGCGCA	100, 219	319	119
Pepper1.55ch01	38657192	C	C	T	CA01g10390	mRNA.CA01g10390:Intron	Intron	JHL05D22.13 protein	55.79	TGAGGTAAGGTGTTGTAGCT	60.25	CACACAAGGGTTCGGGTCAT	319	HhaI	GCGC	101, 218	319	117
Pepper1.55ch01	38657192	C	C	T	CA01g10390	mRNA.CA01g10390:Intron	Intron	JHL05D22.13 protein	55.79	TGAGGTAAGGTGTTGTAGCT	60.25	CACACAAGGGTTCGGGTCAT	319	HinP1I	GCGC	99, 220	319	121
Pepper1.55ch01	38662126	C	C	T	CA01g10410	mRNA.CA01g10410:Intron	Intron	JHL05D22.12 protein	59.96	TTACTGCTGCGGATGGGTTT	59.96	AGGTTTCCACGGCATTAGCA	469	ScaI	AGTACT	185, 284	469	99
Pepper1.55ch01	38662126	C	C	T	CA01g10410	mRNA.CA01g10410:Intron	Intron	JHL05D22.12 protein	59.89	AGATTACTGCTGCGGATGGG	59.96	AGGTTTCCACGGCATTAGCA	472	ScaI	AGTACT	188, 284	472	96
Pepper1.55ch01	38662126	C	C	T	CA01g10410	mRNA.CA01g10410:Intron	Intron	JHL05D22.12 protein	60.11	CTACCCGCTCAGTTCCAAGG	59.96	AGGTTTCCACGGCATTAGCA	417	ScaI	AGTACT	133, 284	417	151
Pepper1.55ch01	38663659	T	T	G	CA01g10410	mRNA.CA01g10410:Intron	Intron	JHL05D22.12 protein	60.11	AGTCCAAAACTCGGTGCCAA	60.11	ATGGCACCTTACATTCCCCG	395	MfeI	CAATTG	395	291, 104	187
Pepper1.55ch01	38663659	T	T	G	CA01g10410	mRNA.CA01g10410:Intron	Intron	JHL05D22.12 protein	60.11	AAGTCCAAAACTCGGTGCCA	60.11	ATGGCACCTTACATTCCCCG	396	MfeI	CAATTG	396	292, 104	188
Pepper1.55ch01	38663659	T	T	G	CA01g10410	mRNA.CA01g10410:Intron	Intron	JHL05D22.12 protein	60.11	AGTCCAAAACTCGGTGCCAA	60.18	AGACCTGACAGCCTGAGACA	324	MfeI	CAATTG	324	291, 33	258
Pepper1.55ch01	38668062	G	G	T	CA01g10420	mRNA.CA01g10420:CDS	CDS	glycerate dehydrogenase, putative [Ricinus communis]	60.03	GTTGATGATGGCAGGTGGGA	59.96	AAAGCTTCCAGATTCCCGCA	493	PmlI	CACGTG	221, 272	493	51
Pepper1.55ch01	38668062	G	G	T	CA01g10420	mRNA.CA01g10420:CDS	CDS	glycerate dehydrogenase, putative [Ricinus communis]	59.96	GGGAAGCAGGAAAGTCGGAA	59.96	AAAGCTTCCAGATTCCCGCA	477	PmlI	CACGTG	205, 272	477	67
Pepper1.55ch01	38668062	G	G	T	CA01g10420	mRNA.CA01g10420:CDS	CDS	glycerate dehydrogenase, putative [Ricinus communis]	59.89	CAGGTGGGAAGCAGGAAAGT	59.96	AAAGCTTCCAGATTCCCGCA	482	PmlI	CACGTG	210, 272	482	62
Pepper1.55ch01	39339204	T	T	C	CA01g10550	mRNA.CA01g10550:Intron	Intron	PREDICTED: flavonol synthase/flavanone 3-hydroxylase-like isoform 1 [Solanum lycopersicum]	57.85	AGACACTTAGGCTGCATTTGT	58.95	AGCAACGTCTCCAACTACCA	498	AgeI	ACCGGT	498	283, 215	68
Pepper1.55ch01	39339204	T	T	C	CA01g10550	mRNA.CA01g10550:Intron	Intron	PREDICTED: flavonol synthase/flavanone 3-hydroxylase-like isoform 1 [Solanum lycopersicum]	57.85	AGACACTTAGGCTGCATTTGT	58.95	AGCAACGTCTCCAACTACCA	498	HpaII	CCGG	498	284, 214	70
Pepper1.55ch01	39339204	T	T	C	CA01g10550	mRNA.CA01g10550:Intron	Intron	PREDICTED: flavonol synthase/flavanone 3-hydroxylase-like isoform 1 [Solanum lycopersicum]	57.85	AGACACTTAGGCTGCATTTGT	58.95	AGCAACGTCTCCAACTACCA	498	MspI	CCGG	498	284, 214	70
Pepper1.55ch01	39339204	T	T	C	CA01g10550	mRNA.CA01g10550:Intron	Intron	PREDICTED: flavonol synthase/flavanone 3-hydroxylase-like isoform 1 [Solanum lycopersicum]	58.51	AGACACTTAGGCTGCATTTGTT	58.95	AGCAACGTCTCCAACTACCA	498	AgeI	ACCGGT	498	283, 215	68
Pepper1.55ch01	39339204	T	T	C	CA01g10550	mRNA.CA01g10550:Intron	Intron	PREDICTED: flavonol synthase/flavanone 3-hydroxylase-like isoform 1 [Solanum lycopersicum]	58.51	AGACACTTAGGCTGCATTTGTT	58.95	AGCAACGTCTCCAACTACCA	498	HpaII	CCGG	498	284, 214	70
Pepper1.55ch01	39339204	T	T	C	CA01g10550	mRNA.CA01g10550:Intron	Intron	PREDICTED: flavonol synthase/flavanone 3-hydroxylase-like isoform 1 [Solanum lycopersicum]	58.51	AGACACTTAGGCTGCATTTGTT	58.95	AGCAACGTCTCCAACTACCA	498	MspI	CCGG	498	284, 214	70
Pepper1.55ch01	39339204	T	T	C	CA01g10550	mRNA.CA01g10550:Intron	Intron	PREDICTED: flavonol synthase/flavanone 3-hydroxylase-like isoform 1 [Solanum lycopersicum]	56.33	GACACTTAGGCTGCATTTGT	58.95	AGCAACGTCTCCAACTACCA	497	AgeI	ACCGGT	497	282, 215	67
Pepper1.55ch01	39339204	T	T	C	CA01g10550	mRNA.CA01g10550:Intron	Intron	PREDICTED: flavonol synthase/flavanone 3-hydroxylase-like isoform 1 [Solanum lycopersicum]	56.33	GACACTTAGGCTGCATTTGT	58.95	AGCAACGTCTCCAACTACCA	497	HpaII	CCGG	497	283, 214	69
Pepper1.55ch01	39339204	T	T	C	CA01g10550	mRNA.CA01g10550:Intron	Intron	PREDICTED: flavonol synthase/flavanone 3-hydroxylase-like isoform 1 [Solanum lycopersicum]	56.33	GACACTTAGGCTGCATTTGT	58.95	AGCAACGTCTCCAACTACCA	497	MspI	CCGG	497	283, 214	69
Pepper1.55ch01	39339360	A	A	G	CA01g10550	mRNA.CA01g10550:Intron	Intron	PREDICTED: flavonol synthase/flavanone 3-hydroxylase-like isoform 1 [Solanum lycopersicum]	59.45	CGGTAGTGGTGGTGGTAATGA	59.57	CACCAGTATCACCACCTCTACC	300	AluI	AGCT	157, 143	300	14
Pepper1.55ch01	39339360	A	A	G	CA01g10550	mRNA.CA01g10550:Intron	Intron	PREDICTED: flavonol synthase/flavanone 3-hydroxylase-like isoform 1 [Solanum lycopersicum]	59.45	CGGTAGTGGTGGTGGTAATGA	57.38	TCACCAGTATCACCACCTCT	301	AluI	AGCT	157, 144	301	13
Pepper1.55ch01	39339360	A	A	G	CA01g10550	mRNA.CA01g10550:Intron	Intron	PREDICTED: flavonol synthase/flavanone 3-hydroxylase-like isoform 1 [Solanum lycopersicum]	57.85	AGACACTTAGGCTGCATTTGT	58.95	AGCAACGTCTCCAACTACCA	498	AluI	AGCT	441, 57	498	384
Pepper1.55ch01	39339964	G	G	A	CA01g10550	mRNA.CA01g10550:Intron	Intron	PREDICTED: flavonol synthase/flavanone 3-hydroxylase-like isoform 1 [Solanum lycopersicum]	58.91	GGTGGTGACTGATGATTGTGG	60.18	AGGTGGGTGGGGAGTGTAAT	396	DraI	TTTAAA	396	150, 246	96
Pepper1.55ch01	39339964	G	G	A	CA01g10550	mRNA.CA01g10550:Intron	Intron	PREDICTED: flavonol synthase/flavanone 3-hydroxylase-like isoform 1 [Solanum lycopersicum]	60.29	GGTGGTGACTGATGATTGTGGA	60.18	AGGTGGGTGGGGAGTGTAAT	396	DraI	TTTAAA	396	150, 246	96
Pepper1.55ch01	39339964	G	G	A	CA01g10550	mRNA.CA01g10550:Intron	Intron	PREDICTED: flavonol synthase/flavanone 3-hydroxylase-like isoform 1 [Solanum lycopersicum]	58.91	GGTGGTGACTGATGATTGTGG	60.84	GAGGTGGGTGGGGAGTGTAA	397	DraI	TTTAAA	397	150, 247	97
Pepper1.55ch01	39341308	T	T	C	CA01g10550	mRNA.CA01g10550:Intron	Intron	PREDICTED: flavonol synthase/flavanone 3-hydroxylase-like isoform 1 [Solanum lycopersicum]	59.93	TGCAAGATTTGAGAAGGGACAGA	55.93	TGCTTAATCCTCAAAGTGTTGA	303	PsiI	TTATAA	151, 152	303	1
Pepper1.55ch01	39341308	T	T	C	CA01g10550	mRNA.CA01g10550:Intron	Intron	PREDICTED: flavonol synthase/flavanone 3-hydroxylase-like isoform 1 [Solanum lycopersicum]	59.93	TGCAAGATTTGAGAAGGGACAGA	56.64	TGCTTAATCCTCAAAGTGTTGAA	303	PsiI	TTATAA	151, 152	303	1
Pepper1.55ch01	39341308	T	T	C	CA01g10550	mRNA.CA01g10550:Intron	Intron	PREDICTED: flavonol synthase/flavanone 3-hydroxylase-like isoform 1 [Solanum lycopersicum]	59.93	TGCAAGATTTGAGAAGGGACAGA	56.64	TTGCTTAATCCTCAAAGTGTTGA	304	PsiI	TTATAA	151, 153	304	2
Pepper1.55ch01	39387485	T	C	T	CA01g10570	mRNA.CA01g10570:CDS	CDS	ATP binding protein, putative	60.18	AATCGCCTCTTGTCCGTAGC	60.25	AGGGGACTTGCATACCTCCA	315	BstZ17I	GTATAC	71, 244	315	173
Pepper1.55ch01	39387485	T	C	T	CA01g10570	mRNA.CA01g10570:CDS	CDS	ATP binding protein, putative	60.18	AATCGCCTCTTGTCCGTAGC	59.74	TGCAATGGGGATCTCAAGGG	331	BstZ17I	GTATAC	71, 260	331	189
Pepper1.55ch01	39387485	T	C	T	CA01g10570	mRNA.CA01g10570:CDS	CDS	ATP binding protein, putative	60.39	CGCCTCTTGTCCGTAGCTTT	60.25	AGGGGACTTGCATACCTCCA	312	BstZ17I	GTATAC	68, 244	312	176
Pepper1.55ch01	39448711	A	A	C	CA01g10600	mRNA.CA01g10600:CDS	CDS	Anthranilate phosphoribosyltransferase-like protein	59.68	AGGCTCTCGACCCTTGAAAC	60.04	TGCGAACCAACGTCTAGCAT	311	BstZ17I	GTATAC	30, 281	311	251
Pepper1.55ch01	39448711	A	A	C	CA01g10600	mRNA.CA01g10600:CDS	CDS	Anthranilate phosphoribosyltransferase-like protein	59.68	AGGCTCTCGACCCTTGAAAC	60.04	ATGCGAACCAACGTCTAGCA	312	BstZ17I	GTATAC	30, 282	312	252
Pepper1.55ch01	39448711	A	A	C	CA01g10600	mRNA.CA01g10600:CDS	CDS	Anthranilate phosphoribosyltransferase-like protein	59.68	AGGCTCTCGACCCTTGAAAC	59.63	GCGAACCAACGTCTAGCATG	310	BstZ17I	GTATAC	30, 280	310	250
Pepper1.55ch01	39481670	G	A	G	CA01g10620	mRNA.CA01g10620:Intron	Intron	Bifunctional protein aas	58.23	TGATGTTCAACGTACGCGAA	60.25	ACTGTCAGCGCACAGAACAT	303	ApaLI	GTGCAC	48, 255	303	207
Pepper1.55ch01	39481670	G	A	G	CA01g10620	mRNA.CA01g10620:Intron	Intron	Bifunctional protein aas	58.23	TGATGTTCAACGTACGCGAA	60.25	ACTGTCAGCGCACAGAACAT	303	BsrGI	TGTACA	303	47, 256	209
Pepper1.55ch01	39481670	G	A	G	CA01g10620	mRNA.CA01g10620:Intron	Intron	Bifunctional protein aas	58.23	TTGATGTTCAACGTACGCGA	60.25	ACTGTCAGCGCACAGAACAT	304	ApaLI	GTGCAC	49, 255	304	206
Pepper1.55ch01	39481670	G	A	G	CA01g10620	mRNA.CA01g10620:Intron	Intron	Bifunctional protein aas	58.23	TTGATGTTCAACGTACGCGA	60.25	ACTGTCAGCGCACAGAACAT	304	BsrGI	TGTACA	304	48, 256	208
Pepper1.55ch01	39481670	G	A	G	CA01g10620	mRNA.CA01g10620:Intron	Intron	Bifunctional protein aas	58.23	TGATGTTCAACGTACGCGAA	59.61	TACACTGTCAGCGCACAGAA	306	ApaLI	GTGCAC	48, 258	306	210
Pepper1.55ch01	39481670	G	A	G	CA01g10620	mRNA.CA01g10620:Intron	Intron	Bifunctional protein aas	58.23	TGATGTTCAACGTACGCGAA	59.61	TACACTGTCAGCGCACAGAA	306	BsrGI	TGTACA	306	47, 259	212
Pepper1.55ch01	40103049	C	T	C	CA01g10720	mRNA.CA01g10720:CDS	CDS	Downstream neighbor of son, putative isoform 1 [Theobroma cacao]	60.18	ACAGAGGCTACCCTTGTCCA	59.9	CGAAGATGCTTGCTCAAGGC	418	BfuCI	GATC	44, 374	418	330
Pepper1.55ch01	40103049	C	T	C	CA01g10720	mRNA.CA01g10720:CDS	CDS	Downstream neighbor of son, putative isoform 1 [Theobroma cacao]	60.18	ACAGAGGCTACCCTTGTCCA	59.9	CGAAGATGCTTGCTCAAGGC	418	DpnI	GATC	46, 372	418	326
Pepper1.55ch01	40103049	C	T	C	CA01g10720	mRNA.CA01g10720:CDS	CDS	Downstream neighbor of son, putative isoform 1 [Theobroma cacao]	60.18	ACAGAGGCTACCCTTGTCCA	59.9	CGAAGATGCTTGCTCAAGGC	418	DpnII	GATC	44, 374	418	330
Pepper1.55ch01	40103049	C	T	C	CA01g10720	mRNA.CA01g10720:CDS	CDS	Downstream neighbor of son, putative isoform 1 [Theobroma cacao]	60.18	ACAGAGGCTACCCTTGTCCA	59.9	CGAAGATGCTTGCTCAAGGC	418	MboI	GATC	44, 374	418	330
Pepper1.55ch01	40103049	C	T	C	CA01g10720	mRNA.CA01g10720:CDS	CDS	Downstream neighbor of son, putative isoform 1 [Theobroma cacao]	60.18	ACAGAGGCTACCCTTGTCCA	59.9	CGAAGATGCTTGCTCAAGGC	418	Sau3AI	GATC	44, 374	418	330
Pepper1.55ch01	40103242	C	A	C	CA01g10720	mRNA.CA01g10720:Intron	Intron	Downstream neighbor of son, putative isoform 1 [Theobroma cacao]	60.18	ACAGAGGCTACCCTTGTCCA	59.9	CGAAGATGCTTGCTCAAGGC	418	AvrII	CCTAGG	418	238, 180	58
Pepper1.55ch01	40103242	C	A	C	CA01g10720	mRNA.CA01g10720:Intron	Intron	Downstream neighbor of son, putative isoform 1 [Theobroma cacao]	59.89	AGGGGAAAAAGGGAATGCGT	59.61	TCGGATTCAGATGTCTCGCC	424	AvrII	CCTAGG	424	106, 318	212
Pepper1.55ch01	40103242	C	A	C	CA01g10720	mRNA.CA01g10720:Intron	Intron	Downstream neighbor of son, putative isoform 1 [Theobroma cacao]	59.89	AGGGGAAAAAGGGAATGCGT	59.61	CGGATTCAGATGTCTCGCCT	423	AvrII	CCTAGG	423	106, 317	211
Pepper1.55ch01	40103937	A	G	A	CA01g10720	mRNA.CA01g10720:Intron	Intron	Downstream neighbor of son, putative isoform 1 [Theobroma cacao]	59.17	TGAGTCGGGGTTTATCACCTC	59.6	TGGAGTCGAATGGTGCTTGT	457	BstUI	CGCG	457	63, 394	331
Pepper1.55ch01	40103937	A	G	A	CA01g10720	mRNA.CA01g10720:Intron	Intron	Downstream neighbor of son, putative isoform 1 [Theobroma cacao]	59.17	TGAGTCGGGGTTTATCACCTC	59.6	TGGAGTCGAATGGTGCTTGT	457	SacII	CCGCGG	457	64, 393	329
Pepper1.55ch01	40103937	A	G	A	CA01g10720	mRNA.CA01g10720:Intron	Intron	Downstream neighbor of son, putative isoform 1 [Theobroma cacao]	58.05	TGAGTCGGGGTTTATCACCT	59.6	TGGAGTCGAATGGTGCTTGT	457	BstUI	CGCG	457	63, 394	331
Pepper1.55ch01	40103937	A	G	A	CA01g10720	mRNA.CA01g10720:Intron	Intron	Downstream neighbor of son, putative isoform 1 [Theobroma cacao]	58.05	TGAGTCGGGGTTTATCACCT	59.6	TGGAGTCGAATGGTGCTTGT	457	SacII	CCGCGG	457	64, 393	329
Pepper1.55ch01	40103937	A	G	A	CA01g10720	mRNA.CA01g10720:Intron	Intron	Downstream neighbor of son, putative isoform 1 [Theobroma cacao]	59.17	TGAGTCGGGGTTTATCACCTC	60.54	GTCGATACCTTGCCCCATGG	385	BstUI	CGCG	385	63, 322	259
Pepper1.55ch01	40103937	A	G	A	CA01g10720	mRNA.CA01g10720:Intron	Intron	Downstream neighbor of son, putative isoform 1 [Theobroma cacao]	59.17	TGAGTCGGGGTTTATCACCTC	60.54	GTCGATACCTTGCCCCATGG	385	SacII	CCGCGG	385	64, 321	257
Pepper1.55ch01	40105500	C	T	C	CA01g10720	mRNA.CA01g10720:Intron	Intron	Downstream neighbor of son, putative isoform 1 [Theobroma cacao]	60.11	GCGCGGACTCTTCAGTTTTG	60.32	TTCTATGCCGCTTTGCCACT	357	SspI	AATATT	357	184, 173	11
Pepper1.55ch01	40105500	C	T	C	CA01g10720	mRNA.CA01g10720:Intron	Intron	Downstream neighbor of son, putative isoform 1 [Theobroma cacao]	59.75	TATGTTGCGCGGACTCTTCA	60.32	TTCTATGCCGCTTTGCCACT	363	SspI	AATATT	363	190, 173	17
Pepper1.55ch01	40106176	C	G	C	CA01g10720	mRNA.CA01g10720:Intron	Intron	Downstream neighbor of son, putative isoform 1 [Theobroma cacao]	60.11	CACATAGTGGGGTCAGGCAG	59.82	GCACAAACTGGCCCAAAACT	325	BclI	TGATCA	142, 183	325	41
Pepper1.55ch01	40106176	C	G	C	CA01g10720	mRNA.CA01g10720:Intron	Intron	Downstream neighbor of son, putative isoform 1 [Theobroma cacao]	60.11	CACATAGTGGGGTCAGGCAG	59.82	GCACAAACTGGCCCAAAACT	325	BfuCI	GATC	142, 183	325	41
Pepper1.55ch01	40106176	C	G	C	CA01g10720	mRNA.CA01g10720:Intron	Intron	Downstream neighbor of son, putative isoform 1 [Theobroma cacao]	60.11	CACATAGTGGGGTCAGGCAG	59.82	GCACAAACTGGCCCAAAACT	325	DpnI	GATC	144, 181	325	37
Pepper1.55ch01	40106176	C	G	C	CA01g10720	mRNA.CA01g10720:Intron	Intron	Downstream neighbor of son, putative isoform 1 [Theobroma cacao]	60.11	CACATAGTGGGGTCAGGCAG	59.82	GCACAAACTGGCCCAAAACT	325	DpnII	GATC	142, 183	325	41
Pepper1.55ch01	40106176	C	G	C	CA01g10720	mRNA.CA01g10720:Intron	Intron	Downstream neighbor of son, putative isoform 1 [Theobroma cacao]	60.11	CACATAGTGGGGTCAGGCAG	59.82	GCACAAACTGGCCCAAAACT	325	MboI	GATC	142, 183	325	41
Pepper1.55ch01	40106176	C	G	C	CA01g10720	mRNA.CA01g10720:Intron	Intron	Downstream neighbor of son, putative isoform 1 [Theobroma cacao]	60.11	CACATAGTGGGGTCAGGCAG	59.82	GCACAAACTGGCCCAAAACT	325	Sau3AI	GATC	142, 183	325	41
Pepper1.55ch01	40106176	C	G	C	CA01g10720	mRNA.CA01g10720:Intron	Intron	Downstream neighbor of son, putative isoform 1 [Theobroma cacao]	60.32	TGCGCAAACCTTACCCCTAC	59.82	GCACAAACTGGCCCAAAACT	301	BclI	TGATCA	118, 183	301	65
Pepper1.55ch01	40106176	C	G	C	CA01g10720	mRNA.CA01g10720:Intron	Intron	Downstream neighbor of son, putative isoform 1 [Theobroma cacao]	60.32	TGCGCAAACCTTACCCCTAC	59.82	GCACAAACTGGCCCAAAACT	301	BfuCI	GATC	118, 183	301	65
Pepper1.55ch01	40106176	C	G	C	CA01g10720	mRNA.CA01g10720:Intron	Intron	Downstream neighbor of son, putative isoform 1 [Theobroma cacao]	60.32	TGCGCAAACCTTACCCCTAC	59.82	GCACAAACTGGCCCAAAACT	301	DpnI	GATC	120, 181	301	61
Pepper1.55ch01	40106176	C	G	C	CA01g10720	mRNA.CA01g10720:Intron	Intron	Downstream neighbor of son, putative isoform 1 [Theobroma cacao]	60.32	TGCGCAAACCTTACCCCTAC	59.82	GCACAAACTGGCCCAAAACT	301	DpnII	GATC	118, 183	301	65
Pepper1.55ch01	40106176	C	G	C	CA01g10720	mRNA.CA01g10720:Intron	Intron	Downstream neighbor of son, putative isoform 1 [Theobroma cacao]	60.32	TGCGCAAACCTTACCCCTAC	59.82	GCACAAACTGGCCCAAAACT	301	MboI	GATC	118, 183	301	65
Pepper1.55ch01	40106176	C	G	C	CA01g10720	mRNA.CA01g10720:Intron	Intron	Downstream neighbor of son, putative isoform 1 [Theobroma cacao]	60.32	TGCGCAAACCTTACCCCTAC	59.82	GCACAAACTGGCCCAAAACT	301	Sau3AI	GATC	118, 183	301	65
Pepper1.55ch01	40106176	C	G	C	CA01g10720	mRNA.CA01g10720:Intron	Intron	Downstream neighbor of son, putative isoform 1 [Theobroma cacao]	59.38	ATGCGCAAACCTTACCCCTA	59.82	GCACAAACTGGCCCAAAACT	302	BclI	TGATCA	119, 183	302	64
Pepper1.55ch01	40106176	C	G	C	CA01g10720	mRNA.CA01g10720:Intron	Intron	Downstream neighbor of son, putative isoform 1 [Theobroma cacao]	59.38	ATGCGCAAACCTTACCCCTA	59.82	GCACAAACTGGCCCAAAACT	302	BfuCI	GATC	119, 183	302	64
Pepper1.55ch01	40106176	C	G	C	CA01g10720	mRNA.CA01g10720:Intron	Intron	Downstream neighbor of son, putative isoform 1 [Theobroma cacao]	59.38	ATGCGCAAACCTTACCCCTA	59.82	GCACAAACTGGCCCAAAACT	302	DpnI	GATC	121, 181	302	60
Pepper1.55ch01	40106176	C	G	C	CA01g10720	mRNA.CA01g10720:Intron	Intron	Downstream neighbor of son, putative isoform 1 [Theobroma cacao]	59.38	ATGCGCAAACCTTACCCCTA	59.82	GCACAAACTGGCCCAAAACT	302	DpnII	GATC	119, 183	302	64
Pepper1.55ch01	40106176	C	G	C	CA01g10720	mRNA.CA01g10720:Intron	Intron	Downstream neighbor of son, putative isoform 1 [Theobroma cacao]	59.38	ATGCGCAAACCTTACCCCTA	59.82	GCACAAACTGGCCCAAAACT	302	MboI	GATC	119, 183	302	64
Pepper1.55ch01	40106176	C	G	C	CA01g10720	mRNA.CA01g10720:Intron	Intron	Downstream neighbor of son, putative isoform 1 [Theobroma cacao]	59.38	ATGCGCAAACCTTACCCCTA	59.82	GCACAAACTGGCCCAAAACT	302	Sau3AI	GATC	119, 183	302	64
Pepper1.55ch01	40106330	A	G	A	CA01g10720	mRNA.CA01g10720:Intron	Intron	Downstream neighbor of son, putative isoform 1 [Theobroma cacao]	60.11	CACATAGTGGGGTCAGGCAG	56.71	TCTGGTTTCTGTACTTGTGAGA	376	PsiI	TTATAA	298, 78	376	220
Pepper1.55ch01	40106330	A	G	A	CA01g10720	mRNA.CA01g10720:Intron	Intron	Downstream neighbor of son, putative isoform 1 [Theobroma cacao]	60.32	TGCGCAAACCTTACCCCTAC	56.71	TCTGGTTTCTGTACTTGTGAGA	352	PsiI	TTATAA	274, 78	352	196
Pepper1.55ch01	40106330	A	G	A	CA01g10720	mRNA.CA01g10720:Intron	Intron	Downstream neighbor of son, putative isoform 1 [Theobroma cacao]	60.11	CACATAGTGGGGTCAGGCAG	55.21	CTGGTTTCTGTACTTGTGAGA	375	PsiI	TTATAA	298, 77	375	221
Pepper1.55ch01	40106356	G	A	G	CA01g10720	mRNA.CA01g10720:Intron	Intron	Downstream neighbor of son, putative isoform 1 [Theobroma cacao]	60.11	CACATAGTGGGGTCAGGCAG	56.71	TCTGGTTTCTGTACTTGTGAGA	376	ApaLI	GTGCAC	376	322, 54	268
Pepper1.55ch01	40106356	G	A	G	CA01g10720	mRNA.CA01g10720:Intron	Intron	Downstream neighbor of son, putative isoform 1 [Theobroma cacao]	60.32	TGCGCAAACCTTACCCCTAC	56.71	TCTGGTTTCTGTACTTGTGAGA	352	ApaLI	GTGCAC	352	298, 54	244
Pepper1.55ch01	40106356	G	A	G	CA01g10720	mRNA.CA01g10720:Intron	Intron	Downstream neighbor of son, putative isoform 1 [Theobroma cacao]	60.11	CACATAGTGGGGTCAGGCAG	55.21	CTGGTTTCTGTACTTGTGAGA	375	ApaLI	GTGCAC	375	322, 53	269
Pepper1.55ch01	40107399	A	C	A	CA01g10720	mRNA.CA01g10720:CDS	CDS	Downstream neighbor of son, putative isoform 1 [Theobroma cacao]	59.38	TAATGACCTCAAACCCCGGG	60.03	TCCCAAAAGGCCCACAAAGT	599	BstUI	CGCG	599	38, 561	523
Pepper1.55ch01	40107399	A	C	A	CA01g10720	mRNA.CA01g10720:CDS	CDS	Downstream neighbor of son, putative isoform 1 [Theobroma cacao]	59.38	TAATGACCTCAAACCCCGGG	60.03	TCCCAAAAGGCCCACAAAGT	599	MluI	ACGCGT	599	36, 563	527
Pepper1.55ch01	40107399	A	C	A	CA01g10720	mRNA.CA01g10720:CDS	CDS	Downstream neighbor of son, putative isoform 1 [Theobroma cacao]	60.84	AACCCCGGGTTGACTGAGAT	60.03	TCCCAAAAGGCCCACAAAGT	588	BstUI	CGCG	588	27, 561	534
Pepper1.55ch01	40107399	A	C	A	CA01g10720	mRNA.CA01g10720:CDS	CDS	Downstream neighbor of son, putative isoform 1 [Theobroma cacao]	60.84	AACCCCGGGTTGACTGAGAT	60.03	TCCCAAAAGGCCCACAAAGT	588	MluI	ACGCGT	588	25, 563	538
Pepper1.55ch01	40107399	A	C	A	CA01g10720	mRNA.CA01g10720:CDS	CDS	Downstream neighbor of son, putative isoform 1 [Theobroma cacao]	60.89	CAAACCCCGGGTTGACTGAG	60.03	TCCCAAAAGGCCCACAAAGT	590	BstUI	CGCG	590	29, 561	532
Pepper1.55ch01	40107399	A	C	A	CA01g10720	mRNA.CA01g10720:CDS	CDS	Downstream neighbor of son, putative isoform 1 [Theobroma cacao]	60.89	CAAACCCCGGGTTGACTGAG	60.03	TCCCAAAAGGCCCACAAAGT	590	MluI	ACGCGT	590	27, 563	536
Pepper1.55ch01	40107821	G	A	G	CA01g10720	mRNA.CA01g10720:Intron	Intron	Downstream neighbor of son, putative isoform 1 [Theobroma cacao]	59.96	ACCCCGGGTTGACTGAGATA	60.03	TCCCAAAAGGCCCACAAAGT	587	MfeI	CAATTG	444, 143	587	301
Pepper1.55ch01	40107821	G	A	G	CA01g10720	mRNA.CA01g10720:Intron	Intron	Downstream neighbor of son, putative isoform 1 [Theobroma cacao]	59.96	ACCCCGGGTTGACTGAGATA	59.61	CCCAAAAGGCCCACAAAGTC	586	MfeI	CAATTG	444, 142	586	302
Pepper1.55ch01	40107821	G	A	G	CA01g10720	mRNA.CA01g10720:Intron	Intron	Downstream neighbor of son, putative isoform 1 [Theobroma cacao]	59.96	ACCCCGGGTTGACTGAGATA	59.48	CTTCTTCGCTCCCAAAAGGC	596	MfeI	CAATTG	444, 152	596	292
Pepper1.55ch01	40108429	C	A	C	CA01g10720	mRNA.CA01g10720:Intron	Intron	Downstream neighbor of son, putative isoform 1 [Theobroma cacao]	59.8	AGTGGGGTCTGGAAAGGGTA	60.25	GCTTCACAAGGCAGGGGTAA	390	AluI	AGCT	390	244, 146	98
Pepper1.55ch01	40108429	C	A	C	CA01g10720	mRNA.CA01g10720:Intron	Intron	Downstream neighbor of son, putative isoform 1 [Theobroma cacao]	59.8	AGTGGGGTCTGGAAAGGGTA	59.68	TGCATACACACCACTCCCAG	366	AluI	AGCT	366	244, 122	122
Pepper1.55ch01	40109248	C	T	C	CA01g10720	mRNA.CA01g10720:Intron	Intron	Downstream neighbor of son, putative isoform 1 [Theobroma cacao]	59.89	CCCACTGAAGCAGACAAGGT	60.04	CAAGTGGCATTTGACCAGGC	537	PacI	TTAATTAA	537	231, 306	75
Pepper1.55ch01	40109248	C	T	C	CA01g10720	mRNA.CA01g10720:Intron	Intron	Downstream neighbor of son, putative isoform 1 [Theobroma cacao]	59.75	GGTAAGGAGCGAAGACAGCA	60.04	CAAGTGGCATTTGACCAGGC	594	PacI	TTAATTAA	594	288, 306	18
Pepper1.55ch01	40109248	C	T	C	CA01g10720	mRNA.CA01g10720:Intron	Intron	Downstream neighbor of son, putative isoform 1 [Theobroma cacao]	60.39	GCGAAGACAGCAAGCAAAGG	60.04	CAAGTGGCATTTGACCAGGC	586	PacI	TTAATTAA	586	280, 306	26
Pepper1.55ch01	40110230	C	G	C	CA01g10720	mRNA.CA01g10720:CDS	CDS	Downstream neighbor of son, putative isoform 1 [Theobroma cacao]	60.03	TCCAGGGTCAGATAGTGCGA	59.9	AGCGAGAATACCTTCCGCAG	564	Eco53kI	GAGCTC	564	534, 30	504
Pepper1.55ch01	40110230	C	G	C	CA01g10720	mRNA.CA01g10720:CDS	CDS	Downstream neighbor of son, putative isoform 1 [Theobroma cacao]	60.03	TCCAGGGTCAGATAGTGCGA	59.9	AGCGAGAATACCTTCCGCAG	564	SacI	GAGCTC	564	536, 28	508
Pepper1.55ch01	40110230	C	G	C	CA01g10720	mRNA.CA01g10720:CDS	CDS	Downstream neighbor of son, putative isoform 1 [Theobroma cacao]	60.11	ATGGGGTCATCTTGCATGGG	59.9	AGCGAGAATACCTTCCGCAG	312	Eco53kI	GAGCTC	312	282, 30	252
Pepper1.55ch01	40110230	C	G	C	CA01g10720	mRNA.CA01g10720:CDS	CDS	Downstream neighbor of son, putative isoform 1 [Theobroma cacao]	60.11	ATGGGGTCATCTTGCATGGG	59.9	AGCGAGAATACCTTCCGCAG	312	SacI	GAGCTC	312	284, 28	256
Pepper1.55ch01	40110230	C	G	C	CA01g10720	mRNA.CA01g10720:CDS	CDS	Downstream neighbor of son, putative isoform 1 [Theobroma cacao]	60.03	TCCAGGGTCAGATAGTGCGA	60.18	GCGAGAATACCTTCCGCAGT	563	Eco53kI	GAGCTC	563	534, 29	505
Pepper1.55ch01	40110230	C	G	C	CA01g10720	mRNA.CA01g10720:CDS	CDS	Downstream neighbor of son, putative isoform 1 [Theobroma cacao]	60.03	TCCAGGGTCAGATAGTGCGA	60.18	GCGAGAATACCTTCCGCAGT	563	SacI	GAGCTC	563	536, 27	509
Pepper1.55ch01	40110992	T	C	T	CA01g10720	mRNA.CA01g10720:Intron	Intron	Downstream neighbor of son, putative isoform 1 [Theobroma cacao]	60.04	GAGGGGCGAACTGAACATCA	59.75	TGGAGCTGATGTTCTGACGG	318	BseYI	CCCAGC	318	136, 182	46
Pepper1.55ch01	40110992	T	C	T	CA01g10720	mRNA.CA01g10720:Intron	Intron	Downstream neighbor of son, putative isoform 1 [Theobroma cacao]	60.04	GAGGGGCGAACTGAACATCA	59.68	GACGGAACTGGGTGGATGAA	303	BseYI	CCCAGC	303	136, 167	31
Pepper1.55ch01	40110992	T	C	T	CA01g10720	mRNA.CA01g10720:Intron	Intron	Downstream neighbor of son, putative isoform 1 [Theobroma cacao]	60.04	GAGGGGCGAACTGAACATCA	60.39	CTGACGGAACTGGGTGGATG	305	BseYI	CCCAGC	305	136, 169	33
Pepper1.55ch01	40111735	C	T	C	CA01g10720	mRNA.CA01g10720:Intron	Intron	Downstream neighbor of son, putative isoform 1 [Theobroma cacao]	60.11	AGCGAATTCTGGGGAAGACG	57.14	TTCCCCCAAACTTTTCCACT	329	BstUI	CGCG	185, 144	329	41
Pepper1.55ch01	40111735	C	T	C	CA01g10720	mRNA.CA01g10720:Intron	Intron	Downstream neighbor of son, putative isoform 1 [Theobroma cacao]	60.11	AGCGAATTCTGGGGAAGACG	57.14	TTCCCCCAAACTTTTCCACT	329	HhaI	GCGC	185, 144	329	41
Pepper1.55ch01	40111735	C	T	C	CA01g10720	mRNA.CA01g10720:Intron	Intron	Downstream neighbor of son, putative isoform 1 [Theobroma cacao]	60.11	AGCGAATTCTGGGGAAGACG	57.14	TTCCCCCAAACTTTTCCACT	329	HinP1I	GCGC	183, 146	329	37
Pepper1.55ch01	40111735	C	T	C	CA01g10720	mRNA.CA01g10720:Intron	Intron	Downstream neighbor of son, putative isoform 1 [Theobroma cacao]	60.11	GCGAATTCTGGGGAAGACGA	57.14	TTCCCCCAAACTTTTCCACT	328	BstUI	CGCG	184, 144	328	40
Pepper1.55ch01	40111735	C	T	C	CA01g10720	mRNA.CA01g10720:Intron	Intron	Downstream neighbor of son, putative isoform 1 [Theobroma cacao]	60.11	GCGAATTCTGGGGAAGACGA	57.14	TTCCCCCAAACTTTTCCACT	328	HhaI	GCGC	184, 144	328	40
Pepper1.55ch01	40111735	C	T	C	CA01g10720	mRNA.CA01g10720:Intron	Intron	Downstream neighbor of son, putative isoform 1 [Theobroma cacao]	60.11	GCGAATTCTGGGGAAGACGA	57.14	TTCCCCCAAACTTTTCCACT	328	HinP1I	GCGC	182, 146	328	36
Pepper1.55ch01	40111735	C	T	C	CA01g10720	mRNA.CA01g10720:Intron	Intron	Downstream neighbor of son, putative isoform 1 [Theobroma cacao]	59.82	TCTGCCCAAACTCAACGGAA	57.14	TTCCCCCAAACTTTTCCACT	473	BstUI	CGCG	329, 144	473	185
Pepper1.55ch01	40111735	C	T	C	CA01g10720	mRNA.CA01g10720:Intron	Intron	Downstream neighbor of son, putative isoform 1 [Theobroma cacao]	59.82	TCTGCCCAAACTCAACGGAA	57.14	TTCCCCCAAACTTTTCCACT	473	HhaI	GCGC	329, 144	473	185
Pepper1.55ch01	40111735	C	T	C	CA01g10720	mRNA.CA01g10720:Intron	Intron	Downstream neighbor of son, putative isoform 1 [Theobroma cacao]	59.82	TCTGCCCAAACTCAACGGAA	57.14	TTCCCCCAAACTTTTCCACT	473	HinP1I	GCGC	327, 146	473	181
Pepper1.55ch01	40181320	A	G	A	CA01g10730	mRNA.CA01g10730:Intron	Intron	ATP-dependent RNA helicase A-like protein	60.04	ACAGGCTTCGTCATCAGTGG	59.18	CCCTCATCAACATGAAGCAACA	398	MfeI	CAATTG	398	363, 35	328
Pepper1.55ch01	40181320	A	G	A	CA01g10730	mRNA.CA01g10730:Intron	Intron	ATP-dependent RNA helicase A-like protein	60.04	ACAGGCTTCGTCATCAGTGG	59.18	ACCCTCATCAACATGAAGCAAC	399	MfeI	CAATTG	399	363, 36	327
Pepper1.55ch01	40181320	A	G	A	CA01g10730	mRNA.CA01g10730:Intron	Intron	ATP-dependent RNA helicase A-like protein	60.04	ACAGGCTTCGTCATCAGTGG	57.11	ACCCTCATCAACATGAAGCA	399	MfeI	CAATTG	399	363, 36	327
Pepper1.55ch01	40181361	T	G	T	CA01g10730	mRNA.CA01g10730:Intron	Intron	ATP-dependent RNA helicase A-like protein	60.04	ACAGGCTTCGTCATCAGTGG	56.75	TCTTGCAAGGACCATTCAGA	554	Taq.I	TCGA	554	407, 147	260
Pepper1.55ch01	40181361	T	G	T	CA01g10730	mRNA.CA01g10730:Intron	Intron	ATP-dependent RNA helicase A-like protein	59.68	TCGTCATCAGTGGCCAATGT	56.75	TCTTGCAAGGACCATTCAGA	547	Taq.I	TCGA	547	400, 147	253
Pepper1.55ch01	40181361	T	G	T	CA01g10730	mRNA.CA01g10730:Intron	Intron	ATP-dependent RNA helicase A-like protein	60.39	TGCTGTCGCGCAATGAAAAG	56.75	TCTTGCAAGGACCATTCAGA	501	Taq.I	TCGA	501	354, 147	207
Pepper1.55ch01	40182907	G	A	G	CA01g10730	mRNA.CA01g10730:Intron	Intron	ATP-dependent RNA helicase A-like protein	58.26	AGGTTAGCCAGGTGGAAGAA	59.97	GCCAATGTAGCTGCAGCATC	562	AfeI	AGCGCT	319, 243	562	76
Pepper1.55ch01	40182907	G	A	G	CA01g10730	mRNA.CA01g10730:Intron	Intron	ATP-dependent RNA helicase A-like protein	58.26	AGGTTAGCCAGGTGGAAGAA	59.97	GCCAATGTAGCTGCAGCATC	562	HhaI	GCGC	320, 242	562	78
Pepper1.55ch01	40182907	G	A	G	CA01g10730	mRNA.CA01g10730:Intron	Intron	ATP-dependent RNA helicase A-like protein	58.26	AGGTTAGCCAGGTGGAAGAA	59.97	GCCAATGTAGCTGCAGCATC	562	HinP1I	GCGC	318, 244	562	74
Pepper1.55ch01	40182907	G	A	G	CA01g10730	mRNA.CA01g10730:Intron	Intron	ATP-dependent RNA helicase A-like protein	58.26	AAGGTTAGCCAGGTGGAAGA	59.97	GCCAATGTAGCTGCAGCATC	563	AfeI	AGCGCT	320, 243	563	77
Pepper1.55ch01	40182907	G	A	G	CA01g10730	mRNA.CA01g10730:Intron	Intron	ATP-dependent RNA helicase A-like protein	58.26	AAGGTTAGCCAGGTGGAAGA	59.97	GCCAATGTAGCTGCAGCATC	563	HhaI	GCGC	321, 242	563	79
Pepper1.55ch01	40182907	G	A	G	CA01g10730	mRNA.CA01g10730:Intron	Intron	ATP-dependent RNA helicase A-like protein	58.26	AAGGTTAGCCAGGTGGAAGA	59.97	GCCAATGTAGCTGCAGCATC	563	HinP1I	GCGC	319, 244	563	75
Pepper1.55ch01	40182907	G	A	G	CA01g10730	mRNA.CA01g10730:Intron	Intron	ATP-dependent RNA helicase A-like protein	58.26	AGGTTAGCCAGGTGGAAGAA	60.11	AGTACACCATTGCCCATCGG	374	AfeI	AGCGCT	319, 55	374	264
Pepper1.55ch01	40182907	G	A	G	CA01g10730	mRNA.CA01g10730:Intron	Intron	ATP-dependent RNA helicase A-like protein	58.26	AGGTTAGCCAGGTGGAAGAA	60.11	AGTACACCATTGCCCATCGG	374	HhaI	GCGC	320, 54	374	266
Pepper1.55ch01	40182907	G	A	G	CA01g10730	mRNA.CA01g10730:Intron	Intron	ATP-dependent RNA helicase A-like protein	58.26	AGGTTAGCCAGGTGGAAGAA	60.11	AGTACACCATTGCCCATCGG	374	HinP1I	GCGC	318, 56	374	262
Pepper1.55ch01	40182997	C	G	C	CA01g10730	mRNA.CA01g10730:Intron	Intron	ATP-dependent RNA helicase A-like protein	58.26	AGGTTAGCCAGGTGGAAGAA	59.97	GCCAATGTAGCTGCAGCATC	562	BstZ17I	GTATAC	407, 155	562	252
Pepper1.55ch01	40182997	C	G	C	CA01g10730	mRNA.CA01g10730:Intron	Intron	ATP-dependent RNA helicase A-like protein	58.26	AAGGTTAGCCAGGTGGAAGA	59.97	GCCAATGTAGCTGCAGCATC	563	BstZ17I	GTATAC	408, 155	563	253
Pepper1.55ch01	40182997	C	G	C	CA01g10730	mRNA.CA01g10730:Intron	Intron	ATP-dependent RNA helicase A-like protein	59.1	CCAAAAAGATGGAGGGTTGGG	59.97	GCCAATGTAGCTGCAGCATC	338	BstZ17I	GTATAC	183, 155	338	28
Pepper1.55ch01	40184160	G	A	G	CA01g10730	mRNA.CA01g10730:Intron	Intron	ATP-dependent RNA helicase A-like protein	60.04	GGTCCTGCTGGAAGGTTCTC	60.04	GCCACTCTTTCTGCAACAGC	527	BclI	TGATCA	527	126, 401	275
Pepper1.55ch01	40184160	G	A	G	CA01g10730	mRNA.CA01g10730:Intron	Intron	ATP-dependent RNA helicase A-like protein	60.04	GGTCCTGCTGGAAGGTTCTC	59.89	CTGTGGCAGTTGAGTGGTCT	423	BclI	TGATCA	423	126, 297	171
Pepper1.55ch01	40184160	G	A	G	CA01g10730	mRNA.CA01g10730:Intron	Intron	ATP-dependent RNA helicase A-like protein	60.04	GGTCCTGCTGGAAGGTTCTC	60.18	ACTGTGGCAGTTGAGTGGTC	424	BclI	TGATCA	424	126, 298	172
Pepper1.55ch01	40184371	G	A	G	CA01g10730	mRNA.CA01g10730:Intron	Intron	ATP-dependent RNA helicase A-like protein	60.04	GGTCCTGCTGGAAGGTTCTC	60.04	GCCACTCTTTCTGCAACAGC	527	AluI	AGCT	342, 185	527	157
Pepper1.55ch01	40184371	G	A	G	CA01g10730	mRNA.CA01g10730:Intron	Intron	ATP-dependent RNA helicase A-like protein	60.04	GGTCCTGCTGGAAGGTTCTC	59.89	CTGTGGCAGTTGAGTGGTCT	423	AluI	AGCT	342, 81	423	261
Pepper1.55ch01	40184371	G	A	G	CA01g10730	mRNA.CA01g10730:Intron	Intron	ATP-dependent RNA helicase A-like protein	60.04	GGTCCTGCTGGAAGGTTCTC	60.18	ACTGTGGCAGTTGAGTGGTC	424	AluI	AGCT	342, 82	424	260
Pepper1.55ch01	40186081	T	C	T	CA01g10730	mRNA.CA01g10730:Intron	Intron	ATP-dependent RNA helicase A-like protein	60.55	TGGCCAGGAGAAGATGTGGA	59.89	CAGAACGGGGGACAAAGTCA	494	StuI	AGGCCT	494	398, 96	302
Pepper1.55ch01	40186081	T	C	T	CA01g10730	mRNA.CA01g10730:Intron	Intron	ATP-dependent RNA helicase A-like protein	59.45	ATGGCCAGGAGAAGATGTGG	59.89	CAGAACGGGGGACAAAGTCA	495	StuI	AGGCCT	495	399, 96	303
Pepper1.55ch01	40186081	T	C	T	CA01g10730	mRNA.CA01g10730:Intron	Intron	ATP-dependent RNA helicase A-like protein	60.55	TGGCCAGGAGAAGATGTGGA	59.88	AGGGAGAGCTTGTCCACTCT	569	StuI	AGGCCT	569	398, 171	227
Pepper1.55ch01	40188424	C	T	C	CA01g10730	mRNA.CA01g10730:Intron	Intron	ATP-dependent RNA helicase A-like protein	60.04	TTTCATGAATGGCCCGTCGA	59.67	AAGCAGGGCTCCTCTCTTTG	360	AluI	AGCT	158, 202	360	44
Pepper1.55ch01	40188424	C	T	C	CA01g10730	mRNA.CA01g10730:Intron	Intron	ATP-dependent RNA helicase A-like protein	60.04	TTTCATGAATGGCCCGTCGA	59.67	AAGCAGGGCTCCTCTCTTTG	360	PvuII	CAGCTG	158, 202	360	44
Pepper1.55ch01	40188424	C	T	C	CA01g10730	mRNA.CA01g10730:Intron	Intron	ATP-dependent RNA helicase A-like protein	59.9	GTTTCATGAATGGCCCGTCG	59.67	AAGCAGGGCTCCTCTCTTTG	361	AluI	AGCT	159, 202	361	43
Pepper1.55ch01	40188424	C	T	C	CA01g10730	mRNA.CA01g10730:Intron	Intron	ATP-dependent RNA helicase A-like protein	59.9	GTTTCATGAATGGCCCGTCG	59.67	AAGCAGGGCTCCTCTCTTTG	361	PvuII	CAGCTG	159, 202	361	43
Pepper1.55ch01	40188424	C	T	C	CA01g10730	mRNA.CA01g10730:Intron	Intron	ATP-dependent RNA helicase A-like protein	59.96	AGAAAGTCCTGGCTTCCACG	59.6	GGGGGTTTTGGAGGTCGTTA	533	AluI	AGCT	399, 134	533	265
Pepper1.55ch01	40188424	C	T	C	CA01g10730	mRNA.CA01g10730:Intron	Intron	ATP-dependent RNA helicase A-like protein	59.96	AGAAAGTCCTGGCTTCCACG	59.6	GGGGGTTTTGGAGGTCGTTA	533	PvuII	CAGCTG	399, 134	533	265
Pepper1.55ch01	40188458	C	T	C	CA01g10730	mRNA.CA01g10730:Intron	Intron	ATP-dependent RNA helicase A-like protein	60.04	TTTCATGAATGGCCCGTCGA	59.67	AAGCAGGGCTCCTCTCTTTG	360	NdeI	CATATG	194, 166	360	28
Pepper1.55ch01	40188458	C	T	C	CA01g10730	mRNA.CA01g10730:Intron	Intron	ATP-dependent RNA helicase A-like protein	59.9	GTTTCATGAATGGCCCGTCG	59.67	AAGCAGGGCTCCTCTCTTTG	361	NdeI	CATATG	195, 166	361	29
Pepper1.55ch01	40188458	C	T	C	CA01g10730	mRNA.CA01g10730:Intron	Intron	ATP-dependent RNA helicase A-like protein	59.96	AGAAAGTCCTGGCTTCCACG	59.6	GGGGGTTTTGGAGGTCGTTA	533	NdeI	CATATG	435, 98	533	337
Pepper1.55ch01	40189432	C	T	C	CA01g10730	mRNA.CA01g10730:Intron	Intron	ATP-dependent RNA helicase A-like protein	59.96	TGGTGCACCCATGTAGTTCC	59.83	CACGGCAATGCACAACCTAG	488	MscI	TGGCCA	488	96, 392	296
Pepper1.55ch01	40189432	C	T	C	CA01g10730	mRNA.CA01g10730:Intron	Intron	ATP-dependent RNA helicase A-like protein	59.96	TGGTGCACCCATGTAGTTCC	60.25	ACGGCAATGCACAACCTAGT	487	MscI	TGGCCA	487	96, 391	295
Pepper1.55ch01	40189432	C	T	C	CA01g10730	mRNA.CA01g10730:Intron	Intron	ATP-dependent RNA helicase A-like protein	59.67	GGTGCACCCATGTAGTTCCT	59.83	CACGGCAATGCACAACCTAG	487	MscI	TGGCCA	487	95, 392	297
Pepper1.55ch01	40192610	C	T	C	CA01g10730	mRNA.CA01g10730:Intron	Intron	ATP-dependent RNA helicase A-like protein	60.03	TCCCCCATCTCCCCATGAAT	59.42	TGGTGTTTCATGGGAGATTTTGG	323	MfeI	CAATTG	323	108, 215	107
Pepper1.55ch01	40192610	C	T	C	CA01g10730	mRNA.CA01g10730:Intron	Intron	ATP-dependent RNA helicase A-like protein	60.03	TCCCCCATCTCCCCATGAAT	59.17	GGTGTTTCATGGGAGATTTTGGA	322	MfeI	CAATTG	322	108, 214	106
Pepper1.55ch01	40192610	C	T	C	CA01g10730	mRNA.CA01g10730:Intron	Intron	ATP-dependent RNA helicase A-like protein	60.03	TCCCCCATCTCCCCATGAAT	60.02	CGAATTTTGGTGTTTCATGGGAGA	330	MfeI	CAATTG	330	108, 222	114
Pepper1.55ch01	40193936	C	G	C	CA01g10730	mRNA.CA01g10730:Intron	Intron	ATP-dependent RNA helicase A-like protein	58.9	CGGACATAGTACAAGGGTCCA	60.32	GCACCTGTAGCACATGGACA	300	PciI	ACATGT	99, 201	300	102
Pepper1.55ch01	40193936	C	G	C	CA01g10730	mRNA.CA01g10730:Intron	Intron	ATP-dependent RNA helicase A-like protein	58.9	CGGACATAGTACAAGGGTCCA	60.32	TGCACCTGTAGCACATGGAC	301	PciI	ACATGT	99, 202	301	103
Pepper1.55ch01	40193936	C	G	C	CA01g10730	mRNA.CA01g10730:Intron	Intron	ATP-dependent RNA helicase A-like protein	58.89	ACGGACATAGTACAAGGGTCC	60.32	GCACCTGTAGCACATGGACA	301	PciI	ACATGT	100, 201	301	101
Pepper1.55ch01	40195822	T	C	T	CA01g10730	mRNA.CA01g10730:Intron	Intron	ATP-dependent RNA helicase A-like protein	59.61	TGGCAATCAACCCAGCAAAC	60.11	GCAATTTCCAAGCAGGTCCG	477	SspI	AATATT	86, 391	477	305
Pepper1.55ch01	40195822	T	C	T	CA01g10730	mRNA.CA01g10730:Intron	Intron	ATP-dependent RNA helicase A-like protein	59.44	ACCCAGCAAACTTTCTCCCA	60.11	GCAATTTCCAAGCAGGTCCG	468	SspI	AATATT	77, 391	468	314
Pepper1.55ch01	40195822	T	C	T	CA01g10730	mRNA.CA01g10730:Intron	Intron	ATP-dependent RNA helicase A-like protein	59.32	GGCAATCAACCCAGCAAACT	60.11	GCAATTTCCAAGCAGGTCCG	476	SspI	AATATT	85, 391	476	306
Pepper1.55ch01	40197867	G	T	G	CA01g10730	mRNA.CA01g10730:CDS	CDS	ATP-dependent RNA helicase A-like protein	59.89	GAGGGTGGACTTGCACTTGA	59.59	TCTTCAAATGCCCAGCCTGA	379	BfuCI	GATC	233, 146	379	87
Pepper1.55ch01	40197867	G	T	G	CA01g10730	mRNA.CA01g10730:CDS	CDS	ATP-dependent RNA helicase A-like protein	59.89	GAGGGTGGACTTGCACTTGA	59.59	TCTTCAAATGCCCAGCCTGA	379	DpnI	GATC	235, 144	379	91
Pepper1.55ch01	40197867	G	T	G	CA01g10730	mRNA.CA01g10730:CDS	CDS	ATP-dependent RNA helicase A-like protein	59.89	GAGGGTGGACTTGCACTTGA	59.59	TCTTCAAATGCCCAGCCTGA	379	DpnII	GATC	233, 146	379	87
Pepper1.55ch01	40197867	G	T	G	CA01g10730	mRNA.CA01g10730:CDS	CDS	ATP-dependent RNA helicase A-like protein	59.89	GAGGGTGGACTTGCACTTGA	59.59	TCTTCAAATGCCCAGCCTGA	379	MboI	GATC	233, 146	379	87
Pepper1.55ch01	40197867	G	T	G	CA01g10730	mRNA.CA01g10730:CDS	CDS	ATP-dependent RNA helicase A-like protein	59.89	GAGGGTGGACTTGCACTTGA	59.59	TCTTCAAATGCCCAGCCTGA	379	Sau3AI	GATC	233, 146	379	87
Pepper1.55ch01	40197867	G	T	G	CA01g10730	mRNA.CA01g10730:CDS	CDS	ATP-dependent RNA helicase A-like protein	59.89	AGGGTGGACTTGCACTTGAG	59.59	TCTTCAAATGCCCAGCCTGA	378	BfuCI	GATC	232, 146	378	86
Pepper1.55ch01	40197867	G	T	G	CA01g10730	mRNA.CA01g10730:CDS	CDS	ATP-dependent RNA helicase A-like protein	59.89	AGGGTGGACTTGCACTTGAG	59.59	TCTTCAAATGCCCAGCCTGA	378	DpnI	GATC	234, 144	378	90
Pepper1.55ch01	40197867	G	T	G	CA01g10730	mRNA.CA01g10730:CDS	CDS	ATP-dependent RNA helicase A-like protein	59.89	AGGGTGGACTTGCACTTGAG	59.59	TCTTCAAATGCCCAGCCTGA	378	DpnII	GATC	232, 146	378	86
Pepper1.55ch01	40197867	G	T	G	CA01g10730	mRNA.CA01g10730:CDS	CDS	ATP-dependent RNA helicase A-like protein	59.89	AGGGTGGACTTGCACTTGAG	59.59	TCTTCAAATGCCCAGCCTGA	378	MboI	GATC	232, 146	378	86
Pepper1.55ch01	40197867	G	T	G	CA01g10730	mRNA.CA01g10730:CDS	CDS	ATP-dependent RNA helicase A-like protein	59.89	AGGGTGGACTTGCACTTGAG	59.59	TCTTCAAATGCCCAGCCTGA	378	Sau3AI	GATC	232, 146	378	86
Pepper1.55ch01	40197867	G	T	G	CA01g10730	mRNA.CA01g10730:CDS	CDS	ATP-dependent RNA helicase A-like protein	60.18	TAGGAGGGTGGACTTGCACT	59.59	TCTTCAAATGCCCAGCCTGA	382	BfuCI	GATC	236, 146	382	90
Pepper1.55ch01	40197867	G	T	G	CA01g10730	mRNA.CA01g10730:CDS	CDS	ATP-dependent RNA helicase A-like protein	60.18	TAGGAGGGTGGACTTGCACT	59.59	TCTTCAAATGCCCAGCCTGA	382	DpnI	GATC	238, 144	382	94
Pepper1.55ch01	40197867	G	T	G	CA01g10730	mRNA.CA01g10730:CDS	CDS	ATP-dependent RNA helicase A-like protein	60.18	TAGGAGGGTGGACTTGCACT	59.59	TCTTCAAATGCCCAGCCTGA	382	DpnII	GATC	236, 146	382	90
Pepper1.55ch01	40197867	G	T	G	CA01g10730	mRNA.CA01g10730:CDS	CDS	ATP-dependent RNA helicase A-like protein	60.18	TAGGAGGGTGGACTTGCACT	59.59	TCTTCAAATGCCCAGCCTGA	382	MboI	GATC	236, 146	382	90
Pepper1.55ch01	40197867	G	T	G	CA01g10730	mRNA.CA01g10730:CDS	CDS	ATP-dependent RNA helicase A-like protein	60.18	TAGGAGGGTGGACTTGCACT	59.59	TCTTCAAATGCCCAGCCTGA	382	Sau3AI	GATC	236, 146	382	90
Pepper1.55ch01	40198264	C	A	C	CA01g10730	mRNA.CA01g10730:Intron	Intron	ATP-dependent RNA helicase A-like protein	60.25	GGCCAAGTGCAGTGAACAAC	59.99	AGCTGCATCATCCAAGAACCA	412	CviQI	GTAC	68, 344	412	276
Pepper1.55ch01	40198264	C	A	C	CA01g10730	mRNA.CA01g10730:Intron	Intron	ATP-dependent RNA helicase A-like protein	60.25	GGCCAAGTGCAGTGAACAAC	59.99	AGCTGCATCATCCAAGAACCA	412	RsaI	GTAC	69, 343	412	274
Pepper1.55ch01	40198264	C	A	C	CA01g10730	mRNA.CA01g10730:Intron	Intron	ATP-dependent RNA helicase A-like protein	60.25	GGCCAAGTGCAGTGAACAAC	59.99	AGCTGCATCATCCAAGAACCA	412	ScaI	AGTACT	69, 343	412	274
Pepper1.55ch01	40198264	C	A	C	CA01g10730	mRNA.CA01g10730:Intron	Intron	ATP-dependent RNA helicase A-like protein	59.54	TAACTAGAGAGCAAGCGGCC	59.99	AGCTGCATCATCCAAGAACCA	428	CviQI	GTAC	84, 344	428	260
Pepper1.55ch01	40198264	C	A	C	CA01g10730	mRNA.CA01g10730:Intron	Intron	ATP-dependent RNA helicase A-like protein	59.54	TAACTAGAGAGCAAGCGGCC	59.99	AGCTGCATCATCCAAGAACCA	428	RsaI	GTAC	85, 343	428	258
Pepper1.55ch01	40198264	C	A	C	CA01g10730	mRNA.CA01g10730:Intron	Intron	ATP-dependent RNA helicase A-like protein	59.54	TAACTAGAGAGCAAGCGGCC	59.99	AGCTGCATCATCCAAGAACCA	428	ScaI	AGTACT	85, 343	428	258
Pepper1.55ch01	40198264	C	A	C	CA01g10730	mRNA.CA01g10730:Intron	Intron	ATP-dependent RNA helicase A-like protein	60.25	GGCCAAGTGCAGTGAACAAC	59.6	GCTGCATCATCCAAGAACCAG	411	CviQI	GTAC	68, 343	411	275
Pepper1.55ch01	40198264	C	A	C	CA01g10730	mRNA.CA01g10730:Intron	Intron	ATP-dependent RNA helicase A-like protein	60.25	GGCCAAGTGCAGTGAACAAC	59.6	GCTGCATCATCCAAGAACCAG	411	RsaI	GTAC	69, 342	411	273
Pepper1.55ch01	40198264	C	A	C	CA01g10730	mRNA.CA01g10730:Intron	Intron	ATP-dependent RNA helicase A-like protein	60.25	GGCCAAGTGCAGTGAACAAC	59.6	GCTGCATCATCCAAGAACCAG	411	ScaI	AGTACT	69, 342	411	273
Pepper1.55ch01	40198409	G	A	G	CA01g10730	mRNA.CA01g10730:Intron	Intron	ATP-dependent RNA helicase A-like protein	60.25	GGCCAAGTGCAGTGAACAAC	59.99	AGCTGCATCATCCAAGAACCA	412	BfaI	CTAG	213, 199	412	14
Pepper1.55ch01	40198409	G	A	G	CA01g10730	mRNA.CA01g10730:Intron	Intron	ATP-dependent RNA helicase A-like protein	60.25	GGCCAAGTGCAGTGAACAAC	59.6	GCTGCATCATCCAAGAACCAG	411	BfaI	CTAG	213, 198	411	15
Pepper1.55ch01	40198917	T	C	T	CA01g10730	mRNA.CA01g10730:CDS	CDS	ATP-dependent RNA helicase A-like protein	59.89	CTTATGAGGGCCGGTCACTC	60.03	ATCCATGGCCCTGGTTTGAG	537	AfeI	AGCGCT	537	122, 415	293
Pepper1.55ch01	40198917	T	C	T	CA01g10730	mRNA.CA01g10730:CDS	CDS	ATP-dependent RNA helicase A-like protein	59.89	CTTATGAGGGCCGGTCACTC	60.03	ATCCATGGCCCTGGTTTGAG	537	HhaI	GCGC	537	123, 414	291
Pepper1.55ch01	40198917	T	C	T	CA01g10730	mRNA.CA01g10730:CDS	CDS	ATP-dependent RNA helicase A-like protein	59.89	CTTATGAGGGCCGGTCACTC	60.03	ATCCATGGCCCTGGTTTGAG	537	HinP1I	GCGC	537	121, 416	295
Pepper1.55ch01	40198917	T	C	T	CA01g10730	mRNA.CA01g10730:CDS	CDS	ATP-dependent RNA helicase A-like protein	59.89	CTTATGAGGGCCGGTCACTC	60.03	AAAACAGGCACCAGTGACCA	449	AfeI	AGCGCT	449	122, 327	205
Pepper1.55ch01	40198917	T	C	T	CA01g10730	mRNA.CA01g10730:CDS	CDS	ATP-dependent RNA helicase A-like protein	59.89	CTTATGAGGGCCGGTCACTC	60.03	AAAACAGGCACCAGTGACCA	449	HhaI	GCGC	449	123, 326	203
Pepper1.55ch01	40198917	T	C	T	CA01g10730	mRNA.CA01g10730:CDS	CDS	ATP-dependent RNA helicase A-like protein	59.89	CTTATGAGGGCCGGTCACTC	60.03	AAAACAGGCACCAGTGACCA	449	HinP1I	GCGC	449	121, 328	207
Pepper1.55ch01	40198917	T	C	T	CA01g10730	mRNA.CA01g10730:CDS	CDS	ATP-dependent RNA helicase A-like protein	59.82	AGGGCACTTGCAGAGTTCAA	60.03	ATCCATGGCCCTGGTTTGAG	474	AfeI	AGCGCT	474	59, 415	356
Pepper1.55ch01	40198917	T	C	T	CA01g10730	mRNA.CA01g10730:CDS	CDS	ATP-dependent RNA helicase A-like protein	59.82	AGGGCACTTGCAGAGTTCAA	60.03	ATCCATGGCCCTGGTTTGAG	474	HhaI	GCGC	474	60, 414	354
Pepper1.55ch01	40198917	T	C	T	CA01g10730	mRNA.CA01g10730:CDS	CDS	ATP-dependent RNA helicase A-like protein	59.82	AGGGCACTTGCAGAGTTCAA	60.03	ATCCATGGCCCTGGTTTGAG	474	HinP1I	GCGC	474	58, 416	358
Pepper1.55ch01	40198971	C	A	C	CA01g10730	mRNA.CA01g10730:CDS	CDS	ATP-dependent RNA helicase A-like protein	59.89	CTTATGAGGGCCGGTCACTC	60.03	ATCCATGGCCCTGGTTTGAG	537	NdeI	CATATG	537	174, 363	189
Pepper1.55ch01	40198971	C	A	C	CA01g10730	mRNA.CA01g10730:CDS	CDS	ATP-dependent RNA helicase A-like protein	59.89	CTTATGAGGGCCGGTCACTC	60.03	AAAACAGGCACCAGTGACCA	449	NdeI	CATATG	449	174, 275	101
Pepper1.55ch01	40198971	C	A	C	CA01g10730	mRNA.CA01g10730:CDS	CDS	ATP-dependent RNA helicase A-like protein	59.82	AGGGCACTTGCAGAGTTCAA	60.03	ATCCATGGCCCTGGTTTGAG	474	NdeI	CATATG	474	111, 363	252
Pepper1.55ch01	40228937	C	T	C	CA01g10760	mRNA.CA01g10760:Intron	Intron	Calcium dependent protein kinase 2	60.11	ATCAATGCGCCCATCCTGAA	59.97	TATGGAGAGTTCATCGCGGC	344	AvrII	CCTAGG	344	76, 268	192
Pepper1.55ch01	40228937	C	T	C	CA01g10760	mRNA.CA01g10760:Intron	Intron	Calcium dependent protein kinase 2	60.11	ATCAATGCGCCCATCCTGAA	59.97	TATGGAGAGTTCATCGCGGC	344	BfaI	CTAG	344	77, 267	190
Pepper1.55ch01	40228937	C	T	C	CA01g10760	mRNA.CA01g10760:Intron	Intron	Calcium dependent protein kinase 2	60.11	AATCAATGCGCCCATCCTGA	59.97	TATGGAGAGTTCATCGCGGC	345	AvrII	CCTAGG	345	77, 268	191
Pepper1.55ch01	40228937	C	T	C	CA01g10760	mRNA.CA01g10760:Intron	Intron	Calcium dependent protein kinase 2	60.11	AATCAATGCGCCCATCCTGA	59.97	TATGGAGAGTTCATCGCGGC	345	BfaI	CTAG	345	78, 267	189
Pepper1.55ch01	40228937	C	T	C	CA01g10760	mRNA.CA01g10760:Intron	Intron	Calcium dependent protein kinase 2	60.11	ATCAATGCGCCCATCCTGAA	59.97	TGTGGTTCGGTTCTTCCTCG	491	AvrII	CCTAGG	491	76, 415	339
Pepper1.55ch01	40228937	C	T	C	CA01g10760	mRNA.CA01g10760:Intron	Intron	Calcium dependent protein kinase 2	60.11	ATCAATGCGCCCATCCTGAA	59.97	TGTGGTTCGGTTCTTCCTCG	491	BfaI	CTAG	491	77, 414	337
Pepper1.55ch01	40257745	G	A	G	CA01g10770	mRNA.CA01g10770:CDS	CDS	PGPS/D7 (Precursor)	56.09	TATTCATTACAATCTCCTTCTCCG	57.82	TACTGCACTAAGATCAACATTTGC	300	PsiI	TTATAA	300	124, 176	52
Pepper1.55ch01	40257745	G	A	G	CA01g10770	mRNA.CA01g10770:CDS	CDS	PGPS/D7 (Precursor)	57.76	ATTCATTACAATCTCCTTCTCCGT	55.52	ATACTGCACTAAGATCAACATTTG	300	PsiI	TTATAA	300	123, 177	54
Pepper1.55ch01	40257745	G	A	G	CA01g10770	mRNA.CA01g10770:CDS	CDS	PGPS/D7 (Precursor)	56.15	ATTCATTACAATCTCCTTCTCCG	55.52	ATACTGCACTAAGATCAACATTTG	300	PsiI	TTATAA	300	123, 177	54
Pepper1.55ch01	40283753	T	C	T	CA01g10780	mRNA.CA01g10780:CDS	CDS	Sucrose-phosphatase	60.11	TAAAGATTGCTCGAGCCGCA	56.56	ACTCTTTTGTTGCTGCAGAG	331	CviQI	GTAC	331	300, 31	269
Pepper1.55ch01	40283753	T	C	T	CA01g10780	mRNA.CA01g10780:CDS	CDS	Sucrose-phosphatase	60.11	TAAAGATTGCTCGAGCCGCA	56.56	ACTCTTTTGTTGCTGCAGAG	331	RsaI	GTAC	331	301, 30	271
Pepper1.55ch01	40283753	T	C	T	CA01g10780	mRNA.CA01g10780:CDS	CDS	Sucrose-phosphatase	60.32	ACTGACACTAGGCGCCTACT	56.56	ACTCTTTTGTTGCTGCAGAG	420	CviQI	GTAC	420	389, 31	358
Pepper1.55ch01	40283753	T	C	T	CA01g10780	mRNA.CA01g10780:CDS	CDS	Sucrose-phosphatase	60.32	ACTGACACTAGGCGCCTACT	56.56	ACTCTTTTGTTGCTGCAGAG	420	RsaI	GTAC	420	390, 30	360
Pepper1.55ch01	40283753	T	C	T	CA01g10780	mRNA.CA01g10780:CDS	CDS	Sucrose-phosphatase	60.32	ACTACTGACACTAGGCGCCT	56.56	ACTCTTTTGTTGCTGCAGAG	423	CviQI	GTAC	423	392, 31	361
Pepper1.55ch01	40283753	T	C	T	CA01g10780	mRNA.CA01g10780:CDS	CDS	Sucrose-phosphatase	60.32	ACTACTGACACTAGGCGCCT	56.56	ACTCTTTTGTTGCTGCAGAG	423	RsaI	GTAC	423	393, 30	363
Pepper1.55ch01	40283990	G	A	G	CA01g10780	mRNA.CA01g10780:Intron	Intron	Sucrose-phosphatase	59.96	TTACAACCTCCACCGCTTCC	59.83	CCGTTTGCGTACGTACCCTA	347	BstUI	CGCG	133, 214	347	81
Pepper1.55ch01	40283990	G	A	G	CA01g10780	mRNA.CA01g10780:Intron	Intron	Sucrose-phosphatase	59.96	CCTTACAACCTCCACCGCTT	59.83	CCGTTTGCGTACGTACCCTA	349	BstUI	CGCG	135, 214	349	79
Pepper1.55ch01	40283990	G	A	G	CA01g10780	mRNA.CA01g10780:Intron	Intron	Sucrose-phosphatase	60.18	ACCGCTTCCCAATTGACACA	59.83	CCGTTTGCGTACGTACCCTA	336	BstUI	CGCG	122, 214	336	92
Pepper1.55ch01	40313284	T	C	T	CA01g10800	mRNA.CA01g10800:Intron	Intron	Unknown protein	59.06	GCGAAGTTACACAAGTGGCA	59.74	TTTCACTGGGGTCGTTTGGT	572	AluI	AGCT	572	213, 359	146
Pepper1.55ch01	40313284	T	C	T	CA01g10800	mRNA.CA01g10800:Intron	Intron	Unknown protein	60.04	CACGAATATGCTTGAGCCGC	59.67	CATCGAACCAAACACTGCACA	448	AluI	AGCT	448	409, 39	370
Pepper1.55ch01	40313284	T	C	T	CA01g10800	mRNA.CA01g10800:Intron	Intron	Unknown protein	60.04	CACGAATATGCTTGAGCCGC	59.67	ACATCGAACCAAACACTGCAC	449	AluI	AGCT	449	409, 40	369
Pepper1.55ch01	40596003	C	T	C	CA01g10850	mRNA.CA01g10850:CDS	CDS	Pentatricopeptide repeat-containing protein, putative	59.97	TGTGCCTTCTTTGCAATGCC	60.04	ACCTATCACTGCAACGTGGG	357	SspI	AATATT	357	82, 275	193
Pepper1.55ch01	40596003	C	T	C	CA01g10850	mRNA.CA01g10850:CDS	CDS	Pentatricopeptide repeat-containing protein, putative	60.04	CATTCACTTGCGCACTTGCT	60.04	ACCTATCACTGCAACGTGGG	578	SspI	AATATT	578	303, 275	28
Pepper1.55ch01	40596003	C	T	C	CA01g10850	mRNA.CA01g10850:CDS	CDS	Pentatricopeptide repeat-containing protein, putative	59.97	TGTGCCTTCTTTGCAATGCC	59.96	TTGGAGGGGACTGTAGGAGG	420	SspI	AATATT	420	82, 338	256
Pepper1.55ch01	40689990	C	A	C	CA01g10920	mRNA.CA01g10920:Intron	Intron	Arginase 1	60.18	GTGCTGGGAGGATGGGAATC	60.11	CAGGGACACAGATCAGGCAG	503	BstZ17I	GTATAC	503	373, 130	243
Pepper1.55ch01	40689990	C	A	C	CA01g10920	mRNA.CA01g10920:Intron	Intron	Arginase 1	59.82	GAAGAGTGCTGGGAGGATGG	60.11	CAGGGACACAGATCAGGCAG	508	BstZ17I	GTATAC	508	378, 130	248
Pepper1.55ch01	40689990	C	A	C	CA01g10920	mRNA.CA01g10920:Intron	Intron	Arginase 1	60.18	GTGCTGGGAGGATGGGAATC	59.45	ATGCAGGGACACAGATCAGG	506	BstZ17I	GTATAC	506	373, 133	240
Pepper1.55ch01	40691992	C	A	C	CA01g10920	mRNA.CA01g10920:Intron	Intron	Arginase 1	59.97	CTCCACCTCGATGCTCATCC	58.57	TCCTTGTTCCCGACCTTCTT	352	CviQI	GTAC	165, 187	352	22
Pepper1.55ch01	40691992	C	A	C	CA01g10920	mRNA.CA01g10920:Intron	Intron	Arginase 1	59.97	CTCCACCTCGATGCTCATCC	58.57	TCCTTGTTCCCGACCTTCTT	352	RsaI	GTAC	166, 186	352	20
Pepper1.55ch01	40691992	C	A	C	CA01g10920	mRNA.CA01g10920:Intron	Intron	Arginase 1	59.97	CTCCACCTCGATGCTCATCC	58.57	TCCTTGTTCCCGACCTTCTT	352	ScaI	AGTACT	166, 186	352	20
Pepper1.55ch01	40691992	C	A	C	CA01g10920	mRNA.CA01g10920:Intron	Intron	Arginase 1	59.97	CTCCACCTCGATGCTCATCC	58.57	TTCCTTGTTCCCGACCTTCT	353	CviQI	GTAC	165, 188	353	23
Pepper1.55ch01	40691992	C	A	C	CA01g10920	mRNA.CA01g10920:Intron	Intron	Arginase 1	59.97	CTCCACCTCGATGCTCATCC	58.57	TTCCTTGTTCCCGACCTTCT	353	RsaI	GTAC	166, 187	353	21
Pepper1.55ch01	40691992	C	A	C	CA01g10920	mRNA.CA01g10920:Intron	Intron	Arginase 1	59.97	CTCCACCTCGATGCTCATCC	58.57	TTCCTTGTTCCCGACCTTCT	353	ScaI	AGTACT	166, 187	353	21
Pepper1.55ch01	40691992	C	A	C	CA01g10920	mRNA.CA01g10920:Intron	Intron	Arginase 1	59.97	CCTCCACCTCGATGCTCATC	58.57	TCCTTGTTCCCGACCTTCTT	353	CviQI	GTAC	166, 187	353	21
Pepper1.55ch01	40691992	C	A	C	CA01g10920	mRNA.CA01g10920:Intron	Intron	Arginase 1	59.97	CCTCCACCTCGATGCTCATC	58.57	TCCTTGTTCCCGACCTTCTT	353	RsaI	GTAC	167, 186	353	19
Pepper1.55ch01	40691992	C	A	C	CA01g10920	mRNA.CA01g10920:Intron	Intron	Arginase 1	59.97	CCTCCACCTCGATGCTCATC	58.57	TCCTTGTTCCCGACCTTCTT	353	ScaI	AGTACT	167, 186	353	19
Pepper1.55ch01	40694687	C	T	C	CA01g10930	mRNA.CA01g10930:CDS	CDS	Peptide transporter	59.65	GATCTAGTGCAGTCAAAGCAGC	55.68	GTTCTTTGAGTATTTTCTGGCAA	300	CviQI	GTAC	70, 230	300	160
Pepper1.55ch01	40694687	C	T	C	CA01g10930	mRNA.CA01g10930:CDS	CDS	Peptide transporter	59.65	GATCTAGTGCAGTCAAAGCAGC	55.68	GTTCTTTGAGTATTTTCTGGCAA	300	KpnI	GGTACC	73, 227	300	154
Pepper1.55ch01	40694687	C	T	C	CA01g10930	mRNA.CA01g10930:CDS	CDS	Peptide transporter	59.65	GATCTAGTGCAGTCAAAGCAGC	55.68	GTTCTTTGAGTATTTTCTGGCAA	300	RsaI	GTAC	71, 229	300	158
Pepper1.55ch01	40694687	C	T	C	CA01g10930	mRNA.CA01g10930:CDS	CDS	Peptide transporter	59.65	GATCTAGTGCAGTCAAAGCAGC	56.37	GTTCTTTGAGTATTTTCTGGCAAA	300	CviQI	GTAC	70, 230	300	160
Pepper1.55ch01	40694687	C	T	C	CA01g10930	mRNA.CA01g10930:CDS	CDS	Peptide transporter	59.65	GATCTAGTGCAGTCAAAGCAGC	56.37	GTTCTTTGAGTATTTTCTGGCAAA	300	KpnI	GGTACC	73, 227	300	154
Pepper1.55ch01	40694687	C	T	C	CA01g10930	mRNA.CA01g10930:CDS	CDS	Peptide transporter	59.65	GATCTAGTGCAGTCAAAGCAGC	56.37	GTTCTTTGAGTATTTTCTGGCAAA	300	RsaI	GTAC	71, 229	300	158
Pepper1.55ch01	40694687	C	T	C	CA01g10930	mRNA.CA01g10930:CDS	CDS	Peptide transporter	58.14	AGATCTAGTGCAGTCAAAGCAG	55.68	GTTCTTTGAGTATTTTCTGGCAA	301	CviQI	GTAC	71, 230	301	159
Pepper1.55ch01	40694687	C	T	C	CA01g10930	mRNA.CA01g10930:CDS	CDS	Peptide transporter	58.14	AGATCTAGTGCAGTCAAAGCAG	55.68	GTTCTTTGAGTATTTTCTGGCAA	301	KpnI	GGTACC	74, 227	301	153
Pepper1.55ch01	40694687	C	T	C	CA01g10930	mRNA.CA01g10930:CDS	CDS	Peptide transporter	58.14	AGATCTAGTGCAGTCAAAGCAG	55.68	GTTCTTTGAGTATTTTCTGGCAA	301	RsaI	GTAC	72, 229	301	157
Pepper1.55ch01	40695415	G	A	G	CA01g10930	mRNA.CA01g10930:Intron	Intron	Peptide transporter	59.9	GATGTCAAAGGCGGTCATGC	59.97	CGAAGCTCGCGGAAGAAATG	453	PciI	ACATGT	453	299, 154	145
Pepper1.55ch01	40695415	G	A	G	CA01g10930	mRNA.CA01g10930:Intron	Intron	Peptide transporter	60.11	GTCAAAGGCGGTCATGCTTG	59.97	CGAAGCTCGCGGAAGAAATG	450	PciI	ACATGT	450	296, 154	142
Pepper1.55ch01	40695415	G	A	G	CA01g10930	mRNA.CA01g10930:Intron	Intron	Peptide transporter	59.96	TACAGAGCCTCCACCGGTTA	60.11	GGCTTTGTTGCGCTTCTCTC	417	PciI	ACATGT	417	111, 306	195
Pepper1.55ch01	40696148	G	C	G	CA01g10930	mRNA.CA01g10930:Intron	Intron	Peptide transporter	59.96	GGCAAGAATCCACCTTCCCA	56.83	GCTGTTATGAATGTTGTAAGTTGG	450	HaeIII	GGCC	450	404, 46	358
Pepper1.55ch01	40696148	G	C	G	CA01g10930	mRNA.CA01g10930:Intron	Intron	Peptide transporter	59.96	GGCAAGAATCCACCTTCCCA	56.83	GCTGTTATGAATGTTGTAAGTTGG	450	PhoI	GGCC	450	404, 46	358
Pepper1.55ch01	40696148	G	C	G	CA01g10930	mRNA.CA01g10930:Intron	Intron	Peptide transporter	59.96	GGCAAGAATCCACCTTCCCA	56.72	CTGTTGTCTTTCTAGCTGTTATGA	464	HaeIII	GGCC	464	404, 60	344
Pepper1.55ch01	40696148	G	C	G	CA01g10930	mRNA.CA01g10930:Intron	Intron	Peptide transporter	59.96	GGCAAGAATCCACCTTCCCA	56.72	CTGTTGTCTTTCTAGCTGTTATGA	464	PhoI	GGCC	464	404, 60	344
Pepper1.55ch01	40696148	G	C	G	CA01g10930	mRNA.CA01g10930:Intron	Intron	Peptide transporter	59.96	GGCAAGAATCCACCTTCCCA	56.72	TCTGTTGTCTTTCTAGCTGTTATG	465	HaeIII	GGCC	465	404, 61	343
Pepper1.55ch01	40696148	G	C	G	CA01g10930	mRNA.CA01g10930:Intron	Intron	Peptide transporter	59.96	GGCAAGAATCCACCTTCCCA	56.72	TCTGTTGTCTTTCTAGCTGTTATG	465	PhoI	GGCC	465	404, 61	343
Pepper1.55ch01	40849949	G	G	A	CA01g11030	mRNA.CA01g11030:Intron	Intron	Flower, cultured cell, putative [Theobroma cacao]	59.9	TGCTGCAACATCGTTTTGCA	59.97	GGCAAGACAACACACTGCAG	314	BfaI	CTAG	314	243, 71	172
Pepper1.55ch01	40849949	G	G	A	CA01g11030	mRNA.CA01g11030:Intron	Intron	Flower, cultured cell, putative [Theobroma cacao]	60.11	TAGCTTCTGCCTAACCGTGC	59.97	GGCAAGACAACACACTGCAG	391	BfaI	CTAG	391	320, 71	249
Pepper1.55ch01	40849949	G	G	A	CA01g11030	mRNA.CA01g11030:Intron	Intron	Flower, cultured cell, putative [Theobroma cacao]	59.67	GCACCACTAAACAGGCCCTA	59.97	GGCAAGACAACACACTGCAG	436	BfaI	CTAG	436	365, 71	294
Pepper1.55ch01	40978677	A	A	G	CA01g11100	mRNA.CA01g11100:CDS	CDS	Ku P80 DNA helicase, putative	59.97	ATTTTGTTTGGGCTCGTGGC	58.15	AAGATGCTGATGCCAAAGCT	330	BspHI	TCATGA	183, 147	330	36
Pepper1.55ch01	40978677	A	A	G	CA01g11100	mRNA.CA01g11100:CDS	CDS	Ku P80 DNA helicase, putative	59.88	AGGACCTGTCTGGAGCTTCT	58.15	AAGATGCTGATGCCAAAGCT	496	BspHI	TCATGA	349, 147	496	202
Pepper1.55ch01	40978677	A	A	G	CA01g11100	mRNA.CA01g11100:CDS	CDS	Ku P80 DNA helicase, putative	59.88	AGAGGACCTGTCTGGAGCTT	58.15	AAGATGCTGATGCCAAAGCT	498	BspHI	TCATGA	351, 147	498	204
Pepper1.55ch01	40979700	A	A	G	CA01g11100	mRNA.CA01g11100:Intron	Intron	Ku P80 DNA helicase, putative	59.82	TGACCATGACCAACTGGCAA	59.89	TGTTGTTGGGGCCCTAACTC	496	BspHI	TCATGA	152, 344	496	192
Pepper1.55ch01	40979700	A	A	G	CA01g11100	mRNA.CA01g11100:Intron	Intron	Ku P80 DNA helicase, putative	59.82	TGACCATGACCAACTGGCAA	59.89	TGTTGTTGGGGCCCTAACTC	496	HhaI	GCGC	496	159, 337	178
Pepper1.55ch01	40979700	A	A	G	CA01g11100	mRNA.CA01g11100:Intron	Intron	Ku P80 DNA helicase, putative	59.82	TGACCATGACCAACTGGCAA	59.89	TGTTGTTGGGGCCCTAACTC	496	HinP1I	GCGC	496	157, 339	182
Pepper1.55ch01	40979700	A	A	G	CA01g11100	mRNA.CA01g11100:Intron	Intron	Ku P80 DNA helicase, putative	59.82	TGACCATGACCAACTGGCAA	59.89	TGTTGTTGGGGCCCTAACTC	496	KasI	GGCGCC	496	156, 340	184
Pepper1.55ch01	40979700	A	A	G	CA01g11100	mRNA.CA01g11100:Intron	Intron	Ku P80 DNA helicase, putative	59.82	TGACCATGACCAACTGGCAA	59.89	TGTTGTTGGGGCCCTAACTC	496	NarI	GGCGCC	496	157, 339	182
Pepper1.55ch01	40979700	A	A	G	CA01g11100	mRNA.CA01g11100:Intron	Intron	Ku P80 DNA helicase, putative	59.82	TGACCATGACCAACTGGCAA	59.89	TGTTGTTGGGGCCCTAACTC	496	PluTI	GGCGCC	496	160, 336	176
Pepper1.55ch01	40979700	A	A	G	CA01g11100	mRNA.CA01g11100:Intron	Intron	Ku P80 DNA helicase, putative	59.82	TGACCATGACCAACTGGCAA	59.89	TGTTGTTGGGGCCCTAACTC	496	SfoI	GGCGCC	496	158, 338	180
Pepper1.55ch01	40979700	A	A	G	CA01g11100	mRNA.CA01g11100:Intron	Intron	Ku P80 DNA helicase, putative	59.82	TGACCATGACCAACTGGCAA	59.89	GTTGGGGCCCTAACTCCAAA	492	BspHI	TCATGA	152, 340	492	188
Pepper1.55ch01	40979700	A	A	G	CA01g11100	mRNA.CA01g11100:Intron	Intron	Ku P80 DNA helicase, putative	59.82	TGACCATGACCAACTGGCAA	59.89	GTTGGGGCCCTAACTCCAAA	492	HhaI	GCGC	492	159, 333	174
Pepper1.55ch01	40979700	A	A	G	CA01g11100	mRNA.CA01g11100:Intron	Intron	Ku P80 DNA helicase, putative	59.82	TGACCATGACCAACTGGCAA	59.89	GTTGGGGCCCTAACTCCAAA	492	HinP1I	GCGC	492	157, 335	178
Pepper1.55ch01	40979700	A	A	G	CA01g11100	mRNA.CA01g11100:Intron	Intron	Ku P80 DNA helicase, putative	59.82	TGACCATGACCAACTGGCAA	59.89	GTTGGGGCCCTAACTCCAAA	492	KasI	GGCGCC	492	156, 336	180
Pepper1.55ch01	40979700	A	A	G	CA01g11100	mRNA.CA01g11100:Intron	Intron	Ku P80 DNA helicase, putative	59.82	TGACCATGACCAACTGGCAA	59.89	GTTGGGGCCCTAACTCCAAA	492	NarI	GGCGCC	492	157, 335	178
Pepper1.55ch01	40979700	A	A	G	CA01g11100	mRNA.CA01g11100:Intron	Intron	Ku P80 DNA helicase, putative	59.82	TGACCATGACCAACTGGCAA	59.89	GTTGGGGCCCTAACTCCAAA	492	PluTI	GGCGCC	492	160, 332	172
Pepper1.55ch01	40979700	A	A	G	CA01g11100	mRNA.CA01g11100:Intron	Intron	Ku P80 DNA helicase, putative	59.82	TGACCATGACCAACTGGCAA	59.89	GTTGGGGCCCTAACTCCAAA	492	SfoI	GGCGCC	492	158, 334	176
Pepper1.55ch01	40979700	A	A	G	CA01g11100	mRNA.CA01g11100:Intron	Intron	Ku P80 DNA helicase, putative	59.82	TGACCATGACCAACTGGCAA	59.83	CACTGCTTGCAGCCTGATTC	384	BspHI	TCATGA	152, 232	384	80
Pepper1.55ch01	40979700	A	A	G	CA01g11100	mRNA.CA01g11100:Intron	Intron	Ku P80 DNA helicase, putative	59.82	TGACCATGACCAACTGGCAA	59.83	CACTGCTTGCAGCCTGATTC	384	HhaI	GCGC	384	159, 225	66
Pepper1.55ch01	40979700	A	A	G	CA01g11100	mRNA.CA01g11100:Intron	Intron	Ku P80 DNA helicase, putative	59.82	TGACCATGACCAACTGGCAA	59.83	CACTGCTTGCAGCCTGATTC	384	HinP1I	GCGC	384	157, 227	70
Pepper1.55ch01	40979700	A	A	G	CA01g11100	mRNA.CA01g11100:Intron	Intron	Ku P80 DNA helicase, putative	59.82	TGACCATGACCAACTGGCAA	59.83	CACTGCTTGCAGCCTGATTC	384	KasI	GGCGCC	384	156, 228	72
Pepper1.55ch01	40979700	A	A	G	CA01g11100	mRNA.CA01g11100:Intron	Intron	Ku P80 DNA helicase, putative	59.82	TGACCATGACCAACTGGCAA	59.83	CACTGCTTGCAGCCTGATTC	384	NarI	GGCGCC	384	157, 227	70
Pepper1.55ch01	40979700	A	A	G	CA01g11100	mRNA.CA01g11100:Intron	Intron	Ku P80 DNA helicase, putative	59.82	TGACCATGACCAACTGGCAA	59.83	CACTGCTTGCAGCCTGATTC	384	PluTI	GGCGCC	384	160, 224	64
Pepper1.55ch01	40979700	A	A	G	CA01g11100	mRNA.CA01g11100:Intron	Intron	Ku P80 DNA helicase, putative	59.82	TGACCATGACCAACTGGCAA	59.83	CACTGCTTGCAGCCTGATTC	384	SfoI	GGCGCC	384	158, 226	68
Pepper1.55ch01	40982901	A	A	C	CA01g11100	mRNA.CA01g11100:Intron	Intron	Ku P80 DNA helicase, putative	59.81	AACCTCCTCCACAAAACCCC	60.39	GGAACGGAGGGAGTACTCGA	313	MfeI	CAATTG	313	46, 267	221
Pepper1.55ch01	40982901	A	A	C	CA01g11100	mRNA.CA01g11100:Intron	Intron	Ku P80 DNA helicase, putative	59.81	AACCTCCTCCACAAAACCCC	60.39	GGAACGGAGGGAGTACTCGA	313	PsiI	TTATAA	43, 270	313	227
Pepper1.55ch01	40982901	A	A	C	CA01g11100	mRNA.CA01g11100:Intron	Intron	Ku P80 DNA helicase, putative	59.6	GCTCCCCTTTCACCAGAACT	60.39	GGAACGGAGGGAGTACTCGA	384	MfeI	CAATTG	384	117, 267	150
Pepper1.55ch01	40982901	A	A	C	CA01g11100	mRNA.CA01g11100:Intron	Intron	Ku P80 DNA helicase, putative	59.6	GCTCCCCTTTCACCAGAACT	60.39	GGAACGGAGGGAGTACTCGA	384	PsiI	TTATAA	114, 270	384	156
Pepper1.55ch01	40982901	A	A	C	CA01g11100	mRNA.CA01g11100:Intron	Intron	Ku P80 DNA helicase, putative	59.6	AGCTCCCCTTTCACCAGAAC	60.39	GGAACGGAGGGAGTACTCGA	385	MfeI	CAATTG	385	118, 267	149
Pepper1.55ch01	40982901	A	A	C	CA01g11100	mRNA.CA01g11100:Intron	Intron	Ku P80 DNA helicase, putative	59.6	AGCTCCCCTTTCACCAGAAC	60.39	GGAACGGAGGGAGTACTCGA	385	PsiI	TTATAA	115, 270	385	155
Pepper1.55ch01	41046328	G	G	T	CA01g11160	mRNA.CA01g11160:CDS	CDS	helicase domain-containing family protein [Populus trichocarpa]	59.97	GGCAAGATTGTGCAACACGT	60.04	TTTGATCGCAGACTCGCACT	570	PstI	CTGCAG	156, 414	570	258
Pepper1.55ch01	41046328	G	G	T	CA01g11160	mRNA.CA01g11160:CDS	CDS	helicase domain-containing family protein [Populus trichocarpa]	59.97	GGCAAGATTGTGCAACACGT	60.04	CAATGGCGCATTGTGTTCCA	359	PstI	CTGCAG	156, 203	359	47
Pepper1.55ch01	41046328	G	G	T	CA01g11160	mRNA.CA01g11160:CDS	CDS	helicase domain-containing family protein [Populus trichocarpa]	60.03	GGCAGAGTTGAGAAGGCCAT	60.04	ATCAGGTCGGGAGGCAAAAG	303	PstI	CTGCAG	193, 110	303	83
Pepper1.55ch01	41046378	A	A	G	CA01g11160	mRNA.CA01g11160:CDS	CDS	helicase domain-containing family protein [Populus trichocarpa]	60.03	GGCAGAGTTGAGAAGGCCAT	60.04	ATCAGGTCGGGAGGCAAAAG	303	HhaI	GCGC	303	241, 62	179
Pepper1.55ch01	41046378	A	A	G	CA01g11160	mRNA.CA01g11160:CDS	CDS	helicase domain-containing family protein [Populus trichocarpa]	60.03	GGCAGAGTTGAGAAGGCCAT	60.04	ATCAGGTCGGGAGGCAAAAG	303	HinP1I	GCGC	303	239, 64	175
Pepper1.55ch01	41047759	T	T	C	CA01g11180	mRNA.CA01g11180:CDS	CDS	Detected protein of unknown function	55.36	TCAACATTGTCTGAAGAACCA	59.31	AGCTCAAGGAAACTCGTGACT	310	PmlI	CACGTG	310	149, 161	12
Pepper1.55ch01	41047759	T	T	C	CA01g11180	mRNA.CA01g11180:CDS	CDS	Detected protein of unknown function	55.36	TCAACATTGTCTGAAGAACCA	59.2	GCTCAAGGAAACTCGTGACTG	309	PmlI	CACGTG	309	149, 160	11
Pepper1.55ch01	41047759	T	T	C	CA01g11180	mRNA.CA01g11180:CDS	CDS	Detected protein of unknown function	56.13	TCAACATTGTCTGAAGAACCAA	59.31	AGCTCAAGGAAACTCGTGACT	310	PmlI	CACGTG	310	149, 161	12
Pepper1.55ch01	41132190	T	T	G	CA01g11220	mRNA.CA01g11220:Intron	Intron	Pentatricopeptide repeat-containing protein	60.53	ATAGCCATCGCAAGGGTTCG	59.96	TCAGTCTTCCTGGCAGCAAG	528	HpaII	CCGG	528	482, 46	436
Pepper1.55ch01	41132190	T	T	G	CA01g11220	mRNA.CA01g11220:Intron	Intron	Pentatricopeptide repeat-containing protein	60.53	ATAGCCATCGCAAGGGTTCG	59.96	TCAGTCTTCCTGGCAGCAAG	528	MspI	CCGG	528	482, 46	436
Pepper1.55ch01	41132190	T	T	G	CA01g11220	mRNA.CA01g11220:Intron	Intron	Pentatricopeptide repeat-containing protein	60.53	ATAGCCATCGCAAGGGTTCG	59.96	CTTCAGTCTTCCTGGCAGCA	530	HpaII	CCGG	530	482, 48	434
Pepper1.55ch01	41132190	T	T	G	CA01g11220	mRNA.CA01g11220:Intron	Intron	Pentatricopeptide repeat-containing protein	60.53	ATAGCCATCGCAAGGGTTCG	59.96	CTTCAGTCTTCCTGGCAGCA	530	MspI	CCGG	530	482, 48	434
Pepper1.55ch01	41132190	T	T	G	CA01g11220	mRNA.CA01g11220:Intron	Intron	Pentatricopeptide repeat-containing protein	59.45	TCATAGCCATCGCAAGGGTT	59.96	TCAGTCTTCCTGGCAGCAAG	530	HpaII	CCGG	530	484, 46	438
Pepper1.55ch01	41132190	T	T	G	CA01g11220	mRNA.CA01g11220:Intron	Intron	Pentatricopeptide repeat-containing protein	59.45	TCATAGCCATCGCAAGGGTT	59.96	TCAGTCTTCCTGGCAGCAAG	530	MspI	CCGG	530	484, 46	438
Pepper1.55ch01	41176122	A	G	A	CA01g11250	mRNA.CA01g11250:CDS	CDS	Cell division cycle protein-like protein	60.2	ACCAGATTGTCATTGCCACCA	60.04	CAGGTGAGAGGACTGCAAGG	302	AseI	ATTAAT	205, 97	302	108
Pepper1.55ch01	41176122	A	G	A	CA01g11250	mRNA.CA01g11250:CDS	CDS	Cell division cycle protein-like protein	59.8	CACCAGATTGTCATTGCCACC	60.04	CAGGTGAGAGGACTGCAAGG	303	AseI	ATTAAT	206, 97	303	109
Pepper1.55ch01	41176122	A	G	A	CA01g11250	mRNA.CA01g11250:CDS	CDS	Cell division cycle protein-like protein	59.52	CCAGATTGTCATTGCCACCAG	60.04	CAGGTGAGAGGACTGCAAGG	301	AseI	ATTAAT	204, 97	301	107
Pepper1.55ch01	41566762	G	G	A	CA01g11310	mRNA.CA01g11310:Intron	Intron	Transferase, transferring glycosyl groups, putative	59.65	AGCTGAGTTTCTGCAGATGGT	59.93	AGATCTCGTTTTGGTGGTGCT	337	CviQI	GTAC	79, 258	337	179
Pepper1.55ch01	41566762	G	G	A	CA01g11310	mRNA.CA01g11310:Intron	Intron	Transferase, transferring glycosyl groups, putative	59.65	AGCTGAGTTTCTGCAGATGGT	59.93	AGATCTCGTTTTGGTGGTGCT	337	RsaI	GTAC	80, 257	337	177
Pepper1.55ch01	41566762	G	G	A	CA01g11310	mRNA.CA01g11310:Intron	Intron	Transferase, transferring glycosyl groups, putative	59.65	AGCTGAGTTTCTGCAGATGGT	58.48	GATCTCGTTTTGGTGGTGCT	336	CviQI	GTAC	79, 257	336	178
Pepper1.55ch01	41566762	G	G	A	CA01g11310	mRNA.CA01g11310:Intron	Intron	Transferase, transferring glycosyl groups, putative	59.65	AGCTGAGTTTCTGCAGATGGT	58.48	GATCTCGTTTTGGTGGTGCT	336	RsaI	GTAC	80, 256	336	176
Pepper1.55ch01	41566762	G	G	A	CA01g11310	mRNA.CA01g11310:Intron	Intron	Transferase, transferring glycosyl groups, putative	59.65	AGCTGAGTTTCTGCAGATGGT	58.48	AGATCTCGTTTTGGTGGTGC	337	CviQI	GTAC	79, 258	337	179
Pepper1.55ch01	41566762	G	G	A	CA01g11310	mRNA.CA01g11310:Intron	Intron	Transferase, transferring glycosyl groups, putative	59.65	AGCTGAGTTTCTGCAGATGGT	58.48	AGATCTCGTTTTGGTGGTGC	337	RsaI	GTAC	80, 257	337	177
Pepper1.55ch01	41569150	A	G	A	CA01g11310	mRNA.CA01g11310:Intron	Intron	Transferase, transferring glycosyl groups, putative	59.89	CTTTGCTAACCCCACCCCTT	59.83	CATGCTGGGCTGTTTCGAAG	331	HhaI	GCGC	331	195, 136	59
Pepper1.55ch01	41569150	A	G	A	CA01g11310	mRNA.CA01g11310:Intron	Intron	Transferase, transferring glycosyl groups, putative	59.89	CTTTGCTAACCCCACCCCTT	59.83	CATGCTGGGCTGTTTCGAAG	331	HinP1I	GCGC	331	193, 138	55
Pepper1.55ch01	41569150	A	G	A	CA01g11310	mRNA.CA01g11310:Intron	Intron	Transferase, transferring glycosyl groups, putative	60.18	AGTCCCACATCCCTCCCTTT	59.83	CATGCTGGGCTGTTTCGAAG	534	HhaI	GCGC	534	398, 136	262
Pepper1.55ch01	41569150	A	G	A	CA01g11310	mRNA.CA01g11310:Intron	Intron	Transferase, transferring glycosyl groups, putative	60.18	AGTCCCACATCCCTCCCTTT	59.83	CATGCTGGGCTGTTTCGAAG	534	HinP1I	GCGC	534	396, 138	258
Pepper1.55ch01	41569150	A	G	A	CA01g11310	mRNA.CA01g11310:Intron	Intron	Transferase, transferring glycosyl groups, putative	60.18	AAGTCCCACATCCCTCCCTT	59.83	CATGCTGGGCTGTTTCGAAG	535	HhaI	GCGC	535	399, 136	263
Pepper1.55ch01	41569150	A	G	A	CA01g11310	mRNA.CA01g11310:Intron	Intron	Transferase, transferring glycosyl groups, putative	60.18	AAGTCCCACATCCCTCCCTT	59.83	CATGCTGGGCTGTTTCGAAG	535	HinP1I	GCGC	535	397, 138	259
Pepper1.55ch01	41574716	C	G	C	CA01g11310	mRNA.CA01g11310:CDS	CDS	Transferase, transferring glycosyl groups, putative	60.11	AACTTACTCCTTCTCGCGGC	60.04	ACTGGGCTGATCGTGAGTTG	523	Eco53kI	GAGCTC	523	117, 406	289
Pepper1.55ch01	41574716	C	G	C	CA01g11310	mRNA.CA01g11310:CDS	CDS	Transferase, transferring glycosyl groups, putative	60.11	AACTTACTCCTTCTCGCGGC	60.04	ACTGGGCTGATCGTGAGTTG	523	SacI	GAGCTC	523	119, 404	285
Pepper1.55ch01	41574716	C	G	C	CA01g11310	mRNA.CA01g11310:CDS	CDS	Transferase, transferring glycosyl groups, putative	60.11	AACTTACTCCTTCTCGCGGC	59.89	TGCAGTGGCCACCATTTTTG	496	Eco53kI	GAGCTC	496	117, 379	262
Pepper1.55ch01	41574716	C	G	C	CA01g11310	mRNA.CA01g11310:CDS	CDS	Transferase, transferring glycosyl groups, putative	60.11	AACTTACTCCTTCTCGCGGC	59.89	TGCAGTGGCCACCATTTTTG	496	SacI	GAGCTC	496	119, 377	258
Pepper1.55ch01	41574716	C	G	C	CA01g11310	mRNA.CA01g11310:CDS	CDS	Transferase, transferring glycosyl groups, putative	60.11	AACTTACTCCTTCTCGCGGC	59.89	GTGCAGTGGCCACCATTTTT	497	Eco53kI	GAGCTC	497	117, 380	263
Pepper1.55ch01	41574716	C	G	C	CA01g11310	mRNA.CA01g11310:CDS	CDS	Transferase, transferring glycosyl groups, putative	60.11	AACTTACTCCTTCTCGCGGC	59.89	GTGCAGTGGCCACCATTTTT	497	SacI	GAGCTC	497	119, 378	259
Pepper1.55ch01	41585421	A	G	A	CA01g11310	mRNA.CA01g11310:Intron	Intron	Transferase, transferring glycosyl groups, putative	55.68	TTGTTACGCACTTACACGAA	59.66	CTTGCAGTTGTGGCATTTCCT	333	Taq.I	TCGA	333	56, 277	221
Pepper1.55ch01	41585421	A	G	A	CA01g11310	mRNA.CA01g11310:Intron	Intron	Transferase, transferring glycosyl groups, putative	55.68	TTTGTTACGCACTTACACGA	59.66	CTTGCAGTTGTGGCATTTCCT	334	Taq.I	TCGA	334	57, 277	220
Pepper1.55ch01	41585421	A	G	A	CA01g11310	mRNA.CA01g11310:Intron	Intron	Transferase, transferring glycosyl groups, putative	55.68	TTGTTACGCACTTACACGAA	58.59	TGCAGTTGTGGCATTTCCTT	331	Taq.I	TCGA	331	56, 275	219
Pepper1.55ch01	41611840	T	A	T	CA01g11330	mRNA.CA01g11330:CDS	CDS	PREDICTED: putative E3 ubiquitin-protein ligase LIN-like [Citrus sinensis]	59.96	TCCTCCCCAGACACCGTTAT	60.4	TCCCGATGAAGCTCTAGGCA	563	MfeI	CAATTG	521, 42	563	479
Pepper1.55ch01	41611840	T	A	T	CA01g11330	mRNA.CA01g11330:CDS	CDS	PREDICTED: putative E3 ubiquitin-protein ligase LIN-like [Citrus sinensis]	59.96	ATCCTCCCCAGACACCGTTA	60.4	TCCCGATGAAGCTCTAGGCA	564	MfeI	CAATTG	522, 42	564	480
Pepper1.55ch01	41611840	T	A	T	CA01g11330	mRNA.CA01g11330:CDS	CDS	PREDICTED: putative E3 ubiquitin-protein ligase LIN-like [Citrus sinensis]	59.96	TATCCTCCCCAGACACCGTT	60.4	TCCCGATGAAGCTCTAGGCA	565	MfeI	CAATTG	523, 42	565	481
Pepper1.55ch01	41624462	T	T	C	CA01g11340	mRNA.CA01g11340:CDS	CDS	Hop-interacting protein THI101	57.85	TCCTCCCTTTCTATTTCAAATGGT	59.44	ATACAGAGTCCCCCTCCTCC	353	HpaII	CCGG	353	110, 243	133
Pepper1.55ch01	41624462	T	T	C	CA01g11340	mRNA.CA01g11340:CDS	CDS	Hop-interacting protein THI101	57.85	TCCTCCCTTTCTATTTCAAATGGT	59.44	ATACAGAGTCCCCCTCCTCC	353	MspI	CCGG	353	110, 243	133
Pepper1.55ch01	41893709	C	T	C	CA01g11390	mRNA.CA01g11390:Intron	Intron	Peroxidase	59.04	AGAAAGCGTTTGAGCAATGGT	59.54	AGGTGTCACGTCAGCTGAAA	308	CviAlI	CATG	308	53, 255	202
Pepper1.55ch01	41893709	C	T	C	CA01g11390	mRNA.CA01g11390:Intron	Intron	Peroxidase	59.04	AGAAAGCGTTTGAGCAATGGT	59.54	AGGTGTCACGTCAGCTGAAA	308	FatI	CATG	308	52, 256	204
Pepper1.55ch01	41893709	C	T	C	CA01g11390	mRNA.CA01g11390:Intron	Intron	Peroxidase	59.04	AGAAAGCGTTTGAGCAATGGT	59.54	AGGTGTCACGTCAGCTGAAA	308	NlaIII	CATG	308	56, 252	196
Pepper1.55ch01	41893709	C	T	C	CA01g11390	mRNA.CA01g11390:Intron	Intron	Peroxidase	59.04	AGAAAGCGTTTGAGCAATGGT	59.54	AAGGTGTCACGTCAGCTGAA	309	CviAlI	CATG	309	53, 256	203
Pepper1.55ch01	41893709	C	T	C	CA01g11390	mRNA.CA01g11390:Intron	Intron	Peroxidase	59.04	AGAAAGCGTTTGAGCAATGGT	59.54	AAGGTGTCACGTCAGCTGAA	309	FatI	CATG	309	52, 257	205
Pepper1.55ch01	41893709	C	T	C	CA01g11390	mRNA.CA01g11390:Intron	Intron	Peroxidase	59.04	AGAAAGCGTTTGAGCAATGGT	59.54	AAGGTGTCACGTCAGCTGAA	309	NlaIII	CATG	309	56, 253	197
Pepper1.55ch01	41893709	C	T	C	CA01g11390	mRNA.CA01g11390:Intron	Intron	Peroxidase	59.04	AGAAAGCGTTTGAGCAATGGT	59.54	AAAGGTGTCACGTCAGCTGA	310	CviAlI	CATG	310	53, 257	204
Pepper1.55ch01	41893709	C	T	C	CA01g11390	mRNA.CA01g11390:Intron	Intron	Peroxidase	59.04	AGAAAGCGTTTGAGCAATGGT	59.54	AAAGGTGTCACGTCAGCTGA	310	FatI	CATG	310	52, 258	206
Pepper1.55ch01	41893709	C	T	C	CA01g11390	mRNA.CA01g11390:Intron	Intron	Peroxidase	59.04	AGAAAGCGTTTGAGCAATGGT	59.54	AAAGGTGTCACGTCAGCTGA	310	NlaIII	CATG	310	56, 254	198
Pepper1.55ch01	41907854	T	C	T	CA01g11400	mRNA.CA01g11400:Intron	Intron	Peroxidase	59.6	GTCCAAGCGTTTGTCACAAGT	60.04	GGGCTTTTCACGCTCTCTCT	316	PciI	ACATGT	211, 105	316	106
Pepper1.55ch01	41907854	T	C	T	CA01g11400	mRNA.CA01g11400:Intron	Intron	Peroxidase	59.6	GTCCAAGCGTTTGTCACAAGT	59.96	TTCACGCTATGGGGGCTTTT	328	PciI	ACATGT	211, 117	328	94
Pepper1.55ch01	41907854	T	C	T	CA01g11400	mRNA.CA01g11400:Intron	Intron	Peroxidase	59.78	TGGTGGAATGACAAAGGTGGT	59.68	TCGAGGTCTTGGTCTCGAGA	312	PciI	ACATGT	124, 188	312	64
Pepper1.55ch01	41908083	G	G	A	CA01g11400	mRNA.CA01g11400:Intron	Intron	Peroxidase	59.78	TGGTGGAATGACAAAGGTGGT	60.83	TCCAAGCCCCTTTGAAAGCC	456	BspDI	ATCGAT	356, 100	456	256
Pepper1.55ch01	41908083	G	G	A	CA01g11400	mRNA.CA01g11400:Intron	Intron	Peroxidase	59.78	TGGTGGAATGACAAAGGTGGT	60.83	TCCAAGCCCCTTTGAAAGCC	456	ClaI	ATCGAT	356, 100	456	256
Pepper1.55ch01	41908083	G	G	A	CA01g11400	mRNA.CA01g11400:Intron	Intron	Peroxidase	59.78	TGGTGGAATGACAAAGGTGGT	60.83	CCAAGCCCCTTTGAAAGCCT	455	BspDI	ATCGAT	356, 99	455	257
Pepper1.55ch01	41908083	G	G	A	CA01g11400	mRNA.CA01g11400:Intron	Intron	Peroxidase	59.78	TGGTGGAATGACAAAGGTGGT	60.83	CCAAGCCCCTTTGAAAGCCT	455	ClaI	ATCGAT	356, 99	455	257
Pepper1.55ch01	41908083	G	G	A	CA01g11400	mRNA.CA01g11400:Intron	Intron	Peroxidase	59.6	GTCCAAGCGTTTGTCACAAGT	60.83	TCCAAGCCCCTTTGAAAGCC	543	BspDI	ATCGAT	443, 100	543	343
Pepper1.55ch01	41908083	G	G	A	CA01g11400	mRNA.CA01g11400:Intron	Intron	Peroxidase	59.6	GTCCAAGCGTTTGTCACAAGT	60.83	TCCAAGCCCCTTTGAAAGCC	543	ClaI	ATCGAT	443, 100	543	343
Pepper1.55ch01	41908640	G	A	G	CA01g11400	mRNA.CA01g11400:Intron	Intron	Peroxidase	60.18	ACGTTCGAGTTGTGAAGGCA	58.72	TTAAAGGGGAGAAGCGCTCT	323	EcoR.	GATATC	323	260, 63	197
Pepper1.55ch01	41908640	G	A	G	CA01g11400	mRNA.CA01g11400:Intron	Intron	Peroxidase	60.18	ACGTTCGAGTTGTGAAGGCA	59.59	CCAATTAAAGGGGAGAAGCGC	327	EcoR.	GATATC	327	260, 67	193
Pepper1.55ch01	41908640	G	A	G	CA01g11400	mRNA.CA01g11400:Intron	Intron	Peroxidase	59.49	CGTTCGAGTTGTGAAGGCAG	58.72	TTAAAGGGGAGAAGCGCTCT	322	EcoR.	GATATC	322	259, 63	196
Pepper1.55ch01	41909282	G	A	G	CA01g11400	mRNA.CA01g11400:Intron	Intron	Peroxidase	59.93	TGGACTTACCAAGGCAACTCC	59.8	GAGTCTAGACTGATAGCGGCG	513	NdeI	CATATG	513	369, 144	225
Pepper1.55ch01	41909282	G	A	G	CA01g11400	mRNA.CA01g11400:Intron	Intron	Peroxidase	59.93	TGGACTTACCAAGGCAACTCC	60.2	AGTCTAGACTGATAGCGGCGA	512	NdeI	CATATG	512	369, 143	226
Pepper1.55ch01	41909282	G	A	G	CA01g11400	mRNA.CA01g11400:Intron	Intron	Peroxidase	59.93	TGGACTTACCAAGGCAACTCC	58.77	GTCTAGACTGATAGCGGCGA	511	NdeI	CATATG	511	369, 142	227
Pepper1.55ch01	42735297	T	A	T	CA01g11500	mRNA.CA01g11500:CDS	CDS	Putative transposon MuDR mudrA-like protein, identical	58.9	ACAGGATCTCCTTCCTCTTCAC	60.11	GGCAGCCACTCCACCATTAT	546	AvrII	CCTAGG	408, 138	546	270
Pepper1.55ch01	42735297	T	A	T	CA01g11500	mRNA.CA01g11500:CDS	CDS	Putative transposon MuDR mudrA-like protein, identical	60.25	ACAGGATCTCCTTCCTCTTCACT	60.11	GGCAGCCACTCCACCATTAT	546	AvrII	CCTAGG	408, 138	546	270
Pepper1.55ch01	42735297	T	A	T	CA01g11500	mRNA.CA01g11500:CDS	CDS	Putative transposon MuDR mudrA-like protein, identical	59.67	ACCTTCACATCTAACCCCATTGT	60.11	GGCAGCCACTCCACCATTAT	469	AvrII	CCTAGG	331, 138	469	193
Pepper1.55ch01	45529083	T	T	A	CA01g11830	mRNA.CA01g11830:CDS	CDS	Detected protein of unknown function	59.9	CGTGGATCGTCATGTCCCAT	59.96	TGGCAGCTACATCTTTGCCA	577	DraI	TTTAAA	243, 334	577	91
Pepper1.55ch01	45529083	T	T	A	CA01g11830	mRNA.CA01g11830:CDS	CDS	Detected protein of unknown function	60.18	ATCCCGCTGGTTGCACTATC	59.96	TGGCAGCTACATCTTTGCCA	367	DraI	TTTAAA	33, 334	367	301
Pepper1.55ch01	45529083	T	T	A	CA01g11830	mRNA.CA01g11830:CDS	CDS	Detected protein of unknown function	59.67	CATGCCACCCCCAAGTTCTA	59.96	TGGCAGCTACATCTTTGCCA	542	DraI	TTTAAA	208, 334	542	126
Pepper1.55ch01	46952674	C	C	A	CA01g11870	mRNA.CA01g11870:Intron	Intron	L-ascorbate oxidase	60.61	TTCCATCCGCTTCAACCACC	58.85	GCACATTACTGGTCTGCAACT	575	AseI	ATTAAT	575	537, 38	499
Pepper1.55ch01	46952674	C	C	A	CA01g11870	mRNA.CA01g11870:Intron	Intron	L-ascorbate oxidase	60.61	TTCCATCCGCTTCAACCACC	58.85	AGCACATTACTGGTCTGCAAC	576	AseI	ATTAAT	576	537, 39	498
Pepper1.55ch01	46952674	C	C	A	CA01g11870	mRNA.CA01g11870:Intron	Intron	L-ascorbate oxidase	59.33	CGCTTCAACCACCACCATTT	58.85	GCACATTACTGGTCTGCAACT	568	AseI	ATTAAT	568	530, 38	492
Pepper1.55ch01	46954782	A	A	T	CA01g11870	mRNA.CA01g11870:Intron	Intron	L-ascorbate oxidase	56.88	AGCGAAATTCAAAGTCCAATCA	57.4	ACTGTCGAATCTTTAGCTGCT	476	BstBI	TTCGAA	43, 433	476	390
Pepper1.55ch01	46954782	A	A	T	CA01g11870	mRNA.CA01g11870:Intron	Intron	L-ascorbate oxidase	56.88	AGCGAAATTCAAAGTCCAATCA	57.25	ACTTTCACCGTCACAGTATGT	443	BstBI	TTCGAA	43, 400	443	357
Pepper1.55ch01	46954782	A	A	T	CA01g11870	mRNA.CA01g11870:Intron	Intron	L-ascorbate oxidase	56.88	AGCGAAATTCAAAGTCCAATCA	58.07	ACTGTCGAATCTTTAGCTGCTT	476	BstBI	TTCGAA	43, 433	476	390
Pepper1.55ch01	46960149	C	C	G	CA01g11870	mRNA.CA01g11870:Intron	Intron	L-ascorbate oxidase	60.04	TCACAGCTCGAACTCGTGAC	60.39	GGGCTGATGGAACTGCATCA	450	PvuI	CGATCG	450	67, 383	316
[truncated: 56,423 more rows]
