# Supplementary material for: Resequencing of Capsicum annuum parental lines (YCM334 and Taean) for the genetic analysis of bacterial wilt resistance
Source: BMC Plant Biol. 2016 Oct 28;16:235. doi: 10.1186/s12870-016-0931-0 (PMC5084322; doi:10.1186/s12870-016-0931-0)
Supplement: Additional file 4: — Indel based CAPS primers. (XLSX 15 kb) [file 12870_2016_931_MOESM4_ESM.xlsx]

## Sheet: Sheet1
Additional file 4. Indel based CAPS primers
Chromosome	Position	Ref.Genotype	YCM334	Taeahn	Genic/Intergenic	5'_primer_tm	5'_primer_seq	3'_primer_tm	3'_primer_seq	Product_size	Enzyme_name	Recognition_sequence(5'->3')	Ref.Fragments (bp)	In/Del.Fragments (bp)	Fragments_differ_size (bp)
Pepper1.55ch02	104568883	*	-1A	*	Intergenic	59.39	TGGTGGACGAGACCATTGAG	60.18	TGACCACACTGCTTGCATCA	487	BamHI	GGATCC	487	457, 29	428
Pepper1.55ch02	104568883	*	-1A	*	Intergenic	60.11	GCGGTTCGTGTCATCCCTTA	59.24	TGAAGCAAGAGAACCCGACA	338	BamHI	GGATCC	338	52, 285	233
Pepper1.55ch03	27022261	*	*	-1G	Intergenic	60.22	ACTTTTCAGGGCCGGATTAACA	60.6	ATTGAAACCGACACCCGACC	315	StuI	AGGCCT	315	139, 175	36
Pepper1.55ch03	27022261	*	*	-1G	Intergenic	58.56	CTTTTCAGGGCCGGATTAACA	60.6	ATTGAAACCGACACCCGACC	314	StuI	AGGCCT	314	138, 175	37
Pepper1.55ch04	87286071	*	*	-1C	Intergenic	59.19	GGCAGCTCAGAGTCGTTAGA	58.66	AGTAGCACCTTCAACGGACT	430	Taq.I	TCGA	430	115, 314	199
Pepper1.55ch04	87286071	*	*	-1C	Intergenic	59.19	AGGCAGCTCAGAGTCGTTAG	58.66	AGTAGCACCTTCAACGGACT	431	BstBI	TTCGAA	431	116, 314	198
Pepper1.55ch04	87286071	*	*	-1C	Intergenic	59.19	AGGCAGCTCAGAGTCGTTAG	58.66	AGTAGCACCTTCAACGGACT	431	Taq.I	TCGA	431	116, 314	198
Pepper1.55ch04	87286071	*	*	-1C	Intergenic	59.19	GGCAGCTCAGAGTCGTTAGA	59.31	AAGTAGCACCTTCAACGGACT	431	BstBI	TTCGAA	431	115, 315	200
Pepper1.55ch04	87286071	*	*	-1C	Intergenic	59.19	GGCAGCTCAGAGTCGTTAGA	59.31	AAGTAGCACCTTCAACGGACT	431	Taq.I	TCGA	431	115, 315	200
Pepper1.55ch07	212360826	*	*	-1A	Intergenic	59.75	TTACCCGTGGCATGGTACTG	59.9	GATCGAGAACCCGTGCATCT	517	ClaI	ATCGAT	517	221, 295	74
Pepper1.55ch07	212360826	*	*	-1A	Intergenic	59.75	TTACCCGTGGCATGGTACTG	60.18	ATCGAGAACCCGTGCATCTG	516	BspDI	ATCGAT	516	221, 294	73
Pepper1.55ch07	212360826	*	*	-1A	Intergenic	59.75	TTACCCGTGGCATGGTACTG	60.18	ATCGAGAACCCGTGCATCTG	516	ClaI	ATCGAT	516	221, 294	73
Pepper1.55ch07	212360826	*	*	-1A	Intergenic	59.75	TTACCCGTGGCATGGTACTG	60.18	TGATCGAGAACCCGTGCATC	518	BspDI	ATCGAT	518	221, 296	75
Pepper1.55ch07	212360826	*	*	-1A	Intergenic	59.75	TTACCCGTGGCATGGTACTG	60.18	TGATCGAGAACCCGTGCATC	518	ClaI	ATCGAT	518	221, 296	75
Pepper1.55ch10	15923464	*	*	-1A	Intergenic	60.55	AGCCAAGCCCCCTCTCTAAA	60.18	TCAGGGCACTCAACCAAAGG	403	BglII	AGATCT	403	314, 88	226
Pepper1.55ch10	15923464	*	*	-1A	Intergenic	60.55	AGCCAAGCCCCCTCTCTAAA	60.25	CCATCAGGGCACTCAACCAA	406	BglII	AGATCT	406	314, 91	223
Pepper1.55ch11	224842587	*	-1T	*	Intergenic	57.07	TGATCTTACGTGAGTTGAGCA	59.53	TGGGCATCTATTTCACCTTTTTCC	354	BclI	TGATCA	354	92, 261	169
Pepper1.55ch11	224842587	*	-1T	*	Intergenic	59.96	ACGTGAGTTGAGCATTTTTCATGT	59.53	TGGGCATCTATTTCACCTTTTTCC	347	BclI	TGATCA	347	85, 261	176
