# Supplementary material for: Resequencing of Capsicum annuum parental lines (YCM334 and Taean) for the genetic analysis of bacterial wilt resistance
Source: BMC Plant Biol. 2016 Oct 28;16:235. doi: 10.1186/s12870-016-0931-0 (PMC5084322; doi:10.1186/s12870-016-0931-0)
Supplement: Additional file 5: — The list of gene-associated SNPs with type, positions and sequence context. (XLSX 11974 kb) [file 12870_2016_931_MOESM5_ESM.xlsx]

## Sheet: Sheet1
Additional file5. The list of gene-associated SNPs with type, positions and sequence context
SNP Type	Chromosome	Position	Genename	Strand	Reference genotype	SNP context
Genic SNP ref	Pepper1.55ch01	230588	CA01g00130	+	C	GGCGTAGAGATCCTCAGGTA(T/T)ATTTCTCTCCCCGAGGACCT
Genic SNP ref	Pepper1.55ch01	230615	CA01g00130	+	C	CTCCCCGAGGACCTGCCCTC(T/T)GTAATGATAATTGTTTTGCA
Genic SNP ref	Pepper1.55ch01	231667	CA01g00130	+	T	GATTTGATTGTTCCCTAAGG(A/A)AGTAGTGAACACTTCATTAT
Genic SNP ref	Pepper1.55ch01	231769	CA01g00130	+	C	GTCATGTCCCATAGTTGTCC(T/T)GGGGGGGCTGTGTGAAAAAA
Genic SNP ref	Pepper1.55ch01	231850	CA01g00130	+	G	TTACCTTGTATTGTATAGAA(A/A)CCCTAGTCCTTCCTACCATC
Genic SNP ref	Pepper1.55ch01	232051	CA01g00130	+	A	TTACTCCATAATTAACACTC(T/T)AAGGATGAATATTTACGTGT
Genic SNP ref	Pepper1.55ch01	232190	CA01g00130	+	A	CTTCGGGAGAATAAAATATC(C/C)AAACTGGTAAAAAGTTCTGA
Genic SNP ref	Pepper1.55ch01	232531	CA01g00130	+	C	ATCAAATGTGGTTGACCTAT(G/G)GTCATGATAGGAAATATTAG
Genic SNP ref	Pepper1.55ch01	232787	CA01g00130	+	T	TGCTGTGGGGAAGATTGACC(G/G)TGGTTTTCGTGCATACCAGA
CDS SNP ref	Pepper1.55ch01	232787	CA01g00130	+	T	TGCTGTGGGGAAGATTGACC(G/G)TGGTTTTCGTGCATACCAGA
Genic SNP ref	Pepper1.55ch01	232919	CA01g00130	+	T	GAACAGAACCAGTCCGTCTG(A/A)GATTGAGCCTGAGGATTCAC
CDS SNP ref	Pepper1.55ch01	232919	CA01g00130	+	T	GAACAGAACCAGTCCGTCTG(A/A)GATTGAGCCTGAGGATTCAC
Genic SNP ref	Pepper1.55ch01	241673	CA01g00140	+	C	GTATATCTTCCATTACCTGA(T/T)TTACGCATCTATCCCTATTT
Genic SNP ref	Pepper1.55ch01	241832	CA01g00140	+	T	CTAAACCCTTAGAGAGGTCC(G/G)GAGGGATACTACAATGTGAA
Genic SNP ref	Pepper1.55ch01	242943	CA01g00140	+	A	TTCAAAAAGGAGTTCTTGCT(G/G)ATCAAAATCGCTATACAGGT
Genic SNP ref	Pepper1.55ch01	247305	CA01g00150	+	T	CGCTACGACAACATGCTTTT(C/C)GCTCAGATCGATGCTGTTCA
CDS SNP ref	Pepper1.55ch01	247305	CA01g00150	+	T	CGCTACGACAACATGCTTTT(C/C)GCTCAGATCGATGCTGTTCA
Genic SNP among	Pepper1.55ch01	247773	CA01g00150	+	T	AGCATTTTGGCTCCTTTCTT(T/A)AGATTTTTCCCTTTTTTTAT
CDS SNP among	Pepper1.55ch01	247773	CA01g00150	+	T	AGCATTTTGGCTCCTTTCTT(T/A)AGATTTTTCCCTTTTTTTAT
nonsyn SNP among	Pepper1.55ch01	247773	CA01g00150	+	T	AGCATTTTGGCTCCTTTCTT(T/A)AGATTTTTCCCTTTTTTTAT
Genic SNP ref	Pepper1.55ch01	249223	CA01g00160	-	A	ACTACTCTTCTGAAGATATT(C/C)AACTAAAGGACAAGACGAAT
Genic SNP ref	Pepper1.55ch01	249359	CA01g00160	-	A	GATGCATCCTTACTTTTCAC(G/G)TACTTGCTCAAATCCAGATT
CDS SNP ref	Pepper1.55ch01	249359	CA01g00160	-	A	GATGCATCCTTACTTTTCAC(G/G)TACTTGCTCAAATCCAGATT
Genic SNP ref	Pepper1.55ch01	250822	CA01g00160	-	T	TTTACATGTGTGCAGACATA(C/C)GATTTGAATACAAAAAATTG
Genic SNP ref	Pepper1.55ch01	251262	CA01g00160	-	A	CCAACATGCATACAAACATC(C/C)ATGTCAATTATTTTATAAGC
Genic SNP ref	Pepper1.55ch01	251935	CA01g00160	-	G	TGATGGAGGCAATAGGAATC(A/A)ATACTTCAGGATTGAGCAAA
Genic SNP ref	Pepper1.55ch01	252157	CA01g00160	-	C	CTCACCCTGTAAAACTAGAA(G/G)AGACATTAGGAACTTAAATA
Genic SNP ref	Pepper1.55ch01	252647	CA01g00160	-	A	ATCTGGCAGGAGATCATCCA(G/G)TTAGTAAAAAATTGCTTGAA
Genic SNP ref	Pepper1.55ch01	252963	CA01g00160	-	C	AAAAGGTAAAGCAAAGGACA(T/T)AGAGAGAGCAACACTTTGGA
Genic SNP ref	Pepper1.55ch01	253126	CA01g00160	-	A	AGAGGACCAACACTATCCAC(G/G)TTCTCCAATCAAAATGTACC
Genic SNP ref	Pepper1.55ch01	253450	CA01g00160	-	T	ACAGATTTCGTATAATTTTC(G/G)AACAAATTTAGCTCTGCCTG
Genic SNP ref	Pepper1.55ch01	253791	CA01g00160	-	G	ATCTTGAGCAGCTACAAGAT(A/A)TTTTGAAATTTGTGGTTCAA
Genic SNP ref	Pepper1.55ch01	253821	CA01g00160	-	C	TTGTGGTTCAACTATGTCAT(A/A)ACATCCTCAAAACAAATTGC
Genic SNP ref	Pepper1.55ch01	253923	CA01g00160	-	A	ACATACATCTTGCTACAAAA(G/G)CTTATTATTAAGCATAAAAC
Genic SNP ref	Pepper1.55ch01	254213	CA01g00160	-	A	ATGTTCTTCCGCAATCCGCA(G/G)AATCTAAAAGAAGGATGGAG
Genic SNP ref	Pepper1.55ch01	254646	CA01g00160	-	A	CATGCAAGCCTGTCTCATAA(C/C)AATCCAAGAACTCTTGGGGG
Genic SNP ref	Pepper1.55ch01	254747	CA01g00160	-	T	ATTACTATGGGGATTGTTTA(C/C)TCTTGAGTGTCCTAGTTTTT
Genic SNP ref	Pepper1.55ch01	255315	CA01g00160	-	C	CTCTGCATGCTTCATTTTAT(G/G)AAAATAATCCCAGATGTGGG
CDS SNP ref	Pepper1.55ch01	255315	CA01g00160	-	C	CTCTGCATGCTTCATTTTAT(G/G)AAAATAATCCCAGATGTGGG
Genic SNP ref	Pepper1.55ch01	256266	CA01g00160	-	C	GGGAGTGTTCACCACACACA(A/A)AAAAAAAAAGTTAGAAAATA
Genic SNP ref	Pepper1.55ch01	256522	CA01g00160	-	A	ACCTGGTGACAGGTATCCCG(T/T)GGATTAAGTCGAGGTGTGCA
Genic SNP ref	Pepper1.55ch01	256695	CA01g00160	-	G	CACAGACACGGTTACTTGTG(A/A)GGAGAGCTACTGCCCCAATC
Genic SNP ref	Pepper1.55ch01	256721	CA01g00160	-	C	GCTACTGCCCCAATCCAACC(G/G)CCCTTCCACTTGAAATGAAA
Genic SNP ref	Pepper1.55ch01	257560	CA01g00160	-	G	ACCCTTTTTGACATGGTCTT(A/A)TTTTCTTCTTTTAGCAATTG
Genic SNP ref	Pepper1.55ch01	257619	CA01g00160	-	C	CACAAACTACCTAAACACCA(T/T)CATTCAAACCAGAAAAAAGA
Genic SNP ref	Pepper1.55ch01	257738	CA01g00160	-	C	CAAGCTTTGACGGAAACTCT(A/A)TATATATGTAGGGTATATAT
Genic SNP ref	Pepper1.55ch01	258116	CA01g00160	-	A	CATCAATTTTTTGTTAAAAA(T/T)GCTGATGATTCTTCTCCCAA
Genic SNP ref	Pepper1.55ch01	258971	CA01g00160	-	C	AGGAAGAACAAAGAGCAGCG(T/T)TCATTTCGCAAGTAGCTTCC
Genic SNP ref	Pepper1.55ch01	259185	CA01g00160	-	G	TGGAACCTAGAACATTCACA(A/A)CTTCATATTGGAGCAACTTT
Genic SNP ref	Pepper1.55ch01	259267	CA01g00160	-	T	AGCATAACATAACTGGATTC(A/A)AAATATGCAAATATTTAAAA
Genic SNP ref	Pepper1.55ch01	266375	CA01g00170	-	T	ACCGCTAGATGTTCGCTTCA(C/C)TGCCATACTTGTAGATGTTG
CDS SNP ref	Pepper1.55ch01	266375	CA01g00170	-	T	ACCGCTAGATGTTCGCTTCA(C/C)TGCCATACTTGTAGATGTTG
Genic SNP ref	Pepper1.55ch01	266538	CA01g00170	-	T	CTAAGAGGGAAATAGTGAAC(G/G)TTAAACAATCACTAATTCAA
Genic SNP ref	Pepper1.55ch01	267517	CA01g00170	-	T	GCAGGATCAGCATGGACTTC(G/G)GCTGTCAATTTAACCTCGTG
CDS SNP ref	Pepper1.55ch01	267517	CA01g00170	-	T	GCAGGATCAGCATGGACTTC(G/G)GCTGTCAATTTAACCTCGTG
Genic SNP ref	Pepper1.55ch01	267979	CA01g00170	-	C	CTATTCTGAGGTTTTTAGAA(T/T)GTCTTCAGCTGCTACTGTAT
Genic SNP ref	Pepper1.55ch01	268155	CA01g00170	-	C	TTTGAACTTCTATCCCTAGA(A/A)TAGTACTAGTAAGACATCAG
Genic SNP ref	Pepper1.55ch01	268203	CA01g00170	-	T	GGAAATATAGCTATGCTGCG(C/C)TTCTGATGTTGCAACTTGTT
Genic SNP ref	Pepper1.55ch01	268357	CA01g00170	-	T	CTTCCTTTTCTCCACAACAC(C/C)ATAAGAGATTAAGAGGTAGG
Genic SNP ref	Pepper1.55ch01	268500	CA01g00170	-	A	AGCTTACCCTGCAAAAAACA(C/C)TAGCAGCAGTTCATATTTTG
Genic SNP ref	Pepper1.55ch01	268753	CA01g00170	-	G	TCAAATCCCAACCGTTCCAG(T/T)AGCCCTACTAGAACGGTTGA
Genic SNP among	Pepper1.55ch01	269291	CA01g00170	-	G	AATGAGATATTGTTTCATGC(A/G)TCCTCTGTTTATTTTGAAAA
Genic SNP ref	Pepper1.55ch01	269674	CA01g00170	-	C	GTCTTCCCGGGGATGTGCTT(T/T)ACTTGTTGAGCAACGTTTGG
CDS SNP ref	Pepper1.55ch01	269674	CA01g00170	-	C	GTCTTCCCGGGGATGTGCTT(T/T)ACTTGTTGAGCAACGTTTGG
Genic SNP ref	Pepper1.55ch01	269964	CA01g00170	-	C	AGTACTAGTAGCAACAAAAA(T/T)AGTAGATAAAGTAGCAGTAA
Genic SNP ref	Pepper1.55ch01	285292	CA01g00180	-	A	TTAATAGTTAGGAGCACAAG(G/G)AAAAAAAATACCATTAAGCG
Genic SNP ref	Pepper1.55ch01	285333	CA01g00180	-	C	CCAAATTATCTTATTTATGT(T/T)AACTTAATTAATTCAGAGCT
Genic SNP ref	Pepper1.55ch01	285497	CA01g00180	-	G	TGTCTAAGGCATAGAAATGG(A/A)GTAGGTATCGTAGTAGATGA
Genic SNP ref	Pepper1.55ch01	285527	CA01g00180	-	T	GTAGTAGATGAAGAGCTTAA(G/G)GGGCTGGTGGTGGAGGTTAA
Genic SNP ref	Pepper1.55ch01	285807	CA01g00180	-	A	CTTGTTACGTGCTTTTTTGC(G/G)GATTTGATAAATATTCTTTG
Genic SNP among	Pepper1.55ch01	285886	CA01g00180	-	A	TCTCCGGAGGTAGTAGTATG(G/A)ACTGCGTACATCTTACCCTT
Genic SNP among	Pepper1.55ch01	285891	CA01g00180	-	C	GGAGGTAGTAGTATGAACTG(T/C)GTACATCTTACCCTTCCCAG
Genic SNP ref	Pepper1.55ch01	285918	CA01g00180	-	C	CTTACCCTTCCCAGACCCCA(T/T)TATATGGGAATACACTGGAT
Genic SNP ref	Pepper1.55ch01	285922	CA01g00180	-	A	CCCTTCCCAGACCCCACTAT(G/G)TGGGAATACACTGGATTTGT
Genic SNP ref	Pepper1.55ch01	286397	CA01g00180	-	G	CGAGTCAACGGGGGGCAGCT(C/C)CCTTGAATCCCTCAATTCTG
Genic SNP ref	Pepper1.55ch01	286427	CA01g00180	-	C	CCTCAATTCTGCTTGAAAAG(T/T)AAGACAGACTAGTAGAACTA
Genic SNP among	Pepper1.55ch01	286456	CA01g00180	-	A	CTAGTAGAACTAGAACATTG(G/A)AAAGTCAATACAGGAGGTCC
Genic SNP ref	Pepper1.55ch01	286529	CA01g00180	-	C	AAATCTAATTTTGACTACTA(A/A)TAATAATTTCATAAATTGAA
Genic SNP ref	Pepper1.55ch01	286672	CA01g00180	-	G	CAAGGGCAGGACCCCCTGAG(T/T)AAGGGGAAGGAAAAAAGGAA
Genic SNP ref	Pepper1.55ch01	287069	CA01g00180	-	C	AGACCTGCGTAATCAACCAT(T/T)CCCATTTAATTTCTATGTCC
Genic SNP ref	Pepper1.55ch01	287352	CA01g00180	-	T	GCTGACACCTTGCAAATCTA(A/A)AAAGATTAAAAAAATTACAA
Genic SNP ref	Pepper1.55ch01	287367	CA01g00180	-	T	ATCTATAAAGATTAAAAAAA(G/G)TACAAATTCCCCTTGTTAAT
Genic SNP ref	Pepper1.55ch01	288182	CA01g00180	-	C	ACAAATTAAATCAATCATCA(T/T)AATTTATATATACATACATA
Genic SNP ref	Pepper1.55ch01	302398	CA01g00190	-	A	CTGTTCTTTGTTGAGCTGCA(G/G)TAGATAATATGACTGCCCTG
CDS SNP ref	Pepper1.55ch01	302398	CA01g00190	-	A	CTGTTCTTTGTTGAGCTGCA(G/G)TAGATAATATGACTGCCCTG
Genic SNP ref	Pepper1.55ch01	326285	CA01g00200	-	T	AAAATTTCCCTCCTCCACAA(A/A)CCTCATCACCTCCTCAGCCC
CDS SNP ref	Pepper1.55ch01	326285	CA01g00200	-	T	AAAATTTCCCTCCTCCACAA(A/A)CCTCATCACCTCCTCAGCCC
Genic SNP ref	Pepper1.55ch01	326313	CA01g00200	-	G	ACCTCCTCAGCCCCTCCAAT(A/A)TACCTCCCTTTAAAGAACAC
CDS SNP ref	Pepper1.55ch01	326313	CA01g00200	-	G	ACCTCCTCAGCCCCTCCAAT(A/A)TACCTCCCTTTAAAGAACAC
Genic SNP ref	Pepper1.55ch01	326457	CA01g00200	-	C	CCAAGCCCCTCAATTGCTGA(T/T)CTCACAGCATTACAAGCCTC
CDS SNP ref	Pepper1.55ch01	326457	CA01g00200	-	C	CCAAGCCCCTCAATTGCTGA(T/T)CTCACAGCATTACAAGCCTC
Genic SNP ref	Pepper1.55ch01	327300	CA01g00200	-	C	ATGGGACGTGTGGGATTGTG(G/G)GAGAGGGCTCCTTTCTTTGT
Genic SNP ref	Pepper1.55ch01	327340	CA01g00200	-	C	TATTTTACCGCTCAAATGTT(T/T)CATTTTCAAATTCAACCCCT
Genic SNP among	Pepper1.55ch01	327449	CA01g00200	-	G	TTCTTCCTTCTCTCTCTCTC(T/G)CGCTTTGTTTTTCTCTTTTC
Genic SNP among	Pepper1.55ch01	327639	CA01g00200	-	G	ATCTTGCTATATAATTCACC(A/G)TAAACAAATTTATAATTTAA
Genic SNP ref	Pepper1.55ch01	328009	CA01g00200	-	A	CTTTCATAATTACATGGTAG(G/G)GATAATGTTATAAAGGGAAA
Genic SNP ref	Pepper1.55ch01	328026	CA01g00200	-	G	TAGAGATAATGTTATAAAGG(A/A)AAAAGGCATCGTTTTCACCC
Genic SNP ref	Pepper1.55ch01	328046	CA01g00200	-	C	GAAAAGGCATCGTTTTCACC(T/T)CTAAACTATACAAGAAAAGT
Genic SNP ref	Pepper1.55ch01	328103	CA01g00200	-	A	CTATACTAGTGACCTATTAC(G/G)TACCTAAACTATAAAAAAGT
Genic SNP among	Pepper1.55ch01	328186	CA01g00200	-	G	ATTAAAAAGGAAAAAAAAGC(G/A)CGTCTAAAGCGAAAATTATT
Genic SNP ref	Pepper1.55ch01	328188	CA01g00200	-	G	TAAAAAGGAAAAAAAAGCGC(C/C)TCTAAAGCGAAAATTATTCT
Genic SNP ref	Pepper1.55ch01	328261	CA01g00200	-	C	CAGATTCTCTCTCCTTCAAC(A/A)CCATTTTTAATTTTTTTCTA
CDS SNP ref	Pepper1.55ch01	328261	CA01g00200	-	C	CAGATTCTCTCTCCTTCAAC(A/A)CCATTTTTAATTTTTTTCTA
Genic SNP among	Pepper1.55ch01	337065	CA01g00210	+	G	AGACGCCGGGAACTTTCATT(A/G)CTCCGGCAGTCCCAAAACCG
CDS SNP among	Pepper1.55ch01	337065	CA01g00210	+	G	AGACGCCGGGAACTTTCATT(A/G)CTCCGGCAGTCCCAAAACCG
Genic SNP among	Pepper1.55ch01	337278	CA01g00210	+	T	CATCATGATCTTCGTCAAGC(C/T)ACCAAGCTTAGAGGACATGA
CDS SNP among	Pepper1.55ch01	337278	CA01g00210	+	T	CATCATGATCTTCGTCAAGC(C/T)ACCAAGCTTAGAGGACATGA
Genic SNP ref	Pepper1.55ch01	341013	CA01g00210	+	T	GGTGGATTTCTAATTATATG(C/C)CCATTGATTCATTAACCGGT
Genic SNP ref	Pepper1.55ch01	341335	CA01g00210	+	G	AGTGTATTGACAGTTCCAGT(A/A)GAATTCATTTCACAAATTAA
Genic SNP ref	Pepper1.55ch01	341442	CA01g00210	+	C	TGTCAGGTCTTGTTCCAGCA(T/T)GCAGCTCGGTATTCTCATCT
CDS SNP ref	Pepper1.55ch01	341442	CA01g00210	+	C	TGTCAGGTCTTGTTCCAGCA(T/T)GCAGCTCGGTATTCTCATCT
Genic SNP ref	Pepper1.55ch01	342734	CA01g00220	-	A	AATGGATCACTTATGCCACA(C/C)CTATGGGTGTTATTTCTAGT
Genic SNP ref	Pepper1.55ch01	342757	CA01g00220	-	C	ATGGGTGTTATTTCTAGTGC(T/T)GAGTTCTATACAGTTCAGAA
Genic SNP ref	Pepper1.55ch01	342953	CA01g00220	-	A	TGGGCTCCTCAAATGAGCCT(T/T)CTAAGCCATACCATTTGTCT
CDS SNP ref	Pepper1.55ch01	342953	CA01g00220	-	A	TGGGCTCCTCAAATGAGCCT(T/T)CTAAGCCATACCATTTGTCT
Genic SNP ref	Pepper1.55ch01	343791	CA01g00220	-	G	TGGTTGTTTCAGTACAAGCA(C/C)CTAAACAATCCTTAAAGTCC
Genic SNP ref	Pepper1.55ch01	344105	CA01g00220	-	A	AAGCCACCAGTTCCAGGCCA(G/G)TCACGCTCATGATTACCACT
CDS SNP ref	Pepper1.55ch01	344105	CA01g00220	-	A	AAGCCACCAGTTCCAGGCCA(G/G)TCACGCTCATGATTACCACT
Genic SNP ref	Pepper1.55ch01	344263	CA01g00220	-	G	GCAATGGGTTCCACTTGTGC(A/A)GTAAATTGGTCCCATTGTGA
CDS SNP ref	Pepper1.55ch01	344263	CA01g00220	-	G	GCAATGGGTTCCACTTGTGC(A/A)GTAAATTGGTCCCATTGTGA
Genic SNP ref	Pepper1.55ch01	344362	CA01g00220	-	C	AGGTCATTGATGAGTTGGTC(A/A)GTTGTATTCAGTGAGCCCGG
CDS SNP ref	Pepper1.55ch01	344362	CA01g00220	-	C	AGGTCATTGATGAGTTGGTC(A/A)GTTGTATTCAGTGAGCCCGG
Genic SNP ref	Pepper1.55ch01	345595	CA01g00220	-	A	TAAATCTGTGGAAACAAGCT(G/G)TTTAGGACCAAAATTCGAAC
Genic SNP ref	Pepper1.55ch01	347416	CA01g00220	-	T	TGATAAGATGTTTAACATGA(C/C)TAATGGAACCTAAAGTAGAA
Genic SNP ref	Pepper1.55ch01	348218	CA01g00220	-	T	CACATCGGGTTCCGAACCCC(A/A)TTTGTTGAAAAATTACACTA
Genic SNP ref	Pepper1.55ch01	348406	CA01g00220	-	T	TCATCTTCCCAACCCAAAGT(C/C)CCCCAACCAAGAAAAAGAAG
Genic SNP ref	Pepper1.55ch01	348513	CA01g00220	-	C	TGGGAGCAAGAATAAATGGA(T/T)GGGCTTTAATGGTGACAGAG
CDS SNP ref	Pepper1.55ch01	348513	CA01g00220	-	C	TGGGAGCAAGAATAAATGGA(T/T)GGGCTTTAATGGTGACAGAG
Genic SNP ref	Pepper1.55ch01	375533	CA01g00230	+	G	CCATTTAGTTTTACTGACAC(A/A)ATGTTTTAAGATACGTAAAA
Genic SNP ref	Pepper1.55ch01	376348	CA01g00230	+	A	TAGAGATGGAAGCTCCATTG(C/C)GGATGATTGGAGGGACTGTC
CDS SNP ref	Pepper1.55ch01	376348	CA01g00230	+	A	TAGAGATGGAAGCTCCATTG(C/C)GGATGATTGGAGGGACTGTC
Genic SNP ref	Pepper1.55ch01	376376	CA01g00230	+	G	TGGAGGGACTGTCCGAGATC(A/A)CTTCTAGAGCTGGAATCAAT
CDS SNP ref	Pepper1.55ch01	376376	CA01g00230	+	G	TGGAGGGACTGTCCGAGATC(A/A)CTTCTAGAGCTGGAATCAAT
Genic SNP ref	Pepper1.55ch01	376662	CA01g00230	+	A	TGTCATCAAAGCAATGGAAC(G/G)CCAGCAGCAGAGGTTCATTT
CDS SNP ref	Pepper1.55ch01	376662	CA01g00230	+	A	TGTCATCAAAGCAATGGAAC(G/G)CCAGCAGCAGAGGTTCATTT
Genic SNP ref	Pepper1.55ch01	376744	CA01g00230	+	T	CAAGCCGTATTCTAACATGG(C/C)TCCAAATGCTCGAAGATCAC
CDS SNP ref	Pepper1.55ch01	376744	CA01g00230	+	T	CAAGCCGTATTCTAACATGG(C/C)TCCAAATGCTCGAAGATCAC
Genic SNP ref	Pepper1.55ch01	379787	CA01g00240	-	T	CCAGACATCGAAAGTGTAAG(C/C)GATGTAAATGAGCCATTGTT
CDS SNP ref	Pepper1.55ch01	379787	CA01g00240	-	T	CCAGACATCGAAAGTGTAAG(C/C)GATGTAAATGAGCCATTGTT
Genic SNP ref	Pepper1.55ch01	380881	CA01g00240	-	C	TCCTCCTGCAAAACAAATAT(A/A)AACCCAAAACTTCACATCTC
Genic SNP ref	Pepper1.55ch01	387004	CA01g00250	-	G	GATGTTTTCTTGAATCTTGG(A/A)TTGCTCAGTTTGTAACATTT
CDS SNP ref	Pepper1.55ch01	387004	CA01g00250	-	G	GATGTTTTCTTGAATCTTGG(A/A)TTGCTCAGTTTGTAACATTT
Genic SNP ref	Pepper1.55ch01	387477	CA01g00250	-	G	TGTTGTGGTGAATTCGGAGA(A/A)CAGCGTGGCTGGTTTCTTCT
CDS SNP ref	Pepper1.55ch01	387477	CA01g00250	-	G	TGTTGTGGTGAATTCGGAGA(A/A)CAGCGTGGCTGGTTTCTTCT
Genic SNP ref	Pepper1.55ch01	391251	CA01g00260	-	A	AAGTCCTGTGGAAAACCAGT(T/T)GGTGAGGAGTGAGTTTATGG
Genic SNP ref	Pepper1.55ch01	391774	CA01g00260	-	T	TCATTACCTTTTGTGCAGTA(C/C)GGAGTAATGTAGAGGAATAA
CDS SNP ref	Pepper1.55ch01	391774	CA01g00260	-	T	TCATTACCTTTTGTGCAGTA(C/C)GGAGTAATGTAGAGGAATAA
Genic SNP among	Pepper1.55ch01	439672	CA01g00270	+	C	ATGCTAAGAATAAACCGTAG(A/C)ATTATTAGGGGAGTACTTAT
Genic SNP ref	Pepper1.55ch01	440108	CA01g00270	+	A	AGAACCCAGATTTTGAGAGT(C/C)TTTTAGGAGTTCTTGCAATA
Genic SNP ref	Pepper1.55ch01	440160	CA01g00270	+	G	GGGAAAATAAAAGTTATTGA(A/A)TTATTATTCATGCATTGCAG
Genic SNP among	Pepper1.55ch01	440378	CA01g00270	+	C	CATTTAATTTAGGCACATGG(T/C)GCAACTAGTAGCTTTGTGTT
Genic SNP among	Pepper1.55ch01	441303	CA01g00270	+	T	CACCAATGTGTAATATATTT(C/T)CTTCTGTCATAAGATTTTTC
Genic SNP among	Pepper1.55ch01	441493	CA01g00270	+	G	ATGCTATGTAGGTCACCTAT(C/G)CAAAAATCCAATTTAATATC
Genic SNP among	Pepper1.55ch01	441562	CA01g00270	+	A	TATTTTCATTTTTAGTATGT(T/A)TTAAAATAATTTCACGTCCT
Genic SNP among	Pepper1.55ch01	441977	CA01g00270	+	A	AAATAGAAGGATATTTAAAC(G/A)TGGTGAAGAACAAGCTTAAA
CDS SNP among	Pepper1.55ch01	441977	CA01g00270	+	A	AAATAGAAGGATATTTAAAC(G/A)TGGTGAAGAACAAGCTTAAA
nonsyn SNP among	Pepper1.55ch01	441977	CA01g00270	+	A	AAATAGAAGGATATTTAAAC(G/A)TGGTGAAGAACAAGCTTAAA
Genic SNP ref	Pepper1.55ch01	449031	CA01g00280	-	T	ATTAGTCAGATTACGAGGAA(C/C)ACCAATCACAACATCTTGTA
CDS SNP ref	Pepper1.55ch01	449031	CA01g00280	-	T	ATTAGTCAGATTACGAGGAA(C/C)ACCAATCACAACATCTTGTA
Genic SNP among	Pepper1.55ch01	449085	CA01g00280	-	G	CACACTTGCAACACTTGCAT(A/G)GTGAATCTGTAACTCCAACT
CDS SNP among	Pepper1.55ch01	449085	CA01g00280	-	G	CACACTTGCAACACTTGCAT(A/G)GTGAATCTGTAACTCCAACT
nonsyn SNP among	Pepper1.55ch01	449085	CA01g00280	-	G	CACACTTGCAACACTTGCAT(A/G)GTGAATCTGTAACTCCAACT
Genic SNP among	Pepper1.55ch01	449567	CA01g00280	-	A	TAGGTGAATTAATATTGTAC(G/A)TTGCTGAGGACTCATTATCA
CDS SNP among	Pepper1.55ch01	449567	CA01g00280	-	A	TAGGTGAATTAATATTGTAC(G/A)TTGCTGAGGACTCATTATCA
nonsyn SNP among	Pepper1.55ch01	449567	CA01g00280	-	A	TAGGTGAATTAATATTGTAC(G/A)TTGCTGAGGACTCATTATCA
Genic SNP among	Pepper1.55ch01	449835	CA01g00280	-	A	AACAACACCATGAGGAGTAG(C/A)AATACAAACCAGGGTTCGAA
CDS SNP among	Pepper1.55ch01	449835	CA01g00280	-	A	AACAACACCATGAGGAGTAG(C/A)AATACAAACCAGGGTTCGAA
nonsyn SNP among	Pepper1.55ch01	449835	CA01g00280	-	A	AACAACACCATGAGGAGTAG(C/A)AATACAAACCAGGGTTCGAA
Genic SNP among	Pepper1.55ch01	450187	CA01g00280	-	C	TGAAGAGTGTGGATTATATA(A/C)TGAAGGCGTTTTTGAAGTGT
CDS SNP among	Pepper1.55ch01	450187	CA01g00280	-	C	TGAAGAGTGTGGATTATATA(A/C)TGAAGGCGTTTTTGAAGTGT
nonsyn SNP among	Pepper1.55ch01	450187	CA01g00280	-	C	TGAAGAGTGTGGATTATATA(A/C)TGAAGGCGTTTTTGAAGTGT
Genic SNP among	Pepper1.55ch01	450248	CA01g00280	-	G	TTGTAGAAGAAGAAGTTGAG(A/G)TAATTTCTTGCATCATTTGG
CDS SNP among	Pepper1.55ch01	450248	CA01g00280	-	G	TTGTAGAAGAAGAAGTTGAG(A/G)TAATTTCTTGCATCATTTGG
nonsyn SNP among	Pepper1.55ch01	450248	CA01g00280	-	G	TTGTAGAAGAAGAAGTTGAG(A/G)TAATTTCTTGCATCATTTGG
Genic SNP among	Pepper1.55ch01	452351	CA01g00290	-	A	TAGGACCTCCATCTAGGTTA(A/T)ATTCATAACAATTCTCCCAC
CDS SNP among	Pepper1.55ch01	452351	CA01g00290	-	A	TAGGACCTCCATCTAGGTTA(A/T)ATTCATAACAATTCTCCCAC
nonsyn SNP among	Pepper1.55ch01	452351	CA01g00290	-	A	TAGGACCTCCATCTAGGTTA(A/T)ATTCATAACAATTCTCCCAC
Genic SNP among	Pepper1.55ch01	452659	CA01g00290	-	G	TAAGATCACTGTTAATAGTT(A/G)GATCAGATTCCTCAAAAGCA
CDS SNP among	Pepper1.55ch01	452659	CA01g00290	-	G	TAAGATCACTGTTAATAGTT(A/G)GATCAGATTCCTCAAAAGCA
nonsyn SNP among	Pepper1.55ch01	452659	CA01g00290	-	G	TAAGATCACTGTTAATAGTT(A/G)GATCAGATTCCTCAAAAGCA
Genic SNP among	Pepper1.55ch01	452823	CA01g00290	-	T	AGTTGCATCCATGTTTTCTC(C/T)AGATAAGAAAGTTTAATGTG
CDS SNP among	Pepper1.55ch01	452823	CA01g00290	-	T	AGTTGCATCCATGTTTTCTC(C/T)AGATAAGAAAGTTTAATGTG
Genic SNP among	Pepper1.55ch01	452850	CA01g00290	-	A	GAAAGTTTAATGTGCCACCA(G/A)TTACATGTGCACATAAATGA
CDS SNP among	Pepper1.55ch01	452850	CA01g00290	-	A	GAAAGTTTAATGTGCCACCA(G/A)TTACATGTGCACATAAATGA
Genic SNP among	Pepper1.55ch01	507094	CA01g00300	+	T	TTTTCATTTATTCTTTGTCC(T/G)TCTTGGGTATATGTGTTGTG
CDS SNP among	Pepper1.55ch01	507094	CA01g00300	+	T	TTTTCATTTATTCTTTGTCC(T/G)TCTTGGGTATATGTGTTGTG
nonsyn SNP among	Pepper1.55ch01	507094	CA01g00300	+	T	TTTTCATTTATTCTTTGTCC(T/G)TCTTGGGTATATGTGTTGTG
Genic SNP among	Pepper1.55ch01	510643	CA01g00310	-	C	GCCAAAGCCATCAAAGAAGG(C/T)TCAATAATTCCTCCACGAAG
CDS SNP among	Pepper1.55ch01	510643	CA01g00310	-	C	GCCAAAGCCATCAAAGAAGG(C/T)TCAATAATTCCTCCACGAAG
Genic SNP among	Pepper1.55ch01	511089	CA01g00310	-	T	AAAAAATTACACACACAAAA(G/T)CATAAGCTTATACGCTCAAT
Genic SNP among	Pepper1.55ch01	528462	CA01g00320	-	C	TCATTGTTCATCTCGCTGCT(T/C)GTGCTAGAGCCCGAGCACGA
CDS SNP among	Pepper1.55ch01	528462	CA01g00320	-	C	TCATTGTTCATCTCGCTGCT(T/C)GTGCTAGAGCCCGAGCACGA
Genic SNP among	Pepper1.55ch01	529090	CA01g00320	-	G	TGTGGTTTAGTTCAATGTAC(G/A)CAGAAAATCTAGATAACGTT
Genic SNP among	Pepper1.55ch01	529169	CA01g00320	-	C	CTATTAATTATTAAAATAGA(A/C)TGAAGATAGGAAAGGATAAG
Genic SNP among	Pepper1.55ch01	529471	CA01g00320	-	A	AAGACAAGGCCAAAACAATT(A/G)TGAAGGCCTCCATTTCTGAT
Genic SNP among	Pepper1.55ch01	529579	CA01g00320	-	G	TGACAAGTACTGATGCAGAT(A/G)AGCAAGCTGGACCAGATTTA
Genic SNP among	Pepper1.55ch01	529840	CA01g00320	-	T	AAGTAGGTCCATGTCAGTTA(C/T)ATCACATGTACTCCCTTCGT
Genic SNP among	Pepper1.55ch01	530110	CA01g00320	-	A	TAATTGGGAAAAAAAGGAGG(T/A)GGTGGAAATATGATTACCAT
Genic SNP among	Pepper1.55ch01	530324	CA01g00320	-	T	TGCCTATGTAAAATAAATTT(T/C)ATTACGAATATATTTTGGCT
Genic SNP ref	Pepper1.55ch01	530492	CA01g00320	-	A	CTACCAATAAGTCACTTTGA(T/T)ATTAACGACTGTCCTTTTTC
Genic SNP among	Pepper1.55ch01	531755	CA01g00320	-	T	TTGAAAAAAAGTTGGCAAAG(G/T)CGCCAGGTGTCAACCTGAGC
Genic SNP among	Pepper1.55ch01	538933	CA01g00330	-	T	CACAAAGATTAGCTTCAACG(A/T)ACGACTTCAAGCACAAACTT
Genic SNP among	Pepper1.55ch01	545632	CA01g00340	-	A	CTCGACAGAATGACCATAGC(C/A)CTCTTCAGCTCCATATACAA
CDS SNP among	Pepper1.55ch01	545632	CA01g00340	-	A	CTCGACAGAATGACCATAGC(C/A)CTCTTCAGCTCCATATACAA
nonsyn SNP among	Pepper1.55ch01	545632	CA01g00340	-	A	CTCGACAGAATGACCATAGC(C/A)CTCTTCAGCTCCATATACAA
Genic SNP among	Pepper1.55ch01	576748	CA01g00370	+	G	CCGGTGGAATTATTCGAGGC(A/G)CGCAAAAGTTGGTCAGGGCA
Genic SNP among	Pepper1.55ch01	577142	CA01g00370	+	T	ACCGGTAACAATGCCGAAGT(C/T)TGGAAGCTTGAAGTTCTTTT
Genic SNP among	Pepper1.55ch01	577546	CA01g00370	+	G	GCGTAAAGCGCAGATAAAGC(T/G)GGGGATTTAATGAAAAAAGG
Genic SNP among	Pepper1.55ch01	577836	CA01g00370	+	G	AAGGCTCACGCGTGCTTTAT(A/G)CACCCCTTTGACAACACTGT
Genic SNP among	Pepper1.55ch01	577935	CA01g00370	+	G	AAGTAGAGGCTGTTTCCGGT(A/G)GACCATTGGCTCAAGTAATG
Genic SNP among	Pepper1.55ch01	578371	CA01g00370	+	C	CGGCCAGCAAAACTACATAA(A/C)AGTTTCTTAAATACATCTTT
Genic SNP among	Pepper1.55ch01	578834	CA01g00370	+	A	TTTCACTTGTGATAATAGTC(C/A)ATTTTGGTAGGTTGATCAAT
Genic SNP among	Pepper1.55ch01	579239	CA01g00370	+	G	ATTGTAAATTCTGACGTGGG(C/G)ACACTGGTTATAGATGTCGC
Genic SNP among	Pepper1.55ch01	579305	CA01g00370	+	A	GGAAACAATATATTTAATTG(G/A)TATATGTTCATTTTCATGTC
Genic SNP among	Pepper1.55ch01	580759	CA01g00370	+	G	CTGTCGCAGTGTAGGATCTT(A/G)ATGGTTTCATAGGTTATGAT
Genic SNP among	Pepper1.55ch01	581934	CA01g00370	+	T	TGTGCATTTATTTGTTGCAG(C/T)AGCGGCAATGATATTCTTCT
Genic SNP among	Pepper1.55ch01	581936	CA01g00370	+	G	TGCATTTATTTGTTGCAGTA(C/G)CGGCAATGATATTCTTCTGT
Genic SNP among	Pepper1.55ch01	582334	CA01g00370	+	A	AAGGATTGCTTCTTGCATTG(T/A)GTCTATGGCCCTATTTTTAT
Genic SNP among	Pepper1.55ch01	582733	CA01g00370	+	C	CAGGTACAGGAAGATGACGA(T/C)GTACAAGAAATTAAGGAAGA
CDS SNP among	Pepper1.55ch01	582733	CA01g00370	+	C	CAGGTACAGGAAGATGACGA(T/C)GTACAAGAAATTAAGGAAGA
Genic SNP among	Pepper1.55ch01	583080	CA01g00370	+	G	ATTCCTCGTACTTTTAGGTG(T/G)TAGAACTAGTTAAACCATTT
Genic SNP among	Pepper1.55ch01	583283	CA01g00370	+	A	AAATTTGAATACTTCAATGA(T/A)TCTTTCATAGGGAGTTGTGA
Genic SNP among	Pepper1.55ch01	583423	CA01g00370	+	A	ATGTGACCAGGAGGTCACGG(G/A)TTGGGTTCAAGCCTTGGAAA
Genic SNP among	Pepper1.55ch01	583563	CA01g00370	+	G	GGCTGCTCTTTTTACTAAGT(C/G)TTGTGATACAAGAGGCGCAG
Genic SNP among	Pepper1.55ch01	583970	CA01g00370	+	G	ATAACAGCAACATACCCAGT(A/G)TAATCCCACAAATACCTTGG
Genic SNP among	Pepper1.55ch01	584690	CA01g00370	+	G	AATAACCTTCTACTTAGTTC(A/G)TTGTGCTTTATTTGACCATT
Genic SNP among	Pepper1.55ch01	585653	CA01g00370	+	C	CAGACGTCAATTCAACAGGT(A/C)AGACATCAGTGTATGGTAGA
Genic SNP among	Pepper1.55ch01	607534	CA01g00390	+	T	ATTAGAATGAAAATGAGTTC(A/T)ATAGAGCTGAAATCGGATAG
Genic SNP among	Pepper1.55ch01	607543	CA01g00390	+	G	AAAATGAGTTCTATAGAGCT(A/G)AAATCGGATAGCCATGGAGT
Genic SNP among	Pepper1.55ch01	607548	CA01g00390	+	C	GAGTTCTATAGAGCTGAAAT(A/C)GGATAGCCATGGAGTAACCA
Genic SNP among	Pepper1.55ch01	607588	CA01g00390	+	T	AAGAGGTCATAAGTTCAAGT(C/T)ATGGAAACAACACCTTGCAG
Genic SNP among	Pepper1.55ch01	607687	CA01g00390	+	T	TTTAGTGCACGGAGCTGTTA(G/T)TATTATTATCTTTTAACTGT
Genic SNP ref	Pepper1.55ch01	607805	CA01g00390	+	T	ATGGGTAAAATTGTTTCCAC(G/G)TGACCATTGACCAGGAGGTT
Genic SNP among	Pepper1.55ch01	607924	CA01g00390	+	C	ATGCATAACACATTAGCACT(A/C)GCTTAGTGCACCGAGCTGTT
Genic SNP among	Pepper1.55ch01	608201	CA01g00390	+	C	AGGAATGTACAGTGATGCTG(T/C)GGATAATAGACCCTTAAGGT
Genic SNP ref	Pepper1.55ch01	608247	CA01g00390	+	A	TGTGCATAGCAGGAGCTTTA(G/G)CGCACAGAACTGTTTTTTTT
Genic SNP among	Pepper1.55ch01	608250	CA01g00390	+	C	GCATAGCAGGAGCTTTAACG(T/C)ACAGAACTGTTTTTTTTTTT
Genic SNP among	Pepper1.55ch01	608700	CA01g00390	+	A	ACCATTTAGCTGATTCATAT(T/A)GCTGAGCCTGATTAACTTAG
Genic SNP among	Pepper1.55ch01	609335	CA01g00390	+	T	TCTTGTGAACTTTCTGCTTC(G/T)TCGTCATCAGTTATATGAAG
Genic SNP among	Pepper1.55ch01	609466	CA01g00390	+	T	GATTAGTTTCGACTTATTGT(C/T)AAACCTGTTTCTCATAGAGC
Genic SNP among	Pepper1.55ch01	610177	CA01g00390	+	T	CTTTCAACACCCTCCGCATG(C/T)CAAATATGGAAAATAACTTT
Genic SNP among	Pepper1.55ch01	610555	CA01g00390	+	T	TTCAGGTAAACCTACAGTCT(A/T)TCTCAAGTTCGATATATCAA
CDS SNP among	Pepper1.55ch01	610555	CA01g00390	+	T	TTCAGGTAAACCTACAGTCT(A/T)TCTCAAGTTCGATATATCAA
nonsyn SNP among	Pepper1.55ch01	610555	CA01g00390	+	T	TTCAGGTAAACCTACAGTCT(A/T)TCTCAAGTTCGATATATCAA
Genic SNP among	Pepper1.55ch01	614468	CA01g00400	+	A	GCCCAAAAACTCGGTAATTC(G/A)AATTTTCTTCGCATCGCTAG
Genic SNP among	Pepper1.55ch01	615780	CA01g00400	+	G	ATAAGTGACAAATGAATGAA(A/G)TTTCCTTCTCTGCAGAGAAT
Genic SNP among	Pepper1.55ch01	616067	CA01g00400	+	C	CTTAGGGAGTATTTGCAAGA(T/C)GAGAAGAAAGGAGGGCAATC
CDS SNP among	Pepper1.55ch01	616067	CA01g00400	+	C	CTTAGGGAGTATTTGCAAGA(T/C)GAGAAGAAAGGAGGGCAATC
Genic SNP among	Pepper1.55ch01	617428	CA01g00410	-	C	ATTACTCGGCTAATTGAACC(A/C)TTGATCTAATCAGTACGCCC
Genic SNP among	Pepper1.55ch01	618276	CA01g00410	-	A	GTGATTTTGTAACTTTGGAT(C/A)GAGGTTGCTTGAGAGTCCCC
Genic SNP among	Pepper1.55ch01	618418	CA01g00410	-	T	AAAAAATCATAGAATTGACA(A/T)TTACAGACTATTCTAAAACT
Genic SNP among	Pepper1.55ch01	618879	CA01g00410	-	T	CTTTTTGATACCGTGGTGTC(C/T)AAGCCAGCTTTTGCGCACCT
Genic SNP among	Pepper1.55ch01	618993	CA01g00410	-	A	AGGACCTCAACTAGTTCTAC(G/A)GGATGCCAATCACCCCCACC
Genic SNP among	Pepper1.55ch01	619115	CA01g00410	-	G	AAAGGTAACCCAGTAACTCT(A/G)CCCATCAAAGACAAAGACAC
Genic SNP among	Pepper1.55ch01	619723	CA01g00410	-	T	GAATGGGGCCCAGCGTGGTG(C/T)AAATTCGTATTAGTCGGACT
Genic SNP ref	Pepper1.55ch01	659834	CA01g00430	-	T	GCTTTGAAAATTACCTGTGT(A/A)GTGATAACGACGATAAGAGA
CDS SNP ref	Pepper1.55ch01	659834	CA01g00430	-	T	GCTTTGAAAATTACCTGTGT(A/A)GTGATAACGACGATAAGAGA
Genic SNP ref	Pepper1.55ch01	659922	CA01g00430	-	C	CAATATGAATTGCATAAACA(G/G)TGCCAGCACCAGAGTTTGCA
CDS SNP ref	Pepper1.55ch01	659922	CA01g00430	-	C	CAATATGAATTGCATAAACA(G/G)TGCCAGCACCAGAGTTTGCA
Genic SNP among	Pepper1.55ch01	718207	CA01g00480	+	C	AGGGAAGTGATTAGACATGA(T/C)AGGGAGCAGCTTCAGTTTAC
Genic SNP among	Pepper1.55ch01	744887	CA01g00500	+	G	TCGCTTCATCGCTGGAAAGT(G/A)CTTATTATGGTTTGCCCAAA
Genic SNP among	Pepper1.55ch01	753188	CA01g00510	+	T	ATAGCGGGGCGATTACCTGG(T/G)CGAACGGATAATGAAATCAA
CDS SNP among	Pepper1.55ch01	753188	CA01g00510	+	T	ATAGCGGGGCGATTACCTGG(T/G)CGAACGGATAATGAAATCAA
Genic SNP ref	Pepper1.55ch01	753194	CA01g00510	+	G	GGGCGATTACCTGGTCGAAC(A/A)GATAATGAAATCAAGAATTA
CDS SNP ref	Pepper1.55ch01	753194	CA01g00510	+	G	GGGCGATTACCTGGTCGAAC(A/A)GATAATGAAATCAAGAATTA
Genic SNP ref	Pepper1.55ch01	819218	CA01g00560	+	T	CGCTCTACCCTCCCCAGACC(C/C)CCACTTTATGGGACTACAGT
Genic SNP among	Pepper1.55ch01	987731	CA01g00660	+	C	TCAAGTATTACACTGGGTAC(C/T)TGGTACCCATGCCAAGGCTT
Genic SNP among	Pepper1.55ch01	988428	CA01g00660	+	T	TGTATCTCAATTGATTTTTT(C/T)CCTGTTATCCCTATCCAACC
Genic SNP ref	Pepper1.55ch01	988472	CA01g00660	+	A	ATTGTGATCGTCTTCTTTTG(G/G)ACTGGCAGTACATGCTTGCA
Genic SNP ref	Pepper1.55ch01	988697	CA01g00660	+	A	AGAGAATTTGTAGGGAAGCA(G/G)AGACCATATTCTGTGATGTC
CDS SNP ref	Pepper1.55ch01	988697	CA01g00660	+	A	AGAGAATTTGTAGGGAAGCA(G/G)AGACCATATTCTGTGATGTC
Genic SNP ref	Pepper1.55ch01	988846	CA01g00660	+	A	TTTCTGCCAATTGCTCGCGT(G/G)TTTGGCAGGTATGGTTTCAG
CDS SNP ref	Pepper1.55ch01	988846	CA01g00660	+	A	TTTCTGCCAATTGCTCGCGT(G/G)TTTGGCAGGTATGGTTTCAG
Genic SNP ref	Pepper1.55ch01	988906	CA01g00660	+	T	GAAATGAAAGATGCAGAAGA(G/G)CAGCGGATGAATCGTGTCAG
CDS SNP ref	Pepper1.55ch01	988906	CA01g00660	+	T	GAAATGAAAGATGCAGAAGA(G/G)CAGCGGATGAATCGTGTCAG
Genic SNP ref	Pepper1.55ch01	1113830	CA01g00710	-	T	GATAGTTGATAGAGTTGCAC(C/C)GACTCATTCGAGGCATGGCA
CDS SNP ref	Pepper1.55ch01	1113830	CA01g00710	-	T	GATAGTTGATAGAGTTGCAC(C/C)GACTCATTCGAGGCATGGCA
Genic SNP ref	Pepper1.55ch01	1291986	CA01g00750	-	A	TAAAATCCAGAAGGTTCAAG(T/T)GAGTCAATGTACCTTCACAG
Genic SNP ref	Pepper1.55ch01	1292796	CA01g00750	-	G	ATTCACCTGGTTACTCTCAA(A/A)AAGCTCAATCTTCCCTTCCT
CDS SNP ref	Pepper1.55ch01	1292796	CA01g00750	-	G	ATTCACCTGGTTACTCTCAA(A/A)AAGCTCAATCTTCCCTTCCT
Genic SNP ref	Pepper1.55ch01	1292943	CA01g00750	-	G	GACACCATCTCATAGATTGA(A/A)TTTATATCAAAACCAATTTG
CDS SNP ref	Pepper1.55ch01	1292943	CA01g00750	-	G	GACACCATCTCATAGATTGA(A/A)TTTATATCAAAACCAATTTG
Genic SNP ref	Pepper1.55ch01	1293037	CA01g00750	-	A	GCACTGACAAAAAAAGTCTC(G/G)ATACATAAAGTCTATGACTA
Genic SNP ref	Pepper1.55ch01	1293078	CA01g00750	-	G	AGATATTCAAGCAAGTAGTC(A/A)ATGATAATTATTTTCTGGCC
Genic SNP ref	Pepper1.55ch01	1293336	CA01g00750	-	A	TGGAAACAGGACTTACAGGA(G/G)TTATTTCTCCCACAAGAAAA
Genic SNP ref	Pepper1.55ch01	1293692	CA01g00750	-	A	TTTGTGACATACATTACATC(G/G)GAGAATGACCAACCCTGTGA
CDS SNP ref	Pepper1.55ch01	1293692	CA01g00750	-	A	TTTGTGACATACATTACATC(G/G)GAGAATGACCAACCCTGTGA
Genic SNP ref	Pepper1.55ch01	1294543	CA01g00750	-	C	AGGATTCCAATTTGTGGGAA(T/T)ACATGGGGTCTATCTACCTC
Genic SNP ref	Pepper1.55ch01	1294657	CA01g00750	-	C	TGCTGTTGTTTGCAAGATGG(T/T)ACCAATGAGCTTCAAATTAT
Genic SNP ref	Pepper1.55ch01	1295735	CA01g00750	-	C	CGATAGAAGAGTCTGTCACG(T/T)AAGATCCTCGAATCAGCCAC
Genic SNP ref	Pepper1.55ch01	1295769	CA01g00750	-	C	CAGCCACACACAACTATTAT(A/A)TGTGGTCCATTCTCCTCCTC
Genic SNP ref	Pepper1.55ch01	1296230	CA01g00750	-	T	CTTTTTAATTTACACATCCC(C/C)TAACAAAACCATTAACTAGA
Genic SNP ref	Pepper1.55ch01	1296327	CA01g00750	-	A	ACAAACAACTAATTATGTCT(G/G)GTACAAGTATATTAAGCAAC
Genic SNP ref	Pepper1.55ch01	1296393	CA01g00750	-	C	TTATTCTAGAAATAAACTTA(G/G)CTGCAAAATAACCTTCTAGT
Genic SNP ref	Pepper1.55ch01	1299747	CA01g00760	+	T	AGATAATAGGAAATCTAATC(C/C)GGGGAAAAGGAAGGGATTGC
CDS SNP ref	Pepper1.55ch01	1299747	CA01g00760	+	T	AGATAATAGGAAATCTAATC(C/C)GGGGAAAAGGAAGGGATTGC
Genic SNP among	Pepper1.55ch01	1300570	CA01g00760	+	G	TTTCTATGTTCCTCTTGTAC(A/G)TGTATTTATCTTTTGGATTT
Genic SNP ref	Pepper1.55ch01	1300722	CA01g00760	+	G	AACAAAAGTCCTACTTTCTC(A/A)AATCTGAACTATACTTTGAA
Genic SNP ref	Pepper1.55ch01	1301492	CA01g00760	+	T	GAAAGAGCGAGAGCATCATG(C/C)CTGGCATATCGGTAACATTT
CDS SNP ref	Pepper1.55ch01	1301492	CA01g00760	+	T	GAAAGAGCGAGAGCATCATG(C/C)CTGGCATATCGGTAACATTT
Genic SNP ref	Pepper1.55ch01	1310826	CA01g00770	-	A	CAAGTCGGGACCAATTATAT(G/G)AATCATTTACGCTATCAGTA
Genic SNP ref	Pepper1.55ch01	1311504	CA01g00770	-	G	AAAGCACACAACAAAAATGG(A/A)ATAACATACCGCCATATAAC
Genic SNP ref	Pepper1.55ch01	1311517	CA01g00770	-	C	AAAATGGGATAACATACCGC(T/T)ATATAACAATGAAAACAAGT
Genic SNP ref	Pepper1.55ch01	1311755	CA01g00770	-	G	AAAGACCAAACACATATGTC(A/A)TTATAGAGAGGTTTGACCGT
Genic SNP ref	Pepper1.55ch01	1311815	CA01g00770	-	T	AAAGCTCTCACCTTTAAAAT(G/G)AAAACTTCCATTTATACCAG
Genic SNP ref	Pepper1.55ch01	1311961	CA01g00770	-	C	AAAAGACCAAACACATGTGT(T/T)GTTATAGAGAGGTTCGACTG
Genic SNP ref	Pepper1.55ch01	1315722	CA01g00780	-	C	TCAAGAAAAAGAAACGAGCA(A/A)GTGGTGGTATAGGTCACCCT
Genic SNP ref	Pepper1.55ch01	1317882	CA01g00780	-	T	GCAGATGTTAAAAGAAAAAC(G/G)GGAAATTGGCAGAAACAGCA
Genic SNP ref	Pepper1.55ch01	1318486	CA01g00780	-	G	TAAAAGACTGGAAGGTGTTA(A/A)ACTGTGTTCAAATGTAAAAG
Genic SNP ref	Pepper1.55ch01	1318504	CA01g00780	-	A	TAGACTGTGTTCAAATGTAA(C/C)AGACTCGGTCACTTGAAATA
Genic SNP ref	Pepper1.55ch01	1318677	CA01g00780	-	C	ATAACACTTCGAAGGGGATG(T/T)CTAACATGAGAAACTAAGCA
Genic SNP ref	Pepper1.55ch01	1318762	CA01g00780	-	C	AACAACCCAGAAGACTCTTG(T/T)GATTTATTTTCACATGGTGC
Genic SNP ref	Pepper1.55ch01	1319332	CA01g00780	-	C	TTTTGTCAACTTTGGTTATT(A/A)ATTTTAACTTAATAGTACAA
Genic SNP ref	Pepper1.55ch01	1319433	CA01g00780	-	C	TATTCTAACTTTCTTTATGT(T/T)GCTTGGAATTGAATAATTTC
Genic SNP ref	Pepper1.55ch01	1320122	CA01g00780	-	C	GTTTTTATTGGGGTTCGAAA(T/T)CAAACTCTGCCACACTTGAT
Genic SNP ref	Pepper1.55ch01	1320297	CA01g00780	-	A	TCCTGGTCCTCCATCTTCAC(G/G)GATAAAACAACTGCATGCTC
CDS SNP ref	Pepper1.55ch01	1320297	CA01g00780	-	A	TCCTGGTCCTCCATCTTCAC(G/G)GATAAAACAACTGCATGCTC
Genic SNP among	Pepper1.55ch01	1320331	CA01g00780	-	G	CATGCTCGTAAATATCTCCT(G/A)CGAATTGTTATACCATTGAA
Genic SNP ref	Pepper1.55ch01	1321257	CA01g00780	-	G	CAGAGAGCAGCCTAGTACAC(A/A)CATCAAAATTGTTCCGCATA
Genic SNP ref	Pepper1.55ch01	1322244	CA01g00780	-	A	AATATGGACAAAAAACTAGT(G/G)TTTGAGCAAAAACATGGATA
Genic SNP ref	Pepper1.55ch01	1329090	CA01g00790	+	G	TCTTGAAAGCCCAAACTCTA(C/C)AATTCTCTGGCTCGTTTTTC
CDS SNP ref	Pepper1.55ch01	1329090	CA01g00790	+	G	TCTTGAAAGCCCAAACTCTA(C/C)AATTCTCTGGCTCGTTTTTC
Genic SNP ref	Pepper1.55ch01	1329385	CA01g00790	+	A	TTACTCAGAGATATGAAGAG(G/G)TAAAATATGTGTTTTTTTAA
Genic SNP among	Pepper1.55ch01	1329566	CA01g00790	+	A	ACATTTTTTTTTTCCTTAGT(A/G)TTAATTGTTTTTTCTTCAAA
Genic SNP ref	Pepper1.55ch01	1329809	CA01g00790	+	G	TTGGAGAGATAAACGAGAAT(A/A)TCACTCATCGTATTAGTGTA
Genic SNP ref	Pepper1.55ch01	1329817	CA01g00790	+	T	ATAAACGAGAATGTCACTCA(C/C)CGTATTAGTGTAGGGTGGAT
Genic SNP ref	Pepper1.55ch01	1329947	CA01g00790	+	C	CATTGTTGTGTGGGGCAGAG(T/T)GTTGGCCAGTCAAGAACTCT
Genic SNP among	Pepper1.55ch01	1330130	CA01g00790	+	C	GTGATGAGGAGGCCCCAGTA(T/C)GGAGGTGTGAGAGGAGATTG
Genic SNP ref	Pepper1.55ch01	1330623	CA01g00790	+	G	ATCTAAGTACAAAGAAAGCT(A/A)CTCTCAGTTTATGCTTTAGT
Genic SNP ref	Pepper1.55ch01	1330836	CA01g00790	+	T	TTGAGTCCAAAAGTCTTGCT(C/C)TGATGACTAATACCACCTTA
Genic SNP ref	Pepper1.55ch01	1331195	CA01g00790	+	A	TCCAATGTTCCCCATGTTTT(C/C)CGTTTTTCTCTTAATCAGCT
Genic SNP ref	Pepper1.55ch01	1331621	CA01g00790	+	G	TACTTGGACGGGATTTACCT(C/C)TTGTTCACTTATTTTACTAA
CDS SNP ref	Pepper1.55ch01	1331621	CA01g00790	+	G	TACTTGGACGGGATTTACCT(C/C)TTGTTCACTTATTTTACTAA
Genic SNP among	Pepper1.55ch01	1368542	CA01g00810	-	A	TCTGACGGCCATGTTATTAT(T/A)TACTTTACATACACAAAAAA
CDS SNP among	Pepper1.55ch01	1368542	CA01g00810	-	A	TCTGACGGCCATGTTATTAT(T/A)TACTTTACATACACAAAAAA
nonsyn SNP among	Pepper1.55ch01	1368542	CA01g00810	-	A	TCTGACGGCCATGTTATTAT(T/A)TACTTTACATACACAAAAAA
Genic SNP among	Pepper1.55ch01	1368554	CA01g00810	-	C	GTTATTATATACTTTACATA(T/C)ACAAAAAAGTTGCCAAGGAC
CDS SNP among	Pepper1.55ch01	1368554	CA01g00810	-	C	GTTATTATATACTTTACATA(T/C)ACAAAAAAGTTGCCAAGGAC
nonsyn SNP among	Pepper1.55ch01	1368554	CA01g00810	-	C	GTTATTATATACTTTACATA(T/C)ACAAAAAAGTTGCCAAGGAC
Genic SNP among	Pepper1.55ch01	1369172	CA01g00810	-	A	TCGATCAAGACAAAAACAGT(A/G)TAGAAAAAAACTTAATGGAA
Genic SNP among	Pepper1.55ch01	1369231	CA01g00810	-	T	ACCAAAGCATTGAGGGCACC(C/T)GCTTTAAAATGATGAGGGGA
CDS SNP among	Pepper1.55ch01	1369231	CA01g00810	-	T	ACCAAAGCATTGAGGGCACC(C/T)GCTTTAAAATGATGAGGGGA
Genic SNP among	Pepper1.55ch01	1369275	CA01g00810	-	G	TTTGTTTTTTTCTCTTGAAA(C/G)ATATATAAGATTTGGCATCC
CDS SNP among	Pepper1.55ch01	1369275	CA01g00810	-	G	TTTGTTTTTTTCTCTTGAAA(C/G)ATATATAAGATTTGGCATCC
nonsyn SNP among	Pepper1.55ch01	1369275	CA01g00810	-	G	TTTGTTTTTTTCTCTTGAAA(C/G)ATATATAAGATTTGGCATCC
Genic SNP among	Pepper1.55ch01	1369842	CA01g00810	-	T	AAATGCTTGAAGCTCTTTGT(C/T)GTTGTTGATATAATCTTCAT
CDS SNP among	Pepper1.55ch01	1369842	CA01g00810	-	T	AAATGCTTGAAGCTCTTTGT(C/T)GTTGTTGATATAATCTTCAT
nonsyn SNP among	Pepper1.55ch01	1369842	CA01g00810	-	T	AAATGCTTGAAGCTCTTTGT(C/T)GTTGTTGATATAATCTTCAT
Genic SNP among	Pepper1.55ch01	1370026	CA01g00810	-	A	TTCATCAAGTGGGGTCTGGG(G/A)AGGGTAAAGTGTACACAGTC
Genic SNP among	Pepper1.55ch01	1370050	CA01g00810	-	C	GTAAAGTGTACACAGTCCGT(T/C)CCACTACCTCAGATGAAGTA
Genic SNP among	Pepper1.55ch01	1370079	CA01g00810	-	G	TCAGATGAAGTAGAGAGGTT(A/G)TTTCCGATATATATACCTTC
Genic SNP among	Pepper1.55ch01	1370198	CA01g00810	-	T	GTATAGGATAATAACAAAAA(C/T)AAGTCTCACACAAGGTAATA
Genic SNP among	Pepper1.55ch01	1370378	CA01g00810	-	C	TGTCATGTCTAATCACCTCC(T/C)TCTAAATACTTCTTACGCCT
Genic SNP among	Pepper1.55ch01	1370395	CA01g00810	-	G	TCCCTCTAAATACTTCTTAC(T/G)CCTACCTCTACCCCTCCTAA
Genic SNP among	Pepper1.55ch01	1370462	CA01g00810	-	G	CTCCGTACAGGAGCATCCGT(A/G)TCACTACTTATCACATGCCC
Genic SNP among	Pepper1.55ch01	1370474	CA01g00810	-	C	GCATCCGTGTCACTACTTAT(T/C)ACATGCCCGAACCATCGCAA
Genic SNP among	Pepper1.55ch01	1370532	CA01g00810	-	T	TGTCCTCCACCAAAGTCACT(C/T)CCATCTTCTTCCGGATAATC
Genic SNP among	Pepper1.55ch01	1370785	CA01g00810	-	G	TTAGATGTCAAATTCCAGTA(C/G)AGTCTAATTAATATTCCTAG
Genic SNP among	Pepper1.55ch01	1370950	CA01g00810	-	C	TTTACGACTTTTAAACGAAC(T/C)ATGACATATTAAAGAAAATA
Genic SNP among	Pepper1.55ch01	1371545	CA01g00810	-	A	ATGTGGTTATAGTAGATGTT(A/G)CATCCCCTTCGATTTAATTT
Genic SNP among	Pepper1.55ch01	1371862	CA01g00810	-	C	CGTAGTCAGATCTGGCACGG(T/C)TATTTTTTTTTTTCCATTCA
Genic SNP among	Pepper1.55ch01	1371983	CA01g00810	-	C	CTACCAAGGATTTTTTCATA(T/C)CCAGTACTCGAACCCGAGAC
Genic SNP among	Pepper1.55ch01	1372390	CA01g00810	-	A	GACTTAGCTTTCTTTGTTTG(T/A)AGTTCTCATGGAAAACAGAT
Genic SNP among	Pepper1.55ch01	1372894	CA01g00810	-	A	ATAAAGGAATAATTAGTACT(G/A)GAATATAGAAGTTTGTGTAT
CDS SNP among	Pepper1.55ch01	1372894	CA01g00810	-	A	ATAAAGGAATAATTAGTACT(G/A)GAATATAGAAGTTTGTGTAT
Genic SNP among	Pepper1.55ch01	1373075	CA01g00810	-	C	TATATGGAGCTAGTGATATA(G/C)TGTGATGAGAAGCATTGCTA
CDS SNP among	Pepper1.55ch01	1373075	CA01g00810	-	C	TATATGGAGCTAGTGATATA(G/C)TGTGATGAGAAGCATTGCTA
nonsyn SNP among	Pepper1.55ch01	1373075	CA01g00810	-	C	TATATGGAGCTAGTGATATA(G/C)TGTGATGAGAAGCATTGCTA
Genic SNP among	Pepper1.55ch01	1373151	CA01g00810	-	G	TTAGAAAAAAAATAATTAAG(A/G)CTAAGGGTAAAGTATAAAAA
Genic SNP among	Pepper1.55ch01	1373555	CA01g00810	-	T	AATAATTGGTGATGAGACTC(A/T)GTATTGCTGTATATTATCTC
Genic SNP among	Pepper1.55ch01	1373930	CA01g00810	-	C	TTAAATATAAGGAATGACAA(T/C)ATTAATACTCTACAAGAACA
Genic SNP among	Pepper1.55ch01	1374822	CA01g00810	-	G	GGGCCATAAGAAAGCCCATG(G/T)ACCTAACCCCAAAAGTCAAT
CDS SNP among	Pepper1.55ch01	1374822	CA01g00810	-	G	GGGCCATAAGAAAGCCCATG(G/T)ACCTAACCCCAAAAGTCAAT
nonsyn SNP among	Pepper1.55ch01	1374822	CA01g00810	-	G	GGGCCATAAGAAAGCCCATG(G/T)ACCTAACCCCAAAAGTCAAT
Genic SNP among	Pepper1.55ch01	1374826	CA01g00810	-	T	CATAAGAAAGCCCATGGACC(T/G)AACCCCAAAAGTCAATGGGC
CDS SNP among	Pepper1.55ch01	1374826	CA01g00810	-	T	CATAAGAAAGCCCATGGACC(T/G)AACCCCAAAAGTCAATGGGC
Genic SNP among	Pepper1.55ch01	1374829	CA01g00810	-	C	AAGAAAGCCCATGGACCTAA(C/G)CCCAAAAGTCAATGGGCTAT
CDS SNP among	Pepper1.55ch01	1374829	CA01g00810	-	C	AAGAAAGCCCATGGACCTAA(C/G)CCCAAAAGTCAATGGGCTAT
nonsyn SNP among	Pepper1.55ch01	1374829	CA01g00810	-	C	AAGAAAGCCCATGGACCTAA(C/G)CCCAAAAGTCAATGGGCTAT
Genic SNP ref	Pepper1.55ch01	1374839	CA01g00810	-	C	ATGGACCTAACCCCAAAAGT(T/T)AATGGGCTATATTTTGAGAA
CDS SNP ref	Pepper1.55ch01	1374839	CA01g00810	-	C	ATGGACCTAACCCCAAAAGT(T/T)AATGGGCTATATTTTGAGAA
Genic SNP ref	Pepper1.55ch01	1375271	CA01g00810	-	T	AATGACAACTAATACTTTTT(C/C)CATTAGTTTCAGAATTCTAA
Genic SNP ref	Pepper1.55ch01	1376533	CA01g00810	-	C	ATAATTAAATAGGATTCACA(T/T)TTTGGTTAAGGTGTGGGGTG
Genic SNP ref	Pepper1.55ch01	1377307	CA01g00810	-	A	ATGTCCTTAAATCGACTCTT(G/G)AAAAATAAAAAATATAAACT
Genic SNP among	Pepper1.55ch01	1377550	CA01g00810	-	A	TTTATTTTAGGTAAAGGAAT(A/G)CATTCAGTTAAATGTACACC
Genic SNP ref	Pepper1.55ch01	1377738	CA01g00810	-	C	AGGCTTGAAATAATATTTTC(T/T)TAAAAATGATATTTGTTCCT
Genic SNP among	Pepper1.55ch01	1377754	CA01g00810	-	T	TTTCCTAAAAATGATATTTG(T/C)TCCTCTCCCCTGCGAGATTG
Genic SNP ref	Pepper1.55ch01	1377796	CA01g00810	-	C	TATGGGATTAGACACAAATA(A/A)ATTTAATGGATATGACAAAC
Genic SNP ref	Pepper1.55ch01	1377878	CA01g00810	-	A	AAGAAAAGTTCTCGATTTGT(C/C)GAAACATTGTTCACAAAAGA
Genic SNP among	Pepper1.55ch01	1377887	CA01g00810	-	G	TCTCGATTTGTAGAAACATT(G/T)TTCACAAAAGACATGTTGAA
Genic SNP among	Pepper1.55ch01	1378120	CA01g00810	-	A	TTGCTCGAACTCTTACAAAT(G/A)TCATTATGTCACAGTGATAT
Genic SNP ref	Pepper1.55ch01	1378672	CA01g00810	-	T	ATTTGTTATAGAAACAGATC(G/G)TTTGCTTTGTTTTTCAGGTC
Genic SNP ref	Pepper1.55ch01	1378791	CA01g00810	-	G	GTCTGTATTAATTCACGTAG(C/C)GGTGTTCATGGGTCGGTTTG
Genic SNP ref	Pepper1.55ch01	1378824	CA01g00810	-	A	TCGGTTTGGATCGATTATTG(G/G)TTAAAATCATAACTAAATCA
Genic SNP ref	Pepper1.55ch01	1378826	CA01g00810	-	T	GGTTTGGATCGATTATTGAT(C/C)AAAATCATAACTAAATCAAT
Genic SNP ref	Pepper1.55ch01	1378837	CA01g00810	-	C	ATTATTGATTAAAATCATAA(T/T)TAAATCAATTCAGTCGGTTT
Genic SNP ref	Pepper1.55ch01	1378852	CA01g00810	-	C	CATAACTAAATCAATTCAGT(T/T)GGTTTTAAAATTTCTAAAAC
Genic SNP ref	Pepper1.55ch01	1378903	CA01g00810	-	A	CAAATAAAAAAATAACCATC(G/G)GTTTGGTTCTTGTCGGTTTA
Genic SNP ref	Pepper1.55ch01	1378938	CA01g00810	-	G	GGTTTAGTTCGGTTTGGTTA(A/A)ATTTATAACTTTAGCTAATG
Genic SNP among	Pepper1.55ch01	1378982	CA01g00810	-	C	AAAATTGAAAATTTAAAAAA(C/A)AAATCCAATCTAATTACATA
Genic SNP among	Pepper1.55ch01	1379088	CA01g00810	-	A	AGCAAAGCCATGACAACACC(A/G)TATGAACACTTCTAAGAAAA
Genic SNP among	Pepper1.55ch01	1379215	CA01g00810	-	T	AAGTTAGAATTAGTGATTGT(C/T)TATAATCTAATGAATCTCAG
Genic SNP among	Pepper1.55ch01	1380365	CA01g00810	-	G	GTGAAGCGTAGCTCCGCCGT(G/C)AACGGTGGTTTCGGTGGCAG
CDS SNP among	Pepper1.55ch01	1380365	CA01g00810	-	G	GTGAAGCGTAGCTCCGCCGT(G/C)AACGGTGGTTTCGGTGGCAG
nonsyn SNP among	Pepper1.55ch01	1380365	CA01g00810	-	G	GTGAAGCGTAGCTCCGCCGT(G/C)AACGGTGGTTTCGGTGGCAG
Genic SNP ref	Pepper1.55ch01	1427847	CA01g00830	-	A	GTATTCCGCTATGATAGGAG(C/C)ACCTCTTTTCAAGGCATGCT
CDS SNP ref	Pepper1.55ch01	1427847	CA01g00830	-	A	GTATTCCGCTATGATAGGAG(C/C)ACCTCTTTTCAAGGCATGCT
Genic SNP ref	Pepper1.55ch01	1535340	CA01g00920	-	A	ACTCAACCTCAAAAGCTAGC(G/G)TATGAGAGGGGAGGATTGCC
Genic SNP among	Pepper1.55ch01	1543521	CA01g00930	-	C	CATCTAGATGTAAAATAAGG(C/A)AAAGTCTTGTACTTTCTAGT
CDS SNP among	Pepper1.55ch01	1543521	CA01g00930	-	C	CATCTAGATGTAAAATAAGG(C/A)AAAGTCTTGTACTTTCTAGT
nonsyn SNP among	Pepper1.55ch01	1543521	CA01g00930	-	C	CATCTAGATGTAAAATAAGG(C/A)AAAGTCTTGTACTTTCTAGT
Genic SNP among	Pepper1.55ch01	1546559	CA01g00940	-	C	AAATTCTTGTACATTCTAGT(C/A)GTTGGGTTCCACAAAACGCG
CDS SNP among	Pepper1.55ch01	1546559	CA01g00940	-	C	AAATTCTTGTACATTCTAGT(C/A)GTTGGGTTCCACAAAACGCG
Genic SNP among	Pepper1.55ch01	1546854	CA01g00940	-	A	TTAAAGCAAGCCAGGATTTC(A/G)AGACACACCTGAATTTCAAA
CDS SNP among	Pepper1.55ch01	1546854	CA01g00940	-	A	TTAAAGCAAGCCAGGATTTC(A/G)AGACACACCTGAATTTCAAA
nonsyn SNP among	Pepper1.55ch01	1546854	CA01g00940	-	A	TTAAAGCAAGCCAGGATTTC(A/G)AGACACACCTGAATTTCAAA
Genic SNP among	Pepper1.55ch01	1553308	CA01g00960	-	T	GACCCAAAATAAGGAGATGT(C/T)GGATATCTTCTGTGTTCTTA
CDS SNP among	Pepper1.55ch01	1553308	CA01g00960	-	T	GACCCAAAATAAGGAGATGT(C/T)GGATATCTTCTGTGTTCTTA
nonsyn SNP among	Pepper1.55ch01	1553308	CA01g00960	-	T	GACCCAAAATAAGGAGATGT(C/T)GGATATCTTCTGTGTTCTTA
Genic SNP among	Pepper1.55ch01	1559888	CA01g00970	-	T	TTGGTTCAGGTAGCTTAAAA(T/C)ACTGAGCATGCTTCACATTT
CDS SNP among	Pepper1.55ch01	1559888	CA01g00970	-	T	TTGGTTCAGGTAGCTTAAAA(T/C)ACTGAGCATGCTTCACATTT
nonsyn SNP among	Pepper1.55ch01	1559888	CA01g00970	-	T	TTGGTTCAGGTAGCTTAAAA(T/C)ACTGAGCATGCTTCACATTT
Genic SNP among	Pepper1.55ch01	1559979	CA01g00970	-	C	ACTCCCGGATAACTCAAATT(C/T)TTTGAGCCTAGATGAATAAT
CDS SNP among	Pepper1.55ch01	1559979	CA01g00970	-	C	ACTCCCGGATAACTCAAATT(C/T)TTTGAGCCTAGATGAATAAT
nonsyn SNP among	Pepper1.55ch01	1559979	CA01g00970	-	C	ACTCCCGGATAACTCAAATT(C/T)TTTGAGCCTAGATGAATAAT
Genic SNP among	Pepper1.55ch01	1560268	CA01g00970	-	C	CTCCCTCTCTTTTCTTGTTC(C/T)GTAATGCTTCTGAATTCTTC
CDS SNP among	Pepper1.55ch01	1560268	CA01g00970	-	C	CTCCCTCTCTTTTCTTGTTC(C/T)GTAATGCTTCTGAATTCTTC
Genic SNP among	Pepper1.55ch01	1560536	CA01g00970	-	T	GTACTTCAGTTTTGCAGTTC(T/G)TCCCTCCGTTTTCTAGAAGC
CDS SNP among	Pepper1.55ch01	1560536	CA01g00970	-	T	GTACTTCAGTTTTGCAGTTC(T/G)TCCCTCCGTTTTCTAGAAGC
nonsyn SNP among	Pepper1.55ch01	1560536	CA01g00970	-	T	GTACTTCAGTTTTGCAGTTC(T/G)TCCCTCCGTTTTCTAGAAGC
Genic SNP among	Pepper1.55ch01	1560574	CA01g00970	-	G	AGCGGTTGAGTGGAGCCGTT(G/A)AACTCTGTATCATTAACACT
CDS SNP among	Pepper1.55ch01	1560574	CA01g00970	-	G	AGCGGTTGAGTGGAGCCGTT(G/A)AACTCTGTATCATTAACACT
Genic SNP among	Pepper1.55ch01	1560702	CA01g00970	-	T	ACCATCACTATCCTATTTGC(T/G)CTGTATATATACATTACGCT
Genic SNP among	Pepper1.55ch01	1560831	CA01g00970	-	T	GAGAGTTAAAGGACCAACAA(T/A)TGTGAAAAGCAAAATAATTC
Genic SNP among	Pepper1.55ch01	1560832	CA01g00970	-	T	AGAGTTAAAGGACCAACAAT(T/C)GTGAAAAGCAAAATAATTCA
Genic SNP among	Pepper1.55ch01	1567345	CA01g00980	-	A	AACCTAGAACAAACATGCAC(A/C)AGAATCAAGAATCAATGATC
Genic SNP among	Pepper1.55ch01	1567638	CA01g00980	-	T	CAGCAGAGCAATTGTCTTGT(T/C)GTACATCTCGCGTATGAGCT
CDS SNP among	Pepper1.55ch01	1567638	CA01g00980	-	T	CAGCAGAGCAATTGTCTTGT(T/C)GTACATCTCGCGTATGAGCT
nonsyn SNP among	Pepper1.55ch01	1567638	CA01g00980	-	T	CAGCAGAGCAATTGTCTTGT(T/C)GTACATCTCGCGTATGAGCT
Genic SNP among	Pepper1.55ch01	1567723	CA01g00980	-	A	GGTGGCTCAATTAAGTCATA(A/G)TCATCATATAGAGATCCTCC
CDS SNP among	Pepper1.55ch01	1567723	CA01g00980	-	A	GGTGGCTCAATTAAGTCATA(A/G)TCATCATATAGAGATCCTCC
Genic SNP among	Pepper1.55ch01	1569139	CA01g00980	-	T	GAATGTGCTTTGAGCTTAAA(T/A)CCCAATGAACCTGGAGCGTT
Genic SNP among	Pepper1.55ch01	1569668	CA01g00980	-	A	AAAAATTTAAACTGAAACCA(A/C)TATAATGCAAAAAATTATGG
Genic SNP among	Pepper1.55ch01	1569928	CA01g00980	-	A	ATGTACTTTCAAAATGTCCA(A/G)TCTTCCTTTTGCATTGGGAG
CDS SNP among	Pepper1.55ch01	1569928	CA01g00980	-	A	ATGTACTTTCAAAATGTCCA(A/G)TCTTCCTTTTGCATTGGGAG
Genic SNP among	Pepper1.55ch01	1570590	CA01g00980	-	G	AGTGATTCAAGTCATGAGGA(G/A)CTCAGTTGATAAAGAATTTA
Genic SNP among	Pepper1.55ch01	1571792	CA01g00980	-	A	TCCAGTTGAACCCTGAACAA(A/G)AACTTCTTACTTAGAGACAA
Genic SNP among	Pepper1.55ch01	1572278	CA01g00980	-	C	CACAGGCCACACGACATACA(C/G)AGTCACGGCAAAAACAAAGC
CDS SNP among	Pepper1.55ch01	1572278	CA01g00980	-	C	CACAGGCCACACGACATACA(C/G)AGTCACGGCAAAAACAAAGC
nonsyn SNP among	Pepper1.55ch01	1572278	CA01g00980	-	C	CACAGGCCACACGACATACA(C/G)AGTCACGGCAAAAACAAAGC
Genic SNP among	Pepper1.55ch01	1572326	CA01g00980	-	A	AGCAAACACAGCTGAAGCCA(A/G)GAAAGCACCCACAATCACTG
CDS SNP among	Pepper1.55ch01	1572326	CA01g00980	-	A	AGCAAACACAGCTGAAGCCA(A/G)GAAAGCACCCACAATCACTG
Genic SNP among	Pepper1.55ch01	1572532	CA01g00980	-	T	CTTGAAAAGTCAAAGAGTTT(T/C)CACCCTGTTATTGGTAAGCC
Genic SNP among	Pepper1.55ch01	1572652	CA01g00980	-	C	CAAGCAACTACGACGTCAGT(C/A)TTAAGCTAAAAAGAAGAGAT
Genic SNP among	Pepper1.55ch01	1572931	CA01g00980	-	G	AGATGCTGCAACACTTATGC(G/A)CAACGAATATCAGCACAACA
Genic SNP among	Pepper1.55ch01	1573030	CA01g00980	-	T	ATAAATGAATCAACAGTCTT(T/C)GTTAAACTCATTTATTGCTC
Genic SNP among	Pepper1.55ch01	1573245	CA01g00980	-	G	GAATGATCGCATAAACATAA(G/A)AATCTACAATTATAACAACA
Genic SNP among	Pepper1.55ch01	1573277	CA01g00980	-	A	ATAACAACAACAAGATACCC(A/G)TCTAGTCCCACCAAGTGGAA
Genic SNP among	Pepper1.55ch01	1590936	CA01g00990	+	A	TGCACAGAGCTGTTTTGTTA(A/C)ATGTGATTATGTACTTGTGG
CDS SNP among	Pepper1.55ch01	1590936	CA01g00990	+	A	TGCACAGAGCTGTTTTGTTA(A/C)ATGTGATTATGTACTTGTGG
nonsyn SNP among	Pepper1.55ch01	1590936	CA01g00990	+	A	TGCACAGAGCTGTTTTGTTA(A/C)ATGTGATTATGTACTTGTGG
Genic SNP among	Pepper1.55ch01	1591137	CA01g00990	+	G	TTGTGTTGTTGAGGGTACAC(G/A)CCATCGCTTGCTTTTTCAGC
CDS SNP among	Pepper1.55ch01	1591137	CA01g00990	+	G	TTGTGTTGTTGAGGGTACAC(G/A)CCATCGCTTGCTTTTTCAGC
nonsyn SNP among	Pepper1.55ch01	1591137	CA01g00990	+	G	TTGTGTTGTTGAGGGTACAC(G/A)CCATCGCTTGCTTTTTCAGC
Genic SNP among	Pepper1.55ch01	1591165	CA01g00990	+	T	TTGCTTTTTCAGCTTGGGAG(T/C)GATATGCGGAGTCAGGAATC
CDS SNP among	Pepper1.55ch01	1591165	CA01g00990	+	T	TTGCTTTTTCAGCTTGGGAG(T/C)GATATGCGGAGTCAGGAATC
Genic SNP among	Pepper1.55ch01	1600767	CA01g01000	+	G	TTCCAAGAAGAAAGTTTCAC(G/A)CATTTTTCTCCCGGAAGCTA
CDS SNP among	Pepper1.55ch01	1600767	CA01g01000	+	G	TTCCAAGAAGAAAGTTTCAC(G/A)CATTTTTCTCCCGGAAGCTA
nonsyn SNP among	Pepper1.55ch01	1600767	CA01g01000	+	G	TTCCAAGAAGAAAGTTTCAC(G/A)CATTTTTCTCCCGGAAGCTA
Genic SNP among	Pepper1.55ch01	1600928	CA01g01000	+	C	TATGGGATTTACAGGGTTAC(C/G)AAGCAGGACGCGATACATTG
CDS SNP among	Pepper1.55ch01	1600928	CA01g01000	+	C	TATGGGATTTACAGGGTTAC(C/G)AAGCAGGACGCGATACATTG
nonsyn SNP among	Pepper1.55ch01	1600928	CA01g01000	+	C	TATGGGATTTACAGGGTTAC(C/G)AAGCAGGACGCGATACATTG
Genic SNP among	Pepper1.55ch01	1601560	CA01g01000	+	G	GAAGATGGAAAAATTAAATC(G/A)TTTTTTCCCGAATTATCCCC
CDS SNP among	Pepper1.55ch01	1601560	CA01g01000	+	G	GAAGATGGAAAAATTAAATC(G/A)TTTTTTCCCGAATTATCCCC
Genic SNP among	Pepper1.55ch01	1605955	CA01g01010	+	C	TAATCAAAGGCGACTTCAAG(C/A)AGATCAAAACTTTGGGAGAT
CDS SNP among	Pepper1.55ch01	1605955	CA01g01010	+	C	TAATCAAAGGCGACTTCAAG(C/A)AGATCAAAACTTTGGGAGAT
nonsyn SNP among	Pepper1.55ch01	1605955	CA01g01010	+	C	TAATCAAAGGCGACTTCAAG(C/A)AGATCAAAACTTTGGGAGAT
Genic SNP among	Pepper1.55ch01	1606030	CA01g01010	+	G	CCATTGATGCCTCTAAGTTT(G/A)CTGAAGTCGAGCCTAGTCAC
CDS SNP among	Pepper1.55ch01	1606030	CA01g01010	+	G	CCATTGATGCCTCTAAGTTT(G/A)CTGAAGTCGAGCCTAGTCAC
nonsyn SNP among	Pepper1.55ch01	1606030	CA01g01010	+	G	CCATTGATGCCTCTAAGTTT(G/A)CTGAAGTCGAGCCTAGTCAC
Genic SNP among	Pepper1.55ch01	1606034	CA01g01010	+	A	TGATGCCTCTAAGTTTGCTG(A/G)AGTCGAGCCTAGTCACATAT
CDS SNP among	Pepper1.55ch01	1606034	CA01g01010	+	A	TGATGCCTCTAAGTTTGCTG(A/G)AGTCGAGCCTAGTCACATAT
nonsyn SNP among	Pepper1.55ch01	1606034	CA01g01010	+	A	TGATGCCTCTAAGTTTGCTG(A/G)AGTCGAGCCTAGTCACATAT
Genic SNP among	Pepper1.55ch01	1606046	CA01g01010	+	G	GTTTGCTGAAGTCGAGCCTA(G/A)TCACATATATTTTACTGATG
CDS SNP among	Pepper1.55ch01	1606046	CA01g01010	+	G	GTTTGCTGAAGTCGAGCCTA(G/A)TCACATATATTTTACTGATG
nonsyn SNP among	Pepper1.55ch01	1606046	CA01g01010	+	G	GTTTGCTGAAGTCGAGCCTA(G/A)TCACATATATTTTACTGATG
Genic SNP among	Pepper1.55ch01	1606071	CA01g01010	+	G	ATATATTTTACTGATGATTG(G/A)TGCATTGATTATCACTACTT
CDS SNP among	Pepper1.55ch01	1606071	CA01g01010	+	G	ATATATTTTACTGATGATTG(G/A)TGCATTGATTATCACTACTT
nonsyn SNP among	Pepper1.55ch01	1606071	CA01g01010	+	G	ATATATTTTACTGATGATTG(G/A)TGCATTGATTATCACTACTT
Genic SNP among	Pepper1.55ch01	1607458	CA01g01020	+	C	GGCAACGGCAACAGCGCCGG(C/T)ATGGGCTTTTGTCTAATACG
CDS SNP among	Pepper1.55ch01	1607458	CA01g01020	+	C	GGCAACGGCAACAGCGCCGG(C/T)ATGGGCTTTTGTCTAATACG
nonsyn SNP among	Pepper1.55ch01	1607458	CA01g01020	+	C	GGCAACGGCAACAGCGCCGG(C/T)ATGGGCTTTTGTCTAATACG
Genic SNP among	Pepper1.55ch01	1607820	CA01g01020	+	G	TGAAAATGGGCTAAAATGTG(G/A)TTATGACCCAACCCACCCCG
Genic SNP among	Pepper1.55ch01	1607881	CA01g01020	+	C	TGATATATTGACGATCTGCT(C/T)ATCTGGATTTGGGCAATACT
Genic SNP among	Pepper1.55ch01	1608132	CA01g01020	+	G	ATTTGAACAGATCAAAATGG(G/A)TTAAGTTAATATATGGGTGA
Genic SNP among	Pepper1.55ch01	1608401	CA01g01020	+	T	ACCTATCAAATTTTAAAAAA(T/G)GTCTTTTTAAAAATATTTTG
Genic SNP among	Pepper1.55ch01	1608461	CA01g01020	+	C	AATTTAGGCTACATATCGAC(C/A)CAATTTTTAATGAGCCGAAT
Genic SNP among	Pepper1.55ch01	1608516	CA01g01020	+	C	TAATGGGCAGGTTGATAACT(C/T)ATCCAAACTTGAACGGGTCG
Genic SNP among	Pepper1.55ch01	1608641	CA01g01020	+	T	TTAGTAAGTTCTGACGTTTG(T/C)CTGTAAGGTAGAACTTGTGA
Genic SNP among	Pepper1.55ch01	1608696	CA01g01020	+	T	TCACTGTCTTGGAATATCTA(T/C)GTTCTAGTGTTTGTCTGAAG
Genic SNP among	Pepper1.55ch01	1608750	CA01g01020	+	C	TCAATTGAGCAGGTTCACTG(C/T)CTCGAACATTTGCCTATAAT
Genic SNP among	Pepper1.55ch01	1608827	CA01g01020	+	T	TAAAATGTTCTGAACGTTTG(T/A)CTTAAGGTCAAATTAGAACT
Genic SNP among	Pepper1.55ch01	1608855	CA01g01020	+	A	TCAAATTAGAACTTATGTCT(A/T)ATGGACAACATATCTATGTT
Genic SNP among	Pepper1.55ch01	1608940	CA01g01020	+	C	TTGTCTTAAAATATCCTGAA(C/T)GTCTGTCTTATAGGCAAAAT
Genic SNP among	Pepper1.55ch01	1608944	CA01g01020	+	T	CTTAAAATATCCTGAACGTC(T/C)GTCTTATAGGCAAAATTTGG
Genic SNP among	Pepper1.55ch01	1609271	CA01g01020	+	T	TCAAACATAATTGTGCAGAT(T/G)CAATCACAGAAATGCAGTTG
CDS SNP among	Pepper1.55ch01	1609271	CA01g01020	+	T	TCAAACATAATTGTGCAGAT(T/G)CAATCACAGAAATGCAGTTG
nonsyn SNP among	Pepper1.55ch01	1609271	CA01g01020	+	T	TCAAACATAATTGTGCAGAT(T/G)CAATCACAGAAATGCAGTTG
Genic SNP among	Pepper1.55ch01	1609641	CA01g01020	+	A	TTTCCGAAATAAGTATTGCT(A/G)CTATAAATATTTATGTTATG
Genic SNP among	Pepper1.55ch01	1609703	CA01g01020	+	C	GAAAACAAACGATCTAATTT(C/T)CAGGAATTCGCATGAGAAAC
Genic SNP among	Pepper1.55ch01	1609719	CA01g01020	+	G	ATTTCCAGGAATTCGCATGA(G/C)AAACAAAGTTTGAAGTAAGT
Genic SNP among	Pepper1.55ch01	1610006	CA01g01020	+	A	GGAATTTCATGATAACAACT(A/G)TTTCACTTTTAGTTGTCTGG
Genic SNP among	Pepper1.55ch01	1610067	CA01g01020	+	G	GCAGGCAGGGAGTTGCAACG(G/A)ATAACTGGGAGCAATAATTC
CDS SNP among	Pepper1.55ch01	1610067	CA01g01020	+	G	GCAGGCAGGGAGTTGCAACG(G/A)ATAACTGGGAGCAATAATTC
Genic SNP among	Pepper1.55ch01	1610229	CA01g01020	+	T	GTAATTTGATAGCTCTATTG(T/C)ATTTTTGATTTTGCTTCCGT
Genic SNP among	Pepper1.55ch01	1613070	CA01g01030	+	C	TGAAGAAAATGTTATTTGAG(C/A)GGGTGGATGCTATTGTTACA
CDS SNP among	Pepper1.55ch01	1613070	CA01g01030	+	C	TGAAGAAAATGTTATTTGAG(C/A)GGGTGGATGCTATTGTTACA
Genic SNP among	Pepper1.55ch01	1613099	CA01g01030	+	G	GCTATTGTTACAAGCAATCC(G/A)TCTTTACTTCAACGCCTTAT
CDS SNP among	Pepper1.55ch01	1613099	CA01g01030	+	G	GCTATTGTTACAAGCAATCC(G/A)TCTTTACTTCAACGCCTTAT
Genic SNP among	Pepper1.55ch01	1614284	CA01g01040	-	T	CATCTTTAAGATTGTAAGCT(T/C)CCATATCTCTTCCACCACCA
CDS SNP among	Pepper1.55ch01	1614284	CA01g01040	-	T	CATCTTTAAGATTGTAAGCT(T/C)CCATATCTCTTCCACCACCA
nonsyn SNP among	Pepper1.55ch01	1614284	CA01g01040	-	T	CATCTTTAAGATTGTAAGCT(T/C)CCATATCTCTTCCACCACCA
Genic SNP among	Pepper1.55ch01	1614540	CA01g01040	-	T	TCTGAAGGCTTACGAAACAT(T/G)TTACCTTTGGACCAATAAAG
Genic SNP among	Pepper1.55ch01	1614600	CA01g01040	-	T	GGCTTGGGTGTGCTAGCCCC(T/G)GGAACTTCAAAACCCCAGAT
CDS SNP among	Pepper1.55ch01	1614600	CA01g01040	-	T	GGCTTGGGTGTGCTAGCCCC(T/G)GGAACTTCAAAACCCCAGAT
Genic SNP among	Pepper1.55ch01	1618346	CA01g01050	-	T	TGATAAATACGACTTAGTGA(T/C)AATTCAGGATAAATAGATTC
CDS SNP among	Pepper1.55ch01	1618346	CA01g01050	-	T	TGATAAATACGACTTAGTGA(T/C)AATTCAGGATAAATAGATTC
Genic SNP among	Pepper1.55ch01	1618502	CA01g01050	-	A	GTAAATTTAGAGGAGTCAAC(A/G)GAACATGCTCCACTATTCAA
CDS SNP among	Pepper1.55ch01	1618502	CA01g01050	-	A	GTAAATTTAGAGGAGTCAAC(A/G)GAACATGCTCCACTATTCAA
Genic SNP among	Pepper1.55ch01	1618526	CA01g01050	-	T	CATGCTCCACTATTCAACCC(T/C)ACAAAAATTGCTGAATCTCC
CDS SNP among	Pepper1.55ch01	1618526	CA01g01050	-	T	CATGCTCCACTATTCAACCC(T/C)ACAAAAATTGCTGAATCTCC
Genic SNP among	Pepper1.55ch01	1618648	CA01g01050	-	T	CTCTGGATCATCTGTATAAT(T/C)GGCATATCGCATAACAAATA
CDS SNP among	Pepper1.55ch01	1618648	CA01g01050	-	T	CTCTGGATCATCTGTATAAT(T/C)GGCATATCGCATAACAAATA
nonsyn SNP among	Pepper1.55ch01	1618648	CA01g01050	-	T	CTCTGGATCATCTGTATAAT(T/C)GGCATATCGCATAACAAATA
Genic SNP among	Pepper1.55ch01	1618659	CA01g01050	-	A	CTGTATAATTGGCATATCGC(A/G)TAACAAATAATAGCGCATCA
CDS SNP among	Pepper1.55ch01	1618659	CA01g01050	-	A	CTGTATAATTGGCATATCGC(A/G)TAACAAATAATAGCGCATCA
nonsyn SNP among	Pepper1.55ch01	1618659	CA01g01050	-	A	CTGTATAATTGGCATATCGC(A/G)TAACAAATAATAGCGCATCA
Genic SNP among	Pepper1.55ch01	1618750	CA01g01050	-	C	TTCCGGCCAATAAAGCAAGC(C/G)TGGTTCTACAATCGGCTTGG
CDS SNP among	Pepper1.55ch01	1618750	CA01g01050	-	C	TTCCGGCCAATAAAGCAAGC(C/G)TGGTTCTACAATCGGCTTGG
nonsyn SNP among	Pepper1.55ch01	1618750	CA01g01050	-	C	TTCCGGCCAATAAAGCAAGC(C/G)TGGTTCTACAATCGGCTTGG
Genic SNP among	Pepper1.55ch01	1618906	CA01g01050	-	T	ATAAGTCCAATGGAGATCTC(T/C)AGGTCGCCAAAAAGCCAAAT
CDS SNP among	Pepper1.55ch01	1618906	CA01g01050	-	T	ATAAGTCCAATGGAGATCTC(T/C)AGGTCGCCAAAAAGCCAAAT
nonsyn SNP among	Pepper1.55ch01	1618906	CA01g01050	-	T	ATAAGTCCAATGGAGATCTC(T/C)AGGTCGCCAAAAAGCCAAAT
Genic SNP among	Pepper1.55ch01	1619132	CA01g01050	-	G	TCTCCGGTATTATCTTCCAT(G/T)GTGAAGAGCCATTCCCCCAA
CDS SNP among	Pepper1.55ch01	1619132	CA01g01050	-	G	TCTCCGGTATTATCTTCCAT(G/T)GTGAAGAGCCATTCCCCCAA
Genic SNP among	Pepper1.55ch01	1622622	CA01g01060	-	G	TTGAATAACAAATATAGCCC(G/A)CTGGCCTTAGCAAATGTATC
Genic SNP among	Pepper1.55ch01	1622958	CA01g01060	-	T	AACACCAATAAATACCCCAA(T/C)AATTCACTTATGCCAAAATG
Genic SNP among	Pepper1.55ch01	1623603	CA01g01060	-	G	TTTGTAGCAAAAGAATTATG(G/A)GTAACTGATGATGACCAATA
Genic SNP among	Pepper1.55ch01	1623629	CA01g01060	-	C	TGATGATGACCAATAGATCC(C/T)TCCATAAATAATAGCTAACA
Genic SNP among	Pepper1.55ch01	1623687	CA01g01060	-	A	TTCACAAAACAATCGTTTCA(A/C)TTTCAAATAGGAGTAGCAAA
Genic SNP among	Pepper1.55ch01	1623701	CA01g01060	-	T	GTTTCAATTTCAAATAGGAG(T/C)AGCAAACACAAGAAAATAAA
Genic SNP among	Pepper1.55ch01	1624031	CA01g01060	-	T	AAATAAAAGGACGACAACTT(T/C)TATTAAGATTACAATGCAGG
Genic SNP among	Pepper1.55ch01	1624350	CA01g01060	-	G	GATTCTGTAGGTACTTTTTA(G/C)ACAAGATGGTTGGCTCTGTG
Genic SNP among	Pepper1.55ch01	1624621	CA01g01060	-	C	TTTTCACCTTTCTTTTTTCT(C/A)TTTTTTTCTTTCCTTTGAGT
Genic SNP among	Pepper1.55ch01	1624949	CA01g01060	-	C	AGAATATATAAAGTTCAAAA(C/T)TTTAAAATGAAGCACATAAT
Genic SNP among	Pepper1.55ch01	1625268	CA01g01060	-	A	ACATAGTTGAACGATTCCTC(A/G)CTCATTATCAGTAACTCCGC
CDS SNP among	Pepper1.55ch01	1625268	CA01g01060	-	A	ACATAGTTGAACGATTCCTC(A/G)CTCATTATCAGTAACTCCGC
Genic SNP among	Pepper1.55ch01	1625424	CA01g01060	-	C	GAAAATCGATTTTATCTATT(C/A)GGAATTTTTTGAGAAATTCT
Genic SNP among	Pepper1.55ch01	1683393	CA01g01070	+	C	TGCTCGAACTGGCTCTTGTT(C/T)GGCGTTTTGGCGACCTGGAG
CDS SNP among	Pepper1.55ch01	1683393	CA01g01070	+	C	TGCTCGAACTGGCTCTTGTT(C/T)GGCGTTTTGGCGACCTGGAG
nonsyn SNP among	Pepper1.55ch01	1683393	CA01g01070	+	C	TGCTCGAACTGGCTCTTGTT(C/T)GGCGTTTTGGCGACCTGGAG
Genic SNP among	Pepper1.55ch01	1683658	CA01g01070	+	T	GGTGCACAATTACTTGTTTC(T/C)CGATTTGCCAACAACAATTA
CDS SNP among	Pepper1.55ch01	1683658	CA01g01070	+	T	GGTGCACAATTACTTGTTTC(T/C)CGATTTGCCAACAACAATTA
Genic SNP among	Pepper1.55ch01	1683669	CA01g01070	+	A	ACTTGTTTCTCGATTTGCCA(A/G)CAACAATTATAACGATCCAA
CDS SNP among	Pepper1.55ch01	1683669	CA01g01070	+	A	ACTTGTTTCTCGATTTGCCA(A/G)CAACAATTATAACGATCCAA
nonsyn SNP among	Pepper1.55ch01	1683669	CA01g01070	+	A	ACTTGTTTCTCGATTTGCCA(A/G)CAACAATTATAACGATCCAA
Genic SNP among	Pepper1.55ch01	1683672	CA01g01070	+	A	TGTTTCTCGATTTGCCAACA(A/G)CAATTATAACGATCCAAATT
CDS SNP among	Pepper1.55ch01	1683672	CA01g01070	+	A	TGTTTCTCGATTTGCCAACA(A/G)CAATTATAACGATCCAAATT
nonsyn SNP among	Pepper1.55ch01	1683672	CA01g01070	+	A	TGTTTCTCGATTTGCCAACA(A/G)CAATTATAACGATCCAAATT
Genic SNP among	Pepper1.55ch01	1683834	CA01g01070	+	C	CATTGACTCTTGTAAGTTTA(C/T)CGGGGTCAAGCCTAACCACA
CDS SNP among	Pepper1.55ch01	1683834	CA01g01070	+	C	CATTGACTCTTGTAAGTTTA(C/T)CGGGGTCAAGCCTAACCACA
nonsyn SNP among	Pepper1.55ch01	1683834	CA01g01070	+	C	CATTGACTCTTGTAAGTTTA(C/T)CGGGGTCAAGCCTAACCACA
Genic SNP ref	Pepper1.55ch01	1750901	CA01g01080	-	A	CCCCTAAATCCCTTGTTGGC(G/G)TAGTTTCGCAAGCATCTAAA
CDS SNP ref	Pepper1.55ch01	1750901	CA01g01080	-	A	CCCCTAAATCCCTTGTTGGC(G/G)TAGTTTCGCAAGCATCTAAA
Genic SNP ref	Pepper1.55ch01	1751285	CA01g01080	-	G	TCCTAGTCCATAACAAATCT(C/C)CTGGTCTCCAAAAACTAAGG
CDS SNP ref	Pepper1.55ch01	1751285	CA01g01080	-	G	TCCTAGTCCATAACAAATCT(C/C)CTGGTCTCCAAAAACTAAGG
Genic SNP ref	Pepper1.55ch01	1751435	CA01g01080	-	A	ATTCATAATGATCCGTTGTA(G/G)TTTGATGCGGCAATTGGATT
CDS SNP ref	Pepper1.55ch01	1751435	CA01g01080	-	A	ATTCATAATGATCCGTTGTA(G/G)TTTGATGCGGCAATTGGATT
Genic SNP ref	Pepper1.55ch01	1753837	CA01g01090	-	G	ATAACTCAAGTCATACGCCT(A/A)CGCTTCTGGGCAAGATTCTC
CDS SNP ref	Pepper1.55ch01	1753837	CA01g01090	-	G	ATAACTCAAGTCATACGCCT(A/A)CGCTTCTGGGCAAGATTCTC
Genic SNP ref	Pepper1.55ch01	1765468	CA01g01100	+	G	GTTCAAATAGTCAACCAACT(A/A)ACCTACTGTGATTTTCAAAA
Genic SNP among	Pepper1.55ch01	1765528	CA01g01100	+	C	TAACTGATTTACTACGATTT(C/T)CAGAAATGCATCATTTAGGT
Genic SNP ref	Pepper1.55ch01	1765571	CA01g01100	+	G	AAGTATAGATAGTCAACCAA(C/C)TGACCCACTACGATTTCCAG
Genic SNP ref	Pepper1.55ch01	1765657	CA01g01100	+	T	AATTGACCTACTGCAATTTC(C/C)AGAAATGCATCCTTCAGGTG
Genic SNP ref	Pepper1.55ch01	1765739	CA01g01100	+	G	ATTTGGGTCTTAACTCTTCA(A/A)CTTTTTGTAAAACTCATAGT
Genic SNP ref	Pepper1.55ch01	1765766	CA01g01100	+	G	GTAAAACTCATAGTAGGCTA(A/A)TAGTGAGAAATCGAAATTTC
Genic SNP ref	Pepper1.55ch01	1765828	CA01g01100	+	G	TGAGCTACTAAGATTTTTCG(A/A)AATGCATCATGTGAGTTTGA
Genic SNP ref	Pepper1.55ch01	1766035	CA01g01100	+	T	TCCAATAGAAGTACTGATTT(C/C)TGAAATTTGAATTTAGGTGT
Genic SNP ref	Pepper1.55ch01	1766508	CA01g01100	+	T	TGTTAGAATGTACTTACTAG(C/C)GTCTAGATTAACTTACGTGC
Genic SNP ref	Pepper1.55ch01	1766535	CA01g01100	+	C	ATTAACTTACGTGCAACTCG(A/A)TTACTGTACTACTTATCCAC
Genic SNP ref	Pepper1.55ch01	1766547	CA01g01100	+	C	GCAACTCGCTTACTGTACTA(G/G)TTATCCACATTGAGTGTTAA
Genic SNP ref	Pepper1.55ch01	1766770	CA01g01100	+	A	TTCTTAAGCTTCATTTATAG(G/G)AAGAAAGGTTGCATACAATA
Genic SNP ref	Pepper1.55ch01	1766779	CA01g01100	+	T	TTCATTTATAGAAAGAAAGG(C/C)TGCATACAATACACCCTTGT
Genic SNP ref	Pepper1.55ch01	1766808	CA01g01100	+	C	ATACACCCTTGTGGCGGGGC(T/T)TTTCCCGGACCCTGCACATA
Genic SNP ref	Pepper1.55ch01	1766846	CA01g01100	+	C	ATAGTGGAAGCTTTAGTGCA(T/T)CGGGCTGCCCTTTTTAATTC
Genic SNP ref	Pepper1.55ch01	1766945	CA01g01100	+	C	ACGTGCAACTAAATTTCTTC(T/T)GGTTGACTACTTTCACTAGC
Genic SNP ref	Pepper1.55ch01	1766950	CA01g01100	+	G	CAACTAAATTTCTTCCGGTT(A/A)ACTACTTTCACTAGCTTTGT
Genic SNP ref	Pepper1.55ch01	1767041	CA01g01100	+	A	TTTTAATTATTTTGATAAAA(G/G)CTAAATATTTATAAGCATTT
Genic SNP ref	Pepper1.55ch01	1767314	CA01g01100	+	A	GGTGGGGGTGGTTGAACTTT(C/C)TAGATGGCATGTCATCTGTA
Genic SNP ref	Pepper1.55ch01	1767869	CA01g01100	+	A	CTATTTCAATGACCAAATTA(G/G)AATTTTATCAATAATTGTGG
Genic SNP ref	Pepper1.55ch01	1768012	CA01g01100	+	A	TGATAATAAAAATTGATAAA(G/G)CTGATGGAAAATATTTAGAG
Genic SNP ref	Pepper1.55ch01	1768340	CA01g01100	+	T	CTTTTGGACATGTATGCTCA(C/C)CATCCATGACCTACAAATCT
Genic SNP ref	Pepper1.55ch01	1768742	CA01g01100	+	A	TGAAGGTGATCGGAACTTTG(G/G)AGTAACTGGTAAAGTTATCA
Genic SNP ref	Pepper1.55ch01	1768806	CA01g01100	+	T	AAGCCTTGGAAACAGCCTCT(G/G)GCAGAAATGCAAGGTAAGGC
Genic SNP ref	Pepper1.55ch01	1768830	CA01g01100	+	A	GAAATGCAAGGTAAGGCTGC(G/G)TACAATACACCCTTGTGGTG
Genic SNP ref	Pepper1.55ch01	1768902	CA01g01100	+	T	AGTTTTAGTGCACCGATCTG(C/C)CCTTTTTTACTCTTTGAGCT
Genic SNP ref	Pepper1.55ch01	1769036	CA01g01100	+	C	TATGAACCTACACCTCACGA(T/T)TTAGATATGATCCTAACATT
Genic SNP among	Pepper1.55ch01	1769388	CA01g01100	+	T	ATTCAAAGTTTACAGTACTC(C/T)GCGTCGCGATTTGAACTCTG
CDS SNP among	Pepper1.55ch01	1769388	CA01g01100	+	T	ATTCAAAGTTTACAGTACTC(C/T)GCGTCGCGATTTGAACTCTG
nonsyn SNP among	Pepper1.55ch01	1769388	CA01g01100	+	T	ATTCAAAGTTTACAGTACTC(C/T)GCGTCGCGATTTGAACTCTG
Genic SNP ref	Pepper1.55ch01	1769468	CA01g01100	+	G	TAATCTCCACGAGAGGTCTT(A/A)ACCGGGCAACAATCGATTCA
CDS SNP ref	Pepper1.55ch01	1769468	CA01g01100	+	G	TAATCTCCACGAGAGGTCTT(A/A)ACCGGGCAACAATCGATTCA
Genic SNP ref	Pepper1.55ch01	1780090	CA01g01110	+	C	GAGTTATGGGTCCTTTTTGA(T/T)CAGGAATATGTCAACTGATA
CDS SNP ref	Pepper1.55ch01	1780090	CA01g01110	+	C	GAGTTATGGGTCCTTTTTGA(T/T)CAGGAATATGTCAACTGATA
Genic SNP ref	Pepper1.55ch01	1780452	CA01g01110	+	G	TGAGAGAGAGTGATAACTAG(A/A)TGCATAGTCAACTCAATGCA
Genic SNP ref	Pepper1.55ch01	1780482	CA01g01110	+	C	AACTCAATGCACTCTCGGTT(T/T)GGGGCTGAAAGGGGTAGAAG
Genic SNP ref	Pepper1.55ch01	1780524	CA01g01110	+	G	AGCATGATTTAACTCTGTTA(T/T)TCCCTTTATTCAATATATAT
Genic SNP ref	Pepper1.55ch01	1780624	CA01g01110	+	T	TTTTGGATTGACCTATTTTA(C/C)GTGCTTTTAAGCTAAAATAA
Genic SNP ref	Pepper1.55ch01	1780946	CA01g01110	+	G	TTTGAAATACTTGAAATTGC(A/A)TGGAGTTAATGTTGGTAGTA
Genic SNP ref	Pepper1.55ch01	1780995	CA01g01110	+	A	TCAAGGAAGTTGGTGACCTA(G/G)TGACAGAGGAGCCGGTGAGC
Genic SNP ref	Pepper1.55ch01	1781400	CA01g01110	+	T	AGCTTAAGGCTACTTCAAAA(C/C)TTACGGTAAGCTTCTGTACT
CDS SNP ref	Pepper1.55ch01	1781400	CA01g01110	+	T	AGCTTAAGGCTACTTCAAAA(C/C)TTACGGTAAGCTTCTGTACT
Genic SNP ref	Pepper1.55ch01	1781568	CA01g01110	+	C	GTTACTAATCAGATATGCAC(T/T)ATACCTGAATTGTTCGATAC
Genic SNP ref	Pepper1.55ch01	1781900	CA01g01110	+	A	TAAAAGAAAATATGTAGACA(G/G)TGCATCTAAATTTCTACCTT
Genic SNP ref	Pepper1.55ch01	1783165	CA01g01110	+	A	GCAAGCTTCTCTAAATACTA(T/T)GCAGTTTGTGAAAATGTTAA
Genic SNP ref	Pepper1.55ch01	1783499	CA01g01110	+	A	ACCTCTCATGTAGGCTATAG(T/T)AATGACATCTGAAGCAATAT
Genic SNP ref	Pepper1.55ch01	1783927	CA01g01110	+	C	ATATGCCCCGTTTTAGAGAA(A/A)AAAATCTTGAAGAACTTGAC
Genic SNP ref	Pepper1.55ch01	1784150	CA01g01110	+	T	AATCCACCAATTATTTCTTT(C/C)TCTTGTAGTGTTGTAGTTTT
Genic SNP ref	Pepper1.55ch01	1784171	CA01g01110	+	C	TCTTGTAGTGTTGTAGTTTT(T/T)TTTCCTTTCTCGAGCCTGTC
Genic SNP ref	Pepper1.55ch01	1785193	CA01g01110	+	C	ATCTCTTGCATACTTAAGAC(T/T)CTTTATGGTATATCTCGAAA
Genic SNP ref	Pepper1.55ch01	1785335	CA01g01110	+	A	AATTCTGACGGCTTTGACAT(T/T)CTGGATAACGGTGGAGGTAA
CDS SNP ref	Pepper1.55ch01	1785335	CA01g01110	+	A	AATTCTGACGGCTTTGACAT(T/T)CTGGATAACGGTGGAGGTAA
Genic SNP ref	Pepper1.55ch01	1786801	CA01g01110	+	T	CTCGTGGTGATTTGTTTGTA(A/A)AGCGAGACTTTTTAATAAAC
Genic SNP among	Pepper1.55ch01	1835967	CA01g01140	+	G	ATCTCTTTCATAGAAGAGTT(C/G)TTAAATCTTATCATAAAAGA
CDS SNP among	Pepper1.55ch01	1835967	CA01g01140	+	G	ATCTCTTTCATAGAAGAGTT(C/G)TTAAATCTTATCATAAAAGA
nonsyn SNP among	Pepper1.55ch01	1835967	CA01g01140	+	G	ATCTCTTTCATAGAAGAGTT(C/G)TTAAATCTTATCATAAAAGA
Genic SNP ref	Pepper1.55ch01	1838005	CA01g01140	+	T	TCAAGTCTTGGAAACAGCCT(C/C)CAGCAGAAATGCAAGGTAAG
Genic SNP ref	Pepper1.55ch01	1905797	CA01g01180	-	T	AAACAGTAAATATTTGATGG(A/A)GTTAAGTTGAAAAAATATAG
Genic SNP ref	Pepper1.55ch01	1905891	CA01g01180	-	A	AGTTTCCCGAGAGAAATTAC(G/G)TTTTTACTTGAAAAACTGGT
Genic SNP ref	Pepper1.55ch01	1906920	CA01g01180	-	A	AGGAACACAAACCCGGCCTG(G/G)CAGAAAGAGTAAATTCTGTT
Genic SNP ref	Pepper1.55ch01	1907623	CA01g01180	-	A	GTGGGCTGAAGACTAGACTA(G/G)AAATTAAGCCAGACTAGATT
Genic SNP ref	Pepper1.55ch01	1907785	CA01g01180	-	T	GACTGCTTGTTAGACAACCA(C/C)TTTCCCCGAAGCTCAGATGT
CDS SNP ref	Pepper1.55ch01	1907785	CA01g01180	-	T	GACTGCTTGTTAGACAACCA(C/C)TTTCCCCGAAGCTCAGATGT
Genic SNP ref	Pepper1.55ch01	1908032	CA01g01180	-	A	GGTAGAACTCTAGTAAGAAT(T/T)AAACCTAAACCTAAACAAAG
Genic SNP ref	Pepper1.55ch01	1908165	CA01g01180	-	A	CAGTAAACATAATGTATTTC(T/T)GTTAGAACTTAGAACCTCAA
Genic SNP ref	Pepper1.55ch01	1908277	CA01g01180	-	A	ATTGCAGCCCTCTGTTCATT(G/G)GTCAACCTGATTATGATAAA
CDS SNP ref	Pepper1.55ch01	1908277	CA01g01180	-	A	ATTGCAGCCCTCTGTTCATT(G/G)GTCAACCTGATTATGATAAA
Genic SNP among	Pepper1.55ch01	1908558	CA01g01180	-	C	AAAAATCAAAGGTCAAAAAT(C/G)TTCCTGGGGAAAACAGCAGC
Genic SNP ref	Pepper1.55ch01	1909592	CA01g01180	-	T	CATATCAACATAAGGGAAAA(C/C)CTTTCCTGCAAACAGAGAAG
CDS SNP ref	Pepper1.55ch01	1909592	CA01g01180	-	T	CATATCAACATAAGGGAAAA(C/C)CTTTCCTGCAAACAGAGAAG
Genic SNP ref	Pepper1.55ch01	1909626	CA01g01180	-	A	AGAGAAGACTTAGCTTGAGA(T/T)AACAATCCATAAATGGTTTT
Genic SNP ref	Pepper1.55ch01	1909775	CA01g01180	-	T	ACCCAATTGCTTTCAAAGCA(C/C)AGAAAGAACTGCAGTATCCT
Genic SNP ref	Pepper1.55ch01	1910671	CA01g01180	-	C	TAATTGTGGAAAATATATAG(T/T)AAACCAAATAAACTAACGAA
Genic SNP ref	Pepper1.55ch01	1914455	CA01g01200	+	T	CATTGACTCGTTTAAGTTTA(C/C)AGGAGTCAAGCCTAATCACG
CDS SNP ref	Pepper1.55ch01	1914455	CA01g01200	+	T	CATTGACTCGTTTAAGTTTA(C/C)AGGAGTCAAGCCTAATCACG
Genic SNP among	Pepper1.55ch01	1983948	CA01g01210	+	T	AAAGTGAGTGTTGGAGTGAC(C/T)GGTAAAGTTGCTGCCATGCC
Genic SNP among	Pepper1.55ch01	1984001	CA01g01210	+	T	GGTCACGGGTGTGAAACACC(C/T)TCTTGAGGCTGTTTACTATA
Genic SNP among	Pepper1.55ch01	1984078	CA01g01210	+	C	ATAGCGGGATAGTTAGTGCA(G/C)CGGGCTGTTTTTTTTCTCAC
Genic SNP among	Pepper1.55ch01	1984137	CA01g01210	+	T	TCTTGAAAGGAAAAATATCG(C/T)GTGTTAGCCCCAATTCAGTT
Genic SNP among	Pepper1.55ch01	1984178	CA01g01210	+	T	TCTTGAAAAAAAGATTAGAC(G/T)TTTTGTGTTTATCTAAGCTT
Genic SNP ref	Pepper1.55ch01	1984518	CA01g01210	+	G	GCACTACATTCCCTAGACCT(C/C)ACTTGTGGGATTACACTGGT
Genic SNP among	Pepper1.55ch01	1984578	CA01g01210	+	G	CTTTTCTTGTTCAGGTCCAT(G/A)TGTGATTGATCTTTCATTGA
Genic SNP among	Pepper1.55ch01	1984798	CA01g01210	+	G	ACAATTGTATTTTCAGTTGG(G/A)ATTTAGCTTTACATTGTAGA
Genic SNP among	Pepper1.55ch01	1985286	CA01g01210	+	A	TGTATTTGATAGGTTTGGTC(A/G)TTAGTGAGGAGGTTTGATCA
CDS SNP among	Pepper1.55ch01	1985286	CA01g01210	+	A	TGTATTTGATAGGTTTGGTC(A/G)TTAGTGAGGAGGTTTGATCA
Genic SNP ref	Pepper1.55ch01	1985310	CA01g01210	+	T	GTGAGGAGGTTTGATCAACC(A/A)CAAAGGTATAAACCATTTGT
CDS SNP ref	Pepper1.55ch01	1985310	CA01g01210	+	T	GTGAGGAGGTTTGATCAACC(A/A)CAAAGGTATAAACCATTTGT
Genic SNP among	Pepper1.55ch01	1985445	CA01g01210	+	C	TTGGAGCTTCTAGATGATGA(C/T)GAGCACATCTTTGGTGTAAG
CDS SNP among	Pepper1.55ch01	1985445	CA01g01210	+	C	TTGGAGCTTCTAGATGATGA(C/T)GAGCACATCTTTGGTGTAAG
Genic SNP among	Pepper1.55ch01	1985526	CA01g01210	+	C	CTATCTTCTCATATGATATG(C/T)ATGGAATTAGCGTGTTAGAT
Genic SNP among	Pepper1.55ch01	1985604	CA01g01210	+	C	AAAAGTATATGTCATGGCAA(C/T)TTTGTAGATATGACATGTTT
Genic SNP among	Pepper1.55ch01	1985658	CA01g01210	+	A	TTGAAGTTCCATTTTCCTGA(T/A)AGAAGGAATGCAAAATTGGA
Genic SNP among	Pepper1.55ch01	1985925	CA01g01210	+	C	TGTTAAAAAGTTCACCCCCC(C/T)ACGACAGTATTTTTTTTCCT
Genic SNP among	Pepper1.55ch01	1985926	CA01g01210	+	A	GTTAAAAAGTTCACCCCCCC(A/G)CGACAGTATTTTTTTTCCTG
Genic SNP among	Pepper1.55ch01	1986027	CA01g01210	+	C	TCGGATCCTTCAGAAATACA(C/A)TATTTTTGGAGGATCCGACA
Genic SNP among	Pepper1.55ch01	1986138	CA01g01210	+	A	AGAAGGTTGTCAGGATACAT(A/T)TGTCCAGCGTGTTATATGTA
Genic SNP among	Pepper1.55ch01	1986359	CA01g01210	+	C	GTGGAAGTACGTGAAACTTC(C/T)TTTATTAGGAAATGGAGTAC
Genic SNP among	Pepper1.55ch01	1986373	CA01g01210	+	G	AACTTCCTTTATTAGGAAAT(G/A)GAGTACTGCAGGTAAGGTAG
Genic SNP among	Pepper1.55ch01	1986406	CA01g01210	+	G	TAAGGTAGCTTCCCGTCTGT(G/A)TTGAGCACAGTTGTTTTCTT
Genic SNP among	Pepper1.55ch01	1986541	CA01g01210	+	G	ACTCATATTTATAGATTGCA(G/C)TAAAAATATGTGGTAATTCA
Genic SNP among	Pepper1.55ch01	1994432	CA01g01220	+	A	TTGATGCAACATTGGAGTGA(G/A)TGAAATAAACTTTCATTTAG
Genic SNP among	Pepper1.55ch01	1994514	CA01g01220	+	A	TTCTGGACATATATTTATCC(A/G)TTGACCTTTCATAAAGAAGT
Genic SNP among	Pepper1.55ch01	1994727	CA01g01220	+	C	TCTAATGTCTGCATAGAAGA(T/C)TCCTATATTTCAGTAGGGGA
CDS SNP among	Pepper1.55ch01	1994727	CA01g01220	+	C	TCTAATGTCTGCATAGAAGA(T/C)TCCTATATTTCAGTAGGGGA
Genic SNP among	Pepper1.55ch01	1995799	CA01g01230	-	C	CACCTGTCTTTTTTCCCTCT(C/A)TAAGTGCTCCATTCCCTTCT
CDS SNP among	Pepper1.55ch01	1995799	CA01g01230	-	C	CACCTGTCTTTTTTCCCTCT(C/A)TAAGTGCTCCATTCCCTTCT
nonsyn SNP among	Pepper1.55ch01	1995799	CA01g01230	-	C	CACCTGTCTTTTTTCCCTCT(C/A)TAAGTGCTCCATTCCCTTCT
Genic SNP among	Pepper1.55ch01	1996263	CA01g01230	-	C	TGGTGGTGGTTACATAATCG(G/C)GAAGGACGCTTAGGTCTGAC
CDS SNP among	Pepper1.55ch01	1996263	CA01g01230	-	C	TGGTGGTGGTTACATAATCG(G/C)GAAGGACGCTTAGGTCTGAC
Genic SNP among	Pepper1.55ch01	2000068	CA01g01240	+	T	TGCAGATCAATGTCAATCTA(T/C)GAGTACGAGGAGTTCATTAT
CDS SNP among	Pepper1.55ch01	2000068	CA01g01240	+	T	TGCAGATCAATGTCAATCTA(T/C)GAGTACGAGGAGTTCATTAT
Genic SNP among	Pepper1.55ch01	2000174	CA01g01240	+	G	GTAACGTCGAATCAATTTAA(A/G)TTATATATGCCGTCAGTATA
Genic SNP among	Pepper1.55ch01	2000286	CA01g01240	+	A	TTGCTAATAATATTCAAAAT(A/G)TAATATAAAAGTATACTTTT
Genic SNP among	Pepper1.55ch01	2000411	CA01g01240	+	G	TTACCTCTTAAACAGGTAAA(T/G)TAAGGTGATCTGATGATGTA
Genic SNP among	Pepper1.55ch01	2001282	CA01g01240	+	G	ACGTCTGAGTTAAACTTGGA(A/G)ATGCAAGTCTTCTTTCCTTT
Genic SNP ref	Pepper1.55ch01	2001644	CA01g01240	+	T	TGGAGCCCCATATTTGTTGG(C/C)GAATCGATGATTGTTATATG
Genic SNP among	Pepper1.55ch01	2006459	CA01g01250	+	T	TCATAAGGGGCAGATCGGTG(T/C)ACAAAGTATTCTGTGTTCAT
Genic SNP among	Pepper1.55ch01	2006488	CA01g01250	+	C	TTCTGTGTTCATGCTTTGGT(C/A)GGGGTGTGAAGACAACCTAC
Genic SNP ref	Pepper1.55ch01	2010616	CA01g01260	+	G	GAAATCCATTGTTAGGTAAG(A/A)GGGAAAAATCTCATTTTATG
Genic SNP ref	Pepper1.55ch01	2011069	CA01g01260	+	A	TAAAGGTTAAAATGAGATTA(C/C)TAAATAATAAGTAAAGACAT
Genic SNP ref	Pepper1.55ch01	2011136	CA01g01260	+	C	ATGATGGGATCACACCAAAT(T/T)GGTCGTTACACAAAATGGAA
Genic SNP ref	Pepper1.55ch01	2011782	CA01g01260	+	C	TATGGAGGGATGCCCTTTTT(T/T)GCCTTACAATTTTTCTGGCT
Genic SNP ref	Pepper1.55ch01	2011873	CA01g01260	+	A	AATATACAAAAATATCACCA(C/C)ACTATACTAGGTTATTAGCC
Genic SNP ref	Pepper1.55ch01	2013754	CA01g01260	+	C	GACTGCAGTGAAGATATATA(T/T)TGCATATAAATGCATGCGAA
Genic SNP ref	Pepper1.55ch01	2013794	CA01g01260	+	A	AGTTCAGCGTTGTTAGTATT(G/G)TTTTTTTTTTTTTTTATGTT
Genic SNP ref	Pepper1.55ch01	2014237	CA01g01260	+	T	ATTCAGTTGCACCGACACAC(G/G)CATCATTATGTTTTGTTTTG
Genic SNP ref	Pepper1.55ch01	2016037	CA01g01270	-	C	TTTGACTAGTTGGAGTGTTG(T/T)TCTTGTTGCGAACAGCCTTT
CDS SNP ref	Pepper1.55ch01	2016037	CA01g01270	-	C	TTTGACTAGTTGGAGTGTTG(T/T)TCTTGTTGCGAACAGCCTTT
Genic SNP ref	Pepper1.55ch01	2038592	CA01g01280	+	A	TTACTTATAGCACCACTAGT(G/G)TCAACTGGTGCACCAGAATC
CDS SNP ref	Pepper1.55ch01	2038592	CA01g01280	+	A	TTACTTATAGCACCACTAGT(G/G)TCAACTGGTGCACCAGAATC
Genic SNP ref	Pepper1.55ch01	2038705	CA01g01280	+	C	TACAGTGTACGCTGACGTTA(T/T)CCCTAAAATGGATGATCAAG
CDS SNP ref	Pepper1.55ch01	2038705	CA01g01280	+	C	TACAGTGTACGCTGACGTTA(T/T)CCCTAAAATGGATGATCAAG
Genic SNP ref	Pepper1.55ch01	2038715	CA01g01280	+	G	GCTGACGTTACCCCTAAAAT(T/T)GATGATCAAGATTTCAAATA
CDS SNP ref	Pepper1.55ch01	2038715	CA01g01280	+	G	GCTGACGTTACCCCTAAAAT(T/T)GATGATCAAGATTTCAAATA
Genic SNP ref	Pepper1.55ch01	2038974	CA01g01280	+	T	GCTAAATATCCCAGGTGATT(A/A)ATTAATCAGTTTCTTTGTGA
Genic SNP ref	Pepper1.55ch01	2039080	CA01g01280	+	T	AAAAAAGTTTTTGACTGAAA(A/A)TTTCAAAATTTTGAGAACCC
Genic SNP ref	Pepper1.55ch01	2039155	CA01g01280	+	G	GGGTTGGTTTAGTTCAGCCC(A/A)GCTTAGTCCTCACGGATTTG
Genic SNP ref	Pepper1.55ch01	2039192	CA01g01280	+	A	TTTGGAATTTGGCAACCTAA(G/G)ATGGGCCGGTCCTTCAAAAT
Genic SNP ref	Pepper1.55ch01	2039292	CA01g01280	+	T	GGCCCAACCTCAAGAGCAAG(C/C)GAGCTTATTTGGGTGGAGCC
Genic SNP ref	Pepper1.55ch01	2039315	CA01g01280	+	C	GCTTATTTGGGTGGAGCCTA(T/T)TTAGCCCTTGCCAACTCAAT
Genic SNP ref	Pepper1.55ch01	2039776	CA01g01280	+	A	CTACATTCTCTGGGTTCGTA(G/G)GCGAAAATCTGCATTTTCAG
CDS SNP ref	Pepper1.55ch01	2039776	CA01g01280	+	A	CTACATTCTCTGGGTTCGTA(G/G)GCGAAAATCTGCATTTTCAG
Genic SNP ref	Pepper1.55ch01	2039922	CA01g01280	+	T	GATTCGCGGAGAATTCACAA(C/C)GTGCACCATTCAGAATCAGA
CDS SNP ref	Pepper1.55ch01	2039922	CA01g01280	+	T	GATTCGCGGAGAATTCACAA(C/C)GTGCACCATTCAGAATCAGA
Genic SNP among	Pepper1.55ch01	2108530	CA01g01300	-	C	ACAATGTAGACGACAACATG(T/C)TGGCGAAACAACATTTGTTT
Genic SNP among	Pepper1.55ch01	2109226	CA01g01300	-	G	CCAGTTTATCCACCTTATTT(G/T)TACATACACTAACGTACGTA
Genic SNP ref	Pepper1.55ch01	2109239	CA01g01300	-	C	CTTATTTGTACATACACTAA(T/T)GTACGTATAGTGATTTCTGA
Genic SNP among	Pepper1.55ch01	2109691	CA01g01300	-	T	TTCTCCAAATTGTTCAGAAA(A/T)ATTCCGAGGACATGAAAAAG
Genic SNP among	Pepper1.55ch01	2109721	CA01g01300	-	C	ACATGAAAAAGAACCTGAAC(A/C)ACAAAGAACATAAGAACTTA
Genic SNP ref	Pepper1.55ch01	2110305	CA01g01300	-	G	CTTCTACCATTAATGCAAAA(A/A)GACAATTTAGCTTATTAAAC
Genic SNP among	Pepper1.55ch01	2110591	CA01g01300	-	A	GCTAATCATAAAAGGGGTAC(A/G)AACTTCATTCTTTCAGAATA
Genic SNP among	Pepper1.55ch01	2110744	CA01g01300	-	C	AGCTAATACATGTGTATTAT(C/T)GTAACAATGCTACTCTGCTA
Genic SNP among	Pepper1.55ch01	2110796	CA01g01300	-	T	GGGAACTTCTAAATTCTTAC(A/T)AGTATTTATACTGTAAAGCA
Genic SNP among	Pepper1.55ch01	2110859	CA01g01300	-	G	CTTAAAGAGCAAAAAGACAA(G/T)TGCATAACTGAAAGGAAAAG
Genic SNP ref	Pepper1.55ch01	2110957	CA01g01300	-	A	ATTTAACAATTAGCATCAAC(G/G)GGGAACTGGAAAATGAAAAT
Genic SNP among	Pepper1.55ch01	2111425	CA01g01300	-	G	ATATGCGCTTTCCCACTTAG(G/A)GTGCGTTTAAGTGTAGGCAA
Genic SNP ref	Pepper1.55ch01	2111694	CA01g01300	-	T	ACACTTTTTAAAGCTTCCTG(C/C)CTTACACAACACTGCTACGA
Genic SNP among	Pepper1.55ch01	2111718	CA01g01300	-	T	ACACAACACTGCTACGAGGT(T/C)CAGAACTTTAAGCTATTTAT
Genic SNP ref	Pepper1.55ch01	2112074	CA01g01300	-	C	TAAAAATGCAAATGGTTGTA(A/A)CTTTAAATGAAAGATCAACT
Genic SNP ref	Pepper1.55ch01	2112162	CA01g01300	-	A	AAAACATGGGGCACCAAACC(C/C)CTTCCTTTAGATCAACATCA
Genic SNP among	Pepper1.55ch01	2112167	CA01g01300	-	C	ATGGGGCACCAAACCACTTC(T/C)TTTAGATCAACATCACATCG
Genic SNP ref	Pepper1.55ch01	2112663	CA01g01300	-	C	ACAACAACTAAAAAGGCTAC(T/T)AATTACTAGTAACATCTAAA
Genic SNP among	Pepper1.55ch01	2112769	CA01g01300	-	C	TGATTTCTTCTCATCTATTG(C/G)TTCTGCCCAAGCCTTAGTAG
Genic SNP among	Pepper1.55ch01	2113524	CA01g01300	-	T	AAAAAACTGTAAAAAGAACT(C/T)AACATTTTTAGCTTAAAAAT
Genic SNP among	Pepper1.55ch01	2113932	CA01g01300	-	A	AAATGACATTTTTAGCCATA(C/A)AAAAATTACCCATTTTCGCA
Genic SNP ref	Pepper1.55ch01	2125962	CA01g01310	-	T	CAGCAAGTAGAGAAGCTCGA(C/C)GCTCATTGGTAAACAGGAAA
CDS SNP ref	Pepper1.55ch01	2125962	CA01g01310	-	T	CAGCAAGTAGAGAAGCTCGA(C/C)GCTCATTGGTAAACAGGAAA
Genic SNP among	Pepper1.55ch01	2126312	CA01g01310	-	G	GATAAGGCTTTTTCTCTTCT(G/T)CACTTAATGTTTTCCACTTA
CDS SNP among	Pepper1.55ch01	2126312	CA01g01310	-	G	GATAAGGCTTTTTCTCTTCT(G/T)CACTTAATGTTTTCCACTTA
nonsyn SNP among	Pepper1.55ch01	2126312	CA01g01310	-	G	GATAAGGCTTTTTCTCTTCT(G/T)CACTTAATGTTTTCCACTTA
Genic SNP ref	Pepper1.55ch01	2126576	CA01g01310	-	A	GCGGTACTGGCCTTTTCTTC(G/G)AAGGATCCGCCTTCTTTTTC
CDS SNP ref	Pepper1.55ch01	2126576	CA01g01310	-	A	GCGGTACTGGCCTTTTCTTC(G/G)AAGGATCCGCCTTCTTTTTC
Genic SNP ref	Pepper1.55ch01	2127071	CA01g01310	-	G	TGGATCCGCGTCTGAGATCA(A/A)ATACAAGATTCAAGAAACAT
Genic SNP ref	Pepper1.55ch01	2127368	CA01g01310	-	A	ATTTCTTCTGAGATTGTGGT(T/T)CAAGATTCTCCTTAACAGAA
CDS SNP ref	Pepper1.55ch01	2127368	CA01g01310	-	A	ATTTCTTCTGAGATTGTGGT(T/T)CAAGATTCTCCTTAACAGAA
Genic SNP ref	Pepper1.55ch01	2128582	CA01g01320	-	C	ACCATTTAACATAATCTCCA(T/T)TAGTATATCGTTCCAGGCAT
CDS SNP ref	Pepper1.55ch01	2128582	CA01g01320	-	C	ACCATTTAACATAATCTCCA(T/T)TAGTATATCGTTCCAGGCAT
Genic SNP among	Pepper1.55ch01	2129320	CA01g01320	-	T	CTTGTCATGGTATACTTCAA(A/T)GGCTTCCTCTACCTGAAATA
CDS SNP among	Pepper1.55ch01	2129320	CA01g01320	-	T	CTTGTCATGGTATACTTCAA(A/T)GGCTTCCTCTACCTGAAATA
nonsyn SNP among	Pepper1.55ch01	2129320	CA01g01320	-	T	CTTGTCATGGTATACTTCAA(A/T)GGCTTCCTCTACCTGAAATA
Genic SNP among	Pepper1.55ch01	2130124	CA01g01320	-	C	ATACTTGGGCAATATTATAA(T/C)GGTGCTTTAAAGAATTCAAC
Genic SNP among	Pepper1.55ch01	2130625	CA01g01320	-	A	AATGCATTTTTTATTAGTAT(A/C)GAAAGCTGTACCAGTGGAAT
Genic SNP ref	Pepper1.55ch01	2130774	CA01g01320	-	T	ATGAAACATCTTAATCCCAT(C/C)TCATCCAAGCAAAAATGTAA
Genic SNP ref	Pepper1.55ch01	2130791	CA01g01320	-	G	CATTTCATCCAAGCAAAAAT(T/T)TAAGCGCTAACTTGTTCTAG
Genic SNP among	Pepper1.55ch01	2130881	CA01g01320	-	C	CGAGCAGAATGAACCGCCTG(C/T)GCCTTAAGGGAAAAAGACAA
Genic SNP ref	Pepper1.55ch01	2131004	CA01g01320	-	T	AACCAAACCTAATGCAAACA(A/A)ATTAGAGCAATTGACAGTGA
Genic SNP among	Pepper1.55ch01	2131136	CA01g01320	-	G	CATTAACTGAAGAAACTTAT(G/A)TGGATTAAACCGAGGCAACT
CDS SNP among	Pepper1.55ch01	2131136	CA01g01320	-	G	CATTAACTGAAGAAACTTAT(G/A)TGGATTAAACCGAGGCAACT
nonsyn SNP among	Pepper1.55ch01	2131136	CA01g01320	-	G	CATTAACTGAAGAAACTTAT(G/A)TGGATTAAACCGAGGCAACT
Genic SNP ref	Pepper1.55ch01	2131274	CA01g01320	-	T	ATTCGTGTAAACAGGACCAG(A/A)TGGATCAGGAATCCAATCTC
CDS SNP ref	Pepper1.55ch01	2131274	CA01g01320	-	T	ATTCGTGTAAACAGGACCAG(A/A)TGGATCAGGAATCCAATCTC
Genic SNP ref	Pepper1.55ch01	2132516	CA01g01320	-	G	TGGATAATCGAACTCTCACC(A/A)ACAAGGCAAAAGTTCAGATA
Genic SNP ref	Pepper1.55ch01	2138214	CA01g01330	-	C	ACTGACACGTTAGATTAGGT(T/T)GTAAGAAAAACATCCATTAA
Genic SNP among	Pepper1.55ch01	2138466	CA01g01330	-	C	ATGAAATAAGACTTATTTTT(T/C)GTTGTAGGGAGACCTCTGCT
CDS SNP among	Pepper1.55ch01	2138466	CA01g01330	-	C	ATGAAATAAGACTTATTTTT(T/C)GTTGTAGGGAGACCTCTGCT
Genic SNP among	Pepper1.55ch01	2138552	CA01g01330	-	C	GTAGATCGTTGTATTCCCAG(T/C)AGCACAATCTTTTGGGATTG
CDS SNP among	Pepper1.55ch01	2138552	CA01g01330	-	C	GTAGATCGTTGTATTCCCAG(T/C)AGCACAATCTTTTGGGATTG
nonsyn SNP among	Pepper1.55ch01	2138552	CA01g01330	-	C	GTAGATCGTTGTATTCCCAG(T/C)AGCACAATCTTTTGGGATTG
Genic SNP ref	Pepper1.55ch01	2138766	CA01g01330	-	T	CGTACCTATTTCACCATTTA(A/A)ATAGATTTTGAAGTCAAATT
Genic SNP among	Pepper1.55ch01	2139071	CA01g01330	-	T	CCATTCACAAACACATTGGC(G/T)GTTCCATTCTCTGAACTTTG
CDS SNP among	Pepper1.55ch01	2139071	CA01g01330	-	T	CCATTCACAAACACATTGGC(G/T)GTTCCATTCTCTGAACTTTG
Genic SNP among	Pepper1.55ch01	2139110	CA01g01330	-	A	TGATGAGATCTTGATAATTC(A/C)CCAAGGCTCTTTTTTATAAA
CDS SNP among	Pepper1.55ch01	2139110	CA01g01330	-	A	TGATGAGATCTTGATAATTC(A/C)CCAAGGCTCTTTTTTATAAA
Genic SNP among	Pepper1.55ch01	2139284	CA01g01330	-	A	TCTTTGATGGAATTCTGCCT(A/G)GAGGTAATGGTTCTCTCTTG
CDS SNP among	Pepper1.55ch01	2139284	CA01g01330	-	A	TCTTTGATGGAATTCTGCCT(A/G)GAGGTAATGGTTCTCTCTTG
Genic SNP among	Pepper1.55ch01	2139379	CA01g01330	-	C	AGAAATAGTATAAGCATGAT(C/T)GTTTTGAGAAGAATCTAGGA
CDS SNP among	Pepper1.55ch01	2139379	CA01g01330	-	C	AGAAATAGTATAAGCATGAT(C/T)GTTTTGAGAAGAATCTAGGA
nonsyn SNP among	Pepper1.55ch01	2139379	CA01g01330	-	C	AGAAATAGTATAAGCATGAT(C/T)GTTTTGAGAAGAATCTAGGA
Genic SNP among	Pepper1.55ch01	2139584	CA01g01330	-	G	GGTGACTCTAGCTTAGCATC(A/G)GTGAAATGGTAGCCAGAATC
CDS SNP among	Pepper1.55ch01	2139584	CA01g01330	-	G	GGTGACTCTAGCTTAGCATC(A/G)GTGAAATGGTAGCCAGAATC
Genic SNP among	Pepper1.55ch01	2139609	CA01g01330	-	T	AATGGTAGCCAGAATCATCA(C/T)AATCATCAGCCCAAGGGCTC
CDS SNP among	Pepper1.55ch01	2139609	CA01g01330	-	T	AATGGTAGCCAGAATCATCA(C/T)AATCATCAGCCCAAGGGCTC
nonsyn SNP among	Pepper1.55ch01	2139609	CA01g01330	-	T	AATGGTAGCCAGAATCATCA(C/T)AATCATCAGCCCAAGGGCTC
Genic SNP ref	Pepper1.55ch01	2139619	CA01g01330	-	C	AGAATCATCATAATCATCAG(A/A)CCAAGGGCTCATCTCATTGT
CDS SNP ref	Pepper1.55ch01	2139619	CA01g01330	-	C	AGAATCATCATAATCATCAG(A/A)CCAAGGGCTCATCTCATTGT
Genic SNP among	Pepper1.55ch01	2140012	CA01g01330	-	G	AGAAGTTCTTGTAAGTCGCC(A/G)CCCTTCATGATAATTATTAT
CDS SNP among	Pepper1.55ch01	2140012	CA01g01330	-	G	AGAAGTTCTTGTAAGTCGCC(A/G)CCCTTCATGATAATTATTAT
nonsyn SNP among	Pepper1.55ch01	2140012	CA01g01330	-	G	AGAAGTTCTTGTAAGTCGCC(A/G)CCCTTCATGATAATTATTAT
Genic SNP among	Pepper1.55ch01	2140318	CA01g01330	-	G	AAAATGCTGATACGGCATCC(G/A)ATGGGGAGGCTTTCTGGGCA
CDS SNP among	Pepper1.55ch01	2140318	CA01g01330	-	G	AAAATGCTGATACGGCATCC(G/A)ATGGGGAGGCTTTCTGGGCA
nonsyn SNP among	Pepper1.55ch01	2140318	CA01g01330	-	G	AAAATGCTGATACGGCATCC(G/A)ATGGGGAGGCTTTCTGGGCA
Genic SNP among	Pepper1.55ch01	2140392	CA01g01330	-	G	ATTCCTGAGAAAAGCTGTTC(G/A)AAGGATAAGAGTCTGGCATC
CDS SNP among	Pepper1.55ch01	2140392	CA01g01330	-	G	ATTCCTGAGAAAAGCTGTTC(G/A)AAGGATAAGAGTCTGGCATC
nonsyn SNP among	Pepper1.55ch01	2140392	CA01g01330	-	G	ATTCCTGAGAAAAGCTGTTC(G/A)AAGGATAAGAGTCTGGCATC
Genic SNP ref	Pepper1.55ch01	2140885	CA01g01330	-	T	CACGTACCGACTGCTCATAG(G/G)TGGTCCTGAATCTAGTGAAT
CDS SNP ref	Pepper1.55ch01	2140885	CA01g01330	-	T	CACGTACCGACTGCTCATAG(G/G)TGGTCCTGAATCTAGTGAAT
Genic SNP among	Pepper1.55ch01	2141234	CA01g01330	-	A	TGAAAATCACTATGTTCCTC(A/G)TCAAAGTCAGAAGCAGTATC
CDS SNP among	Pepper1.55ch01	2141234	CA01g01330	-	A	TGAAAATCACTATGTTCCTC(A/G)TCAAAGTCAGAAGCAGTATC
Genic SNP among	Pepper1.55ch01	2141237	CA01g01330	-	A	AAATCACTATGTTCCTCATC(A/G)AAGTCAGAAGCAGTATCTAC
CDS SNP among	Pepper1.55ch01	2141237	CA01g01330	-	A	AAATCACTATGTTCCTCATC(A/G)AAGTCAGAAGCAGTATCTAC
Genic SNP among	Pepper1.55ch01	2141587	CA01g01330	-	C	CTTGTTCATCTTCAATTCGT(C/A)CCCTCACTTTGGGGCTGATT
Genic SNP ref	Pepper1.55ch01	2141953	CA01g01330	-	G	TTTTTTGCAACTCTATAGTT(C/C)TAACTTCTCACAAGACATGT
Genic SNP ref	Pepper1.55ch01	2142008	CA01g01330	-	A	TTAAACGTTATTTTGGCATA(G/G)TCCACAGAACTTTAATCAAG
Genic SNP among	Pepper1.55ch01	2142087	CA01g01330	-	G	TTCGTGCCAAATCAAAACTA(T/G)AAAAACAAATTGAAACCAGA
Genic SNP ref	Pepper1.55ch01	2142089	CA01g01330	-	A	CGTGCCAAATCAAAACTAGA(C/C)AAACAAATTGAAACCAGATA
Genic SNP among	Pepper1.55ch01	2142146	CA01g01330	-	T	TCAAAAAAATCAAACTTTTC(G/T)ATGAATGATTTTATTTAGCT
Genic SNP among	Pepper1.55ch01	2150759	CA01g01340	+	C	AAGAACATCTCATTACAATT(C/T)AAAGAAAAAATCTTATGCTT
CDS SNP among	Pepper1.55ch01	2150759	CA01g01340	+	C	AAGAACATCTCATTACAATT(C/T)AAAGAAAAAATCTTATGCTT
Genic SNP among	Pepper1.55ch01	2151027	CA01g01340	+	A	AACACAACCTTCGTAAGGTC(A/G)TAAACAAATGTCCAAGACTA
CDS SNP among	Pepper1.55ch01	2151027	CA01g01340	+	A	AACACAACCTTCGTAAGGTC(A/G)TAAACAAATGTCCAAGACTA
nonsyn SNP among	Pepper1.55ch01	2151027	CA01g01340	+	A	AACACAACCTTCGTAAGGTC(A/G)TAAACAAATGTCCAAGACTA
Genic SNP among	Pepper1.55ch01	2151216	CA01g01340	+	A	TAGCAAGTCTTGGATTTTCA(A/G)CAAATGAAGCTGTCCAAATG
CDS SNP among	Pepper1.55ch01	2151216	CA01g01340	+	A	TAGCAAGTCTTGGATTTTCA(A/G)CAAATGAAGCTGTCCAAATG
nonsyn SNP among	Pepper1.55ch01	2151216	CA01g01340	+	A	TAGCAAGTCTTGGATTTTCA(A/G)CAAATGAAGCTGTCCAAATG
Genic SNP ref	Pepper1.55ch01	2168025	CA01g01350	-	T	AATCTTCTCATCTTCACTAC(G/G)TCTGTCTCCTCCGATTCCGT
CDS SNP ref	Pepper1.55ch01	2168025	CA01g01350	-	T	AATCTTCTCATCTTCACTAC(G/G)TCTGTCTCCTCCGATTCCGT
Genic SNP ref	Pepper1.55ch01	2168041	CA01g01350	-	T	CTACTTCTGTCTCCTCCGAT(C/C)CCGTCAGCGACGATGAATAT
CDS SNP ref	Pepper1.55ch01	2168041	CA01g01350	-	T	CTACTTCTGTCTCCTCCGAT(C/C)CCGTCAGCGACGATGAATAT
Genic SNP among	Pepper1.55ch01	2178036	CA01g01360	-	C	TCTTTAATATACTCGTATGC(T/C)TTCTCCACTAAACCAGCCCT
CDS SNP among	Pepper1.55ch01	2178036	CA01g01360	-	C	TCTTTAATATACTCGTATGC(T/C)TTCTCCACTAAACCAGCCCT
Genic SNP among	Pepper1.55ch01	2178931	CA01g01360	-	C	TATTTGGAAACTGAATTTGA(C/T)TAAAGATTTTTTGGGCATAA
CDS SNP among	Pepper1.55ch01	2178931	CA01g01360	-	C	TATTTGGAAACTGAATTTGA(C/T)TAAAGATTTTTTGGGCATAA
nonsyn SNP among	Pepper1.55ch01	2178931	CA01g01360	-	C	TATTTGGAAACTGAATTTGA(C/T)TAAAGATTTTTTGGGCATAA
Genic SNP among	Pepper1.55ch01	2189082	CA01g01370	+	G	CGAGATTATTAAATGGCGTC(G/T)TCGGAAGATGTTGTTGTAGG
CDS SNP among	Pepper1.55ch01	2189082	CA01g01370	+	G	CGAGATTATTAAATGGCGTC(G/T)TCGGAAGATGTTGTTGTAGG
Genic SNP among	Pepper1.55ch01	2189429	CA01g01370	+	G	TACGAATAGTTTATACTGTT(G/A)GGATAATCGCTGAAATTTTT
Genic SNP among	Pepper1.55ch01	2189517	CA01g01370	+	C	TTATTAGCAGTTTTTGGCTC(C/T)GAAGCTGATAAACAGCAATG
Genic SNP among	Pepper1.55ch01	2190822	CA01g01370	+	T	AACCATTATCGACTGGCTGG(T/C)ACGTTACAAAAGAATCAACT
Genic SNP among	Pepper1.55ch01	2192530	CA01g01370	+	G	CAATATACTTGTTCCATGTC(G/T)GCCAAGATAGTTGTTTCATC
Genic SNP among	Pepper1.55ch01	2193117	CA01g01370	+	A	ATCATTTTGTTGCTCGTGTG(A/T)CCATCTCACTTTGACTGCTT
Genic SNP among	Pepper1.55ch01	2193120	CA01g01370	+	A	ATTTTGTTGCTCGTGTGACC(A/T)TCTCACTTTGACTGCTTCAT
Genic SNP among	Pepper1.55ch01	2195897	CA01g01380	-	A	TCCCGTTTTTCCTCACTCAA(A/G)TCTAACATTCCTTTATCTTT
CDS SNP among	Pepper1.55ch01	2195897	CA01g01380	-	A	TCCCGTTTTTCCTCACTCAA(A/G)TCTAACATTCCTTTATCTTT
Genic SNP among	Pepper1.55ch01	2196587	CA01g01380	-	G	TCAATCTTGTCATCCAGTTC(G/A)TCTATTTTCCGATCTTTACT
CDS SNP among	Pepper1.55ch01	2196587	CA01g01380	-	G	TCAATCTTGTCATCCAGTTC(G/A)TCTATTTTCCGATCTTTACT
Genic SNP among	Pepper1.55ch01	2197095	CA01g01380	-	T	TGTCTGCACTGCTTATGTCT(T/C)CTTCCAATGTACTCTTCTGT
CDS SNP among	Pepper1.55ch01	2197095	CA01g01380	-	T	TGTCTGCACTGCTTATGTCT(T/C)CTTCCAATGTACTCTTCTGT
nonsyn SNP among	Pepper1.55ch01	2197095	CA01g01380	-	T	TGTCTGCACTGCTTATGTCT(T/C)CTTCCAATGTACTCTTCTGT
Genic SNP among	Pepper1.55ch01	2197255	CA01g01380	-	T	AATCTTTTGTGATAATTCAG(T/A)GATCTGATTCTCTGCTTCTG
CDS SNP among	Pepper1.55ch01	2197255	CA01g01380	-	T	AATCTTTTGTGATAATTCAG(T/A)GATCTGATTCTCTGCTTCTG
nonsyn SNP among	Pepper1.55ch01	2197255	CA01g01380	-	T	AATCTTTTGTGATAATTCAG(T/A)GATCTGATTCTCTGCTTCTG
Genic SNP among	Pepper1.55ch01	2197525	CA01g01380	-	T	ATTTCCCTTTTCCTCCCTGA(T/C)CTGTACCGCTAGGCCCTCCA
CDS SNP among	Pepper1.55ch01	2197525	CA01g01380	-	T	ATTTCCCTTTTCCTCCCTGA(T/C)CTGTACCGCTAGGCCCTCCA
nonsyn SNP among	Pepper1.55ch01	2197525	CA01g01380	-	T	ATTTCCCTTTTCCTCCCTGA(T/C)CTGTACCGCTAGGCCCTCCA
Genic SNP among	Pepper1.55ch01	2197545	CA01g01380	-	A	TCTGTACCGCTAGGCCCTCC(A/T)TCTCTTCCAGCGATCTCTGG
CDS SNP among	Pepper1.55ch01	2197545	CA01g01380	-	A	TCTGTACCGCTAGGCCCTCC(A/T)TCTCTTCCAGCGATCTCTGG
nonsyn SNP among	Pepper1.55ch01	2197545	CA01g01380	-	A	TCTGTACCGCTAGGCCCTCC(A/T)TCTCTTCCAGCGATCTCTGG
Genic SNP among	Pepper1.55ch01	2198239	CA01g01380	-	C	TTTCAGTTCATTCAAGGAGT(C/T)GATTTCAAGTTGCATATTGT
CDS SNP among	Pepper1.55ch01	2198239	CA01g01380	-	C	TTTCAGTTCATTCAAGGAGT(C/T)GATTTCAAGTTGCATATTGT
nonsyn SNP among	Pepper1.55ch01	2198239	CA01g01380	-	C	TTTCAGTTCATTCAAGGAGT(C/T)GATTTCAAGTTGCATATTGT
Genic SNP among	Pepper1.55ch01	2199322	CA01g01380	-	G	ATCTTGAACTATCTCCACCA(G/T)TGGTTCTTTTTCATCTCTGC
CDS SNP among	Pepper1.55ch01	2199322	CA01g01380	-	G	ATCTTGAACTATCTCCACCA(G/T)TGGTTCTTTTTCATCTCTGC
nonsyn SNP among	Pepper1.55ch01	2199322	CA01g01380	-	G	ATCTTGAACTATCTCCACCA(G/T)TGGTTCTTTTTCATCTCTGC
Genic SNP among	Pepper1.55ch01	2199415	CA01g01380	-	C	AATACATAAAGACCGAGTAT(C/T)AACTTTGCCTGGACATTGCA
Genic SNP among	Pepper1.55ch01	2199546	CA01g01380	-	G	CTGGGGAGGACAGTGTACAT(G/A)CAGCCTCATCCCTACCTTGT
Genic SNP ref	Pepper1.55ch01	2199595	CA01g01380	-	T	GAAAGACTGTTTCTGATAGA(C/C)TCTCGGCTCAAGGAAAGCAT
Genic SNP among	Pepper1.55ch01	2213248	CA01g01390	+	T	TATGGAGGAGGAGGAGGAAA(T/C)ACATAGGGTTCATTCGACTG
CDS SNP among	Pepper1.55ch01	2213248	CA01g01390	+	T	TATGGAGGAGGAGGAGGAAA(T/C)ACATAGGGTTCATTCGACTG
nonsyn SNP among	Pepper1.55ch01	2213248	CA01g01390	+	T	TATGGAGGAGGAGGAGGAAA(T/C)ACATAGGGTTCATTCGACTG
Genic SNP among	Pepper1.55ch01	2227011	CA01g01400	+	C	TGGGAGGAAGAAGAGGGAGA(C/T)GCATTATTTTCTGGACTTCT
CDS SNP among	Pepper1.55ch01	2227011	CA01g01400	+	C	TGGGAGGAAGAAGAGGGAGA(C/T)GCATTATTTTCTGGACTTCT
Genic SNP among	Pepper1.55ch01	2227122	CA01g01400	+	G	GTTCTGAACAATGTATTACC(G/C)TCTTCTGAGGGTATCCGTAC
CDS SNP among	Pepper1.55ch01	2227122	CA01g01400	+	G	GTTCTGAACAATGTATTACC(G/C)TCTTCTGAGGGTATCCGTAC
Genic SNP among	Pepper1.55ch01	2228052	CA01g01400	+	G	AGTTTCAATCACCTTGGCAC(G/T)AGTCTTATCTTTCTAATCAC
Genic SNP among	Pepper1.55ch01	2228123	CA01g01400	+	G	TTCTAGAGTCTGTGCATTTC(G/A)CTATTTTGTTGTCATTTGTT
Genic SNP among	Pepper1.55ch01	2229028	CA01g01400	+	A	CCTGTTATTGAACTCGTTTA(A/G)TGCTTGAGATACCATTGCTG
Genic SNP among	Pepper1.55ch01	2229327	CA01g01400	+	A	TGGCTTTTGTAAGGTGTTGA(A/G)TCTTTTACTTCCGGAGGTAC
Genic SNP among	Pepper1.55ch01	2229339	CA01g01400	+	C	GGTGTTGAATCTTTTACTTC(C/T)GGAGGTACTGAAGCTAGCAA
Genic SNP among	Pepper1.55ch01	2229583	CA01g01400	+	C	TGGCCAAATGGAAAAAAGTA(C/A)AAAAAAAAATTCATGGCCAA
Genic SNP among	Pepper1.55ch01	2229616	CA01g01400	+	G	ATGGCCAAACGCCATCTGCA(G/T)ATCTGCCTTGTTTGTACAGA
Genic SNP among	Pepper1.55ch01	2230252	CA01g01400	+	T	TGAATCATGAGCGTATGTAC(T/A)AAAAGATTAAATGGTAGCTG
Genic SNP among	Pepper1.55ch01	2230528	CA01g01400	+	T	GACCTCTGTTCGTATACACT(T/C)TCTTGACCCTACCTTTTAGG
Genic SNP among	Pepper1.55ch01	2231212	CA01g01400	+	C	TCTTGACAGGAAATGATAAA(C/G)AGAAGTATAGCCCCACAGAT
CDS SNP among	Pepper1.55ch01	2231212	CA01g01400	+	C	TCTTGACAGGAAATGATAAA(C/G)AGAAGTATAGCCCCACAGAT
nonsyn SNP among	Pepper1.55ch01	2231212	CA01g01400	+	C	TCTTGACAGGAAATGATAAA(C/G)AGAAGTATAGCCCCACAGAT
Genic SNP among	Pepper1.55ch01	2231831	CA01g01400	+	A	ACACTCCATGAAGGCAACTT(A/T)CGTATTTCTTTTTTCTAGCA
Genic SNP among	Pepper1.55ch01	2232168	CA01g01400	+	C	GTTTAGTTTTAACAACCGTA(C/G)TGTTTATTCACTCTTGTGTG
Genic SNP among	Pepper1.55ch01	2232252	CA01g01400	+	C	TTGCTGCTCATATCTCTGAC(C/G)TGTAAATGCCGGTGTTAAGT
Genic SNP among	Pepper1.55ch01	2232803	CA01g01400	+	T	CTAAGCAAGCCACCTTTCTT(T/C)GACTTCACTACCTCTTCTCA
Genic SNP among	Pepper1.55ch01	2232837	CA01g01400	+	A	CTTCTCACTTCTACTGTTAA(A/C)TTAGAAATGCTGAATTTGAC
Genic SNP among	Pepper1.55ch01	2233781	CA01g01400	+	T	ATCAGTCATTTTTGCTTGTA(T/G)ATCTGTGAGGTTCAAAATTT
Genic SNP among	Pepper1.55ch01	2233793	CA01g01400	+	T	TGCTTGTATATCTGTGAGGT(T/C)CAAAATTTTGAATTGCCTAG
Genic SNP among	Pepper1.55ch01	2234705	CA01g01400	+	A	GCTAAGAAAGGAAAATAAAA(A/G)TGTTGGAAATTAACTTTCTT
Genic SNP among	Pepper1.55ch01	2237024	CA01g01410	-	C	AGAACTTGATGGTTTCTGAT(C/G)ATCTGGTGCATGTTTCTTTT
CDS SNP among	Pepper1.55ch01	2237024	CA01g01410	-	C	AGAACTTGATGGTTTCTGAT(C/G)ATCTGGTGCATGTTTCTTTT
nonsyn SNP among	Pepper1.55ch01	2237024	CA01g01410	-	C	AGAACTTGATGGTTTCTGAT(C/G)ATCTGGTGCATGTTTCTTTT
Genic SNP among	Pepper1.55ch01	2237116	CA01g01410	-	G	CTGAAATCACAGGAGGCACC(G/A)ATTTCTGCTCAGTCGATGAA
CDS SNP among	Pepper1.55ch01	2237116	CA01g01410	-	G	CTGAAATCACAGGAGGCACC(G/A)ATTTCTGCTCAGTCGATGAA
nonsyn SNP among	Pepper1.55ch01	2237116	CA01g01410	-	G	CTGAAATCACAGGAGGCACC(G/A)ATTTCTGCTCAGTCGATGAA
Genic SNP among	Pepper1.55ch01	2237590	CA01g01410	-	C	CATAATGTGATGAATCCCAG(C/T)GCTCGTCTTTAGAGTTGCCC
CDS SNP among	Pepper1.55ch01	2237590	CA01g01410	-	C	CATAATGTGATGAATCCCAG(C/T)GCTCGTCTTTAGAGTTGCCC
nonsyn SNP among	Pepper1.55ch01	2237590	CA01g01410	-	C	CATAATGTGATGAATCCCAG(C/T)GCTCGTCTTTAGAGTTGCCC
Genic SNP among	Pepper1.55ch01	2237739	CA01g01410	-	G	GCCTCGATTTCACAATAGTC(G/T)ACGAGTGGAGGAGGACATTC
CDS SNP among	Pepper1.55ch01	2237739	CA01g01410	-	G	GCCTCGATTTCACAATAGTC(G/T)ACGAGTGGAGGAGGACATTC
Genic SNP among	Pepper1.55ch01	2237810	CA01g01410	-	G	TACTTTCTTGATATAATGCA(G/A)TATCCTACACAAAGAAGAGA
CDS SNP among	Pepper1.55ch01	2237810	CA01g01410	-	G	TACTTTCTTGATATAATGCA(G/A)TATCCTACACAAAGAAGAGA
Genic SNP among	Pepper1.55ch01	2237913	CA01g01410	-	C	GGTGAAGGATACGGGAAGAG(C/T)GGTCTCTCTCCTGTTCTAAT
CDS SNP among	Pepper1.55ch01	2237913	CA01g01410	-	C	GGTGAAGGATACGGGAAGAG(C/T)GGTCTCTCTCCTGTTCTAAT
Genic SNP among	Pepper1.55ch01	2237985	CA01g01410	-	C	TCATCGAAAGGAGCTTTCCC(C/A)GTTAAAAGTTGAAAGCATAT
CDS SNP among	Pepper1.55ch01	2237985	CA01g01410	-	C	TCATCGAAAGGAGCTTTCCC(C/A)GTTAAAAGTTGAAAGCATAT
Genic SNP among	Pepper1.55ch01	2238198	CA01g01410	-	C	TTCGCATGAAAATAATTCTC(C/T)GCGGAGGAGTTTCTTGGTTT
CDS SNP among	Pepper1.55ch01	2238198	CA01g01410	-	C	TTCGCATGAAAATAATTCTC(C/T)GCGGAGGAGTTTCTTGGTTT
Genic SNP among	Pepper1.55ch01	2238858	CA01g01410	-	T	AACATCCACTGGAAGAATAT(T/A)GGATCACACATTGACTCTCC
CDS SNP among	Pepper1.55ch01	2238858	CA01g01410	-	T	AACATCCACTGGAAGAATAT(T/A)GGATCACACATTGACTCTCC
Genic SNP among	Pepper1.55ch01	2239242	CA01g01410	-	T	TCAAACAGAAGACAACATTG(T/C)TTCTGGTTTATTTGAATATC
CDS SNP among	Pepper1.55ch01	2239242	CA01g01410	-	T	TCAAACAGAAGACAACATTG(T/C)TTCTGGTTTATTTGAATATC
Genic SNP among	Pepper1.55ch01	2239260	CA01g01410	-	A	TGTTTCTGGTTTATTTGAAT(A/G)TCATGTTTCAGTATCATTAG
CDS SNP among	Pepper1.55ch01	2239260	CA01g01410	-	A	TGTTTCTGGTTTATTTGAAT(A/G)TCATGTTTCAGTATCATTAG
Genic SNP among	Pepper1.55ch01	2248793	CA01g01430	+	G	TTGTATAGCGAAAGATCCAA(C/G)AAAAAAATACTTTCTACAAG
Genic SNP among	Pepper1.55ch01	2248802	CA01g01430	+	A	GAAAGATCCAAGAAAAAAAT(T/A)CTTTCTACAAGTATTTTTTT
Genic SNP among	Pepper1.55ch01	2266115	CA01g01440	-	C	CGCCGGAGATGTAACCGGAG(C/G)AGCTGGTTTTCGCCGGAGTA
CDS SNP among	Pepper1.55ch01	2266115	CA01g01440	-	C	CGCCGGAGATGTAACCGGAG(C/G)AGCTGGTTTTCGCCGGAGTA
nonsyn SNP among	Pepper1.55ch01	2266115	CA01g01440	-	C	CGCCGGAGATGTAACCGGAG(C/G)AGCTGGTTTTCGCCGGAGTA
Genic SNP ref	Pepper1.55ch01	2312291	CA01g01470	-	A	GTCCTCTTTTTCTCGTGATC(G/G)AAAACTGCTATCACATCAGA
CDS SNP ref	Pepper1.55ch01	2312291	CA01g01470	-	A	GTCCTCTTTTTCTCGTGATC(G/G)AAAACTGCTATCACATCAGA
Genic SNP ref	Pepper1.55ch01	2312374	CA01g01470	-	A	GGAAAAGGTAAGACTTACAA(C/C)CGTATTAACCAGTATGTGAA
Genic SNP ref	Pepper1.55ch01	2313388	CA01g01470	-	C	ACTATTGAGAAAAGAAATAG(A/A)TTATATTGAAAGACCGTTAA
Genic SNP ref	Pepper1.55ch01	2313631	CA01g01470	-	A	ATACACATCAGTCACATTTC(G/G)AAACGATCAGTATGAGTCAT
Genic SNP ref	Pepper1.55ch01	2314341	CA01g01470	-	C	AGGACGATTGGATTCAGAAG(T/T)TTACCTTGCTGCTTATAAAA
Genic SNP among	Pepper1.55ch01	2396365	CA01g01490	-	T	GACTGTATTCTGAATCACTC(T/C)CCACAATATCCGCTATTGGC
CDS SNP among	Pepper1.55ch01	2396365	CA01g01490	-	T	GACTGTATTCTGAATCACTC(T/C)CCACAATATCCGCTATTGGC
nonsyn SNP among	Pepper1.55ch01	2396365	CA01g01490	-	T	GACTGTATTCTGAATCACTC(T/C)CCACAATATCCGCTATTGGC
Genic SNP among	Pepper1.55ch01	2396378	CA01g01490	-	C	ATCACTCTCCACAATATCCG(C/A)TATTGGCAGCGCATCAATAT
CDS SNP among	Pepper1.55ch01	2396378	CA01g01490	-	C	ATCACTCTCCACAATATCCG(C/A)TATTGGCAGCGCATCAATAT
nonsyn SNP among	Pepper1.55ch01	2396378	CA01g01490	-	C	ATCACTCTCCACAATATCCG(C/A)TATTGGCAGCGCATCAATAT
Genic SNP among	Pepper1.55ch01	2396511	CA01g01490	-	T	GGATAGCCATAGGGTGATCT(T/C)TTTTCCAATTCATATAAGTT
CDS SNP among	Pepper1.55ch01	2396511	CA01g01490	-	T	GGATAGCCATAGGGTGATCT(T/C)TTTTCCAATTCATATAAGTT
Genic SNP among	Pepper1.55ch01	2400765	CA01g01500	-	C	AAAGAATTATGAAATTCATT(C/G)ATGGTATATTTCGGTTGTTC
Genic SNP ref	Pepper1.55ch01	2400771	CA01g01500	-	A	TTATGAAATTCATTCATGGT(T/T)TATTTCGGTTGTTCAGTGCT
Genic SNP among	Pepper1.55ch01	2401549	CA01g01500	-	A	CCTCAGCATCACAAAAATAA(A/G)AAGTCTACAAGTTGAAACCT
Genic SNP among	Pepper1.55ch01	2402077	CA01g01500	-	A	AAAGTGGCAAAAAGTCCCGC(A/G)TTGGTTGGGAAACAGAGTGG
Genic SNP among	Pepper1.55ch01	2402825	CA01g01500	-	G	TCGGAAAGCATAATACTTGA(T/G)CTTGAGCACCTCGAGTTTGG
CDS SNP among	Pepper1.55ch01	2402825	CA01g01500	-	G	TCGGAAAGCATAATACTTGA(T/G)CTTGAGCACCTCGAGTTTGG
nonsyn SNP among	Pepper1.55ch01	2402825	CA01g01500	-	G	TCGGAAAGCATAATACTTGA(T/G)CTTGAGCACCTCGAGTTTGG
Genic SNP among	Pepper1.55ch01	2403804	CA01g01510	-	T	GTATCCTTCAGCAACTTCTT(T/C)GAAGTCCTTTTCAGGTGTGC
CDS SNP among	Pepper1.55ch01	2403804	CA01g01510	-	T	GTATCCTTCAGCAACTTCTT(T/C)GAAGTCCTTTTCAGGTGTGC
nonsyn SNP among	Pepper1.55ch01	2403804	CA01g01510	-	T	GTATCCTTCAGCAACTTCTT(T/C)GAAGTCCTTTTCAGGTGTGC
Genic SNP among	Pepper1.55ch01	2419490	CA01g01550	-	C	CTTCATTATTTGAGAAAATG(C/T)GTCTAATGAACCCTTGTACT
CDS SNP among	Pepper1.55ch01	2419490	CA01g01550	-	C	CTTCATTATTTGAGAAAATG(C/T)GTCTAATGAACCCTTGTACT
nonsyn SNP among	Pepper1.55ch01	2419490	CA01g01550	-	C	CTTCATTATTTGAGAAAATG(C/T)GTCTAATGAACCCTTGTACT
Genic SNP among	Pepper1.55ch01	2420208	CA01g01550	-	G	CATTAGCAAGCCGTGTTCTG(G/T)CATAGTCTAGCGAGTACACA
CDS SNP among	Pepper1.55ch01	2420208	CA01g01550	-	G	CATTAGCAAGCCGTGTTCTG(G/T)CATAGTCTAGCGAGTACACA
nonsyn SNP among	Pepper1.55ch01	2420208	CA01g01550	-	G	CATTAGCAAGCCGTGTTCTG(G/T)CATAGTCTAGCGAGTACACA
Genic SNP among	Pepper1.55ch01	2420819	CA01g01550	-	T	CTTTTTGAGGATCTGACACA(T/C)ACCCTTTGACATTTTTGAAG
Genic SNP among	Pepper1.55ch01	2420959	CA01g01550	-	C	AACCTGTGTAGGGAAATATC(C/T)GATGACATTTGCAGAATTGC
CDS SNP among	Pepper1.55ch01	2420959	CA01g01550	-	C	AACCTGTGTAGGGAAATATC(C/T)GATGACATTTGCAGAATTGC
nonsyn SNP among	Pepper1.55ch01	2420959	CA01g01550	-	C	AACCTGTGTAGGGAAATATC(C/T)GATGACATTTGCAGAATTGC
Genic SNP among	Pepper1.55ch01	2421117	CA01g01550	-	A	AAATCTTGACTCTCTCAATC(A/G)GAGCAGCAGCCGTCTTAGAC
CDS SNP among	Pepper1.55ch01	2421117	CA01g01550	-	A	AAATCTTGACTCTCTCAATC(A/G)GAGCAGCAGCCGTCTTAGAC
nonsyn SNP among	Pepper1.55ch01	2421117	CA01g01550	-	A	AAATCTTGACTCTCTCAATC(A/G)GAGCAGCAGCCGTCTTAGAC
Genic SNP among	Pepper1.55ch01	2421199	CA01g01550	-	A	TGTCATTTTCTTCTCTAACG(A/G)AGCTTCTGCTGTAGACTGTA
CDS SNP among	Pepper1.55ch01	2421199	CA01g01550	-	A	TGTCATTTTCTTCTCTAACG(A/G)AGCTTCTGCTGTAGACTGTA
nonsyn SNP among	Pepper1.55ch01	2421199	CA01g01550	-	A	TGTCATTTTCTTCTCTAACG(A/G)AGCTTCTGCTGTAGACTGTA
Genic SNP among	Pepper1.55ch01	2421267	CA01g01550	-	T	AGATAGTTGCTTGATGAGTC(T/G)CCACAAAAGGACTCTTTATA
CDS SNP among	Pepper1.55ch01	2421267	CA01g01550	-	T	AGATAGTTGCTTGATGAGTC(T/G)CCACAAAAGGACTCTTTATA
nonsyn SNP among	Pepper1.55ch01	2421267	CA01g01550	-	T	AGATAGTTGCTTGATGAGTC(T/G)CCACAAAAGGACTCTTTATA
Genic SNP among	Pepper1.55ch01	2433296	CA01g01570	-	C	TGTGGGATTACATTATGTTG(T/C)TGTTGTACTCTTTCTCCACT
Genic SNP among	Pepper1.55ch01	2433738	CA01g01570	-	C	CGACTCGGGACGTGGAACAA(C/T)TTGGATTTGGAGTGTCATTT
Genic SNP among	Pepper1.55ch01	2433780	CA01g01570	-	G	GCACCCAATAGCTACACTCT(G/A)TAGCCAACACTCAAAGAAGT
Genic SNP among	Pepper1.55ch01	2434014	CA01g01570	-	C	TGTCACCACGATGACTTAAC(C/T)ATTGTTGGGTTCATGTAAAT
Genic SNP among	Pepper1.55ch01	2434032	CA01g01570	-	A	ACCATTGTTGGGTTCATGTA(A/T)ATTTGATAGACAATGCAGTG
Genic SNP among	Pepper1.55ch01	2434088	CA01g01570	-	C	ATATGTTACTACTACCTGTT(C/A)CATCACATTGAGACCAACCT
Genic SNP among	Pepper1.55ch01	2434376	CA01g01570	-	C	AGCAAAAACAATATTTATAA(C/T)TGAGAGAGTTCTGCCTAGCT
Genic SNP among	Pepper1.55ch01	2434418	CA01g01570	-	A	TCATAGTGTAGCCTAATACA(A/G)CGAACTAGATTGAAGAACAT
Genic SNP among	Pepper1.55ch01	2434652	CA01g01570	-	G	AGGATTAGAGTTAGTTCCTA(G/C)GATACAAGACTTGTAATCTG
Genic SNP among	Pepper1.55ch01	2434849	CA01g01570	-	G	AAGGTAACTTTCAAATTCTA(C/G)GCACTCTATTTATTTAGTTT
Genic SNP among	Pepper1.55ch01	2435405	CA01g01570	-	C	ATAGGACAAGTAAAATGGGA(C/G)ATCAAATTAGGAAATTTGGG
Genic SNP among	Pepper1.55ch01	2435446	CA01g01570	-	G	ACGGAAAAATGGGACGGAGG(G/A)AGTAGTAGATATTGAACCCC
Genic SNP among	Pepper1.55ch01	2435500	CA01g01570	-	T	GTATGAAAATTTTGGCTCGG(T/C)CACTGCCCACAAAGTGGGAT
Genic SNP ref	Pepper1.55ch01	2435523	CA01g01570	-	A	CTGCCCACAAAGTGGGATCT(G/G)GGGAGGGTAAGTGTACACAG
Genic SNP among	Pepper1.55ch01	2435610	CA01g01570	-	T	CAATTAGACCCCTAACTCAA(G/T)ACAGAAAGCAGTATAACCAC
Genic SNP among	Pepper1.55ch01	2467906	CA01g01580	-	A	TAATAAACATGAGCAAGTAC(A/G)TTAATGTTACTATGTAAAAT
CDS SNP among	Pepper1.55ch01	2467906	CA01g01580	-	A	TAATAAACATGAGCAAGTAC(A/G)TTAATGTTACTATGTAAAAT
Genic SNP among	Pepper1.55ch01	2468006	CA01g01580	-	T	TAGTGCTAGTAGTGTTGTAA(T/G)CATGATCTCCAAGTACTTCC
CDS SNP among	Pepper1.55ch01	2468006	CA01g01580	-	T	TAGTGCTAGTAGTGTTGTAA(T/G)CATGATCTCCAAGTACTTCC
nonsyn SNP among	Pepper1.55ch01	2468006	CA01g01580	-	T	TAGTGCTAGTAGTGTTGTAA(T/G)CATGATCTCCAAGTACTTCC
Genic SNP among	Pepper1.55ch01	2468522	CA01g01580	-	C	GTATTACTTTTTTCTTTATC(C/T)GTTTCAATTTATTTAGCTTA
Genic SNP among	Pepper1.55ch01	2535506	CA01g01590	+	G	CTATCGGAATTGTTTTCACG(G/A)CTTGAACTTGTGATCACATG
Genic SNP among	Pepper1.55ch01	2535892	CA01g01590	+	G	TGGAACACTCGTCCACTAAT(T/G)CATGACAACTGACAAAGAAA
Genic SNP among	Pepper1.55ch01	2540505	CA01g01590	+	C	TTTATCTTTATACGAATATC(T/C)GGATAGATTTACTGTTTATT
Genic SNP ref	Pepper1.55ch01	2542106	CA01g01590	+	C	AGTTTATAGTAGTTTTCCTT(T/T)TTTTTTTTTCAAATTTAAAT
Genic SNP among	Pepper1.55ch01	2542722	CA01g01590	+	G	GCATTTTTGTTAAGTCGAGC(A/G)ACATATTTTGTCGAAATATT
Genic SNP ref	Pepper1.55ch01	2542780	CA01g01590	+	T	GATACTTAGCTAGTGGAAGC(C/C)GGAAGGCAAAAGTATCTGTG
Genic SNP among	Pepper1.55ch01	2558997	CA01g01600	+	G	CGATCAAGGGCTGAATCTCA(A/G)TAAACCGATTATTTTTCACA
CDS SNP among	Pepper1.55ch01	2558997	CA01g01600	+	G	CGATCAAGGGCTGAATCTCA(A/G)TAAACCGATTATTTTTCACA
nonsyn SNP among	Pepper1.55ch01	2558997	CA01g01600	+	G	CGATCAAGGGCTGAATCTCA(A/G)TAAACCGATTATTTTTCACA
Genic SNP among	Pepper1.55ch01	2559305	CA01g01600	+	A	TGTACGAAAATGTCACGATT(G/A)GTATCGCGAACGTTAACGTG
CDS SNP among	Pepper1.55ch01	2559305	CA01g01600	+	A	TGTACGAAAATGTCACGATT(G/A)GTATCGCGAACGTTAACGTG
nonsyn SNP among	Pepper1.55ch01	2559305	CA01g01600	+	A	TGTACGAAAATGTCACGATT(G/A)GTATCGCGAACGTTAACGTG
Genic SNP among	Pepper1.55ch01	2579104	CA01g01610	+	T	CTACTCTCCAACCAAGCATT(A/T)GTAACTTAACGGTCTTTGCT
CDS SNP among	Pepper1.55ch01	2579104	CA01g01610	+	T	CTACTCTCCAACCAAGCATT(A/T)GTAACTTAACGGTCTTTGCT
nonsyn SNP among	Pepper1.55ch01	2579104	CA01g01610	+	T	CTACTCTCCAACCAAGCATT(A/T)GTAACTTAACGGTCTTTGCT
Genic SNP among	Pepper1.55ch01	2579257	CA01g01610	+	C	CCAAGGCGCGGCGGACGTTA(A/C)GCATGAACGTATCGATGGAG
CDS SNP among	Pepper1.55ch01	2579257	CA01g01610	+	C	CCAAGGCGCGGCGGACGTTA(A/C)GCATGAACGTATCGATGGAG
nonsyn SNP among	Pepper1.55ch01	2579257	CA01g01610	+	C	CCAAGGCGCGGCGGACGTTA(A/C)GCATGAACGTATCGATGGAG
Genic SNP ref	Pepper1.55ch01	2605816	CA01g01640	-	G	TGTTAACTTATATTTCTGGC(A/A)GAGGTTACGTTAAGAAAATA
Genic SNP among	Pepper1.55ch01	2656493	CA01g01690	-	G	AATACACCTGTAACAAAATT(A/G)AATAGGGCCAGACATGTCAA
Genic SNP among	Pepper1.55ch01	2657145	CA01g01690	-	T	CGGAGACAGCCTCTCTACCT(C/T)TAAGGTAGAGGTAAGGCCTG
Genic SNP among	Pepper1.55ch01	2657147	CA01g01690	-	A	GAGACAGCCTCTCTACCTTT(G/A)AGGTAGAGGTAAGGCCTGCG
Genic SNP among	Pepper1.55ch01	2658960	CA01g01690	-	G	AGAAAGGACAACAGACTTCA(C/G)ATAACTGTTCTCTGGCATGT
CDS SNP among	Pepper1.55ch01	2658960	CA01g01690	-	G	AGAAAGGACAACAGACTTCA(C/G)ATAACTGTTCTCTGGCATGT
nonsyn SNP among	Pepper1.55ch01	2658960	CA01g01690	-	G	AGAAAGGACAACAGACTTCA(C/G)ATAACTGTTCTCTGGCATGT
Genic SNP among	Pepper1.55ch01	2658985	CA01g01690	-	A	CTGTTCTCTGGCATGTCTAG(G/A)ACTTGAAGAACCGATGTTCT
CDS SNP among	Pepper1.55ch01	2658985	CA01g01690	-	A	CTGTTCTCTGGCATGTCTAG(G/A)ACTTGAAGAACCGATGTTCT
Genic SNP among	Pepper1.55ch01	2659354	CA01g01690	-	T	GCACATCACAATTCTCTACG(C/T)GATCAGGGCTGATATTTCAG
Genic SNP among	Pepper1.55ch01	2659356	CA01g01690	-	A	ACATCACAATTCTCTACGTG(G/A)TCAGGGCTGATATTTCAGTA
Genic SNP among	Pepper1.55ch01	2659380	CA01g01690	-	C	GGGCTGATATTTCAGTATCT(A/C)AAATAGGAAAAAGTAAACAA
Genic SNP among	Pepper1.55ch01	2659536	CA01g01690	-	C	GCTAAAGCTACTAAGTGTTA(A/C)CGAAGTTGTAGCTAGCACTG
Genic SNP among	Pepper1.55ch01	2659778	CA01g01690	-	C	CAAATCAAATTGAAGAAGAG(A/C)AAAAACCTTGGATAAGTCAC
Genic SNP among	Pepper1.55ch01	2660077	CA01g01690	-	A	TCTACATGGTATCTGTTATG(G/A)AACGGATAGGAATAAGCAAT
Genic SNP among	Pepper1.55ch01	2660391	CA01g01690	-	T	AATCACAAACATGGGTCGCA(C/T)CGCGAACTTTTCATGGCAGT
Genic SNP among	Pepper1.55ch01	2660409	CA01g01690	-	A	CATCGCGAACTTTTCATGGC(C/A)GTATCAACAAAATTCGGGTC
Genic SNP among	Pepper1.55ch01	2660450	CA01g01690	-	A	ACAAACTCTAACAGTATCAA(T/A)GGTAGATATATGTAGCTCAC
Genic SNP among	Pepper1.55ch01	2660592	CA01g01690	-	C	CTCTGTCCCATTTTAACTGC(T/C)GTCTTAGCTTTAAAAAAAAT
Genic SNP among	Pepper1.55ch01	2660710	CA01g01690	-	A	AGAGTTATGCACAATATTTA(C/A)GAGGAAAAAAATAAGTCTAC
Genic SNP among	Pepper1.55ch01	2660819	CA01g01690	-	G	CGACAAAGTATGTTGAACAC(C/G)TCAAGTTTAAATTTTGGATT
Genic SNP among	Pepper1.55ch01	2677876	CA01g01730	-	A	TACACTGATATCACTATAGG(T/A)GTCGTGATGAACGTCGTGAA
CDS SNP among	Pepper1.55ch01	2677876	CA01g01730	-	A	TACACTGATATCACTATAGG(T/A)GTCGTGATGAACGTCGTGAA
Genic SNP ref	Pepper1.55ch01	2693795	CA01g01740	-	C	TCATCCTGAGGTTGGTTGTC(T/T)GGAGTGGAGTTCTGGTTCAT
CDS SNP ref	Pepper1.55ch01	2693795	CA01g01740	-	C	TCATCCTGAGGTTGGTTGTC(T/T)GGAGTGGAGTTCTGGTTCAT
Genic SNP ref	Pepper1.55ch01	2694672	CA01g01740	-	T	TCAGTCAAAACCATGTAAGA(A/A)TAGAATTAATAAACAAACTC
Genic SNP ref	Pepper1.55ch01	2694806	CA01g01740	-	G	CATCAAGAAGCCAAGAGTCA(C/C)AGCCTCCTGTATAGGCATCT
CDS SNP ref	Pepper1.55ch01	2694806	CA01g01740	-	G	CATCAAGAAGCCAAGAGTCA(C/C)AGCCTCCTGTATAGGCATCT
Genic SNP ref	Pepper1.55ch01	2696184	CA01g01740	-	T	TAGCCTTCATCGGCTTTGGA(C/C)ATTTCGGTGCAGGAGTAGCC
CDS SNP ref	Pepper1.55ch01	2696184	CA01g01740	-	T	TAGCCTTCATCGGCTTTGGA(C/C)ATTTCGGTGCAGGAGTAGCC
Genic SNP among	Pepper1.55ch01	2754471	CA01g01750	+	T	ATTGAAAGGACCAATCATGC(T/G)ATCCAACCTGTATCTCCTGC
CDS SNP among	Pepper1.55ch01	2754471	CA01g01750	+	T	ATTGAAAGGACCAATCATGC(T/G)ATCCAACCTGTATCTCCTGC
Genic SNP among	Pepper1.55ch01	2755374	CA01g01750	+	C	TTCTTCGTTTTCCCAAGGCT(C/T)GATGAAATGTAGTTCTTCGT
Genic SNP among	Pepper1.55ch01	2755846	CA01g01750	+	G	AAAGGGAGAATTGGAGAGAC(G/C)AGCTACAGCCTCAAAACATC
CDS SNP among	Pepper1.55ch01	2755846	CA01g01750	+	G	AAAGGGAGAATTGGAGAGAC(G/C)AGCTACAGCCTCAAAACATC
Genic SNP among	Pepper1.55ch01	2757142	CA01g01750	+	A	AGTCCGGTCAGACAATGGAC(A/G)GAGAAGCTTCCCTCGCATGA
CDS SNP among	Pepper1.55ch01	2757142	CA01g01750	+	A	AGTCCGGTCAGACAATGGAC(A/G)GAGAAGCTTCCCTCGCATGA
Genic SNP among	Pepper1.55ch01	2777403	CA01g01760	+	C	TGGGCGCGAAAACTCAAGCG(C/T)AGGAGAGAAGAAATCAACAG
CDS SNP among	Pepper1.55ch01	2777403	CA01g01760	+	C	TGGGCGCGAAAACTCAAGCG(C/T)AGGAGAGAAGAAATCAACAG
Genic SNP among	Pepper1.55ch01	2777495	CA01g01760	+	A	TTTTTCCCATTTTTGGTGTT(A/T)GGAGAGAAAAAGAATCAAGA
Genic SNP among	Pepper1.55ch01	2777976	CA01g01760	+	T	TGTGGTTGCATTTTCTTCTC(T/C)AACTTAGAATTCTTTGCTTT
Genic SNP among	Pepper1.55ch01	2778490	CA01g01760	+	G	TGCCTTATTAGGCATTCCAT(G/A)TTGCCTTTTATTTTTCTTAA
Genic SNP among	Pepper1.55ch01	2778735	CA01g01760	+	C	TGGGCCTTGTCACACAGGCT(C/T)ATCGCCCCCACCCTACCCCA
Genic SNP among	Pepper1.55ch01	2778751	CA01g01760	+	C	GGCTCATCGCCCCCACCCTA(C/A)CCCATAAGCAGTTAATACAA
Genic SNP among	Pepper1.55ch01	2779282	CA01g01760	+	G	AACTCTTGGGCAATCAACTC(G/A)ATAATCGAATCCTTGTGGTT
Genic SNP among	Pepper1.55ch01	2779520	CA01g01760	+	A	TGATACGGAATTGAAACAGC(C/A)ATTGATGGGACAGAATAGGA
Genic SNP among	Pepper1.55ch01	2779783	CA01g01760	+	A	GAGGGTGCAGCCATCCAATG(A/G)CATGTTTCTTTTATATGGTA
Genic SNP among	Pepper1.55ch01	2780230	CA01g01760	+	C	CGGCAAAGGCATTTTGCCTA(C/T)TCCTTATAGCACAAATTCTA
Genic SNP among	Pepper1.55ch01	2780345	CA01g01760	+	T	TATTTCTGCAATGAGAAGTA(T/C)ATGTCTGGACACAAATGTAA
Genic SNP among	Pepper1.55ch01	2781432	CA01g01760	+	G	TGAGGATGGCTAAAGAAGAT(G/A)TTCCTAAAACTGCTTTTAGA
Genic SNP among	Pepper1.55ch01	2781901	CA01g01760	+	G	GATTTGACAAAGAAGGAAAT(G/A)TTTAAATGGAACTCTGCTGC
Genic SNP among	Pepper1.55ch01	2781963	CA01g01760	+	C	TAAAGATGTCCTGGCTTTAC(C/A)TGATGCTAGCAAGCCATCTG
Genic SNP among	Pepper1.55ch01	2782533	CA01g01760	+	T	TCTCAAGAGGTTTCTAACAC(T/A)ATTCTATTGGACGAACATGA
Genic SNP among	Pepper1.55ch01	2782790	CA01g01760	+	A	CCCTGAAACATCCTTATACA(A/G)CTCAATCTGTAGTTGGGTGT
Genic SNP among	Pepper1.55ch01	2783264	CA01g01760	+	G	TGAGGATGAAACAATAGGCA(G/A)ATTCACATAGGAGTGATAGA
Genic SNP among	Pepper1.55ch01	2783352	CA01g01760	+	T	GCAAGCTACTATCTCTCAGC(T/A)CTCGACTCATAAGCTAGCTT
Genic SNP among	Pepper1.55ch01	2783583	CA01g01760	+	A	TCTGTTTTGCAAAGAAGGAT(A/G)GTCAAGAAGGGCAACAAAGC
Genic SNP among	Pepper1.55ch01	2783630	CA01g01760	+	C	TCAGGTGTTGGTGAAATGGA(C/T)TGATCTTCCTGCCGATGCAA
Genic SNP among	Pepper1.55ch01	2784010	CA01g01760	+	A	GTTTCTTCTTCTCTTTTGAG(A/T)TTGTATCCTCGAGTTAACTC
Genic SNP among	Pepper1.55ch01	2784129	CA01g01760	+	A	GACTCTTGTTAGGGACAAAA(A/G)CTTAGAATAACTAGATTTTT
Genic SNP among	Pepper1.55ch01	2784201	CA01g01760	+	T	GAACCAGATGCATTTCTATC(T/C)ACATTCTTCATCTTTCAATA
Genic SNP among	Pepper1.55ch01	2784234	CA01g01760	+	T	TTTCAATATACCATCAAATA(T/G)AAATCATATTACCTACTATT
Genic SNP among	Pepper1.55ch01	2784280	CA01g01760	+	A	ATGAAAATTGAGATCTTCCC(A/G)CGGTTGCCAAACAACTGGAT
Genic SNP among	Pepper1.55ch01	2784315	CA01g01760	+	T	CTGGATAAGTAAATACCAGA(T/C)GAGGAATTTCTCTTTTTATT
Genic SNP among	Pepper1.55ch01	2785092	CA01g01760	+	A	ATTGTATTTCCATATCAGTC(A/G)AGTTTAACAAATTGTTACTC
Genic SNP among	Pepper1.55ch01	2785201	CA01g01760	+	T	TAGTAAATACTGTAACTTTT(T/G)TCACTAACTGCTTTTGGTGA
Genic SNP among	Pepper1.55ch01	2785762	CA01g01760	+	A	TTCCTGTGGGTAGAGTTTAT(A/T)CGCAGACTTTCCATTTGGGT
CDS SNP among	Pepper1.55ch01	2785762	CA01g01760	+	A	TTCCTGTGGGTAGAGTTTAT(A/T)CGCAGACTTTCCATTTGGGT
nonsyn SNP among	Pepper1.55ch01	2785762	CA01g01760	+	A	TTCCTGTGGGTAGAGTTTAT(A/T)CGCAGACTTTCCATTTGGGT
Genic SNP among	Pepper1.55ch01	2786085	CA01g01760	+	C	CTTCGCGCTGAGGTTACTGT(C/G)AGGCAATAGTATTTAGCAGC
CDS SNP among	Pepper1.55ch01	2786085	CA01g01760	+	C	CTTCGCGCTGAGGTTACTGT(C/G)AGGCAATAGTATTTAGCAGC
Genic SNP ref	Pepper1.55ch01	2795435	CA01g01780	+	T	TGAACATGCTTTCAAGAGTT(C/C)GGTTGATCAACATACGGGAT
CDS SNP ref	Pepper1.55ch01	2795435	CA01g01780	+	T	TGAACATGCTTTCAAGAGTT(C/C)GGTTGATCAACATACGGGAT
Genic SNP ref	Pepper1.55ch01	2795809	CA01g01780	+	G	ATAATTTAACTGAGATGGTC(A/A)AGGGAAGAATAACAAAGACA
CDS SNP ref	Pepper1.55ch01	2795809	CA01g01780	+	G	ATAATTTAACTGAGATGGTC(A/A)AGGGAAGAATAACAAAGACA
Genic SNP among	Pepper1.55ch01	2851931	CA01g01830	+	A	GAAATAGGCACTACTGAAGA(A/G)GCTAAAGAGGGATCCAAAGT
CDS SNP among	Pepper1.55ch01	2851931	CA01g01830	+	A	GAAATAGGCACTACTGAAGA(A/G)GCTAAAGAGGGATCCAAAGT
Genic SNP among	Pepper1.55ch01	2852171	CA01g01830	+	G	TTAAGACAGCAGGGGAAAAC(G/A)GAGAATAACCTGAAGAAGAA
CDS SNP among	Pepper1.55ch01	2852171	CA01g01830	+	G	TTAAGACAGCAGGGGAAAAC(G/A)GAGAATAACCTGAAGAAGAA
Genic SNP among	Pepper1.55ch01	2852357	CA01g01830	+	C	ATTAGGCATAAAGAAGTATG(C/T)TTGGGCACTTTTGACACTAT
CDS SNP among	Pepper1.55ch01	2852357	CA01g01830	+	C	ATTAGGCATAAAGAAGTATG(C/T)TTGGGCACTTTTGACACTAT
Genic SNP ref	Pepper1.55ch01	2865463	CA01g01850	+	T	GCGTATTATTGGGGCTTACA(G/G)GAGGAAGAAAACCGGGAGAT
CDS SNP ref	Pepper1.55ch01	2865463	CA01g01850	+	T	GCGTATTATTGGGGCTTACA(G/G)GAGGAAGAAAACCGGGAGAT
Genic SNP among	Pepper1.55ch01	2875845	CA01g01880	+	C	GAATATTGATCAAATTCAGC(A/C)GCCTGAATCACCTAGTGTGC
CDS SNP among	Pepper1.55ch01	2875845	CA01g01880	+	C	GAATATTGATCAAATTCAGC(A/C)GCCTGAATCACCTAGTGTGC
nonsyn SNP among	Pepper1.55ch01	2875845	CA01g01880	+	C	GAATATTGATCAAATTCAGC(A/C)GCCTGAATCACCTAGTGTGC
Genic SNP among	Pepper1.55ch01	2895754	CA01g01900	-	T	GCAATCGACTCATTATTAAT(C/T)GAAGGGCCCGCCGATAAAAG
CDS SNP among	Pepper1.55ch01	2895754	CA01g01900	-	T	GCAATCGACTCATTATTAAT(C/T)GAAGGGCCCGCCGATAAAAG
Genic SNP among	Pepper1.55ch01	2905859	CA01g01910	+	T	AAAAAATTTATTTGATATAG(T/C)ACATATTATTAATTTAAAAC
Genic SNP among	Pepper1.55ch01	2905983	CA01g01910	+	C	GCATATCTAAATTAGTCGGG(C/T)TCTAAATCATATACGAACAC
Genic SNP among	Pepper1.55ch01	2906040	CA01g01910	+	G	AAAAAAACAACAACAACATA(G/C)CCAGTGTATTCCCAGCCAAA
Genic SNP among	Pepper1.55ch01	2906138	CA01g01910	+	T	GTAAATTAAAGTTGCTGTCA(T/A)GTGACCAGAAAGTCACGGGT
Genic SNP among	Pepper1.55ch01	2906218	CA01g01910	+	T	CAAGGCTGCGTACAATACAC(T/C)CTAGTGATGGGGCCCTTCCC
Genic SNP among	Pepper1.55ch01	2906997	CA01g01910	+	T	GCTACGACACATTCCAACTT(T/C)ACAGGAGTCCTATTACCCCT
Genic SNP among	Pepper1.55ch01	2907057	CA01g01910	+	G	TTTTGTAACTACTTTTAGCT(G/T)ATGTTGCACCTTTTTAGCTG
Genic SNP among	Pepper1.55ch01	2907087	CA01g01910	+	C	CTTTTTAGCTGACGTGACAC(T/C)TTTGACGTAACCCCCCACTT
Genic SNP among	Pepper1.55ch01	2907142	CA01g01910	+	A	TATTATGTCAGCACAAAAGG(A/G)TGATAAAAATACACTAAAGT
Genic SNP among	Pepper1.55ch01	2907171	CA01g01910	+	G	ATACACTAAAGTTGACCATG(G/A)TTCCGGGGGTACTGGATGCT
Genic SNP among	Pepper1.55ch01	2907297	CA01g01910	+	A	ACAAGGCAGGTGGAGGAAAC(A/G)ATTATTTAAACTATGCTTTA
CDS SNP among	Pepper1.55ch01	2907297	CA01g01910	+	A	ACAAGGCAGGTGGAGGAAAC(A/G)ATTATTTAAACTATGCTTTA
nonsyn SNP among	Pepper1.55ch01	2907297	CA01g01910	+	A	ACAAGGCAGGTGGAGGAAAC(A/G)ATTATTTAAACTATGCTTTA
Genic SNP among	Pepper1.55ch01	2907617	CA01g01910	+	C	GGGATCTCTCCTTCCTTAAT(C/T)AGAGGTTTCGGATTCTCGAC
Genic SNP among	Pepper1.55ch01	2907687	CA01g01910	+	T	CTGTCCCTAGTCGTCAGAGG(T/C)AGAACTAGGATTTCTGCTGA
Genic SNP among	Pepper1.55ch01	2908119	CA01g01910	+	T	CAAATTTTCTAATTTGATTT(T/C)TCATTTTGCTTATCTTTTTT
Genic SNP among	Pepper1.55ch01	2908127	CA01g01910	+	G	CTAATTTGATTTTTCATTTT(G/A)CTTATCTTTTTTCGTTAATC
Genic SNP among	Pepper1.55ch01	2908782	CA01g01910	+	A	CCTTGGCCTATTTAAGTAGT(A/G)TGTTTTGGCCAGATCTTTAA
Genic SNP among	Pepper1.55ch01	2908829	CA01g01910	+	T	CTTATTTGAAAATTATCTTT(T/A)ATTAGAAGTGTTCTCAAAAA
Genic SNP among	Pepper1.55ch01	2934584	CA01g01920	-	G	TCTTCATCATAATAATTATT(G/A)TCACCACCTATAATAATATT
CDS SNP among	Pepper1.55ch01	2934584	CA01g01920	-	G	TCTTCATCATAATAATTATT(G/A)TCACCACCTATAATAATATT
Genic SNP among	Pepper1.55ch01	2934961	CA01g01920	-	G	TAGATTTATAAGTGAAGAGT(G/C)CCAAACTTCCGTTTTTCAAG
Genic SNP among	Pepper1.55ch01	2935239	CA01g01920	-	T	ACACTGCCAAATAAACCTAC(T/A)ATATTAATATTAAATTGATC
Genic SNP among	Pepper1.55ch01	2935517	CA01g01920	-	G	AAAAAGATTGAATCCATTAA(A/G)TTTAAATCTCAAAGTTGATC
Genic SNP among	Pepper1.55ch01	2935802	CA01g01920	-	T	AGCAAATCTAGTTAGAAATA(T/G)CATAGTAGGCGATTTCTTCC
Genic SNP among	Pepper1.55ch01	2935877	CA01g01920	-	A	GAAAAATAAGTTGGGGTGCA(A/G)ATAAGTTGAACCGAACATAA
Genic SNP among	Pepper1.55ch01	2935948	CA01g01920	-	G	TACTTGGGTACATATGTATT(G/A)CTAGCAGCCACCACTTGTTG
CDS SNP among	Pepper1.55ch01	2935948	CA01g01920	-	G	TACTTGGGTACATATGTATT(G/A)CTAGCAGCCACCACTTGTTG
Genic SNP among	Pepper1.55ch01	2936197	CA01g01920	-	T	GGTGAAAAATCAACATAATT(T/C)GATCCATGAATATCACTACA
CDS SNP among	Pepper1.55ch01	2936197	CA01g01920	-	T	GGTGAAAAATCAACATAATT(T/C)GATCCATGAATATCACTACA
Genic SNP ref	Pepper1.55ch01	2950127	CA01g01940	-	A	TGAAAGCCTTAGAGAAATCA(G/G)CTAAGGCCAACACAGGGGCA
CDS SNP ref	Pepper1.55ch01	2950127	CA01g01940	-	A	TGAAAGCCTTAGAGAAATCA(G/G)CTAAGGCCAACACAGGGGCA
Genic SNP ref	Pepper1.55ch01	2950604	CA01g01940	-	A	TAGGCTTTGGAAGGTGGTTG(G/G)GGCATTAGTCAAGCCAAAAG
Genic SNP ref	Pepper1.55ch01	2951037	CA01g01940	-	A	GAAATGGTCATGTTGCCTCT(G/G)TGGTGGTAGAGTACTGGGCT
Genic SNP ref	Pepper1.55ch01	2951633	CA01g01950	-	A	AACACCTGATAGTGCATGCA(G/G)ACTAATGGTTTCATCAACCA
Genic SNP ref	Pepper1.55ch01	2952069	CA01g01950	-	A	TCCTCCTTTAATCCTTCAAC(G/G)AAAAACCCCAAGAAAAATTC
CDS SNP ref	Pepper1.55ch01	2952069	CA01g01950	-	A	TCCTCCTTTAATCCTTCAAC(G/G)AAAAACCCCAAGAAAAATTC
Genic SNP ref	Pepper1.55ch01	2952161	CA01g01950	-	C	CTTCTCCAAGTACTCATCAA(T/T)ACTTCCCTTTTGTTCAACCG
CDS SNP ref	Pepper1.55ch01	2952161	CA01g01950	-	C	CTTCTCCAAGTACTCATCAA(T/T)ACTTCCCTTTTGTTCAACCG
Genic SNP ref	Pepper1.55ch01	2953791	CA01g01960	+	G	AATATGTAGGAGCTTTGGTA(A/A)AGAGGTTTGGGATTGACTTT
Genic SNP ref	Pepper1.55ch01	2954141	CA01g01960	+	C	ATTCTACCTACTCCTAGTAG(G/G)ATTACTTCTGGATTCTCTAA
CDS SNP ref	Pepper1.55ch01	2954141	CA01g01960	+	C	ATTCTACCTACTCCTAGTAG(G/G)ATTACTTCTGGATTCTCTAA
Genic SNP ref	Pepper1.55ch01	2954279	CA01g01960	+	G	AAATGCAATAATTCAAAACA(A/A)TTGTACTTGTTAGAGGTGGA
CDS SNP ref	Pepper1.55ch01	2954279	CA01g01960	+	G	AAATGCAATAATTCAAAACA(A/A)TTGTACTTGTTAGAGGTGGA
Genic SNP ref	Pepper1.55ch01	3012132	CA01g01980	-	G	TACGTTAAATAAAGAACACG(A/A)TCCTTCGCACCAGTACGATG
CDS SNP ref	Pepper1.55ch01	3012132	CA01g01980	-	G	TACGTTAAATAAAGAACACG(A/A)TCCTTCGCACCAGTACGATG
Genic SNP ref	Pepper1.55ch01	3012363	CA01g01980	-	C	TGCATGGAAGCTTTATTTAA(T/T)GCGATAAAGCTTCCAACTTG
CDS SNP ref	Pepper1.55ch01	3012363	CA01g01980	-	C	TGCATGGAAGCTTTATTTAA(T/T)GCGATAAAGCTTCCAACTTG
Genic SNP ref	Pepper1.55ch01	3012557	CA01g01980	-	A	AGTTATCGTGTCACTTTTTG(T/T)TTGGCTAGGTAATTTTCGTT
CDS SNP ref	Pepper1.55ch01	3012557	CA01g01980	-	A	AGTTATCGTGTCACTTTTTG(T/T)TTGGCTAGGTAATTTTCGTT
Genic SNP among	Pepper1.55ch01	3012654	CA01g01980	-	A	GGTGGTACGGTGGCGGTAGG(G/A)AAAGATAAAGACAATGTAAG
CDS SNP among	Pepper1.55ch01	3012654	CA01g01980	-	A	GGTGGTACGGTGGCGGTAGG(G/A)AAAGATAAAGACAATGTAAG
Genic SNP ref	Pepper1.55ch01	3012687	CA01g01980	-	G	AATGTAAGTAAGTTGTTATC(A/A)ATTTCATTGTCGTTTGTAGA
CDS SNP ref	Pepper1.55ch01	3012687	CA01g01980	-	G	AATGTAAGTAAGTTGTTATC(A/A)ATTTCATTGTCGTTTGTAGA
Genic SNP ref	Pepper1.55ch01	3017297	CA01g01990	+	G	ATCTCCAACAAAAATGCAAG(A/A)TAAGATTGCGTATATCGGGA
Genic SNP ref	Pepper1.55ch01	3017421	CA01g01990	+	C	ATTTTTATTTACTTGCTTAA(T/T)ATTTGCAATATCTGAAGTAA
Genic SNP ref	Pepper1.55ch01	3017663	CA01g01990	+	C	GGTTAGAAATCTTACTACTA(A/A)GCTTTTTTTTTTTTAATGGA
Genic SNP ref	Pepper1.55ch01	3017714	CA01g01990	+	C	ACTTGCAAATTAGCCTAATG(T/T)ACGCTTGTTGTGAAATCCAA
Genic SNP ref	Pepper1.55ch01	3018149	CA01g01990	+	A	ATAATACAATTTAACCATGA(G/G)ATTACTTAATAGTATAAGAT
Genic SNP ref	Pepper1.55ch01	3018446	CA01g01990	+	A	TTGTTCGTTGATTGGTTAAC(G/G)AGGTCTTCATTTACTATCTA
Genic SNP ref	Pepper1.55ch01	3019387	CA01g01990	+	A	GTTCCACTTTTTAGCATGCT(G/G)TATTCCAGCGACTAGCTGAG
CDS SNP ref	Pepper1.55ch01	3019387	CA01g01990	+	A	GTTCCACTTTTTAGCATGCT(G/G)TATTCCAGCGACTAGCTGAG
Genic SNP ref	Pepper1.55ch01	3019957	CA01g01990	+	G	ATATTAATCAACTTATACCT(A/A)AAGAATGTTTGGTCCCTTTG
CDS SNP ref	Pepper1.55ch01	3019957	CA01g01990	+	G	ATATTAATCAACTTATACCT(A/A)AAGAATGTTTGGTCCCTTTG
Genic SNP ref	Pepper1.55ch01	3021208	CA01g02000	+	G	TGGCAACGAGTACTAACAAT(A/A)ACTCATTACCCGTTAAGCCC
CDS SNP ref	Pepper1.55ch01	3021208	CA01g02000	+	G	TGGCAACGAGTACTAACAAT(A/A)ACTCATTACCCGTTAAGCCC
Genic SNP ref	Pepper1.55ch01	3021338	CA01g02000	+	T	TCAATCCAAGCAGAATAAGA(A/A)AAAGAAATTCGAGGAGTCGG
CDS SNP ref	Pepper1.55ch01	3021338	CA01g02000	+	T	TCAATCCAAGCAGAATAAGA(A/A)AAAGAAATTCGAGGAGTCGG
Genic SNP ref	Pepper1.55ch01	3021348	CA01g02000	+	C	CAGAATAAGATAAAGAAATT(G/G)GAGGAGTCGGAGAGTGGTGA
CDS SNP ref	Pepper1.55ch01	3021348	CA01g02000	+	C	CAGAATAAGATAAAGAAATT(G/G)GAGGAGTCGGAGAGTGGTGA
Genic SNP ref	Pepper1.55ch01	3021483	CA01g02000	+	A	GGTGAATGTGCATTGGAGGA(G/G)TCGTCGAAGAGTGTTGAATG
CDS SNP ref	Pepper1.55ch01	3021483	CA01g02000	+	A	GGTGAATGTGCATTGGAGGA(G/G)TCGTCGAAGAGTGTTGAATG
Genic SNP among	Pepper1.55ch01	3021497	CA01g02000	+	T	GGAGGAATCGTCGAAGAGTG(T/G)TGAATGTGCATTGGAGGAGT
CDS SNP among	Pepper1.55ch01	3021497	CA01g02000	+	T	GGAGGAATCGTCGAAGAGTG(T/G)TGAATGTGCATTGGAGGAGT
nonsyn SNP among	Pepper1.55ch01	3021497	CA01g02000	+	T	GGAGGAATCGTCGAAGAGTG(T/G)TGAATGTGCATTGGAGGAGT
Genic SNP ref	Pepper1.55ch01	3022793	CA01g02010	-	T	ATGAATTTGGACAAATCACT(C/C)AACCAGTGACAAAAACAAAC
Genic SNP ref	Pepper1.55ch01	3022804	CA01g02010	-	A	CAAATCACTTAACCAGTGAC(T/T)AAAACAAACTAAAGAAACCT
Genic SNP ref	Pepper1.55ch01	3022902	CA01g02010	-	T	CAGGGTCACTGATTTCTTCA(G/G)ATTCTTCTCTCATGGGAGGA
CDS SNP ref	Pepper1.55ch01	3022902	CA01g02010	-	T	CAGGGTCACTGATTTCTTCA(G/G)ATTCTTCTCTCATGGGAGGA
Genic SNP ref	Pepper1.55ch01	3023084	CA01g02010	-	C	GACATCGTCATTATATAATC(T/T)GATAAACTTCTCTTATGCTA
Genic SNP ref	Pepper1.55ch01	3023226	CA01g02010	-	A	CACCATGCACCTACATTTGC(T/T)ATCTAGACATATGGATCTTA
Genic SNP ref	Pepper1.55ch01	3023542	CA01g02010	-	G	TGTGGTCCTCTCACTGAAGT(C/C)TCGCATCTTTTCCGATGAGG
CDS SNP ref	Pepper1.55ch01	3023542	CA01g02010	-	G	TGTGGTCCTCTCACTGAAGT(C/C)TCGCATCTTTTCCGATGAGG
Genic SNP ref	Pepper1.55ch01	3023676	CA01g02010	-	A	CATTACCTGCAAAAGGAATT(G/G)TTTAGTCAACAATCAGCATT
Genic SNP ref	Pepper1.55ch01	3023730	CA01g02010	-	T	CAGCCTAAGTGAAAATGACA(C/C)ATCTAGTCTAGAACTTACAT
Genic SNP ref	Pepper1.55ch01	3024035	CA01g02010	-	G	TTGGGATGGGCCTGGCACTG(A/A)TACCATGTAAAGAAATGAAC
Genic SNP ref	Pepper1.55ch01	3024097	CA01g02010	-	G	AAAGCTAGCTCATGAGGGGA(T/T)GATTGCCCAATTCCATATAA
Genic SNP ref	Pepper1.55ch01	3024104	CA01g02010	-	C	GCTCATGAGGGGAGGATTGC(G/G)CAATTCCATATAAGGAGACC
Genic SNP ref	Pepper1.55ch01	3024108	CA01g02010	-	T	ATGAGGGGAGGATTGCCCAA(G/G)TCCATATAAGGAGACCAATT
Genic SNP ref	Pepper1.55ch01	3024252	CA01g02010	-	C	TATAAGACAATCGTGGATCA(A/A)CAAGCTTCATCACGCCTCGA
Genic SNP ref	Pepper1.55ch01	3024340	CA01g02010	-	G	GTTCAATTTGCATATCTAAT(T/T)GAATAAGATAATAGTTAATC
Genic SNP ref	Pepper1.55ch01	3025154	CA01g02010	-	A	CTATTTCATAATTCAAAAAC(C/C)AAGCAGCTAAGTATTGATTT
Genic SNP ref	Pepper1.55ch01	3025364	CA01g02010	-	A	CGCCCCACCCCCAACCCCCA(C/C)CCCACTCAAAAAAAAACACC
Genic SNP ref	Pepper1.55ch01	3026351	CA01g02010	-	G	AATGATCAAAATTAAAAAAA(C/C)GAAAAAAACTCAATCTTAGC
Genic SNP ref	Pepper1.55ch01	3028230	CA01g02020	+	A	AAATCTGGTACTGCTAAAAC(T/T)CCATCAAAGTCACTTCCTTT
CDS SNP ref	Pepper1.55ch01	3028230	CA01g02020	+	A	AAATCTGGTACTGCTAAAAC(T/T)CCATCAAAGTCACTTCCTTT
Genic SNP among	Pepper1.55ch01	3028390	CA01g02020	+	C	TTTAACTCATATACTCTTAT(C/T)ATCATTTCATACTAGTAGTT
Genic SNP ref	Pepper1.55ch01	3028476	CA01g02020	+	C	TTTATTGTTTCTAGTACTTA(T/T)CAAGGGGTTCACAAGTGAAC
Genic SNP among	Pepper1.55ch01	3028589	CA01g02020	+	C	TAGTATAATTTTCCATCGAA(C/G)GGTGTTCGGATGAACCTACC
Genic SNP among	Pepper1.55ch01	3028719	CA01g02020	+	A	AGCAAATAAATGTCAGTAAA(A/T)TACGTTAGTAAATAGTCTAG
Genic SNP ref	Pepper1.55ch01	3028869	CA01g02020	+	T	AGTTTGGGTATATATCAGAC(C/C)ATTTTTCCTACAACAACATA
Genic SNP ref	Pepper1.55ch01	3028986	CA01g02020	+	G	GTTGTAGTTATTGTCATGTT(A/A)TTGTCTGTTGTCTTGTCTAG
Genic SNP ref	Pepper1.55ch01	3029118	CA01g02020	+	C	ACAACTTCTACCCTTGAGGT(A/A)GGACTAAGGTCTGGGGATAC
Genic SNP ref	Pepper1.55ch01	3030459	CA01g02020	+	T	CTTACTGTTCAGATCAGATG(G/G)GTCCTTGTCTTTACAGTGAA
CDS SNP ref	Pepper1.55ch01	3030459	CA01g02020	+	T	CTTACTGTTCAGATCAGATG(G/G)GTCCTTGTCTTTACAGTGAA
Genic SNP ref	Pepper1.55ch01	3030477	CA01g02020	+	G	TGTGTCCTTGTCTTTACAGT(A/A)AAATCATGGTTACTTGTCCT
CDS SNP ref	Pepper1.55ch01	3030477	CA01g02020	+	G	TGTGTCCTTGTCTTTACAGT(A/A)AAATCATGGTTACTTGTCCT
Genic SNP ref	Pepper1.55ch01	3035695	CA01g02030	+	T	TTTCCTTTTGATACAAAATA(C/C)CATTTTTTATCACCATTAAC
Genic SNP ref	Pepper1.55ch01	3035828	CA01g02030	+	C	TATGAATTGGGAAACCTAGA(T/T)GCCACTTTGATTCTTCAAAG
CDS SNP ref	Pepper1.55ch01	3035828	CA01g02030	+	C	TATGAATTGGGAAACCTAGA(T/T)GCCACTTTGATTCTTCAAAG
Genic SNP ref	Pepper1.55ch01	3054327	CA01g02050	-	C	ATTTCATCAGACAACATTGA(T/T)GCAAGCAGATGTTGTGTCTG
CDS SNP ref	Pepper1.55ch01	3054327	CA01g02050	-	C	ATTTCATCAGACAACATTGA(T/T)GCAAGCAGATGTTGTGTCTG
Genic SNP among	Pepper1.55ch01	3055876	CA01g02050	-	C	TTCAAGTTTTCAACACTTTC(C/T)GTTTTAATTAGTTTGTCTGA
Genic SNP among	Pepper1.55ch01	3086815	CA01g02070	-	A	AATTAGGCTTGACTCCTGCC(A/G)TAAATCTGGAAGAGTCAATA
CDS SNP among	Pepper1.55ch01	3086815	CA01g02070	-	A	AATTAGGCTTGACTCCTGCC(A/G)TAAATCTGGAAGAGTCAATA
nonsyn SNP among	Pepper1.55ch01	3086815	CA01g02070	-	A	AATTAGGCTTGACTCCTGCC(A/G)TAAATCTGGAAGAGTCAATA
Genic SNP among	Pepper1.55ch01	3087442	CA01g02070	-	G	AGTTCATCTCTCCCGTGCGC(G/A)ACAGGGTACACAACCACCCT
CDS SNP among	Pepper1.55ch01	3087442	CA01g02070	-	G	AGTTCATCTCTCCCGTGCGC(G/A)ACAGGGTACACAACCACCCT
nonsyn SNP among	Pepper1.55ch01	3087442	CA01g02070	-	G	AGTTCATCTCTCCCGTGCGC(G/A)ACAGGGTACACAACCACCCT
Genic SNP among	Pepper1.55ch01	3087498	CA01g02070	-	C	TCTAGCAGCCCTCTAGCTTC(C/T)GGGAGGAATACGCGTGAAAC
CDS SNP among	Pepper1.55ch01	3087498	CA01g02070	-	C	TCTAGCAGCCCTCTAGCTTC(C/T)GGGAGGAATACGCGTGAAAC
Genic SNP among	Pepper1.55ch01	3088780	CA01g02080	-	A	ACCCAAGAAGTTGACAGGCG(A/G)TTAGAACCTAATGATAATTC
CDS SNP among	Pepper1.55ch01	3088780	CA01g02080	-	A	ACCCAAGAAGTTGACAGGCG(A/G)TTAGAACCTAATGATAATTC
Genic SNP among	Pepper1.55ch01	3088816	CA01g02080	-	G	AATTCTAATTCTAATTCTGG(G/A)CACAAGGATTCAATACACCC
CDS SNP among	Pepper1.55ch01	3088816	CA01g02080	-	G	AATTCTAATTCTAATTCTGG(G/A)CACAAGGATTCAATACACCC
Genic SNP among	Pepper1.55ch01	3089227	CA01g02080	-	A	TCGGCAATATCAAACACCCA(A/G)ACTTCGAGATCAAAAGTGAG
CDS SNP among	Pepper1.55ch01	3089227	CA01g02080	-	A	TCGGCAATATCAAACACCCA(A/G)ACTTCGAGATCAAAAGTGAG
Genic SNP among	Pepper1.55ch01	3089521	CA01g02080	-	A	ATATTGGTGCGAGAGAAAGG(A/C)TGTAACAAGGTCATCTCTCC
CDS SNP among	Pepper1.55ch01	3089521	CA01g02080	-	A	ATATTGGTGCGAGAGAAAGG(A/C)TGTAACAAGGTCATCTCTCC
nonsyn SNP among	Pepper1.55ch01	3089521	CA01g02080	-	A	ATATTGGTGCGAGAGAAAGG(A/C)TGTAACAAGGTCATCTCTCC
Genic SNP among	Pepper1.55ch01	3105074	CA01g02090	-	A	CTTATAAGCGATTGAGGTCA(A/G)CTCCATACAATGTGCTCCAG
CDS SNP among	Pepper1.55ch01	3105074	CA01g02090	-	A	CTTATAAGCGATTGAGGTCA(A/G)CTCCATACAATGTGCTCCAG
Genic SNP among	Pepper1.55ch01	3105581	CA01g02090	-	A	CATAAATCTTTGAAGGAGTC(A/T)CGTTAAGCTTCCTCGCATAA
CDS SNP among	Pepper1.55ch01	3105581	CA01g02090	-	A	CATAAATCTTTGAAGGAGTC(A/T)CGTTAAGCTTCCTCGCATAA
nonsyn SNP among	Pepper1.55ch01	3105581	CA01g02090	-	A	CATAAATCTTTGAAGGAGTC(A/T)CGTTAAGCTTCCTCGCATAA
Genic SNP among	Pepper1.55ch01	3105732	CA01g02090	-	T	AATAAAAATTAAATAGTTAG(T/C)GCCATATACATACTTTCTCA
Genic SNP among	Pepper1.55ch01	3105735	CA01g02090	-	C	AAAAATTAAATAGTTAGTGC(C/G)ATATACATACTTTCTCAATG
Genic SNP among	Pepper1.55ch01	3106199	CA01g02090	-	A	TCAAAGCTGTTAAACTCATT(A/C)AGAGTGACATCTCCGAGAGC
CDS SNP among	Pepper1.55ch01	3106199	CA01g02090	-	A	TCAAAGCTGTTAAACTCATT(A/C)AGAGTGACATCTCCGAGAGC
Genic SNP among	Pepper1.55ch01	3106382	CA01g02090	-	C	GGATCTGTACGTCAAAGCAG(C/T)AGCAACAAAATCAAACGAAA
Genic SNP among	Pepper1.55ch01	3106519	CA01g02090	-	G	TACTCTGTCGATCCTCCAAG(G/T)ACTGGTCGGGCAAGAAGTGG
CDS SNP among	Pepper1.55ch01	3106519	CA01g02090	-	G	TACTCTGTCGATCCTCCAAG(G/T)ACTGGTCGGGCAAGAAGTGG
Genic SNP among	Pepper1.55ch01	3106766	CA01g02090	-	A	GTAACTAACTAAAGTAGTTA(A/G)ACTACACTTACCTGATTGAC
Genic SNP among	Pepper1.55ch01	3107105	CA01g02090	-	G	ATATATAATCAGTCAGTCAC(G/A)TTTTCTAAATACAAAAAACA
Genic SNP among	Pepper1.55ch01	3107259	CA01g02090	-	T	TGATGAACCAAGGTCCAAAG(T/G)AGTCTTTTTCCTCAGCACAA
CDS SNP among	Pepper1.55ch01	3107259	CA01g02090	-	T	TGATGAACCAAGGTCCAAAG(T/G)AGTCTTTTTCCTCAGCACAA
nonsyn SNP among	Pepper1.55ch01	3107259	CA01g02090	-	T	TGATGAACCAAGGTCCAAAG(T/G)AGTCTTTTTCCTCAGCACAA
Genic SNP among	Pepper1.55ch01	3120812	CA01g02100	-	A	CATGACATAGAACGAAATGT(A/T)CCATTCGTCCTATCTTTATT
CDS SNP among	Pepper1.55ch01	3120812	CA01g02100	-	A	CATGACATAGAACGAAATGT(A/T)CCATTCGTCCTATCTTTATT
Genic SNP among	Pepper1.55ch01	3123691	CA01g02110	-	A	GAGAAGAAACACAATCACAT(A/G)CCGAACTATATAACAGAATT
Genic SNP among	Pepper1.55ch01	3124172	CA01g02110	-	A	ATTTTCACATCTTGGTACTT(A/C)GCAAGCAAGTGAGCAAGTGA
CDS SNP among	Pepper1.55ch01	3124172	CA01g02110	-	A	ATTTTCACATCTTGGTACTT(A/C)GCAAGCAAGTGAGCAAGTGA
Genic SNP among	Pepper1.55ch01	3124228	CA01g02110	-	G	ATAAGCTAGATCACCAACAA(G/A)AGCAACTTTTATACCATCAA
CDS SNP among	Pepper1.55ch01	3124228	CA01g02110	-	G	ATAAGCTAGATCACCAACAA(G/A)AGCAACTTTTATACCATCAA
nonsyn SNP among	Pepper1.55ch01	3124228	CA01g02110	-	G	ATAAGCTAGATCACCAACAA(G/A)AGCAACTTTTATACCATCAA
Genic SNP among	Pepper1.55ch01	3124511	CA01g02110	-	A	ATGGAAGACGAACATCCTAA(A/G)CACATGACAGTGATATTTAC
Genic SNP among	Pepper1.55ch01	3125072	CA01g02110	-	A	TTAAATTGGGAACAATTGCA(A/G)TAGTAAATATCCATTTAACT
Genic SNP among	Pepper1.55ch01	3125117	CA01g02110	-	G	ATCTTTAAGTAATTCATGTC(G/T)CAACTCTCCGTCTTACAATG
Genic SNP among	Pepper1.55ch01	3125542	CA01g02110	-	C	ATAAGATAACCCTTAAGAAT(C/T)TCGCTTCCCATCGACGACTT
CDS SNP among	Pepper1.55ch01	3125542	CA01g02110	-	C	ATAAGATAACCCTTAAGAAT(C/T)TCGCTTCCCATCGACGACTT
Genic SNP among	Pepper1.55ch01	3125769	CA01g02110	-	C	TCCCTTTTTAAACAATTCAA(C/T)AGAGGATGATGACCATGATT
CDS SNP among	Pepper1.55ch01	3125769	CA01g02110	-	C	TCCCTTTTTAAACAATTCAA(C/T)AGAGGATGATGACCATGATT
nonsyn SNP among	Pepper1.55ch01	3125769	CA01g02110	-	C	TCCCTTTTTAAACAATTCAA(C/T)AGAGGATGATGACCATGATT
Genic SNP among	Pepper1.55ch01	3135073	CA01g02120	+	T	ACTTGCACACTGAGTTAATA(T/G)CCTTAACTATCAAGGGATTC
Genic SNP among	Pepper1.55ch01	3135362	CA01g02120	+	T	GGATTCTTAAATGTTAATGG(T/C)TTTCTTTACTGCACAGGTCG
Genic SNP among	Pepper1.55ch01	3135643	CA01g02120	+	C	ATTGCCCATGGATTCACTTA(C/T)AGGTATAAGAAAAATGATAG
CDS SNP among	Pepper1.55ch01	3135643	CA01g02120	+	C	ATTGCCCATGGATTCACTTA(C/T)AGGTATAAGAAAAATGATAG
Genic SNP among	Pepper1.55ch01	3136078	CA01g02120	+	T	ACTAAGGAGGGCTCAAGTTT(T/C)CATCGCCTGTTTATTGCATT
CDS SNP among	Pepper1.55ch01	3136078	CA01g02120	+	T	ACTAAGGAGGGCTCAAGTTT(T/C)CATCGCCTGTTTATTGCATT
Genic SNP ref	Pepper1.55ch01	3136785	CA01g02120	+	T	ATCCAGTCAGTGGGTTACTA(C/C)GTTGACACCTTTGATGGAAC
CDS SNP ref	Pepper1.55ch01	3136785	CA01g02120	+	T	ATCCAGTCAGTGGGTTACTA(C/C)GTTGACACCTTTGATGGAAC
Genic SNP among	Pepper1.55ch01	3137560	CA01g02120	+	C	CTCATAAATGTGCAGCACTT(C/T)GCTATTGAACGTATAGGCAT
Genic SNP among	Pepper1.55ch01	3137720	CA01g02120	+	A	TTTCTCAAAAAATATAATCT(A/T)CTCAAAGAGGGTTGTTATTG
Genic SNP among	Pepper1.55ch01	3138165	CA01g02120	+	A	CCAAATCCCGGAAATTCCAT(A/T)TTGTGAAACTGTTTCCTTAG
Genic SNP among	Pepper1.55ch01	3138227	CA01g02120	+	T	ACTGTGAAATTATAAATTCA(T/G)CTATGGAACTTCACGGCAAC
Genic SNP among	Pepper1.55ch01	3138348	CA01g02120	+	A	GTTCAACATCTACTGCATGT(A/G)CATAAAAAGTTTTTTTAACC
Genic SNP among	Pepper1.55ch01	3147432	CA01g02130	+	C	TGAGTCGATTACAAGAGTGA(C/T)AGAGACAGAATTTTCACTGA
Genic SNP among	Pepper1.55ch01	3147441	CA01g02130	+	A	TACAAGAGTGACAGAGACAG(A/G)ATTTTCACTGAAAAAGTTCA
Genic SNP among	Pepper1.55ch01	3147503	CA01g02130	+	G	TATATGTGACATTGCATATG(G/C)TCGAATGAACCTCCTTCCAT
Genic SNP among	Pepper1.55ch01	3147527	CA01g02130	+	C	AATGAACCTCCTTCCATCCC(C/T)CTAGCTCCATTATCATTTGT
Genic SNP among	Pepper1.55ch01	3147667	CA01g02130	+	G	AGCTTAAGCTGTTAGAGAAA(G/A)CACACTTTTATTATTTAATT
Genic SNP among	Pepper1.55ch01	3147833	CA01g02130	+	G	ATTAGTTATATTCATTTCCA(G/T)TTGCCAGATGCAAACAACAT
Genic SNP among	Pepper1.55ch01	3148198	CA01g02130	+	G	TTAGTAGCCACTCAGTGTGC(G/A)ATATTCATATTATATAGAGC
Genic SNP ref	Pepper1.55ch01	3148264	CA01g02130	+	A	GCATGTAAGGTTCATTTAAG(G/G)AGGAAGCTAATTAAGCACGT
Genic SNP among	Pepper1.55ch01	3148464	CA01g02130	+	T	AGAGGTTGGGGGTTCGATCC(T/C)CATCTCTGGTGAATGGAGAA
Genic SNP among	Pepper1.55ch01	3148467	CA01g02130	+	T	GGTTGGGGGTTCGATCCTCA(T/C)CTCTGGTGAATGGAGAAAAC
Genic SNP ref	Pepper1.55ch01	3148680	CA01g02130	+	G	TTTCTATGCACATTGAATAT(A/A)TAATTGAAATAACTCTTGGT
Genic SNP ref	Pepper1.55ch01	3149077	CA01g02130	+	A	ACTGAGTAAATATAGTGACA(C/C)ATTTAGAGCGATATGTTTCA
Genic SNP among	Pepper1.55ch01	3149371	CA01g02130	+	T	ATATAATAGAATACATGATA(T/G)ATGTCATGTATATGTTTCGA
Genic SNP among	Pepper1.55ch01	3149442	CA01g02130	+	G	ATCTTTTATGTGATCTGATG(A/G)TATATAAATTTCTACATCTT
Genic SNP among	Pepper1.55ch01	3149508	CA01g02130	+	T	TTAACTTATATTTTCTAACA(T/C)TACCTATGTAAAATTGTAGA
Genic SNP among	Pepper1.55ch01	3149820	CA01g02130	+	A	GCCAATTGTTCTTTTTCGAC(A/G)GTGGTTCACTCGACTCTATG
CDS SNP among	Pepper1.55ch01	3149820	CA01g02130	+	A	GCCAATTGTTCTTTTTCGAC(A/G)GTGGTTCACTCGACTCTATG
nonsyn SNP among	Pepper1.55ch01	3149820	CA01g02130	+	A	GCCAATTGTTCTTTTTCGAC(A/G)GTGGTTCACTCGACTCTATG
Genic SNP among	Pepper1.55ch01	3150059	CA01g02130	+	C	GTACCACCTATGGAAATACC(T/C)CGTAATAATAACAACAACAA
CDS SNP among	Pepper1.55ch01	3150059	CA01g02130	+	C	GTACCACCTATGGAAATACC(T/C)CGTAATAATAACAACAACAA
Genic SNP among	Pepper1.55ch01	3150061	CA01g02130	+	G	ACCACCTATGGAAATACCCC(G/A)TAATAATAACAACAACAACA
CDS SNP among	Pepper1.55ch01	3150061	CA01g02130	+	G	ACCACCTATGGAAATACCCC(G/A)TAATAATAACAACAACAACA
nonsyn SNP among	Pepper1.55ch01	3150061	CA01g02130	+	G	ACCACCTATGGAAATACCCC(G/A)TAATAATAACAACAACAACA
Genic SNP among	Pepper1.55ch01	3150170	CA01g02130	+	A	CAATGTTGTCCAAGTTATCT(C/A)TTTTGGGATCAAGAAAATGG
CDS SNP among	Pepper1.55ch01	3150170	CA01g02130	+	A	CAATGTTGTCCAAGTTATCT(C/A)TTTTGGGATCAAGAAAATGG
Genic SNP ref	Pepper1.55ch01	3150215	CA01g02130	+	C	ATTGGTGGTGATCATGAGAT(T/T)AATATAGATCCAACTACATC
CDS SNP ref	Pepper1.55ch01	3150215	CA01g02130	+	C	ATTGGTGGTGATCATGAGAT(T/T)AATATAGATCCAACTACATC
Genic SNP among	Pepper1.55ch01	3173345	CA01g02140	+	G	TTAGAGGAGTTATTGTACAC(A/G)GTGGTCAATACGTTCGGTAC
CDS SNP among	Pepper1.55ch01	3173345	CA01g02140	+	G	TTAGAGGAGTTATTGTACAC(A/G)GTGGTCAATACGTTCGGTAC
nonsyn SNP among	Pepper1.55ch01	3173345	CA01g02140	+	G	TTAGAGGAGTTATTGTACAC(A/G)GTGGTCAATACGTTCGGTAC
Genic SNP among	Pepper1.55ch01	3173915	CA01g02140	+	G	GTTAAAATTGCTTATTTTGA(T/G)ATAAAAAGTGTGGTGTTTGA
Genic SNP among	Pepper1.55ch01	3174002	CA01g02140	+	T	GAATGTGAAAAAATGTATAT(A/T)TTTTTTTCCAAAGTGAAAAA
Genic SNP among	Pepper1.55ch01	3174164	CA01g02140	+	G	TCGAAAACTATACGAAAAAT(G/A)CAATAAGTTGCAATATTTCT
Genic SNP among	Pepper1.55ch01	3174265	CA01g02140	+	C	CTCGAGAAGTGAAACAGCGA(C/T)AAGTAAAAGTGAATGGAGAA
Genic SNP ref	Pepper1.55ch01	3174279	CA01g02140	+	T	CAGCGACAAGTAAAAGTGAA(C/C)GGAGAAAATATTTGAAATTG
Genic SNP among	Pepper1.55ch01	3174345	CA01g02140	+	G	ATTGGATTTGTATTTTAATT(T/G)TTGTGAGTAATTTGGAGCTG
Genic SNP among	Pepper1.55ch01	3174411	CA01g02140	+	A	TGTTTTTCAAGATTTGGAAC(T/A)CAACTTGTTGAACTAGGGAT
Genic SNP among	Pepper1.55ch01	3174787	CA01g02140	+	C	GAGTGAAAATCTCTTCCTAC(A/C)TGTTTTTTTGCTCGTATTAG
Genic SNP among	Pepper1.55ch01	3175824	CA01g02140	+	C	TCAGACGTAACAATCTCTTC(T/C)GTTCTCCTGAAAATGTTATC
Genic SNP among	Pepper1.55ch01	3175964	CA01g02140	+	C	CAACTTTCTCTAGGAACATT(A/C)AAGTATACTGCTTTCTTTCC
Genic SNP among	Pepper1.55ch01	3176031	CA01g02140	+	T	ACCTTATCTGGTTTCTAATG(G/T)TTGGATAACATTCGACTTAA
Genic SNP among	Pepper1.55ch01	3176075	CA01g02140	+	A	TGCAGTACTTCATGTATCAA(C/A)TTTTACGTGGACTGAAATAT
CDS SNP among	Pepper1.55ch01	3176075	CA01g02140	+	A	TGCAGTACTTCATGTATCAA(C/A)TTTTACGTGGACTGAAATAT
nonsyn SNP among	Pepper1.55ch01	3176075	CA01g02140	+	A	TGCAGTACTTCATGTATCAA(C/A)TTTTACGTGGACTGAAATAT
Genic SNP among	Pepper1.55ch01	3176104	CA01g02140	+	C	GGACTGAAATATGTACACTC(A/C)GCAAATGTCTTACATCGTGA
CDS SNP among	Pepper1.55ch01	3176104	CA01g02140	+	C	GGACTGAAATATGTACACTC(A/C)GCAAATGTCTTACATCGTGA
Genic SNP among	Pepper1.55ch01	3176449	CA01g02140	+	A	ATACATTTCCAAGATTCTTT(A/C)GCAAGAACCTGACTAAAAAA
Genic SNP among	Pepper1.55ch01	3176570	CA01g02140	+	G	TCCTGAAACTAGTGTTAATC(A/G)TTCCTCCCCTCTGAAGTTGG
Genic SNP among	Pepper1.55ch01	3176783	CA01g02140	+	G	AACAGTTTGATCAGCTTGTT(G/T)TTCCCATCTTCAACTGTGTT
Genic SNP among	Pepper1.55ch01	3177730	CA01g02150	-	C	GCAGGAACACGTCTGGATTT(T/C)CATATCGTCAATTGGTAAGC
CDS SNP among	Pepper1.55ch01	3177730	CA01g02150	-	C	GCAGGAACACGTCTGGATTT(T/C)CATATCGTCAATTGGTAAGC
nonsyn SNP among	Pepper1.55ch01	3177730	CA01g02150	-	C	GCAGGAACACGTCTGGATTT(T/C)CATATCGTCAATTGGTAAGC
Genic SNP among	Pepper1.55ch01	3178112	CA01g02150	-	A	ATTGTCATGCCTCTAACATA(T/A)ATATCCTTTACGTATCCGCC
CDS SNP among	Pepper1.55ch01	3178112	CA01g02150	-	A	ATTGTCATGCCTCTAACATA(T/A)ATATCCTTTACGTATCCGCC
Genic SNP among	Pepper1.55ch01	3178435	CA01g02150	-	C	TTAGTTTAATTGAAAAACTT(T/C)GTAGTAATCGTGTGTCTATA
Genic SNP among	Pepper1.55ch01	3178548	CA01g02150	-	G	ATAAAAAGTGAGATAAGTAA(C/G)CTGTAACAGCTTCCTGTTTC
Genic SNP ref	Pepper1.55ch01	3178560	CA01g02150	-	T	ATAAGTAAGCTGTAACAGCT(A/A)CCTGTTTCATGAACCTTAAT
Genic SNP among	Pepper1.55ch01	3179161	CA01g02150	-	T	CTAAAAAAGGCAATGGACTT(A/T)ATACTCCGGCTGACTTAAAA
Genic SNP ref	Pepper1.55ch01	3179484	CA01g02150	-	A	AGTGGGGTCTGGGGAGGGTA(G/G)AGTGTACGCAGATCTTACTC
Genic SNP among	Pepper1.55ch01	3179490	CA01g02150	-	A	GTCTGGGGAGGGTAAAGTGT(G/A)CGCAGATCTTACTCCTACCT
Genic SNP among	Pepper1.55ch01	3179680	CA01g02150	-	T	AAAATGAGACATCATAAGAA(T/C)ACCTGTGATGACAACATCAG
Genic SNP among	Pepper1.55ch01	3179858	CA01g02150	-	T	ACAAGAAAAACACAAAATCC(T/G)AACAACTAGTTATTTTCACA
Genic SNP among	Pepper1.55ch01	3180119	CA01g02150	-	G	ACAAGCATGTGGTACTCTTG(G/C)GCCTTCCCCAGATGCCTACC
Genic SNP among	Pepper1.55ch01	3180198	CA01g02150	-	T	ATGTGATCCTCAGATTATTT(A/T)TTTTTTTTAACAAAAAGGCA
Genic SNP ref	Pepper1.55ch01	3180494	CA01g02150	-	T	AATTAATTGCAAAAAGAAAA(A/A)AGAAAGCCATTTCAGACCTT
Genic SNP among	Pepper1.55ch01	3180561	CA01g02150	-	T	TAACCTAGGTACTAAGATCC(C/T)ATCGTGGATTTGAACTTGTT
Genic SNP among	Pepper1.55ch01	3180650	CA01g02150	-	C	CTTCATCTGAGATAATGATA(T/C)AGAGCGTATACTTTACTCTC
Genic SNP among	Pepper1.55ch01	3180656	CA01g02150	-	G	CTGAGATAATGATACAGAGC(A/G)TATACTTTACTCTCTTCAGA
Genic SNP among	Pepper1.55ch01	3180696	CA01g02150	-	C	ATCCACTTTATGAGAATACG(C/T)TGGATATATTATTGTTGTCA
Genic SNP among	Pepper1.55ch01	3180760	CA01g02150	-	T	TTTTGTACTAATTCAGTGGG(G/T)CTCATTCATTCACAGACGGG
Genic SNP among	Pepper1.55ch01	3180801	CA01g02150	-	G	AAACAACAACAACATACCCA(T/G)TGTATTCCCACATAGTGGGG
Genic SNP among	Pepper1.55ch01	3180809	CA01g02150	-	C	ACAACATACCCAGTGTATTC(T/C)CACATAGTGGGGTCTGGGGA
Genic SNP among	Pepper1.55ch01	3180927	CA01g02150	-	G	TAGATGTATATAAACTAGTA(T/G)AATATGCAAAATAAACTAAC
Genic SNP among	Pepper1.55ch01	3180949	CA01g02150	-	T	ATATGCAAAATAAACTAACA(C/T)CGCTAGCTGCTACAATATAA
Genic SNP among	Pepper1.55ch01	3180956	CA01g02150	-	C	AAATAAACTAACATCGCTAG(C/A)TGCTACAATATAATACTAAA
Genic SNP among	Pepper1.55ch01	3181129	CA01g02150	-	G	AACTTCCTATCAAGGGTCAT(A/G)TCCCCCATAATTTATAACTG
Genic SNP among	Pepper1.55ch01	3181178	CA01g02150	-	T	CATGCCTAATCACCTCCCTC(C/T)AATATCTCTTCGGCTTATCT
Genic SNP among	Pepper1.55ch01	3181500	CA01g02150	-	A	TTAAAGTTTACTTACACTGA(G/A)ATGAGTTGATCATGTAACTT
Genic SNP among	Pepper1.55ch01	3181915	CA01g02150	-	G	AATTCACCGCCTCCAACTTT(A/G)TATATGTTAGACACTTAAAC
Genic SNP among	Pepper1.55ch01	3181982	CA01g02150	-	C	TTGCACGAGATCTACGTGTT(C/G)TATATCATCAAAATCGTGCG
Genic SNP among	Pepper1.55ch01	3182106	CA01g02150	-	G	CAGCTGAGGCCAAATTAAAA(G/A)ACACGTTATCGTTACCTGAG
Genic SNP among	Pepper1.55ch01	3182110	CA01g02150	-	C	TGAGGCCAAATTAAAAGACA(T/C)GTTATCGTTACCTGAGAGGC
Genic SNP among	Pepper1.55ch01	3182117	CA01g02150	-	G	AAATTAAAAGACACGTTATC(G/C)TTACCTGAGAGGCGAGAAGA
Genic SNP ref	Pepper1.55ch01	3182381	CA01g02150	-	C	ACTCGACGGTTTCCCATGTG(T/T)GTTGTATTTTATGACGGCCG
CDS SNP ref	Pepper1.55ch01	3182381	CA01g02150	-	C	ACTCGACGGTTTCCCATGTG(T/T)GTTGTATTTTATGACGGCCG
Genic SNP ref	Pepper1.55ch01	3182492	CA01g02150	-	G	AAGAAGTTAAATTAATTAAT(A/A)GAAATGAGAAAATGTAGAAA
CDS SNP ref	Pepper1.55ch01	3182492	CA01g02150	-	G	AAGAAGTTAAATTAATTAAT(A/A)GAAATGAGAAAATGTAGAAA
Genic SNP ref	Pepper1.55ch01	3182516	CA01g02150	-	A	ATGAGAAAATGTAGAAAAAT(G/G)GGGAGGAAAATAAAGAGAGA
CDS SNP ref	Pepper1.55ch01	3182516	CA01g02150	-	A	ATGAGAAAATGTAGAAAAAT(G/G)GGGAGGAAAATAAAGAGAGA
Genic SNP among	Pepper1.55ch01	3209530	CA01g02160	-	A	GTACTGTCTACCTCAGAACA(A/G)CATTCATACATCCAAACATT
CDS SNP among	Pepper1.55ch01	3209530	CA01g02160	-	A	GTACTGTCTACCTCAGAACA(A/G)CATTCATACATCCAAACATT
Genic SNP among	Pepper1.55ch01	3221756	CA01g02170	-	T	TTTGATACGTTTTTTATGAG(T/C)CGAGAGCCTATTGGAAACAA
Genic SNP among	Pepper1.55ch01	3221823	CA01g02170	-	G	TAAAGTTTGAGTACATCATA(G/C)AGCCAACAGAAGTTGGGTGA
Genic SNP ref	Pepper1.55ch01	3221835	CA01g02170	-	G	ACATCATAGAGCCAACAGAA(A/A)TTGGGTGATGGGTGTGCAAA
Genic SNP among	Pepper1.55ch01	3221866	CA01g02170	-	C	GGTGTGCAAATTTTTTTTCT(T/C)AGTTATATTAAGGGTGTGCA
Genic SNP among	Pepper1.55ch01	3221895	CA01g02170	-	C	TAAGGGTGTGCAAAATTAAA(T/C)ATACACTCATAATAACTAAC
Genic SNP among	Pepper1.55ch01	3221951	CA01g02170	-	G	TGTACCACATAATTTTCAAA(C/G)ATAGGATGTGCACTAGACCC
Genic SNP among	Pepper1.55ch01	3222018	CA01g02170	-	T	CCCAAACTTCATTTTTGAGA(G/T)TACACTAAATATGTCATCAT
Genic SNP among	Pepper1.55ch01	3222110	CA01g02170	-	C	TAAATTTCTGATTAATTACC(T/C)ATTAATTAAAGATTCCAATT
Genic SNP ref	Pepper1.55ch01	3222217	CA01g02170	-	T	TTGTTGGTAATGCTTTCAAG(C/C)TGTTAGTAAATAAACCTGAG
Genic SNP ref	Pepper1.55ch01	3222242	CA01g02170	-	G	AGTAAATAAACCTGAGAACT(A/A)TGAATCAATGAAAGGAAAAA
Genic SNP among	Pepper1.55ch01	3222293	CA01g02170	-	T	AGAAGTAATCAAATGAACAT(A/T)CTTTCTTCATAATTAACCAA
Genic SNP among	Pepper1.55ch01	3222601	CA01g02170	-	A	AAAAATATATGACAATCACT(A/G)GATCTAAGTTCTCTATACTT
Genic SNP among	Pepper1.55ch01	3236348	CA01g02190	-	T	GTTTCTTGTTCCACTCTGCA(C/T)TTACCAAAATATTATCCCTC
Genic SNP among	Pepper1.55ch01	3236589	CA01g02190	-	G	CCCCATGCATGTGGTTAGTT(T/G)CTTCAGAAATTTCAGAGCCT
CDS SNP among	Pepper1.55ch01	3236589	CA01g02190	-	G	CCCCATGCATGTGGTTAGTT(T/G)CTTCAGAAATTTCAGAGCCT
nonsyn SNP among	Pepper1.55ch01	3236589	CA01g02190	-	G	CCCCATGCATGTGGTTAGTT(T/G)CTTCAGAAATTTCAGAGCCT
Genic SNP among	Pepper1.55ch01	3236649	CA01g02190	-	A	GGTGATATAATCGCTAGAGT(G/A)TATTGGACAGCCCTAAGTGT
Genic SNP among	Pepper1.55ch01	3236693	CA01g02190	-	A	ATAATTCTCAAGTACGGAGC(A/G)TTGAAGTATTATGGAACGAA
Genic SNP among	Pepper1.55ch01	3239906	CA01g02200	-	A	TACGAAGTTATCAGCTGGGG(G/A)CCCATCAGGAAGAACCCTGC
CDS SNP among	Pepper1.55ch01	3239906	CA01g02200	-	A	TACGAAGTTATCAGCTGGGG(G/A)CCCATCAGGAAGAACCCTGC
nonsyn SNP among	Pepper1.55ch01	3239906	CA01g02200	-	A	TACGAAGTTATCAGCTGGGG(G/A)CCCATCAGGAAGAACCCTGC
Genic SNP among	Pepper1.55ch01	3241071	CA01g02200	-	T	AAGAGATATAACCTTTCTCC(C/G)TCGGAACGGTTCAGTGTAGG
CDS SNP among	Pepper1.55ch01	3241071	CA01g02200	-	T	AAGAGATATAACCTTTCTCC(C/G)TCGGAACGGTTCAGTGTAGG
nonsyn SNP among	Pepper1.55ch01	3241071	CA01g02200	-	T	AAGAGATATAACCTTTCTCC(C/G)TCGGAACGGTTCAGTGTAGG
Genic SNP ref	Pepper1.55ch01	3241078	CA01g02200	-	C	ATAACCTTTCTCCTTCGGAA(T/T)GGTTCAGTGTAGGAGAAATC
CDS SNP ref	Pepper1.55ch01	3241078	CA01g02200	-	C	ATAACCTTTCTCCTTCGGAA(T/T)GGTTCAGTGTAGGAGAAATC
Genic SNP ref	Pepper1.55ch01	3241367	CA01g02200	-	T	TACGTGTAAACCTCGGGTTG(G/G)ACCATAGACTATGCTGGAGA
CDS SNP ref	Pepper1.55ch01	3241367	CA01g02200	-	T	TACGTGTAAACCTCGGGTTG(G/G)ACCATAGACTATGCTGGAGA
Genic SNP ref	Pepper1.55ch01	3251111	CA01g02210	-	A	TATTGAAAATTTTGTACCTA(C/C)AACACAAAATTACTTTATAC
Genic SNP among	Pepper1.55ch01	3251397	CA01g02210	-	A	TACAAGTAGGACAAGAAACA(G/A)AAGGTTGGTTGTCATTGATT
Genic SNP ref	Pepper1.55ch01	3251567	CA01g02210	-	A	GTTCGACTTCATCACTAACT(G/G)TAAACATTTCACTGAGGGTA
Genic SNP ref	Pepper1.55ch01	3251695	CA01g02210	-	A	CCTTGATGATTGAAGCACAA(G/G)TTTCTGAAGTTGAGATGCAT
Genic SNP ref	Pepper1.55ch01	3251908	CA01g02210	-	C	GTCCTTAGAATATTTTACTT(T/T)TGTTTGTCCCACAACTAAGT
Genic SNP among	Pepper1.55ch01	3269375	CA01g02220	+	T	AAATGTATTCAAAGGTATCC(T/C)GGTCTTTATGGTTCTGATGA
CDS SNP among	Pepper1.55ch01	3269375	CA01g02220	+	T	AAATGTATTCAAAGGTATCC(T/C)GGTCTTTATGGTTCTGATGA
Genic SNP among	Pepper1.55ch01	3269662	CA01g02220	+	G	GCTGTTTTTTTCTAGAGGGG(T/G)GTCTATTGGAAACAACCTCT
Genic SNP among	Pepper1.55ch01	3269663	CA01g02220	+	G	CTGTTTTTTTCTAGAGGGGG(T/G)TCTATTGGAAACAACCTCTC
Genic SNP among	Pepper1.55ch01	3269721	CA01g02220	+	C	TACGGTTCGCGTACACTCTC(C/T)CCTCCGCAGACCGCACTTTG
Genic SNP ref	Pepper1.55ch01	3269734	CA01g02220	+	G	CACTCTCCCCTCCGCAGACC(C/C)CACTTTGTGGAACTACATTT
Genic SNP among	Pepper1.55ch01	3269844	CA01g02220	+	G	CAGCCTCTCTACCTCCACGT(C/G)GTAGGGGTTAGGTCCCATAC
Genic SNP among	Pepper1.55ch01	3269976	CA01g02220	+	A	GGGGTGAATCTTGAATGTAT(G/A)TATTTTTATTTGTATGATTT
Genic SNP ref	Pepper1.55ch01	3270109	CA01g02220	+	G	TGTTGAGTACTTTTCACTGC(A/A)TTCTTACAATTGATAGTGGG
Genic SNP among	Pepper1.55ch01	3270400	CA01g02220	+	A	AATTAAATCTGCTTTCTTGG(C/A)AAAATATGGTTGTTTGTATT
Genic SNP among	Pepper1.55ch01	3270495	CA01g02220	+	C	GTTTATGTTAGTGATGAAGT(C/T)TGGGATATTTTGGGGTGGAA
Genic SNP ref	Pepper1.55ch01	3270672	CA01g02220	+	T	TGTCTTTGTAAGCAGAAGAC(G/G)TTATAATCTGTGTGTTCTTG
Genic SNP among	Pepper1.55ch01	3270757	CA01g02220	+	G	ATTGTTTTTATTGCATCACG(G/T)AAAATGTTGGTGAAAAAAGT
Genic SNP ref	Pepper1.55ch01	3270986	CA01g02220	+	T	CTCGAGTGCAAGCATTACGG(C/C)GTCTTACTGTTCCAATGAAG
CDS SNP ref	Pepper1.55ch01	3270986	CA01g02220	+	T	CTCGAGTGCAAGCATTACGG(C/C)GTCTTACTGTTCCAATGAAG
Genic SNP among	Pepper1.55ch01	3271247	CA01g02220	+	T	AACCGTTTGTGTTTTATTTA(A/T)CAAACGCCAAGATGGATCCT
CDS SNP among	Pepper1.55ch01	3271247	CA01g02220	+	T	AACCGTTTGTGTTTTATTTA(A/T)CAAACGCCAAGATGGATCCT
nonsyn SNP among	Pepper1.55ch01	3271247	CA01g02220	+	T	AACCGTTTGTGTTTTATTTA(A/T)CAAACGCCAAGATGGATCCT
Genic SNP ref	Pepper1.55ch01	3271447	CA01g02220	+	T	TGTTTTTGCTTCATAAACAT(C/C)GATGATTTATGCAACCCAAG
CDS SNP ref	Pepper1.55ch01	3271447	CA01g02220	+	T	TGTTTTTGCTTCATAAACAT(C/C)GATGATTTATGCAACCCAAG
Genic SNP among	Pepper1.55ch01	3271468	CA01g02220	+	T	GATGATTTATGCAACCCAAG(T/G)GTTTCTCAATTGTGTTCTTT
CDS SNP among	Pepper1.55ch01	3271468	CA01g02220	+	T	GATGATTTATGCAACCCAAG(T/G)GTTTCTCAATTGTGTTCTTT
nonsyn SNP among	Pepper1.55ch01	3271468	CA01g02220	+	T	GATGATTTATGCAACCCAAG(T/G)GTTTCTCAATTGTGTTCTTT
Genic SNP among	Pepper1.55ch01	3275126	CA01g02230	-	T	ATGCCTCGATGTCTCCACTC(T/C)TTAAAGCTTTTACTTCTTTT
CDS SNP among	Pepper1.55ch01	3275126	CA01g02230	-	T	ATGCCTCGATGTCTCCACTC(T/C)TTAAAGCTTTTACTTCTTTT
nonsyn SNP among	Pepper1.55ch01	3275126	CA01g02230	-	T	ATGCCTCGATGTCTCCACTC(T/C)TTAAAGCTTTTACTTCTTTT
Genic SNP ref	Pepper1.55ch01	3275928	CA01g02230	-	G	AGTAACTTTACCTTTCTTAA(A/A)CTTATCAAAAGAGAAGGTAC
Genic SNP among	Pepper1.55ch01	3276293	CA01g02230	-	G	CCACAAAAGTCTTCAGCCGC(A/G)TGATATAGTCAACATCATTC
CDS SNP among	Pepper1.55ch01	3276293	CA01g02230	-	G	CCACAAAAGTCTTCAGCCGC(A/G)TGATATAGTCAACATCATTC
nonsyn SNP among	Pepper1.55ch01	3276293	CA01g02230	-	G	CCACAAAAGTCTTCAGCCGC(A/G)TGATATAGTCAACATCATTC
Genic SNP ref	Pepper1.55ch01	3276582	CA01g02230	-	A	CTTAGCAGATGTGAAAAGAT(C/C)GCTTTTCTGCATTTCGTCAA
CDS SNP ref	Pepper1.55ch01	3276582	CA01g02230	-	A	CTTAGCAGATGTGAAAAGAT(C/C)GCTTTTCTGCATTTCGTCAA
Genic SNP among	Pepper1.55ch01	3276847	CA01g02230	-	C	TCAGAGAGCCAAATAATTAG(C/T)AGTTTCAGGATAATGGGTTG
CDS SNP among	Pepper1.55ch01	3276847	CA01g02230	-	C	TCAGAGAGCCAAATAATTAG(C/T)AGTTTCAGGATAATGGGTTG
Genic SNP ref	Pepper1.55ch01	3276889	CA01g02230	-	A	ACAAACACATTCTCAGATGC(G/G)TTTGATTTCCCGTCTTTAGT
CDS SNP ref	Pepper1.55ch01	3276889	CA01g02230	-	A	ACAAACACATTCTCAGATGC(G/G)TTTGATTTCCCGTCTTTAGT
Genic SNP ref	Pepper1.55ch01	3277195	CA01g02230	-	A	ATAAACAACATAGGGTGCTG(T/T)AAAACTATTGACAACAACAC
Genic SNP among	Pepper1.55ch01	3277719	CA01g02230	-	C	GTAATTCCATGATCCATGTG(C/T)TGGTGAGAAGCGGGTTTACG
Genic SNP among	Pepper1.55ch01	3277847	CA01g02230	-	T	ACGAAAATGAAGTAAAATGA(C/T)AACAGATTCAAGAAAAATAA
Genic SNP among	Pepper1.55ch01	3278017	CA01g02230	-	T	ATACTATCACCATTTTTAAG(C/T)AAGACGATTAAGAGCAACTA
Genic SNP ref	Pepper1.55ch01	3278174	CA01g02230	-	T	TATCTCCTCATAAAATTAAC(A/A)ATAAAAGAATAATCCCCTCA
Genic SNP among	Pepper1.55ch01	3278442	CA01g02230	-	C	TAAGGTTAGGTTAGGTAAGC(C/G)TTGCCAACTGTTTCTCGTCC
Genic SNP among	Pepper1.55ch01	3278606	CA01g02230	-	A	TGCAACTTTTTCAATAACAA(A/T)GTGTCCATTTAAAATTTCCA
Genic SNP among	Pepper1.55ch01	3279055	CA01g02230	-	T	GCCAACATTGTCTGGCCATC(T/C)GGATTTTGCTGCACCAATCA
CDS SNP among	Pepper1.55ch01	3279055	CA01g02230	-	T	GCCAACATTGTCTGGCCATC(T/C)GGATTTTGCTGCACCAATCA
Genic SNP among	Pepper1.55ch01	3279062	CA01g02230	-	T	TTGTCTGGCCATCTGGATTT(T/C)GCTGCACCAATCACACAACA
CDS SNP among	Pepper1.55ch01	3279062	CA01g02230	-	T	TTGTCTGGCCATCTGGATTT(T/C)GCTGCACCAATCACACAACA
nonsyn SNP among	Pepper1.55ch01	3279062	CA01g02230	-	T	TTGTCTGGCCATCTGGATTT(T/C)GCTGCACCAATCACACAACA
Genic SNP ref	Pepper1.55ch01	3279204	CA01g02230	-	G	TCTGAAAGCATAACATACCA(C/C)TGCTTGAAATATCTAACCAT
Genic SNP ref	Pepper1.55ch01	3279596	CA01g02230	-	A	GAATTTGAAGTAGACAAGTC(G/G)TAGTAGTCGGCATATCTCCT
Genic SNP ref	Pepper1.55ch01	3280081	CA01g02230	-	G	TGGTACATGAGAAAATCATA(T/T)CAGCAGCACATTAATAATAT
Genic SNP among	Pepper1.55ch01	3280150	CA01g02230	-	T	ATTATGGGTTTAACCTTCTG(C/T)TGCGTAAATTTGTAGGTCGT
CDS SNP among	Pepper1.55ch01	3280150	CA01g02230	-	T	ATTATGGGTTTAACCTTCTG(C/T)TGCGTAAATTTGTAGGTCGT
Genic SNP ref	Pepper1.55ch01	3280183	CA01g02230	-	G	TAGGTCGTCCCTCTTAGCTT(C/C)AGAACTGATAGCAACTGATC
CDS SNP ref	Pepper1.55ch01	3280183	CA01g02230	-	G	TAGGTCGTCCCTCTTAGCTT(C/C)AGAACTGATAGCAACTGATC
Genic SNP ref	Pepper1.55ch01	3281268	CA01g02230	-	C	AAAGTTAGAATCCCGCGAAG(A/A)AAAAAGCATAATAATTATTT
Genic SNP ref	Pepper1.55ch01	3281962	CA01g02230	-	G	AAGTAGCAGGCCCTATCATG(C/C)ATGGATAAACCAAAACACTA
Genic SNP ref	Pepper1.55ch01	3282170	CA01g02230	-	A	CACAAAAAAAATTCCACAGT(G/G)ATAGTGCAAAAGATCTCAAG
Genic SNP ref	Pepper1.55ch01	3282593	CA01g02230	-	G	TGACTGCACATGTTGCTTGC(A/A)GTCTGTTTTAAAGAAAGTTA
Genic SNP ref	Pepper1.55ch01	3282852	CA01g02230	-	C	TGAACAGATACGTGTCACGC(A/A)AAATCATCACCAGCAGTAGG
Genic SNP among	Pepper1.55ch01	3283107	CA01g02230	-	C	ATACAAAGAATGCATAAACC(C/T)CACTAAAATAACATTAACAT
Genic SNP among	Pepper1.55ch01	3283116	CA01g02230	-	T	ATGCATAAACCCCACTAAAA(T/C)AACATTAACATATCTTAGTT
Genic SNP ref	Pepper1.55ch01	3283430	CA01g02230	-	T	CTAATCCGGTCAAGCAAGCG(C/C)TCGACATAGCTATTGGTAAA
CDS SNP ref	Pepper1.55ch01	3283430	CA01g02230	-	T	CTAATCCGGTCAAGCAAGCG(C/C)TCGACATAGCTATTGGTAAA
Genic SNP ref	Pepper1.55ch01	3283565	CA01g02230	-	T	CACAAGATAATCAGCTGGAC(A/A)ATCTAAGGAAAAAACTTAAT
Genic SNP among	Pepper1.55ch01	3283990	CA01g02230	-	T	TGCTTACCACTAAACCAAAG(T/C)CCTATAGGTTTATTTTTAGT
Genic SNP ref	Pepper1.55ch01	3284022	CA01g02230	-	T	ATTTTTAGTATTATTTTCTA(C/C)TGAGAGGGGGAAGAAAAGAG
Genic SNP ref	Pepper1.55ch01	3284425	CA01g02230	-	T	TAAATACTATGTTTTCTCAG(A/A)GCATGAAGACTAAAAGATGA
Genic SNP ref	Pepper1.55ch01	3284484	CA01g02230	-	G	AGGAATTCAGCAGAAACAAC(A/A)ACAAAGAAATCTCACCCGAA
Genic SNP ref	Pepper1.55ch01	3284634	CA01g02230	-	G	TATAACTTCGGTGGGAATAC(A/A)TTTACAGAAGCTACTACTTC
Genic SNP among	Pepper1.55ch01	3284756	CA01g02230	-	T	TTAAATCAAATTATTCTTTT(T/G)AGCTGTGTTCAGGAGTTCCC
Genic SNP ref	Pepper1.55ch01	3284982	CA01g02230	-	C	CGCATTCTCCAAAAGTAGTG(T/T)ATTATTAAAGAATCCAAAAC
Genic SNP ref	Pepper1.55ch01	3285240	CA01g02230	-	A	ACAACTTATCCCATTAAAGC(T/T)ATCAAATACATGAATTTGAT
Genic SNP ref	Pepper1.55ch01	3285438	CA01g02230	-	T	TTTTGGACAATCCGACACAG(G/G)TGCAGCATTGAAAGTAAAGA
Genic SNP among	Pepper1.55ch01	3285476	CA01g02230	-	C	AGAGTCCGCGCAACTTATCA(A/C)CTAACTAAACAATATCAAAA
Genic SNP among	Pepper1.55ch01	3285477	CA01g02230	-	C	GAGTCCGCGCAACTTATCAC(G/C)TAACTAAACAATATCAAAAT
Genic SNP ref	Pepper1.55ch01	3289899	CA01g02240	-	T	GTGGGTCAAAATAAAATCTT(G/G)ATACTGTCACTCTATCATGT
Genic SNP ref	Pepper1.55ch01	3290253	CA01g02240	-	A	TACTTGGTACCATATAGTTT(G/G)AAAATATATTGTACTTTAAT
Genic SNP ref	Pepper1.55ch01	3290845	CA01g02240	-	G	GAACCAGGAATAAGTGTACT(A/A)CTTGAACTGTCTTTTTCTCC
CDS SNP ref	Pepper1.55ch01	3290845	CA01g02240	-	G	GAACCAGGAATAAGTGTACT(A/A)CTTGAACTGTCTTTTTCTCC
Genic SNP ref	Pepper1.55ch01	3291148	CA01g02240	-	G	CATCTCTTTTGCCTAGTGAA(T/T)TATGAACAACAACAACAACA
Genic SNP among	Pepper1.55ch01	3320279	CA01g02250	+	T	TTTTTGTGCTTTAAATCACT(T/C)GGGGTTCTTGCTTATCTATT
Genic SNP among	Pepper1.55ch01	3323361	CA01g02260	-	A	CCAACAAACAGTCTAGCTGT(A/G)ACTCTACTTACCTCATACCT
CDS SNP among	Pepper1.55ch01	3323361	CA01g02260	-	A	CCAACAAACAGTCTAGCTGT(A/G)ACTCTACTTACCTCATACCT
Genic SNP among	Pepper1.55ch01	3324179	CA01g02260	-	A	TCACAAAGCACATTGCAATA(A/T)ATTTGCAAGCAATACAGATG
Genic SNP among	Pepper1.55ch01	3324373	CA01g02260	-	C	CAATAATAAACACTGTCAAT(C/A)CCAAATCAGCTAGCATGGGC
Genic SNP among	Pepper1.55ch01	3324704	CA01g02260	-	A	TTCTCCGATAACTTAACAGC(A/G)AAAAAGCGACTATGAACCAC
CDS SNP among	Pepper1.55ch01	3324704	CA01g02260	-	A	TTCTCCGATAACTTAACAGC(A/G)AAAAAGCGACTATGAACCAC
Genic SNP among	Pepper1.55ch01	3325423	CA01g02260	-	G	TCGGTGGGTGAAGAATTAGA(G/T)GGGTTAGTGTTCCTAGTAGT
CDS SNP among	Pepper1.55ch01	3325423	CA01g02260	-	G	TCGGTGGGTGAAGAATTAGA(G/T)GGGTTAGTGTTCCTAGTAGT
Genic SNP among	Pepper1.55ch01	3404802	CA01g02300	-	A	TATGTGGCAAGGTCATGGTG(T/A)CTAGGACAAAGAGAGTATAG
Genic SNP among	Pepper1.55ch01	3432932	CA01g02320	+	C	TTCTTTTTCAGCTATGAGTC(T/C)ATAATTGCTACTCTCTGTGA
CDS SNP among	Pepper1.55ch01	3432932	CA01g02320	+	C	TTCTTTTTCAGCTATGAGTC(T/C)ATAATTGCTACTCTCTGTGA
Genic SNP among	Pepper1.55ch01	3490489	CA01g02350	+	G	GAAGTGGAAAAAACAGCAGC(A/G)TTGGTTGTTTCTGATCCTCC
CDS SNP among	Pepper1.55ch01	3490489	CA01g02350	+	G	GAAGTGGAAAAAACAGCAGC(A/G)TTGGTTGTTTCTGATCCTCC
Genic SNP among	Pepper1.55ch01	3500653	CA01g02360	-	G	TCCTAGCTTTTGGATCGTAC(A/G)TAAACATCTTTGACAGAAGA
CDS SNP among	Pepper1.55ch01	3500653	CA01g02360	-	G	TCCTAGCTTTTGGATCGTAC(A/G)TAAACATCTTTGACAGAAGA
nonsyn SNP among	Pepper1.55ch01	3500653	CA01g02360	-	G	TCCTAGCTTTTGGATCGTAC(A/G)TAAACATCTTTGACAGAAGA
Genic SNP among	Pepper1.55ch01	3553207	CA01g02380	-	C	TCCAGTCCCCCATAAATAAG(G/C)CAAAGTTCACCACCATGTTT
CDS SNP among	Pepper1.55ch01	3553207	CA01g02380	-	C	TCCAGTCCCCCATAAATAAG(G/C)CAAAGTTCACCACCATGTTT
nonsyn SNP among	Pepper1.55ch01	3553207	CA01g02380	-	C	TCCAGTCCCCCATAAATAAG(G/C)CAAAGTTCACCACCATGTTT
Genic SNP among	Pepper1.55ch01	3699222	CA01g02440	+	C	TCTTGCACTTTAAAATGGTT(C/T)AACAGAAACGAAGATGGACA
CDS SNP among	Pepper1.55ch01	3699222	CA01g02440	+	C	TCTTGCACTTTAAAATGGTT(C/T)AACAGAAACGAAGATGGACA
nonsyn SNP among	Pepper1.55ch01	3699222	CA01g02440	+	C	TCTTGCACTTTAAAATGGTT(C/T)AACAGAAACGAAGATGGACA
Genic SNP among	Pepper1.55ch01	3699524	CA01g02440	+	C	CCCACCTCAATTTTTGCTAT(C/T)GGGCCATACGCTCATGAAAC
CDS SNP among	Pepper1.55ch01	3699524	CA01g02440	+	C	CCCACCTCAATTTTTGCTAT(C/T)GGGCCATACGCTCATGAAAC
Genic SNP ref	Pepper1.55ch01	3704325	CA01g02450	+	A	GGAACATTAGGTTCTGGGAT(C/C)TAAGGTCCGGGAGCGCTGTG
CDS SNP ref	Pepper1.55ch01	3704325	CA01g02450	+	A	GGAACATTAGGTTCTGGGAT(C/C)TAAGGTCCGGGAGCGCTGTG
Genic SNP among	Pepper1.55ch01	3720006	CA01g02460	+	A	TGAATCCTCGGGATGGCGGG(C/A)CCCAGCACGACGACTTGCTG
CDS SNP among	Pepper1.55ch01	3720006	CA01g02460	+	A	TGAATCCTCGGGATGGCGGG(C/A)CCCAGCACGACGACTTGCTG
nonsyn SNP among	Pepper1.55ch01	3720006	CA01g02460	+	A	TGAATCCTCGGGATGGCGGG(C/A)CCCAGCACGACGACTTGCTG
Genic SNP among	Pepper1.55ch01	3720197	CA01g02460	+	G	ATACTGGTCGAGCTCTGCAC(T/G)GTCCTTGCAGAGACACGTGG
CDS SNP among	Pepper1.55ch01	3720197	CA01g02460	+	G	ATACTGGTCGAGCTCTGCAC(T/G)GTCCTTGCAGAGACACGTGG
Genic SNP among	Pepper1.55ch01	3720467	CA01g02460	+	A	GAAGATTGTTTAGAATTCAA(G/A)CCAGAGCGCTGGTTGTCACA
CDS SNP among	Pepper1.55ch01	3720467	CA01g02460	+	A	GAAGATTGTTTAGAATTCAA(G/A)CCAGAGCGCTGGTTGTCACA
Genic SNP among	Pepper1.55ch01	3720630	CA01g02460	+	C	TACTCCGACACCGGCTCGCG(G/C)TGGCACCGGGGCACAAGGTG
CDS SNP among	Pepper1.55ch01	3720630	CA01g02460	+	C	TACTCCGACACCGGCTCGCG(G/C)TGGCACCGGGGCACAAGGTG
nonsyn SNP among	Pepper1.55ch01	3720630	CA01g02460	+	C	TACTCCGACACCGGCTCGCG(G/C)TGGCACCGGGGCACAAGGTG
Genic SNP among	Pepper1.55ch01	3722798	CA01g02470	-	C	GAAATGAAAAGATTAACTAA(T/C)AGGAAATATAATAGGATTAA
Genic SNP among	Pepper1.55ch01	3723149	CA01g02470	-	C	AATTTACCTTCAACCAAATT(A/C)TGGTGACGGAGAAGATTGGT
CDS SNP among	Pepper1.55ch01	3723149	CA01g02470	-	C	AATTTACCTTCAACCAAATT(A/C)TGGTGACGGAGAAGATTGGT
nonsyn SNP among	Pepper1.55ch01	3723149	CA01g02470	-	C	AATTTACCTTCAACCAAATT(A/C)TGGTGACGGAGAAGATTGGT
Genic SNP among	Pepper1.55ch01	3723630	CA01g02470	-	C	TTGAAATGCCTTGCAAGTTC(A/C)TTCGCGTGTAAAATATTAGC
CDS SNP among	Pepper1.55ch01	3723630	CA01g02470	-	C	TTGAAATGCCTTGCAAGTTC(A/C)TTCGCGTGTAAAATATTAGC
nonsyn SNP among	Pepper1.55ch01	3723630	CA01g02470	-	C	TTGAAATGCCTTGCAAGTTC(A/C)TTCGCGTGTAAAATATTAGC
Genic SNP among	Pepper1.55ch01	3724098	CA01g02470	-	T	AACATACTTATTGTGAGCAA(G/T)CATGAGAATTGGGTCACTTC
Genic SNP among	Pepper1.55ch01	3724131	CA01g02470	-	C	GTCACTTCTAAGTTAACCAA(A/C)GTAACATATAACCCCATTTT
Genic SNP among	Pepper1.55ch01	3724331	CA01g02470	-	A	TTGTCAAAGCGAATTCCTTC(G/A)CGGTATGTAAATCGATGTCC
CDS SNP among	Pepper1.55ch01	3724331	CA01g02470	-	A	TTGTCAAAGCGAATTCCTTC(G/A)CGGTATGTAAATCGATGTCC
Genic SNP among	Pepper1.55ch01	3724638	CA01g02470	-	C	CAACCATCTATTTCAATCTA(T/C)GTTGCTCGAACTCTTCAAAA
Genic SNP among	Pepper1.55ch01	3724776	CA01g02470	-	G	TGGGCAAGTTACAGCAGATA(A/G)AAAGGAAAAACATATTTTTT
Genic SNP among	Pepper1.55ch01	3724836	CA01g02470	-	C	AAAAGTAAGAAAACAAAAGA(A/C)ATCTAATGCAGAAAACAAGT
Genic SNP among	Pepper1.55ch01	3725872	CA01g02470	-	T	TGAAATAGGCGATATAAAAG(C/T)TGCTAACTTCAATTATTTCT
Genic SNP among	Pepper1.55ch01	3726492	CA01g02470	-	A	AAGGGCCCCACCACAAGGGT(G/A)TATCGTACGCAGCCTTACCT
Genic SNP among	Pepper1.55ch01	3726550	CA01g02470	-	C	CTGTTTCCAAGGCTTGAACC(T/C)GTGACTTCCTAATACGTCTT
Genic SNP among	Pepper1.55ch01	3726562	CA01g02470	-	A	CTTGAACCCGTGACTTCCTA(T/A)TACGTCTTATTCAGTATTTT
Genic SNP among	Pepper1.55ch01	3750706	CA01g02480	-	A	TACAGTGCAAATTTTCAGAA(C/A)GACACCTTCAAGAATTTAAC
Genic SNP among	Pepper1.55ch01	3750796	CA01g02480	-	C	CACAAATGACAAAGACACCC(A/C)GTGTATTTCCACAAGTGAGG
Genic SNP among	Pepper1.55ch01	3751374	CA01g02480	-	G	TACTTAGATTTGTTGCACTT(T/G)AATCGAGAGTCTTCGGCACG
Genic SNP among	Pepper1.55ch01	3752181	CA01g02480	-	G	AACTGAATCTTTTCATGTGA(T/G)TACTCTCAAAATCCCATAAA
Genic SNP among	Pepper1.55ch01	3752398	CA01g02480	-	C	GTAAAACTCCATTTTCGCAA(T/C)TCACACACATAAATTAAACC
Genic SNP among	Pepper1.55ch01	3753239	CA01g02480	-	C	GCTCCAAGGCTAACATCTTC(T/C)TCCTTGTTTTCTGCCATTTT
CDS SNP among	Pepper1.55ch01	3753239	CA01g02480	-	C	GCTCCAAGGCTAACATCTTC(T/C)TCCTTGTTTTCTGCCATTTT
Genic SNP ref	Pepper1.55ch01	3763047	CA01g02490	-	T	CCCTTTGTCCAAAGAATTTT(C/C)AGGTCACCTCGTTTTCTTCC
CDS SNP ref	Pepper1.55ch01	3763047	CA01g02490	-	T	CCCTTTGTCCAAAGAATTTT(C/C)AGGTCACCTCGTTTTCTTCC
Genic SNP among	Pepper1.55ch01	3763169	CA01g02490	-	C	TCCAAGAAATGTTCACCGTG(G/C)GAGAGTTATTTACGGTGTTT
Genic SNP among	Pepper1.55ch01	3763337	CA01g02490	-	A	TATGTAATAAGAAGACCTGT(T/A)ATGTATTCAAGGAACATGTA
Genic SNP among	Pepper1.55ch01	3763576	CA01g02490	-	C	GTCCATGATCTTTATAATGT(G/C)TATTTTATCGAAATATCGGA
Genic SNP among	Pepper1.55ch01	3763700	CA01g02490	-	T	ATATAGTGTGTACTACTAGG(G/T)TGGATATGATGATTTTTGTA
Genic SNP among	Pepper1.55ch01	3763724	CA01g02490	-	T	ATATGATGATTTTTGTATGT(C/T)GTCAAAATATTAACCTCGAT
Genic SNP among	Pepper1.55ch01	3763943	CA01g02490	-	A	ATGGTTAACATAGGAAGTGC(T/A)GAAATCAAACCTAAGTGAAA
Genic SNP among	Pepper1.55ch01	3764422	CA01g02490	-	G	CTGACACCTTAATAATAATA(A/G)CCAACACTGACTGATGTTAG
Genic SNP among	Pepper1.55ch01	3765088	CA01g02490	-	C	ATCAGGGAATGAATACAGCA(T/C)GGATGATGCCTATGTTATTT
Genic SNP among	Pepper1.55ch01	3765181	CA01g02490	-	T	TTGTAACGAGTTTTCAAAAA(G/T)ACACTTAAAGTTTGCGGAGG
Genic SNP among	Pepper1.55ch01	3765305	CA01g02490	-	A	GTTCACAGGTGAATTTAAAA(T/A)AATAAACATTTTTTATTTAT
Genic SNP among	Pepper1.55ch01	3765511	CA01g02490	-	T	GCTGAAAAGGTAACAAAAAA(G/T)AAAAAGAAAAAATAAAAAAG
Genic SNP among	Pepper1.55ch01	3765667	CA01g02490	-	A	AATGAAATTGACGAAAAGGT(G/A)AAAATAAAGAAGAAGAAAAA
Genic SNP among	Pepper1.55ch01	3765752	CA01g02490	-	T	CAAAAATGAATTTTTCGATC(A/T)CAAGAAGATGCTTCTTTAAC
Genic SNP among	Pepper1.55ch01	3766067	CA01g02490	-	T	TTTTATCCGGCGAAAAGTAT(A/T)TTCCGATGACAAAGAGATGG
Genic SNP among	Pepper1.55ch01	3766342	CA01g02490	-	A	ATAGTACTTTTCTCCTTTAA(C/A)AAAAAGTTATGACATTTAAC
Genic SNP among	Pepper1.55ch01	3766403	CA01g02490	-	G	CTTATCTTTTCAAAAATTTG(A/G)GATAACTTTAATAGTGTCTA
Genic SNP among	Pepper1.55ch01	3766539	CA01g02490	-	G	AATCCGGTGGTAGAATCTCT(T/G)GTTATAGCAATCACAACTGT
Genic SNP among	Pepper1.55ch01	3766959	CA01g02490	-	C	ATCCTAATTGAATTATGGCA(T/C)GAAGATCATGTGTAATTCTT
Genic SNP among	Pepper1.55ch01	3767501	CA01g02490	-	G	TAAGCAAGTTTGTAGCCCCT(A/G)CAAATGAAAGGAATCAAAAA
Genic SNP among	Pepper1.55ch01	3767760	CA01g02490	-	A	GTAATAATGCAAACCATGAA(C/A)AGACCGTATTTAATTGTATT
Genic SNP among	Pepper1.55ch01	3767954	CA01g02490	-	G	GAAAACATATATACCCTCAA(T/G)GCACATCAGTTTCCTACCTT
Genic SNP among	Pepper1.55ch01	3768018	CA01g02490	-	A	CTAAAGCAGTCAAATATGGA(C/A)AAGTAATATCATCTGTCATC
Genic SNP among	Pepper1.55ch01	3768326	CA01g02490	-	A	CTGAAGCATCCTACAAGAAG(G/A)GAGAAATAGAAAAATCAATG
Genic SNP among	Pepper1.55ch01	3768408	CA01g02490	-	G	TCCCTACTATGTTAAGGATG(A/G)AGGACCTTCAATAACTTGTC
Genic SNP among	Pepper1.55ch01	3768673	CA01g02490	-	T	AACCACCAGATTTCAAATTC(C/T)GAAAAAAAAAAGCTATGAAA
Genic SNP among	Pepper1.55ch01	3769410	CA01g02490	-	T	ATTTCGGACTAGTTGGCCAA(A/T)CCTAGTTGGTCCATCATGTC
Genic SNP among	Pepper1.55ch01	3769499	CA01g02490	-	A	GCATTTGCCAGGTTCAAGCC(G/A)TTGAAATAGAGTACAATAGA
Genic SNP among	Pepper1.55ch01	3770864	CA01g02490	-	A	GCAAAAAGTATTAATTAATG(G/A)AAGCACAATAAGCAAAACGA
Genic SNP among	Pepper1.55ch01	3771297	CA01g02490	-	T	ATTAAAGATATGAAACCCAC(G/T)TGAGAAAATTACAAGTAACA
Genic SNP among	Pepper1.55ch01	3771514	CA01g02490	-	T	GAAAGTACAAGAAACCCACT(G/T)GGGAAAATTACAAGTAACGT
Genic SNP among	Pepper1.55ch01	3771605	CA01g02490	-	C	AACCCAAAAATCGAACAAAA(T/C)AGAGGGAACCCAGCTGAGAA
Genic SNP among	Pepper1.55ch01	3771611	CA01g02490	-	G	AAAATCGAACAAAACAGAGG(A/G)AACCCAGCTGAGAAAATGAT
Genic SNP among	Pepper1.55ch01	3771815	CA01g02490	-	A	GAGAAGAAGGAAGTAACACA(G/A)CATCAAGCTAAAAAAAACAG
Genic SNP among	Pepper1.55ch01	3772209	CA01g02490	-	G	TTTCATAGCTAAATTTTCAC(T/G)AGTCCAAGTACAAGAACATA
Genic SNP among	Pepper1.55ch01	3772548	CA01g02490	-	A	CAACAAAATTGAACAAACCC(G/A)GCAGAGAAAATGAACTTCAA
Genic SNP among	Pepper1.55ch01	3777843	CA01g02500	-	T	TACATACTGTAAAGCTTCTC(T/G)ACATTCCTCTCGATCATCAA
CDS SNP among	Pepper1.55ch01	3777843	CA01g02500	-	T	TACATACTGTAAAGCTTCTC(T/G)ACATTCCTCTCGATCATCAA
Genic SNP among	Pepper1.55ch01	3778343	CA01g02500	-	T	AGAAAGTGAAATCGACACTA(T/A)TCAAGCTGGAATTGCGTGCA
Genic SNP among	Pepper1.55ch01	3778358	CA01g02500	-	C	CACTATTCAAGCTGGAATTG(C/A)GTGCAGACAATGCCACAACA
Genic SNP among	Pepper1.55ch01	3780644	CA01g02500	-	T	CAGCTAAACTCATCCTAAAC(A/T)TAGGCTCCACAATTCTTGGC
CDS SNP among	Pepper1.55ch01	3780644	CA01g02500	-	T	CAGCTAAACTCATCCTAAAC(A/T)TAGGCTCCACAATTCTTGGC
nonsyn SNP among	Pepper1.55ch01	3780644	CA01g02500	-	T	CAGCTAAACTCATCCTAAAC(A/T)TAGGCTCCACAATTCTTGGC
Genic SNP among	Pepper1.55ch01	3780871	CA01g02500	-	A	AACAGCTCATCAATCCCCTC(A/C)ACTAAAGGCGCCTTTTTCGG
CDS SNP among	Pepper1.55ch01	3780871	CA01g02500	-	A	AACAGCTCATCAATCCCCTC(A/C)ACTAAAGGCGCCTTTTTCGG
Genic SNP ref	Pepper1.55ch01	3787347	CA01g02510	+	C	AGAGTCAGCTTAATTGTATG(T/T)GGGGATTGATTAGTAGCCTT
CDS SNP ref	Pepper1.55ch01	3787347	CA01g02510	+	C	AGAGTCAGCTTAATTGTATG(T/T)GGGGATTGATTAGTAGCCTT
Genic SNP ref	Pepper1.55ch01	3787754	CA01g02510	+	G	CATTGTAAAGATAAGAGACT(A/A)TAAGTGATATCTTTCCTAAA
Genic SNP ref	Pepper1.55ch01	3787961	CA01g02510	+	G	TTGAGGTAAGTTTATAGCAA(A/A)AATAAGTTACTTTTGACAGT
Genic SNP ref	Pepper1.55ch01	3788550	CA01g02510	+	A	GCTGAAGTGGAAGCTTTAGG(G/G)GTTCGTAAGGGCGATAAAAT
CDS SNP ref	Pepper1.55ch01	3788550	CA01g02510	+	A	GCTGAAGTGGAAGCTTTAGG(G/G)GTTCGTAAGGGCGATAAAAT
Genic SNP ref	Pepper1.55ch01	3788668	CA01g02510	+	C	ACGAAGAAGTAGATTACGGA(T/T)TGTTTGATCATATGATAAGT
CDS SNP ref	Pepper1.55ch01	3788668	CA01g02510	+	C	ACGAAGAAGTAGATTACGGA(T/T)TGTTTGATCATATGATAAGT
Genic SNP ref	Pepper1.55ch01	3789407	CA01g02510	+	A	TATTAAGAGAAAACTGAAAT(G/G)TGCAATGGGAGACAAATGGA
CDS SNP ref	Pepper1.55ch01	3789407	CA01g02510	+	A	TATTAAGAGAAAACTGAAAT(G/G)TGCAATGGGAGACAAATGGA
Genic SNP ref	Pepper1.55ch01	3789515	CA01g02510	+	G	CTTAGAAGTTGGTAACGAAC(A/A)GGGCAGTTCATGCCTTACTA
CDS SNP ref	Pepper1.55ch01	3789515	CA01g02510	+	G	CTTAGAAGTTGGTAACGAAC(A/A)GGGCAGTTCATGCCTTACTA
Genic SNP ref	Pepper1.55ch01	3789517	CA01g02510	+	G	TAGAAGTTGGTAACGAACGG(A/A)GCAGTTCATGCCTTACTATT
CDS SNP ref	Pepper1.55ch01	3789517	CA01g02510	+	G	TAGAAGTTGGTAACGAACGG(A/A)GCAGTTCATGCCTTACTATT
Genic SNP ref	Pepper1.55ch01	3789686	CA01g02510	+	A	TGCCATAAGCTACACCAAGA(C/C)ACGGGAACTGGATATATCTA
CDS SNP ref	Pepper1.55ch01	3789686	CA01g02510	+	A	TGCCATAAGCTACACCAAGA(C/C)ACGGGAACTGGATATATCTA
Genic SNP among	Pepper1.55ch01	3790075	CA01g02510	+	A	GCCAGCATCTCAATAGCTCA(C/A)TGGTGGTAAGTTCTACATCC
CDS SNP among	Pepper1.55ch01	3790075	CA01g02510	+	A	GCCAGCATCTCAATAGCTCA(C/A)TGGTGGTAAGTTCTACATCC
nonsyn SNP among	Pepper1.55ch01	3790075	CA01g02510	+	A	GCCAGCATCTCAATAGCTCA(C/A)TGGTGGTAAGTTCTACATCC
Genic SNP among	Pepper1.55ch01	3790757	CA01g02510	+	C	TGGACTACACAAATGAAGTT(A/C)TACTAGCAGCATATGATTCT
CDS SNP among	Pepper1.55ch01	3790757	CA01g02510	+	C	TGGACTACACAAATGAAGTT(A/C)TACTAGCAGCATATGATTCT
nonsyn SNP among	Pepper1.55ch01	3790757	CA01g02510	+	C	TGGACTACACAAATGAAGTT(A/C)TACTAGCAGCATATGATTCT
Genic SNP ref	Pepper1.55ch01	3795243	CA01g02520	+	T	AACAACCAATTTAATCCTAC(A/A)AGTGGGGTCTGTCAAGAAAC
Genic SNP ref	Pepper1.55ch01	3795738	CA01g02520	+	G	TGTCAAATATAAACGTGTGT(C/C)AGATATCATTTGTTTTCTCT
Genic SNP ref	Pepper1.55ch01	3795760	CA01g02520	+	C	GATATCATTTGTTTTCTCTG(T/T)GCAAGAGAGCTGAGTTGGAA
Genic SNP ref	Pepper1.55ch01	3795868	CA01g02520	+	A	TCAGTTGAAGGGATGGAAAC(G/G)TTAAGACACTTTCTATTTGA
CDS SNP ref	Pepper1.55ch01	3795868	CA01g02520	+	A	TCAGTTGAAGGGATGGAAAC(G/G)TTAAGACACTTTCTATTTGA
Genic SNP ref	Pepper1.55ch01	3796500	CA01g02530	+	A	GATGTAATTGAGTCTTGTCC(C/C)CCACCTGGAAGTGGAAGAAC
CDS SNP ref	Pepper1.55ch01	3796500	CA01g02530	+	A	GATGTAATTGAGTCTTGTCC(C/C)CCACCTGGAAGTGGAAGAAC
Genic SNP ref	Pepper1.55ch01	3796763	CA01g02530	+	A	TATACCTGTGGCTTTTCTCC(G/G)GCGCCACCCATTTCCTGGTC
CDS SNP ref	Pepper1.55ch01	3796763	CA01g02530	+	A	TATACCTGTGGCTTTTCTCC(G/G)GCGCCACCCATTTCCTGGTC
Genic SNP ref	Pepper1.55ch01	3796806	CA01g02530	+	A	GGACTTGCTGTCCGAATTCC(G/G)GGAGATGTCACAGCTGGAAA
CDS SNP ref	Pepper1.55ch01	3796806	CA01g02530	+	A	GGACTTGCTGTCCGAATTCC(G/G)GGAGATGTCACAGCTGGAAA
Genic SNP ref	Pepper1.55ch01	3797178	CA01g02530	+	T	CTAATTGTCAAGATTGGACA(C/C)CGTTGACGTAAAAGTTATTG
Genic SNP ref	Pepper1.55ch01	3800040	CA01g02540	-	C	TGAATATGAATCTTTACTTG(T/T)AATATAAAACAAAGGATCTA
Genic SNP ref	Pepper1.55ch01	3800588	CA01g02540	-	C	AGCGATACTTTGTCAACCTG(T/T)AAATACCATAGGAAAACACA
Genic SNP ref	Pepper1.55ch01	3800589	CA01g02540	-	A	GCGATACTTTGTCAACCTGC(T/T)AATACCATAGGAAAACACAA
Genic SNP ref	Pepper1.55ch01	3800781	CA01g02540	-	G	CAATGTCATCAACTTCTGGT(C/C)TCAAAAGGTTGTTCTTTCTG
CDS SNP ref	Pepper1.55ch01	3800781	CA01g02540	-	G	CAATGTCATCAACTTCTGGT(C/C)TCAAAAGGTTGTTCTTTCTG
Genic SNP ref	Pepper1.55ch01	3800893	CA01g02540	-	C	TAGTTTTTGTGCGGTTCCTA(G/G)TCTTTGCATCTGAATATTGT
CDS SNP ref	Pepper1.55ch01	3800893	CA01g02540	-	C	TAGTTTTTGTGCGGTTCCTA(G/G)TCTTTGCATCTGAATATTGT
Genic SNP ref	Pepper1.55ch01	3801075	CA01g02540	-	T	TCTTCTGATCGTGCTCTTGA(C/C)GGTCCAGAGGGCAAGGCTTA
CDS SNP ref	Pepper1.55ch01	3801075	CA01g02540	-	T	TCTTCTGATCGTGCTCTTGA(C/C)GGTCCAGAGGGCAAGGCTTA
Genic SNP among	Pepper1.55ch01	3801834	CA01g02540	-	C	TGTCCATGCTTGCATGCTCC(C/T)GTTTGTGTGTGTGTGTTAGA
Genic SNP ref	Pepper1.55ch01	3802468	CA01g02540	-	C	CATACTAAAAAGTACCACTC(T/T)GTATCAGTGAGATCTTCTGG
CDS SNP ref	Pepper1.55ch01	3802468	CA01g02540	-	C	CATACTAAAAAGTACCACTC(T/T)GTATCAGTGAGATCTTCTGG
Genic SNP ref	Pepper1.55ch01	3802705	CA01g02540	-	C	CTAGAAGATAATATCCCACG(T/T)TTTAGAGCAATATCCCGAAA
Genic SNP among	Pepper1.55ch01	3811008	CA01g02550	-	C	ACGGTAAAGAGACAAATATA(T/C)CCTCGAACTATTATACACAC
Genic SNP among	Pepper1.55ch01	3811099	CA01g02550	-	C	ATATTTGTCCCTCACACTAC(C/T)GCTATGTGCGATGTCCGGGG
Genic SNP among	Pepper1.55ch01	3811112	CA01g02550	-	G	ACACTACCGCTATGTGCGAT(G/A)TCCGGGGAAGGGCCCCACCA
Genic SNP among	Pepper1.55ch01	3811123	CA01g02550	-	G	ATGTGCGATGTCCGGGGAAG(G/A)GCCCCACCACAAGGGTGTCG
Genic SNP among	Pepper1.55ch01	3811175	CA01g02550	-	C	ACCTTGCATTTCTGCCAGAG(T/C)TGTTTCCAAGGCTTGAACCC
Genic SNP ref	Pepper1.55ch01	3811357	CA01g02550	-	T	CCGCTACCCGACCCAATAAA(C/C)CCATATGATCGGATGTTTTC
Genic SNP among	Pepper1.55ch01	3820831	CA01g02560	+	G	CTTGCTCTTAAACCGAAGAT(G/A)GAAGGTGCAAGTGACATGAG
CDS SNP among	Pepper1.55ch01	3820831	CA01g02560	+	G	CTTGCTCTTAAACCGAAGAT(G/A)GAAGGTGCAAGTGACATGAG
nonsyn SNP among	Pepper1.55ch01	3820831	CA01g02560	+	G	CTTGCTCTTAAACCGAAGAT(G/A)GAAGGTGCAAGTGACATGAG
Genic SNP among	Pepper1.55ch01	3820987	CA01g02560	+	G	GTTGGTAGCTTATCTAGGAA(T/G)AAAAAATACCATAGGCATAC
CDS SNP among	Pepper1.55ch01	3820987	CA01g02560	+	G	GTTGGTAGCTTATCTAGGAA(T/G)AAAAAATACCATAGGCATAC
nonsyn SNP among	Pepper1.55ch01	3820987	CA01g02560	+	G	GTTGGTAGCTTATCTAGGAA(T/G)AAAAAATACCATAGGCATAC
Genic SNP among	Pepper1.55ch01	3821004	CA01g02560	+	A	GAAGAAAAAATACCATAGGC(A/C)TACTCTATACAAAATTCAAA
CDS SNP among	Pepper1.55ch01	3821004	CA01g02560	+	A	GAAGAAAAAATACCATAGGC(A/C)TACTCTATACAAAATTCAAA
nonsyn SNP among	Pepper1.55ch01	3821004	CA01g02560	+	A	GAAGAAAAAATACCATAGGC(A/C)TACTCTATACAAAATTCAAA
Genic SNP ref	Pepper1.55ch01	3821112	CA01g02560	+	T	GTTGTCGTTGGAAAGCTGGC(A/A)GGTGAAGTTTTGGTTTCAAA
CDS SNP ref	Pepper1.55ch01	3821112	CA01g02560	+	T	GTTGTCGTTGGAAAGCTGGC(A/A)GGTGAAGTTTTGGTTTCAAA
Genic SNP ref	Pepper1.55ch01	3821145	CA01g02560	+	T	GTTTCAAAACAGGAGAACAT(A/A)GATTAAGACCCAATTGGAGC
CDS SNP ref	Pepper1.55ch01	3821145	CA01g02560	+	T	GTTTCAAAACAGGAGAACAT(A/A)GATTAAGACCCAATTGGAGC
Genic SNP among	Pepper1.55ch01	3821346	CA01g02560	+	G	TAGACTGAGAGATGAATACA(A/G)CAGGATTTGTCTCATGGCGA
CDS SNP among	Pepper1.55ch01	3821346	CA01g02560	+	G	TAGACTGAGAGATGAATACA(A/G)CAGGATTTGTCTCATGGCGA
nonsyn SNP among	Pepper1.55ch01	3821346	CA01g02560	+	G	TAGACTGAGAGATGAATACA(A/G)CAGGATTTGTCTCATGGCGA
Genic SNP ref	Pepper1.55ch01	3821353	CA01g02560	+	T	AGAGATGAATACAGCAGGAT(C/C)TGTCTCATGGCGAATAAGGT
CDS SNP ref	Pepper1.55ch01	3821353	CA01g02560	+	T	AGAGATGAATACAGCAGGAT(C/C)TGTCTCATGGCGAATAAGGT
Genic SNP among	Pepper1.55ch01	3821489	CA01g02560	+	G	CTACGAACTCTGTTGACACT(A/G)CATTGCCGGCGGTACTTGAT
CDS SNP among	Pepper1.55ch01	3821489	CA01g02560	+	G	CTACGAACTCTGTTGACACT(A/G)CATTGCCGGCGGTACTTGAT
nonsyn SNP among	Pepper1.55ch01	3821489	CA01g02560	+	G	CTACGAACTCTGTTGACACT(A/G)CATTGCCGGCGGTACTTGAT
Genic SNP ref	Pepper1.55ch01	3821565	CA01g02560	+	T	GATTTCACCTAGACCCACCC(C/C)CAACATGACTGGTATGGATG
CDS SNP ref	Pepper1.55ch01	3821565	CA01g02560	+	T	GATTTCACCTAGACCCACCC(C/C)CAACATGACTGGTATGGATG
Genic SNP among	Pepper1.55ch01	3821629	CA01g02560	+	C	ATAGATCTTGCTTTTGCTGC(T/C)ATGAATGAGCTGGTTAAGCT
CDS SNP among	Pepper1.55ch01	3821629	CA01g02560	+	C	ATAGATCTTGCTTTTGCTGC(T/C)ATGAATGAGCTGGTTAAGCT
Genic SNP among	Pepper1.55ch01	3821844	CA01g02560	+	G	GGAAACTTTAATGGACCCAA(G/A)TAAATGGGTGGATTGTGTAG
CDS SNP among	Pepper1.55ch01	3821844	CA01g02560	+	G	GGAAACTTTAATGGACCCAA(G/A)TAAATGGGTGGATTGTGTAG
nonsyn SNP among	Pepper1.55ch01	3821844	CA01g02560	+	G	GGAAACTTTAATGGACCCAA(G/A)TAAATGGGTGGATTGTGTAG
Genic SNP among	Pepper1.55ch01	3821876	CA01g02560	+	G	ATTGTGTAGTGTGTGTGTGC(G/C)CATAAGGAGTACCAAATATT
CDS SNP among	Pepper1.55ch01	3821876	CA01g02560	+	G	ATTGTGTAGTGTGTGTGTGC(G/C)CATAAGGAGTACCAAATATT
nonsyn SNP among	Pepper1.55ch01	3821876	CA01g02560	+	G	ATTGTGTAGTGTGTGTGTGC(G/C)CATAAGGAGTACCAAATATT
Genic SNP among	Pepper1.55ch01	3823499	CA01g02570	+	C	TGATTTTGGCAATGGTATCT(C/A)AAGTGTTGCTACATCTGTGA
CDS SNP among	Pepper1.55ch01	3823499	CA01g02570	+	C	TGATTTTGGCAATGGTATCT(C/A)AAGTGTTGCTACATCTGTGA
nonsyn SNP among	Pepper1.55ch01	3823499	CA01g02570	+	C	TGATTTTGGCAATGGTATCT(C/A)AAGTGTTGCTACATCTGTGA
Genic SNP among	Pepper1.55ch01	3823508	CA01g02570	+	C	CAATGGTATCTCAAGTGTTG(G/C)TACATCTGTGATTTCACTAG
CDS SNP among	Pepper1.55ch01	3823508	CA01g02570	+	C	CAATGGTATCTCAAGTGTTG(G/C)TACATCTGTGATTTCACTAG
nonsyn SNP among	Pepper1.55ch01	3823508	CA01g02570	+	C	CAATGGTATCTCAAGTGTTG(G/C)TACATCTGTGATTTCACTAG
Genic SNP among	Pepper1.55ch01	3823655	CA01g02580	+	C	GGTCCTCTGTGGTTTCAAAG(C/T)TTGGATGGAAATGGGGAAGA
CDS SNP among	Pepper1.55ch01	3823655	CA01g02580	+	C	GGTCCTCTGTGGTTTCAAAG(C/T)TTGGATGGAAATGGGGAAGA
Genic SNP ref	Pepper1.55ch01	3825177	CA01g02590	+	A	TTGATTATTTATGCATTGCT(G/G)TGCAGCGTGCGTGTGAGAGA
Genic SNP among	Pepper1.55ch01	3825303	CA01g02590	+	T	AAAACCCCAAAAGAAATCAC(C/T)AGAGGGCAAAGAGAAAACGG
CDS SNP among	Pepper1.55ch01	3825303	CA01g02590	+	T	AAAACCCCAAAAGAAATCAC(C/T)AGAGGGCAAAGAGAAAACGG
Genic SNP ref	Pepper1.55ch01	3825376	CA01g02590	+	T	CAATTCTTGGAGAGATACAC(A/A)TGGACGAGCATCATTTGAAG
CDS SNP ref	Pepper1.55ch01	3825376	CA01g02590	+	T	CAATTCTTGGAGAGATACAC(A/A)TGGACGAGCATCATTTGAAG
Genic SNP among	Pepper1.55ch01	3825494	CA01g02590	+	C	ATCTTTCAATTGTTCAATGT(C/T)AGCTGGAGTGGGTAACTTTG
CDS SNP among	Pepper1.55ch01	3825494	CA01g02590	+	C	ATCTTTCAATTGTTCAATGT(C/T)AGCTGGAGTGGGTAACTTTG
nonsyn SNP among	Pepper1.55ch01	3825494	CA01g02590	+	C	ATCTTTCAATTGTTCAATGT(C/T)AGCTGGAGTGGGTAACTTTG
Genic SNP ref	Pepper1.55ch01	3825539	CA01g02590	+	C	GAAACTTGCTGTTGGAAGAA(A/A)CGACTTTGGTGCTACGAACT
CDS SNP ref	Pepper1.55ch01	3825539	CA01g02590	+	C	GAAACTTGCTGTTGGAAGAA(A/A)CGACTTTGGTGCTACGAACT
Genic SNP ref	Pepper1.55ch01	3825562	CA01g02590	+	A	ACTTTGGTGCTACGAACTCT(G/G)TTGACACTGCATTGCCGGCG
CDS SNP ref	Pepper1.55ch01	3825562	CA01g02590	+	A	ACTTTGGTGCTACGAACTCT(G/G)TTGACACTGCATTGCCGGCG
Genic SNP among	Pepper1.55ch01	3825821	CA01g02590	+	C	GTATGCTAGGTCTTCTCCTC(T/C)ATGTATTGGCGTGAAGCCTG
CDS SNP among	Pepper1.55ch01	3825821	CA01g02590	+	C	GTATGCTAGGTCTTCTCCTC(T/C)ATGTATTGGCGTGAAGCCTG
nonsyn SNP among	Pepper1.55ch01	3825821	CA01g02590	+	C	GTATGCTAGGTCTTCTCCTC(T/C)ATGTATTGGCGTGAAGCCTG
Genic SNP ref	Pepper1.55ch01	3825853	CA01g02590	+	A	TGAAGCCTGCTAACTTCACA(G/G)CAGAAGCAACAAAGGCAACT
CDS SNP ref	Pepper1.55ch01	3825853	CA01g02590	+	A	TGAAGCCTGCTAACTTCACA(G/G)CAGAAGCAACAAAGGCAACT
Genic SNP among	Pepper1.55ch01	3825928	CA01g02590	+	C	AAACTTTAATGGACACAAGT(T/C)AATGGGTGGATTGTGCATTG
CDS SNP among	Pepper1.55ch01	3825928	CA01g02590	+	C	AAACTTTAATGGACACAAGT(T/C)AATGGGTGGATTGTGCATTG
nonsyn SNP among	Pepper1.55ch01	3825928	CA01g02590	+	C	AAACTTTAATGGACACAAGT(T/C)AATGGGTGGATTGTGCATTG
Genic SNP among	Pepper1.55ch01	3825993	CA01g02590	+	T	GGGTACCAAATATTTTTTTT(C/T)AACCAAAAATCTTCTTTTTT
Genic SNP among	Pepper1.55ch01	3826092	CA01g02590	+	A	AGGAAAACGGAAGTGTAAAA(A/G)GACCCAAAAGGTTAAGCCAA
Genic SNP among	Pepper1.55ch01	3826214	CA01g02590	+	C	CCCACCAATTACATCACCAA(T/C)GTTTCAGATCCAAATTAACT
Genic SNP among	Pepper1.55ch01	3826243	CA01g02590	+	T	TCCAAATTAACTTTTTGTCC(C/T)GTTAAGTAAAAGTTTTCAAA
Genic SNP among	Pepper1.55ch01	3826375	CA01g02590	+	G	GGGTACCATTCTAGCTTAGT(G/A)TGTTTTGGCCTTTTGGCTGT
Genic SNP among	Pepper1.55ch01	3826549	CA01g02590	+	C	CAACATTGTTGTGCAATGTG(C/T)GTGTGAAAGAGTGAGGTTTC
Genic SNP among	Pepper1.55ch01	3826754	CA01g02590	+	G	ACCAGTAAAGAGAGAGAAAA(G/A)AGGGATTATTTGAAAAATAT
Genic SNP among	Pepper1.55ch01	3826905	CA01g02590	+	G	AGATCGAGGTTGTCTTAACT(G/T)TGTAGTTTTTCACATTTGCC
Genic SNP among	Pepper1.55ch01	3826910	CA01g02590	+	G	GAGGTTGTCTTAACTGTGTA(G/A)TTTTTCACATTTGCCCTCTT
Genic SNP ref	Pepper1.55ch01	3826918	CA01g02590	+	C	CTTAACTGTGTAGTTTTTCA(G/G)ATTTGCCCTCTTAAATAGGG
Genic SNP among	Pepper1.55ch01	3827081	CA01g02590	+	G	TACTTTTTCATATTTTGGGT(A/G)GGATAGTGCACTTGAAATAT
Genic SNP ref	Pepper1.55ch01	3827109	CA01g02590	+	A	GCACTTGAAATATTAAATGG(G/G)GGAAATTAGGTAAATGGGGT
Genic SNP among	Pepper1.55ch01	3827156	CA01g02590	+	A	TTTATGCATTGCTGTGCAGC(G/A)TGCGTGTGAGAGAGTGAGGT
Genic SNP among	Pepper1.55ch01	3827419	CA01g02590	+	G	AATTGGATCTGTCTCATGGC(A/G)AACAAGGTTTTGGGGAAGCC
CDS SNP among	Pepper1.55ch01	3827419	CA01g02590	+	G	AATTGGATCTGTCTCATGGC(A/G)AACAAGGTTTTGGGGAAGCC
Genic SNP ref	Pepper1.55ch01	3827553	CA01g02590	+	T	TGTTGACACTGCATTGCCGG(C/C)GGGCCTTGATTTTGGCAATG
CDS SNP ref	Pepper1.55ch01	3827553	CA01g02590	+	T	TGTTGACACTGCATTGCCGG(C/C)GGGCCTTGATTTTGGCAATG
Genic SNP among	Pepper1.55ch01	3827614	CA01g02590	+	C	CCAGTGATTTCACCTAGGCC(C/T)ACCTCCAACATGACTGGTAT
CDS SNP among	Pepper1.55ch01	3827614	CA01g02590	+	C	CCAGTGATTTCACCTAGGCC(C/T)ACCTCCAACATGACTGGTAT
Genic SNP among	Pepper1.55ch01	3835717	CA01g02600	-	T	CTTCTTGTAATGTGGACTTT(C/T)GCTGCTGGTTCAACTGGTAA
CDS SNP among	Pepper1.55ch01	3835717	CA01g02600	-	T	CTTCTTGTAATGTGGACTTT(C/T)GCTGCTGGTTCAACTGGTAA
nonsyn SNP among	Pepper1.55ch01	3835717	CA01g02600	-	T	CTTCTTGTAATGTGGACTTT(C/T)GCTGCTGGTTCAACTGGTAA
Genic SNP among	Pepper1.55ch01	3835913	CA01g02600	-	A	TCTTACTTCTTTTGTCTTCC(C/A)GGGTCGTTCCTTTCCATATT
CDS SNP among	Pepper1.55ch01	3835913	CA01g02600	-	A	TCTTACTTCTTTTGTCTTCC(C/A)GGGTCGTTCCTTTCCATATT
nonsyn SNP among	Pepper1.55ch01	3835913	CA01g02600	-	A	TCTTACTTCTTTTGTCTTCC(C/A)GGGTCGTTCCTTTCCATATT
Genic SNP among	Pepper1.55ch01	3836862	CA01g02610	+	G	AATATAGAATTTGACCACAG(A/G)TCAGAACTAAAGCATAGTTC
Genic SNP among	Pepper1.55ch01	3837426	CA01g02610	+	T	GATGTACCAATTTCATGTAA(T/C)ATCCTGAGCGCATTAGCCAT
Genic SNP among	Pepper1.55ch01	3837484	CA01g02610	+	C	CTGTAGATTTACTTCTCCCA(T/C)TTATTTAGAGCTTTAATTTT
Genic SNP among	Pepper1.55ch01	3837490	CA01g02610	+	T	ATTTACTTCTCCCACTTATT(T/C)AGAGCTTTAATTTTCAGATA
Genic SNP among	Pepper1.55ch01	3837697	CA01g02610	+	T	CCTTCTTCAGATTTCCTTAA(C/T)TGATCTGACTTCTATCTTCA
Genic SNP ref	Pepper1.55ch01	3837907	CA01g02610	+	C	GATATCCTTTTAATTCTTGT(T/T)AAGTGTGTGGCCTCCCTGGT
Genic SNP among	Pepper1.55ch01	3838601	CA01g02610	+	G	TTCTAACAAAGGCAACTCCT(A/G)ATAAAGAAATGGACCTTGGA
Genic SNP ref	Pepper1.55ch01	3838621	CA01g02610	+	A	GATAAAGAAATGGACCTTGG(G/G)CCTAACTCAACCTCAAAAGC
Genic SNP among	Pepper1.55ch01	3838694	CA01g02610	+	T	ATAAAGAGATCAAGGACCCT(C/T)TAACCCACCGATGTGGGACT
Genic SNP among	Pepper1.55ch01	3838776	CA01g02610	+	C	GACAATATAAGACGGGGGGC(C/T)CAACATCGGAAACAATAAAT
Genic SNP ref	Pepper1.55ch01	3838822	CA01g02610	+	A	GGGTCTGACTCTGATACCAT(G/G)ATAAAGAAATGGACCTTGGG
Genic SNP among	Pepper1.55ch01	3838875	CA01g02610	+	G	TCAAAAGATAGCTTATGAGG(A/G)GAGGATTGTCCAAGACCATA
Genic SNP among	Pepper1.55ch01	3838885	CA01g02610	+	C	GCTTATGAGGGGAGGATTGT(C/T)CAAGACCATATAAGGAGACC
Genic SNP ref	Pepper1.55ch01	3838925	CA01g02610	+	A	CAAGGACCCTTTAACCCACC(G/G)ATGTGGGACTCCAACAACTC
Genic SNP ref	Pepper1.55ch01	3839032	CA01g02610	+	T	TATATCAGTTACAAATAATG(C/C)TGTATTTAGTACTCTTTTGC
Genic SNP ref	Pepper1.55ch01	3839163	CA01g02610	+	C	ATTACTAGTACTTTGTATAT(T/T)AGTTTTGAGATATAACAATT
Genic SNP ref	Pepper1.55ch01	3839314	CA01g02610	+	C	ATGATAGAACTTTTCTCCTT(T/T)GTTCACTTGTTTATCTTGTT
Genic SNP ref	Pepper1.55ch01	3839329	CA01g02610	+	C	TCCTTCGTTCACTTGTTTAT(T/T)TTGTTATGACAGTTGATTAG
Genic SNP ref	Pepper1.55ch01	3839365	CA01g02610	+	T	ATTAGCATGCCTTGATACCG(A/A)AACAGGTTGAATTGACAATG
Genic SNP among	Pepper1.55ch01	3839473	CA01g02610	+	G	TTCTCTTATAGATAGAGAAG(G/A)CCAAAATGGAAGAGAAAGAA
CDS SNP among	Pepper1.55ch01	3839473	CA01g02610	+	G	TTCTCTTATAGATAGAGAAG(G/A)CCAAAATGGAAGAGAAAGAA
nonsyn SNP among	Pepper1.55ch01	3839473	CA01g02610	+	G	TTCTCTTATAGATAGAGAAG(G/A)CCAAAATGGAAGAGAAAGAA
Genic SNP ref	Pepper1.55ch01	3839559	CA01g02610	+	T	CACTACAAGATGCAAATATC(C/C)TCATTGATGGCTGAACTTGA
CDS SNP ref	Pepper1.55ch01	3839559	CA01g02610	+	T	CACTACAAGATGCAAATATC(C/C)TCATTGATGGCTGAACTTGA
Genic SNP among	Pepper1.55ch01	3840003	CA01g02610	+	G	CCCCGGACACCGCGCATAGT(A/G)GTAGCTTTAGTGCACCAGGA
Genic SNP among	Pepper1.55ch01	3840020	CA01g02610	+	A	AGTGGTAGCTTTAGTGCACC(G/A)GGATGCCCTTTTTTAGTTCA
Genic SNP ref	Pepper1.55ch01	3840208	CA01g02610	+	T	CCACTTTGGTCAGGGCGAGA(G/G)CTGAATGCTATGATTACATT
Genic SNP ref	Pepper1.55ch01	3840448	CA01g02610	+	A	ATCTATGTCGAAGAAACAGT(C/C)AAATGGAATGTGAAAAACTT
Genic SNP among	Pepper1.55ch01	3840475	CA01g02610	+	T	AATGTGAAAAACTTAGTTAT(A/T)TATGTGTGACATGGTGTTTC
Genic SNP ref	Pepper1.55ch01	3841525	CA01g02620	+	T	TAGAATTAATGAATATTGGC(C/C)TAATGAATAGAGCTGTCGGT
CDS SNP ref	Pepper1.55ch01	3841525	CA01g02620	+	T	TAGAATTAATGAATATTGGC(C/C)TAATGAATAGAGCTGTCGGT
Genic SNP ref	Pepper1.55ch01	3841613	CA01g02620	+	C	TATACTAACACTTTTATCTC(A/A)ATTCTGAACTTTTTTTCCTG
Genic SNP ref	Pepper1.55ch01	3841749	CA01g02620	+	T	CTACATTTGGTTGATTTGGC(C/C)GGCAGTGAAAGAGTAGATCG
CDS SNP ref	Pepper1.55ch01	3841749	CA01g02620	+	T	CTACATTTGGTTGATTTGGC(C/C)GGCAGTGAAAGAGTAGATCG
Genic SNP among	Pepper1.55ch01	3842020	CA01g02620	+	C	TCCTATTAAACCTTTATTTA(C/A)TTTATTTTTGCGCATCTCAT
Genic SNP ref	Pepper1.55ch01	3842307	CA01g02620	+	T	TGCATCTGCAGTTGCCCTGT(C/C)AACTTATTTTTTGTGAATCC
Genic SNP among	Pepper1.55ch01	3842363	CA01g02620	+	T	CATCTGCGATTACGACCGTC(T/G)TAATACTATCTTGTGTGCTT
Genic SNP among	Pepper1.55ch01	3842514	CA01g02620	+	C	GACACAATTGTCAAGAAGGA(C/T)GAAGAAATTGGGCGGCTGCG
CDS SNP among	Pepper1.55ch01	3842514	CA01g02620	+	C	GACACAATTGTCAAGAAGGA(C/T)GAAGAAATTGGGCGGCTGCG
Genic SNP ref	Pepper1.55ch01	3842628	CA01g02620	+	A	AGGCATTCTTTAGGTGGTCC(G/G)CGAACGGCTCAAATTTCTGG
CDS SNP ref	Pepper1.55ch01	3842628	CA01g02620	+	A	AGGCATTCTTTAGGTGGTCC(G/G)CGAACGGCTCAAATTTCTGG
Genic SNP among	Pepper1.55ch01	3864730	CA01g02630	-	C	AATCAACTTCTTGTTATCAT(T/C)AAGATTTGAACTTTGGTTGT
CDS SNP among	Pepper1.55ch01	3864730	CA01g02630	-	C	AATCAACTTCTTGTTATCAT(T/C)AAGATTTGAACTTTGGTTGT
nonsyn SNP among	Pepper1.55ch01	3864730	CA01g02630	-	C	AATCAACTTCTTGTTATCAT(T/C)AAGATTTGAACTTTGGTTGT
Genic SNP among	Pepper1.55ch01	3865153	CA01g02630	-	T	CATGATCAAACACCCGGAAA(A/T)CAGCACGGTTTTTCGACCAA
CDS SNP among	Pepper1.55ch01	3865153	CA01g02630	-	T	CATGATCAAACACCCGGAAA(A/T)CAGCACGGTTTTTCGACCAA
nonsyn SNP among	Pepper1.55ch01	3865153	CA01g02630	-	T	CATGATCAAACACCCGGAAA(A/T)CAGCACGGTTTTTCGACCAA
Genic SNP among	Pepper1.55ch01	3865325	CA01g02630	-	T	ACAGGCTTATCCCAATCCCA(C/T)TCTGTCAAAGAAAGTTGGCA
CDS SNP among	Pepper1.55ch01	3865325	CA01g02630	-	T	ACAGGCTTATCCCAATCCCA(C/T)TCTGTCAAAGAAAGTTGGCA
Genic SNP among	Pepper1.55ch01	3871303	CA01g02640	+	G	GCTGCAAAATCAGGAGCTTC(A/G)TTTTCGAATTCTGGAGATTT
CDS SNP among	Pepper1.55ch01	3871303	CA01g02640	+	G	GCTGCAAAATCAGGAGCTTC(A/G)TTTTCGAATTCTGGAGATTT
Genic SNP among	Pepper1.55ch01	3871823	CA01g02650	+	T	TTGTGTTACTCTGGTGTTTC(A/T)TGTACTTCAACTATCGTATT
Genic SNP among	Pepper1.55ch01	3871832	CA01g02650	+	A	TCTGGTGTTTCTTGTACTTC(G/A)ACTATCGTATTGTTCTGTTA
Genic SNP among	Pepper1.55ch01	3884397	CA01g02680	+	T	AGTTCCAGATGCAATAACAC(C/T)GATCACCAAGAAAACAACAT
CDS SNP among	Pepper1.55ch01	3884397	CA01g02680	+	T	AGTTCCAGATGCAATAACAC(C/T)GATCACCAAGAAAACAACAT
Genic SNP among	Pepper1.55ch01	3884589	CA01g02680	+	C	TTTGGTCCTCTTTTAGGAAA(T/C)TCTCCTCTGCGGAGTATCCT
CDS SNP among	Pepper1.55ch01	3884589	CA01g02680	+	C	TTTGGTCCTCTTTTAGGAAA(T/C)TCTCCTCTGCGGAGTATCCT
Genic SNP among	Pepper1.55ch01	3884677	CA01g02680	+	G	TCGCGAATTATTTACAGACT(C/G)TGTATGGTTGGATGCATGAA
CDS SNP among	Pepper1.55ch01	3884677	CA01g02680	+	G	TCGCGAATTATTTACAGACT(C/G)TGTATGGTTGGATGCATGAA
nonsyn SNP among	Pepper1.55ch01	3884677	CA01g02680	+	G	TCGCGAATTATTTACAGACT(C/G)TGTATGGTTGGATGCATGAA
Genic SNP among	Pepper1.55ch01	3884815	CA01g02680	+	G	TAAGTTGCTGCTCAGCCGTG(A/G)ATACAGTAAATGCTGATTGC
CDS SNP among	Pepper1.55ch01	3884815	CA01g02680	+	G	TAAGTTGCTGCTCAGCCGTG(A/G)ATACAGTAAATGCTGATTGC
nonsyn SNP among	Pepper1.55ch01	3884815	CA01g02680	+	G	TAAGTTGCTGCTCAGCCGTG(A/G)ATACAGTAAATGCTGATTGC
Genic SNP among	Pepper1.55ch01	3884892	CA01g02680	+	T	ATCGCAAAGCATGGAGAGAT(C/T)GACAGGGTGTCAACCGGCAG
CDS SNP among	Pepper1.55ch01	3884892	CA01g02680	+	T	ATCGCAAAGCATGGAGAGAT(C/T)GACAGGGTGTCAACCGGCAG
Genic SNP among	Pepper1.55ch01	3884929	CA01g02680	+	C	GCAGTGCATCTCTAAGGCAC(T/C)ATAATGATGTCTTTCATGAC
CDS SNP among	Pepper1.55ch01	3884929	CA01g02680	+	C	GCAGTGCATCTCTAAGGCAC(T/C)ATAATGATGTCTTTCATGAC
nonsyn SNP among	Pepper1.55ch01	3884929	CA01g02680	+	C	GCAGTGCATCTCTAAGGCAC(T/C)ATAATGATGTCTTTCATGAC
Genic SNP among	Pepper1.55ch01	3885338	CA01g02680	+	G	AGGTATATTTATTTGATACT(A/G)AACATTACGTTTCAATATGT
Genic SNP among	Pepper1.55ch01	3885347	CA01g02680	+	G	TATTTGATACTGAACATTAC(T/G)TTTCAATATGTTAATTCCTT
Genic SNP among	Pepper1.55ch01	3885593	CA01g02680	+	G	TTTTCTTTTTCTTTTTCCCA(C/G)TTTCATGTCAAACTTCCCCT
Genic SNP among	Pepper1.55ch01	3885633	CA01g02680	+	C	TCAAAATTGCTGTCCGCACC(A/C)CCCAAGCAAGCCAAGAATGG
Genic SNP among	Pepper1.55ch01	3885802	CA01g02680	+	G	AAATGAGTTTATTGAGCATT(A/G)AGGACTTTAAATAGCCAACA
Genic SNP among	Pepper1.55ch01	3885932	CA01g02680	+	C	CTCATCTTAATTCTAAACAA(A/C)TTGTTAACTAAAATTTACTG
Genic SNP among	Pepper1.55ch01	3885935	CA01g02680	+	G	ATCTTAATTCTAAACAACTT(A/G)TTAACTAAAATTTACTGCAG
Genic SNP among	Pepper1.55ch01	3885975	CA01g02680	+	T	GTAACTAAATCAATTTTCAA(C/T)AGCTAAGTTATTTTAATTTC
Genic SNP among	Pepper1.55ch01	3886493	CA01g02680	+	C	ATTGAAGAAAATCATCTAAA(A/C)TATGATCTTTTTTGCCACAT
Genic SNP among	Pepper1.55ch01	3886559	CA01g02680	+	G	ATTGTGAAGGCTGTCTCACA(A/G)AATTGAGAAAACTCGCAGGA
Genic SNP among	Pepper1.55ch01	3886620	CA01g02680	+	A	TGATTTACCTTAATAGGGTT(T/A)GTGATGTCTTAAGTTAAATG
Genic SNP among	Pepper1.55ch01	3886649	CA01g02680	+	C	TTAAGTTAAATGAGCGCAAA(T/C)TGCAGGCGCTTAGCTAGTCA
Genic SNP among	Pepper1.55ch01	3886784	CA01g02680	+	C	ATTGATGTGCTATTACACCA(T/C)GAGTAACAAGTATACTTTTA
Genic SNP among	Pepper1.55ch01	3886830	CA01g02680	+	G	TGTTGATTTAATGGACTTGA(A/G)AATTATGAAATAACGATTGA
Genic SNP among	Pepper1.55ch01	3886844	CA01g02680	+	C	ACTTGAGAATTATGAAATAA(T/C)GATTGATTATTAATAGGAGA
Genic SNP among	Pepper1.55ch01	3886871	CA01g02680	+	T	TTATTAATAGGAGAAGTAAG(C/T)GCTAATGACTAGATAGGCGC
Genic SNP among	Pepper1.55ch01	3887089	CA01g02680	+	G	TTTAGACAAGAAAACTTCTT(T/G)CGAGGAACGACTCAATAAAC
Genic SNP among	Pepper1.55ch01	3887188	CA01g02680	+	G	GATCATCAATATAAAGCTTC(T/G)CTTTCAATTAACTAAATGGG
Genic SNP among	Pepper1.55ch01	3887267	CA01g02680	+	A	TCTAACAATTTAAGCAAGTC(G/A)AATCCATGAATTAAACCTAA
Genic SNP among	Pepper1.55ch01	3887319	CA01g02680	+	G	TGTCACAAACCTTACGAAGA(A/G)CTGCTCCATAAAATTAGACA
Genic SNP among	Pepper1.55ch01	3887440	CA01g02680	+	T	CTGATGAAAGTAGTGAAATC(C/T)GTTGTCTTCAACACTTGGTC
Genic SNP among	Pepper1.55ch01	3887684	CA01g02680	+	C	AGACAAGGCAGGTGCAGCGC(T/C)GGGCTGCATTGCACAGCGCA
Genic SNP among	Pepper1.55ch01	3887905	CA01g02680	+	G	AATAAGCACAAAGCATTAAC(A/G)TTATAGCTCAAACACGATTA
Genic SNP among	Pepper1.55ch01	3888075	CA01g02680	+	G	GGGAGGACTATTATTGCCTA(C/G)TGACAGCATCTTGCTTTCTC
Genic SNP among	Pepper1.55ch01	3888181	CA01g02680	+	T	ATGGGATGGAGAGCTGTACT(C/T)TGGAGGAATATTCCCCACTC
CDS SNP among	Pepper1.55ch01	3888181	CA01g02680	+	T	ATGGGATGGAGAGCTGTACT(C/T)TGGAGGAATATTCCCCACTC
Genic SNP among	Pepper1.55ch01	3888227	CA01g02680	+	T	TTAAGGTAAGTTTTGACTTG(A/T)GTGATCTGTCTCTGTTCGTA
Genic SNP among	Pepper1.55ch01	3888299	CA01g02680	+	T	TTCTGTATATTTTCTTTCAG(C/T)GTAGTTTAATTCATTCTTTT
Genic SNP among	Pepper1.55ch01	3888328	CA01g02680	+	A	ATTCATTCTTTTAGACTTCT(G/A)TTGCTCTTTCATTTTACATT
Genic SNP among	Pepper1.55ch01	3888351	CA01g02680	+	T	GCTCTTTCATTTTACATTAT(C/T)ATTCTCTATTTCTTAGAAGT
Genic SNP among	Pepper1.55ch01	3888520	CA01g02680	+	T	ACCCTCCATCTTTGCCATTA(C/T)CAGGCTCGTGATAGATAGTT
Genic SNP among	Pepper1.55ch01	3888602	CA01g02680	+	A	GATTGTCAAGTTTATCGTTT(T/A)AGTCATTAAAGTTTACAGTT
Genic SNP among	Pepper1.55ch01	3888671	CA01g02680	+	A	TTTCATTGTTTACTCTTCAT(T/A)CCAGCTTGCCTGTGGCGGAT
Genic SNP among	Pepper1.55ch01	3888923	CA01g02680	+	C	GATTTAAGTAAAGCCGGTAT(G/C)AGTGCCTTTGGAAAGCTTCA
Genic SNP among	Pepper1.55ch01	3888984	CA01g02680	+	G	CCCCTTTACACTATATGGAC(C/G)ACTGATTTGTATAGTTCCTA
Genic SNP among	Pepper1.55ch01	3892662	CA01g02690	-	G	TGTAGTGCAGATAACTGAGC(A/G)TGGAAATCAACTGAATACTG
CDS SNP among	Pepper1.55ch01	3892662	CA01g02690	-	G	TGTAGTGCAGATAACTGAGC(A/G)TGGAAATCAACTGAATACTG
Genic SNP among	Pepper1.55ch01	3892988	CA01g02690	-	G	GTCATCTCAATTCTTAAAAA(C/G)GAACAAGAGATATGAATCTA
Genic SNP among	Pepper1.55ch01	3893748	CA01g02690	-	T	GTATCATACAAGACAAACTC(C/T)GTCACCATTGAGTTGTCGCA
CDS SNP among	Pepper1.55ch01	3893748	CA01g02690	-	T	GTATCATACAAGACAAACTC(C/T)GTCACCATTGAGTTGTCGCA
Genic SNP among	Pepper1.55ch01	3893985	CA01g02690	-	G	GGTGACTTTACTGAGAACTC(A/G)AAAAAGGGCAATCCATTTTT
CDS SNP among	Pepper1.55ch01	3893985	CA01g02690	-	G	GGTGACTTTACTGAGAACTC(A/G)AAAAAGGGCAATCCATTTTT
Genic SNP among	Pepper1.55ch01	3894675	CA01g02690	-	C	CTAGAGAACTCAATTTTTTT(T/C)CTTTCCTCAACAGCATCAGT
CDS SNP among	Pepper1.55ch01	3894675	CA01g02690	-	C	CTAGAGAACTCAATTTTTTT(T/C)CTTTCCTCAACAGCATCAGT
Genic SNP among	Pepper1.55ch01	3894714	CA01g02690	-	G	GTTCTCTTGGTGCGCCTAAC(A/G)TCTTTAGAACTTTGATAGAC
CDS SNP among	Pepper1.55ch01	3894714	CA01g02690	-	G	GTTCTCTTGGTGCGCCTAAC(A/G)TCTTTAGAACTTTGATAGAC
Genic SNP among	Pepper1.55ch01	3915592	CA01g02710	-	A	AACATTTCAAGGAAAATCCG(C/A)CCGTATAATAGCAACTAGAC
Genic SNP among	Pepper1.55ch01	3921175	CA01g02720	-	G	TCCCCAAAAACAACCAATCT(A/G)CAATGAATTTAACTTCTAAT
Genic SNP among	Pepper1.55ch01	3950260	CA01g02730	-	A	GATGTCGCGAAGGTCTTCTC(C/A)GCATTTGTTATGGAAGAAAC
CDS SNP among	Pepper1.55ch01	3950260	CA01g02730	-	A	GATGTCGCGAAGGTCTTCTC(C/A)GCATTTGTTATGGAAGAAAC
Genic SNP among	Pepper1.55ch01	3950447	CA01g02730	-	G	TTTCATCGGTATTACCCCCT(A/G)AGACATCAAACTGTTGATCG
CDS SNP among	Pepper1.55ch01	3950447	CA01g02730	-	G	TTTCATCGGTATTACCCCCT(A/G)AGACATCAAACTGTTGATCG
nonsyn SNP among	Pepper1.55ch01	3950447	CA01g02730	-	G	TTTCATCGGTATTACCCCCT(A/G)AGACATCAAACTGTTGATCG
Genic SNP among	Pepper1.55ch01	3951060	CA01g02730	-	A	TACGTGCTCAGGAGTAATCT(G/A)CTTCTTGACGATGGTTTATG
Genic SNP among	Pepper1.55ch01	3951793	CA01g02730	-	G	GCACCCTGCAAAACAATCCC(A/G)GTTCATATAACACCAAAATA
Genic SNP among	Pepper1.55ch01	3951855	CA01g02730	-	G	GTCAAAAATCATTAATAAAA(A/G)CAATTCCGGGATAACTAAAA
Genic SNP among	Pepper1.55ch01	3952180	CA01g02730	-	T	TGAAACAGGTGTTGTACCAA(C/T)CCCTTTATTTTTGGATGATT
Genic SNP among	Pepper1.55ch01	3952373	CA01g02730	-	A	AGTCCATACCACTACCTCCG(G/A)AGAAGTAGCAAGGCTGTTTC
Genic SNP among	Pepper1.55ch01	3952572	CA01g02730	-	C	TACACCAAACAGGTAATGCC(T/C)TACCCTACCTACCCTAATAG
Genic SNP among	Pepper1.55ch01	3952624	CA01g02730	-	T	CTATCCTAATACGCGTCCTC(C/T)AGCTCTTCCTATCTAGGGTC
Genic SNP among	Pepper1.55ch01	3952674	CA01g02730	-	G	GTAAGCTGTAACTGCTTCAT(A/G)TTCCGCCTAATAACCTCTCT
Genic SNP among	Pepper1.55ch01	3952714	CA01g02730	-	A	TCCAATATTTCTTTGGCCTA(C/A)CCTTGCCCCGCTTGAAATCA
Genic SNP among	Pepper1.55ch01	3952852	CA01g02730	-	C	CCACCGAAGCCACTCCAACC(T/C)TCTCCCCCCTAGTAAGACCA
Genic SNP among	Pepper1.55ch01	3952875	CA01g02730	-	C	TCCCCCCTAGTAAGACCACA(T/C)ATCCAACGTAAGACCCGCAT
Genic SNP among	Pepper1.55ch01	3952889	CA01g02730	-	C	ACCACACATCCAACGTAAGA(T/C)CCGCATTTCCGCCACCTTTA
Genic SNP among	Pepper1.55ch01	3952968	CA01g02730	-	A	GCTCCATACAATATGGCAGG(G/A)CGGACTGCCACCCTGTAAAA
Genic SNP among	Pepper1.55ch01	3952992	CA01g02730	-	G	ACTGCCACCCTGTAAAATTT(A/G)CCTTTAAGCTTGGGCGGCAC
Genic SNP among	Pepper1.55ch01	3953009	CA01g02730	-	G	TTTGCCTTTAAGCTTGGGCG(A/G)CACTTTCTTATCACACAACA
Genic SNP among	Pepper1.55ch01	3953135	CA01g02730	-	T	GGACCCGAGGTACTTGAAAC(C/T)ATCCCTCTTACATACCACCT
Genic SNP among	Pepper1.55ch01	3953175	CA01g02730	-	C	TGAGAATCCAACCTTACTAC(T/C)ACCTCGTCCTGCTCCCTCGA
Genic SNP among	Pepper1.55ch01	3953349	CA01g02730	-	G	TCCGCAAAAAGCATACACCA(A/G)GGCACCTCTCCTTGGATACA
Genic SNP among	Pepper1.55ch01	3953430	CA01g02730	-	C	CTAAGAGTAGATCCCTGATG(T/C)AATCCTGTCAAGACCGGGAA
Genic SNP among	Pepper1.55ch01	3953467	CA01g02730	-	C	GGAAATGCTCTGAATCTCCT(T/C)CCGCCGTCCTCACCTGGGTC
Genic SNP among	Pepper1.55ch01	3953691	CA01g02730	-	A	TCTTATACACCCAGCAAAAT(G/A)CCAGCCGATTCATATAACAT
Genic SNP among	Pepper1.55ch01	3953753	CA01g02730	-	A	TATACATGACAACAATCATT(G/A)ACAAAAGCAAGAAAAATCAA
Genic SNP among	Pepper1.55ch01	3954032	CA01g02730	-	T	TTGAACCAAGTGTTGTACCA(C/T)CTCCTTTCTTTCTTGATGAT
CDS SNP among	Pepper1.55ch01	3954032	CA01g02730	-	T	TTGAACCAAGTGTTGTACCA(C/T)CTCCTTTCTTTCTTGATGAT
nonsyn SNP among	Pepper1.55ch01	3954032	CA01g02730	-	T	TTGAACCAAGTGTTGTACCA(C/T)CTCCTTTCTTTCTTGATGAT
Genic SNP among	Pepper1.55ch01	3969813	CA01g02740	-	C	CGGCATTGCTAGTAGTAGCG(G/C)TGTCTTCAGGCTTGGTCTTA
CDS SNP among	Pepper1.55ch01	3969813	CA01g02740	-	C	CGGCATTGCTAGTAGTAGCG(G/C)TGTCTTCAGGCTTGGTCTTA
nonsyn SNP among	Pepper1.55ch01	3969813	CA01g02740	-	C	CGGCATTGCTAGTAGTAGCG(G/C)TGTCTTCAGGCTTGGTCTTA
Genic SNP among	Pepper1.55ch01	3970601	CA01g02740	-	G	TCAAACCCCAAAGAAAAGCT(A/G)CAAGGACAAACCGAGTAACG
CDS SNP among	Pepper1.55ch01	3970601	CA01g02740	-	G	TCAAACCCCAAAGAAAAGCT(A/G)CAAGGACAAACCGAGTAACG
Genic SNP among	Pepper1.55ch01	4008301	CA01g02750	-	C	GATCAATCTCATGCTGTTTG(G/C)TATCTTCATAGTCCTTATCA
CDS SNP among	Pepper1.55ch01	4008301	CA01g02750	-	C	GATCAATCTCATGCTGTTTG(G/C)TATCTTCATAGTCCTTATCA
nonsyn SNP among	Pepper1.55ch01	4008301	CA01g02750	-	C	GATCAATCTCATGCTGTTTG(G/C)TATCTTCATAGTCCTTATCA
Genic SNP among	Pepper1.55ch01	4008330	CA01g02750	-	A	TAGTCCTTATCAGTTAACTT(G/A)AAAAGCCTCATCTGTTCAGT
CDS SNP among	Pepper1.55ch01	4008330	CA01g02750	-	A	TAGTCCTTATCAGTTAACTT(G/A)AAAAGCCTCATCTGTTCAGT
Genic SNP among	Pepper1.55ch01	4008438	CA01g02750	-	T	ACAAAGTGCACCACACACTT(G/T)TGCATGACCGACTCCGCTGG
CDS SNP among	Pepper1.55ch01	4008438	CA01g02750	-	T	ACAAAGTGCACCACACACTT(G/T)TGCATGACCGACTCCGCTGG
nonsyn SNP among	Pepper1.55ch01	4008438	CA01g02750	-	T	ACAAAGTGCACCACACACTT(G/T)TGCATGACCGACTCCGCTGG
Genic SNP among	Pepper1.55ch01	4008550	CA01g02750	-	T	TCATTGCTTCCTCAGGACGG(A/T)AAAACCACTGTACAGTGACC
CDS SNP among	Pepper1.55ch01	4008550	CA01g02750	-	T	TCATTGCTTCCTCAGGACGG(A/T)AAAACCACTGTACAGTGACC
nonsyn SNP among	Pepper1.55ch01	4008550	CA01g02750	-	T	TCATTGCTTCCTCAGGACGG(A/T)AAAACCACTGTACAGTGACC
Genic SNP among	Pepper1.55ch01	4008558	CA01g02750	-	C	TCCTCAGGACGGTAAAACCA(A/C)TGTACAGTGACCATCATGTT
CDS SNP among	Pepper1.55ch01	4008558	CA01g02750	-	C	TCCTCAGGACGGTAAAACCA(A/C)TGTACAGTGACCATCATGTT
nonsyn SNP among	Pepper1.55ch01	4008558	CA01g02750	-	C	TCCTCAGGACGGTAAAACCA(A/C)TGTACAGTGACCATCATGTT
Genic SNP among	Pepper1.55ch01	4009021	CA01g02750	-	G	CTTCTTTGTTATTGAATTCT(A/G)CATATACATATATTTATACT
Genic SNP among	Pepper1.55ch01	4009073	CA01g02750	-	T	TAACACCTGGACAGATGGTT(A/T)CTGCTGTAATTAACTGCTAA
Genic SNP among	Pepper1.55ch01	4009347	CA01g02750	-	A	CACATGTCTAAATTTATACT(C/A)TCTCCGTTTCAAAAAGAATG
Genic SNP among	Pepper1.55ch01	4009748	CA01g02750	-	T	ATTATTATCTTTTTCCAGAC(C/T)AGTTATTGTTCGTGTGCTCT
Genic SNP among	Pepper1.55ch01	4009921	CA01g02750	-	A	GAAAAGGCAAAGTCGCAATT(C/A)AGATCCATGTCGAATTGAGT
Genic SNP among	Pepper1.55ch01	4010020	CA01g02750	-	G	CCCAGGGTCTGGGGAAGATA(A/G)GGGTCACAAAGGTCTATTAT
Genic SNP among	Pepper1.55ch01	4010039	CA01g02750	-	A	AGGGGTCACAAAGGTCTATT(G/A)TACGCAGCCTTGCCTTGCAT
Genic SNP among	Pepper1.55ch01	4010084	CA01g02750	-	T	ATCAGAGGTCGTTTCTACAG(C/T)TAGAACCCCTGACCTCCTGG
Genic SNP among	Pepper1.55ch01	4010226	CA01g02750	-	A	ATAAGTTTCCGAATAAGCTC(G/A)GATTGTGCATATCTCTAATT
Genic SNP among	Pepper1.55ch01	4010317	CA01g02750	-	G	GCCCACAAAAGCTCAAGCAT(A/G)TGGAAAGCAATCACCTAATG
Genic SNP among	Pepper1.55ch01	4010416	CA01g02750	-	C	CATACCCTTGGGTGCAAGTA(G/C)CAAAAAAGTTATGCATTTTC
Genic SNP among	Pepper1.55ch01	4011089	CA01g02750	-	T	TCTCAACTAGGATTTGGACC(G/T)AATATCTCAGGTTCTCACTT
Genic SNP among	Pepper1.55ch01	4011263	CA01g02750	-	C	CTAAAAAGAGCAATAATTTC(T/C)CGGAAATATCAATCAATTCA
Genic SNP among	Pepper1.55ch01	4011303	CA01g02750	-	A	AATTCAATTCATACAAAAGC(G/A)TTTTTCGATAAACACAAAAC
Genic SNP among	Pepper1.55ch01	4025773	CA01g02760	-	G	CTTTGGGTTGCTCTTCTTGA(T/G)GATTTTCCTTGACTTTGAAG
CDS SNP among	Pepper1.55ch01	4025773	CA01g02760	-	G	CTTTGGGTTGCTCTTCTTGA(T/G)GATTTTCCTTGACTTTGAAG
nonsyn SNP among	Pepper1.55ch01	4025773	CA01g02760	-	G	CTTTGGGTTGCTCTTCTTGA(T/G)GATTTTCCTTGACTTTGAAG
Genic SNP among	Pepper1.55ch01	4025855	CA01g02760	-	C	ACACAATATTCCTTCGCCCT(T/C)GTAGTAGATCGGTTGTGAAT
CDS SNP among	Pepper1.55ch01	4025855	CA01g02760	-	C	ACACAATATTCCTTCGCCCT(T/C)GTAGTAGATCGGTTGTGAAT
nonsyn SNP among	Pepper1.55ch01	4025855	CA01g02760	-	C	ACACAATATTCCTTCGCCCT(T/C)GTAGTAGATCGGTTGTGAAT
Genic SNP among	Pepper1.55ch01	4025975	CA01g02760	-	T	AGTTGCATATGTACAAGTAT(C/T)AATCTTTAACAGGCTGCTAA
CDS SNP among	Pepper1.55ch01	4025975	CA01g02760	-	T	AGTTGCATATGTACAAGTAT(C/T)AATCTTTAACAGGCTGCTAA
nonsyn SNP among	Pepper1.55ch01	4025975	CA01g02760	-	T	AGTTGCATATGTACAAGTAT(C/T)AATCTTTAACAGGCTGCTAA
Genic SNP among	Pepper1.55ch01	4025993	CA01g02760	-	T	ATTAATCTTTAACAGGCTGC(C/T)AATTTGCTTCCCAATCCTTT
CDS SNP among	Pepper1.55ch01	4025993	CA01g02760	-	T	ATTAATCTTTAACAGGCTGC(C/T)AATTTGCTTCCCAATCCTTT
nonsyn SNP among	Pepper1.55ch01	4025993	CA01g02760	-	T	ATTAATCTTTAACAGGCTGC(C/T)AATTTGCTTCCCAATCCTTT
Genic SNP among	Pepper1.55ch01	4026251	CA01g02760	-	A	TTGTGTTAATTTCTCTACAA(G/A)CTTCCAGAGATCTGTAAGCT
CDS SNP among	Pepper1.55ch01	4026251	CA01g02760	-	A	TTGTGTTAATTTCTCTACAA(G/A)CTTCCAGAGATCTGTAAGCT
nonsyn SNP among	Pepper1.55ch01	4026251	CA01g02760	-	A	TTGTGTTAATTTCTCTACAA(G/A)CTTCCAGAGATCTGTAAGCT
Genic SNP among	Pepper1.55ch01	4026429	CA01g02760	-	C	TCCGACTCAGTAGTGAAGTC(A/C)TCTTCATAGCAAGTTGAGCG
CDS SNP among	Pepper1.55ch01	4026429	CA01g02760	-	C	TCCGACTCAGTAGTGAAGTC(A/C)TCTTCATAGCAAGTTGAGCG
nonsyn SNP among	Pepper1.55ch01	4026429	CA01g02760	-	C	TCCGACTCAGTAGTGAAGTC(A/C)TCTTCATAGCAAGTTGAGCG
Genic SNP among	Pepper1.55ch01	4026435	CA01g02760	-	A	TCAGTAGTGAAGTCCTCTTC(G/A)TAGCAAGTTGAGCGTTCTTG
CDS SNP among	Pepper1.55ch01	4026435	CA01g02760	-	A	TCAGTAGTGAAGTCCTCTTC(G/A)TAGCAAGTTGAGCGTTCTTG
Genic SNP among	Pepper1.55ch01	4026501	CA01g02760	-	A	TATGAAGGTTTATGGGGGAT(G/A)TCTTCTTCCATCTGATTGAC
CDS SNP among	Pepper1.55ch01	4026501	CA01g02760	-	A	TATGAAGGTTTATGGGGGAT(G/A)TCTTCTTCCATCTGATTGAC
Genic SNP among	Pepper1.55ch01	4036077	CA01g02770	+	A	CAGCTCTTCATAATCCATTG(C/A)TTAGACAAGAGAGGATGGGT
CDS SNP among	Pepper1.55ch01	4036077	CA01g02770	+	A	CAGCTCTTCATAATCCATTG(C/A)TTAGACAAGAGAGGATGGGT
nonsyn SNP among	Pepper1.55ch01	4036077	CA01g02770	+	A	CAGCTCTTCATAATCCATTG(C/A)TTAGACAAGAGAGGATGGGT
Genic SNP among	Pepper1.55ch01	4036555	CA01g02770	+	T	TCCGGAGATGTTTGTCTATG(C/T)ATCACAGCTTCTACAGTACA
CDS SNP among	Pepper1.55ch01	4036555	CA01g02770	+	T	TCCGGAGATGTTTGTCTATG(C/T)ATCACAGCTTCTACAGTACA
nonsyn SNP among	Pepper1.55ch01	4036555	CA01g02770	+	T	TCCGGAGATGTTTGTCTATG(C/T)ATCACAGCTTCTACAGTACA
Genic SNP among	Pepper1.55ch01	4036616	CA01g02770	+	C	TTTGGAAACTCAAATCAAAC(T/C)GTGGAGGCTGCACATGATGC
CDS SNP among	Pepper1.55ch01	4036616	CA01g02770	+	C	TTTGGAAACTCAAATCAAAC(T/C)GTGGAGGCTGCACATGATGC
Genic SNP among	Pepper1.55ch01	4526696	CA01g02840	+	C	CACCAGTGCAAGTTCGCCGC(T/C)AGGGACGTCAATCTAAATCT
CDS SNP among	Pepper1.55ch01	4526696	CA01g02840	+	C	CACCAGTGCAAGTTCGCCGC(T/C)AGGGACGTCAATCTAAATCT
nonsyn SNP among	Pepper1.55ch01	4526696	CA01g02840	+	C	CACCAGTGCAAGTTCGCCGC(T/C)AGGGACGTCAATCTAAATCT
Genic SNP ref	Pepper1.55ch01	4608666	CA01g02880	+	G	ACAAAGGATCTCGAATCAAT(T/T)AATGCTGAATTGGAGAAACT
CDS SNP ref	Pepper1.55ch01	4608666	CA01g02880	+	G	ACAAAGGATCTCGAATCAAT(T/T)AATGCTGAATTGGAGAAACT
Genic SNP among	Pepper1.55ch01	4657195	CA01g02890	+	A	GCACGTTTGGTAACCGGAAC(G/A)GAACCATGTTGACATTGTTG
Genic SNP among	Pepper1.55ch01	4658519	CA01g02890	+	G	TGCGAGTTTGGGTCGTCAGG(A/G)TAGGGTATTACTTGGTAGGT
Genic SNP among	Pepper1.55ch01	4662946	CA01g02900	-	G	ACAAGCCATGGACATTGCTA(G/A)GATCAAGAAAGCAATAAAAT
CDS SNP among	Pepper1.55ch01	4662946	CA01g02900	-	G	ACAAGCCATGGACATTGCTA(G/A)GATCAAGAAAGCAATAAAAT
Genic SNP among	Pepper1.55ch01	4728679	CA01g02950	+	G	TACTCTATTATTATTTTCTT(A/G)ATAATCGCAATGTCTGAACT
Genic SNP among	Pepper1.55ch01	4756562	CA01g02990	+	T	TGGTGATGAGGAACTAGTGA(T/G)GGCTTACAATGATGTGGAGG
CDS SNP among	Pepper1.55ch01	4756562	CA01g02990	+	T	TGGTGATGAGGAACTAGTGA(T/G)GGCTTACAATGATGTGGAGG
nonsyn SNP among	Pepper1.55ch01	4756562	CA01g02990	+	T	TGGTGATGAGGAACTAGTGA(T/G)GGCTTACAATGATGTGGAGG
Genic SNP among	Pepper1.55ch01	4853426	CA01g03040	-	C	CCTACCTCGGCCCGAACCAT(C/T)GAAATTGCATCCGGTTCGGG
CDS SNP among	Pepper1.55ch01	4853426	CA01g03040	-	C	CCTACCTCGGCCCGAACCAT(C/T)GAAATTGCATCCGGTTCGGG
nonsyn SNP among	Pepper1.55ch01	4853426	CA01g03040	-	C	CCTACCTCGGCCCGAACCAT(C/T)GAAATTGCATCCGGTTCGGG
Genic SNP among	Pepper1.55ch01	4914123	CA01g03070	+	A	GTTATGTAGGAGAATTATGG(A/C)TAAATTTTTTCTTCATATGA
Genic SNP among	Pepper1.55ch01	4914184	CA01g03070	+	A	TTTGTAGCCATTGAATGTTA(A/T)GAGGCTCCTACATTTAAGGA
Genic SNP among	Pepper1.55ch01	4914246	CA01g03070	+	A	GGTTGGGTTGGGGTGATTGT(A/T)GGTGGTTGGAGGTTGAGGGG
Genic SNP among	Pepper1.55ch01	4914259	CA01g03070	+	T	TGATTGTAGGTGGTTGGAGG(T/A)TGAGGGGGGTACTTTTGTCT
Genic SNP among	Pepper1.55ch01	4914384	CA01g03070	+	G	TTTTTGCCTTTTAATTTGCT(G/A)TTGGATTTTGCAACTTGGTC
Genic SNP among	Pepper1.55ch01	4914386	CA01g03070	+	T	TTTGCCTTTTAATTTGCTGT(T/A)GGATTTTGCAACTTGGTCTG
Genic SNP among	Pepper1.55ch01	4914573	CA01g03070	+	T	TGGCAGGGTGATATCAGAAA(T/C)AAAGATGACTTGGAGAAGTT
CDS SNP among	Pepper1.55ch01	4914573	CA01g03070	+	T	TGGCAGGGTGATATCAGAAA(T/C)AAAGATGACTTGGAGAAGTT
Genic SNP among	Pepper1.55ch01	4914853	CA01g03070	+	G	TGTAAGAAGGTATGTCTTTC(G/A)ATATATTTTTTGTTTCACTT
Genic SNP among	Pepper1.55ch01	4914887	CA01g03070	+	C	TTCACTTATATATGAATTGC(C/T)GAAGTACGTTATGCATTCAG
Genic SNP among	Pepper1.55ch01	4914938	CA01g03070	+	T	AATCTGTAGTGTTCATGATC(T/G)TTGCTACCCCGTACTTGTAG
Genic SNP among	Pepper1.55ch01	4915081	CA01g03070	+	A	TGTGAAATATTGTTGAATTC(A/G)TAGGAGGGTATTGAGTCGGT
Genic SNP among	Pepper1.55ch01	4915299	CA01g03070	+	G	GTAGTGAGCAGAGATTGTTC(G/C)TGCGATATTATCTCATTCTG
Genic SNP among	Pepper1.55ch01	4915337	CA01g03070	+	C	CTGTAAATTACGTAACTAAC(C/T)TTTGTTTCGTTTAATTAATT
Genic SNP among	Pepper1.55ch01	4915657	CA01g03070	+	G	AAAATAAAAGAAAGAAATTG(G/A)AAGACTATAATTAACCATCC
Genic SNP among	Pepper1.55ch01	4915713	CA01g03070	+	G	GAAAGCAGAAGAAAATGAAG(G/A)GTGAGCAAAACTTTTACTAG
Genic SNP among	Pepper1.55ch01	4933630	CA01g03100	+	C	GTAACGACGAAGAATCTGAT(C/A)GAGAAGGAAGGTGCCAGGAT
CDS SNP among	Pepper1.55ch01	4933630	CA01g03100	+	C	GTAACGACGAAGAATCTGAT(C/A)GAGAAGGAAGGTGCCAGGAT
Genic SNP ref	Pepper1.55ch01	4941976	CA01g03110	+	T	TTTCGATGGGTTAATTCCAG(C/C)AGATTTTGTTAGGCAATTTA
CDS SNP ref	Pepper1.55ch01	4941976	CA01g03110	+	T	TTTCGATGGGTTAATTCCAG(C/C)AGATTTTGTTAGGCAATTTA
Genic SNP ref	Pepper1.55ch01	4942072	CA01g03110	+	A	TATTAAATTGGATGCTTCAT(T/T)TGTTTTGGCAATGCATCGTC
CDS SNP ref	Pepper1.55ch01	4942072	CA01g03110	+	A	TATTAAATTGGATGCTTCAT(T/T)TGTTTTGGCAATGCATCGTC
Genic SNP ref	Pepper1.55ch01	4942155	CA01g03110	+	C	ACTCACCGGTTCTTGGAATT(G/G)CGGTGACCGCGCCATCGGAA
CDS SNP ref	Pepper1.55ch01	4942155	CA01g03110	+	C	ACTCACCGGTTCTTGGAATT(G/G)CGGTGACCGCGCCATCGGAA
Genic SNP ref	Pepper1.55ch01	4970895	CA01g03120	-	G	CATCGTACACTGCATTCCAA(A/A)AAAATTGGAATTCAGCAGCA
Genic SNP ref	Pepper1.55ch01	4970917	CA01g03120	-	A	AAATTGGAATTCAGCAGCAG(G/G)AAATACATAACCACCCAAAT
Genic SNP ref	Pepper1.55ch01	4971019	CA01g03120	-	T	TAATAACTTCAAAATAGTTA(C/C)AGAAAAACCATGACAAACAA
Genic SNP ref	Pepper1.55ch01	4971477	CA01g03120	-	T	AGTTACTGAACATCTGTCTT(C/C)AACTAAGACAGATGGCTAAA
Genic SNP ref	Pepper1.55ch01	4971755	CA01g03120	-	A	CCTACACGAAAGGCATTGTC(C/C)AGGATAGTAAATTTCAGTGA
Genic SNP ref	Pepper1.55ch01	4971895	CA01g03120	-	C	AGGCTTTTGCAGCGCCCCTG(T/T)GTTGAAACTATGAAGTTTGC
Genic SNP ref	Pepper1.55ch01	4971962	CA01g03120	-	C	ATTACCACTAGATCAAAGGC(G/G)TAGGGACCAATGATCATGCT
Genic SNP ref	Pepper1.55ch01	4972139	CA01g03120	-	T	AAGGATAATTAGCTCAGAGA(A/A)AAGACAACTTATTATGAATC
Genic SNP ref	Pepper1.55ch01	4972221	CA01g03120	-	T	GATGTAACTACGAATATCTA(C/C)AAGACATATCCCAGAGGATT
Genic SNP ref	Pepper1.55ch01	4972279	CA01g03120	-	T	ATATAACAATTATGGAACCC(G/G)AATAAATAAATAAAACAAGA
Genic SNP ref	Pepper1.55ch01	4972317	CA01g03120	-	T	AGAGACGAGGATAATTAGCT(C/C)AGACAAAGACAACTTATTAT
Genic SNP ref	Pepper1.55ch01	4972764	CA01g03120	-	A	ACCTAGAAATATACAACTTT(T/T)CTAATAGTTAAAGATCTATA
Genic SNP ref	Pepper1.55ch01	4973155	CA01g03120	-	G	CCAGGTCGGTTTAAATAACT(A/A)CTGCTTGAGAACACCAAATT
Genic SNP ref	Pepper1.55ch01	4973174	CA01g03120	-	T	TGCTGCTTGAGAACACCAAA(C/C)TCAACTGCTGCTTTAATATG
Genic SNP ref	Pepper1.55ch01	4973946	CA01g03120	-	T	TCGCACATCATTTATTAATA(C/C)GAAAAAAGAAAGTGGGGAAA
Genic SNP ref	Pepper1.55ch01	4974039	CA01g03120	-	C	AATTACATCGTCATATTTAT(T/T)AAGAGATGTCAATATGATGT
Genic SNP ref	Pepper1.55ch01	4974040	CA01g03120	-	A	ATTACATCGTCATATTTATC(G/G)AGAGATGTCAATATGATGTT
Genic SNP ref	Pepper1.55ch01	4974493	CA01g03120	-	T	TTTTTTGTTAATCTTCATTG(C/C)TAATTTTCAAATGACTTGGT
Genic SNP ref	Pepper1.55ch01	4984158	CA01g03130	-	T	GTTCCTTCTCCTCATTAATG(C/C)GGACAAATTTAATTTTTAAT
Genic SNP ref	Pepper1.55ch01	4984328	CA01g03130	-	C	CCTAGGAACACTTCCTCTCA(A/A)TATTCAACAACAGCAACTGG
Genic SNP ref	Pepper1.55ch01	4984484	CA01g03130	-	A	GAAATTTCTCTAGCCTCTCC(T/T)GATAGGTCTTATGTGTTACA
Genic SNP ref	Pepper1.55ch01	4985741	CA01g03130	-	T	ACAAATATCTCAGTAATGAG(A/A)TTATGAATCCTAGGAATACT
Genic SNP ref	Pepper1.55ch01	4985854	CA01g03130	-	T	TGCTGCTCAATCATTTTTTT(C/C)TTATATTTTTAGTTTCACTC
Genic SNP ref	Pepper1.55ch01	4986021	CA01g03130	-	G	TGCAATCCGTACCTTGTCGC(A/A)GGGATGAATGCATCTAATTG
Genic SNP ref	Pepper1.55ch01	4986201	CA01g03130	-	C	ACCCATAAAGCTTAAATCCT(A/A)GATTCGTCCCTGCCTTGTAG
Genic SNP ref	Pepper1.55ch01	4991532	CA01g03140	-	A	GAACATATAAAGACAAGATA(C/C)AACCAATGATTCTTCCACAC
Genic SNP ref	Pepper1.55ch01	4991544	CA01g03140	-	C	ACAAGATAAAACCAATGATT(A/A)TTCCACACGATACAGGAGCA
Genic SNP ref	Pepper1.55ch01	4991554	CA01g03140	-	A	ACCAATGATTCTTCCACACG(C/C)TACAGGAGCAAAAAAATTTC
Genic SNP among	Pepper1.55ch01	5034394	CA01g03160	+	T	TTTAAAACCTTTTTATTGAG(C/T)TTATTTTTGTAATGATTGTT
Genic SNP among	Pepper1.55ch01	5034396	CA01g03160	+	T	TAAAACCTTTTTATTGAGTT(G/T)ATTTTTGTAATGATTGTTGT
[truncated: 239,481+ more rows]
