# Supplementary material for: Resequencing of Capsicum annuum parental lines (YCM334 and Taean) for the genetic analysis of bacterial wilt resistance
Source: BMC Plant Biol. 2016 Oct 28;16:235. doi: 10.1186/s12870-016-0931-0 (PMC5084322; doi:10.1186/s12870-016-0931-0)
Supplement: Additional file 6: — SNPs exerting the nonsynounymous protein changes on NBS-LRR genes. (XLSX 55 kb) [file 12870_2016_931_MOESM6_ESM.xlsx]

## Sheet: Sheet1
Additional file 6. SNPs exerting the nonsynounymous protein changes on NBS-LRR genes
Genename	non-syn SNP context	Annotation
CA01g02380	TCCAGTCCCCCATAAATAAG(G/C)CAAAGTTCACCACCATGTTT	Tir-nbs resistance protein
CA02g13110	TGATCAGACAGTTTACCTTC(T/C)TGATTTGGTAAAGCCTCAAA	Leucine-rich repeat family protein / protein kinase family protein
CA04g05100	AGAGAGACACAGGGATATGA(A/C)CTTCTAAGGAATTGAATGCC	PREDICTED: probable LRR receptor-like serine/threonine-protein kinase At3g47570-like [Solanum tuberosum]
CA04g05100	AACCACTAAAACTACTAACC(A/G)AAAGATCAAGTTCCTCCAAC	PREDICTED: probable LRR receptor-like serine/threonine-protein kinase At3g47570-like [Solanum tuberosum]
CA04g05100	TTCCCTACAGAGACTGGAAG(A/C)ATGCTGTTTAGAGGGTTTAA	PREDICTED: probable LRR receptor-like serine/threonine-protein kinase At3g47570-like [Solanum tuberosum]
CA04g05100	TAGAACTCATAAGTTGATTA(T/C)ATTGTATGGATAGCACTTTC	PREDICTED: probable LRR receptor-like serine/threonine-protein kinase At3g47570-like [Solanum tuberosum]
CA04g05100	CGAGATACAAAAACTGCAAG(G/T)TACTCAATCTTCCAATTTCA	PREDICTED: probable LRR receptor-like serine/threonine-protein kinase At3g47570-like [Solanum tuberosum]
CA04g05100	GCATACCCGTGAAATGGTTA(C/T)TTCCGAGATACAAAAACTGC	PREDICTED: probable LRR receptor-like serine/threonine-protein kinase At3g47570-like [Solanum tuberosum]
CA04g05100	TTGGGTTAAGATATAGAGAA(T/A)GATACGCTAAATTTCTACAA	PREDICTED: probable LRR receptor-like serine/threonine-protein kinase At3g47570-like [Solanum tuberosum]
CA04g05100	GGAAGAGACCCTGAAAGTTG(C/A)TTTTGACTGAAGTAAATAGC	PREDICTED: probable LRR receptor-like serine/threonine-protein kinase At3g47570-like [Solanum tuberosum]
CA04g05100	CATCTTGTTTGACGATAAGT(G/C)AAGAACCACTAGATCTTGAA	PREDICTED: probable LRR receptor-like serine/threonine-protein kinase At3g47570-like [Solanum tuberosum]
CA04g05100	GGGTCGCAGCCTTTAGATTT(T/C)CAATTTCTGGAGGTAAAGAA	PREDICTED: probable LRR receptor-like serine/threonine-protein kinase At3g47570-like [Solanum tuberosum]
CA04g05100	AGATTCAGCACAACAATCTA(A/C)TGCAACTTCCATGATTGAAG	PREDICTED: probable LRR receptor-like serine/threonine-protein kinase At3g47570-like [Solanum tuberosum]
CA12g03500	AGTAACCATGCTCATCAATA(G/T)CTCCTTAACATTAGTAAACC	Nbs-lrr resistance protein
CA12g03500	CGGAAATGCGCCTTTGACTG(T/C)CCTCCATGTGCCAATATCAG	Nbs-lrr resistance protein
CA12g03500	TAGAGACAGAATCCGATGAC(T/C)CGAGTGCTATTAGCGTGTGA	Nbs-lrr resistance protein
CA12g03500	CCATTTTAAAACCACTGTAG(A/C)TAATGCTTGAAGCGAGGTTA	Nbs-lrr resistance protein
CA12g03500	TCTTCGCCTTCATAGGCCAG(C/G)TCTAGCACGAGTTTCACAAG	Nbs-lrr resistance protein
CA12g03500	ATTGCACCCTCTTCTACTTT(C/A)ATATGCTTCAGTTTTGTGGA	Nbs-lrr resistance protein
CA02g11830	TGAGCTCGTTTCGCACTCCT(C/T)CAACTCCTTGCTGGACGTTT	Nbs-lrr resistance protein
CA02g11830	TAAGTAGCAATCTACTTGAC(G/A)TATCGTTGTCAGGAAATGAC	Nbs-lrr resistance protein
CA02g11830	CACAGAATAGTACCTAGACA(C/T)GGGCATATCTATTGTTTCTA	Nbs-lrr resistance protein
CA02g11830	ATTGGTTAGCTTCTCCAACA(C/A)TTGGATTGAATTTGGATGAA	Nbs-lrr resistance protein
CA02g11830	TGGCGAAATTTTGTTGATGC(C/A)TTTATTGCCTTTTGCTTGAG	Nbs-lrr resistance protein
CA04g06200	CAATCCTTGTGGCAAAGATG(G/T)CAATTCATAATACAAATGAT	Leucine-rich repeat protein, putative
CA04g04540	TTTGATAAGCTTTTAGGCAT(G/A)TGACCGCGAAGCTTGTTAGA	PREDICTED: LRR receptor-like serine/threonine-protein kinase GSO2-like [Solanum tuberosum]
CA04g04540	ACTCAAACCATCATCCGCAA(G/G)AGCTAATGCCTCCAACTCAA	PREDICTED: LRR receptor-like serine/threonine-protein kinase GSO2-like [Solanum tuberosum]
CA04g04540	GACCACTCAAACCATCATCC(C/G)CAATAGCTAATGCCTCCAAC	PREDICTED: LRR receptor-like serine/threonine-protein kinase GSO2-like [Solanum tuberosum]
CA04g04540	AGTGGACCACTCAAACCATC(G/A)TCCGCAATAGCTAATGCCTC	PREDICTED: LRR receptor-like serine/threonine-protein kinase GSO2-like [Solanum tuberosum]
CA04g04540	GTTGCTCATTGAGTCAGGTA(T/C)AGCTCCTTGTAACTTGTTGT	PREDICTED: LRR receptor-like serine/threonine-protein kinase GSO2-like [Solanum tuberosum]
CA05g02670	AAGGTCCATGGTAAGTACCC(G/G)AACTCAGAGTCTTAAATCTC	PREDICTED: probable LRR receptor-like serine/threonine-protein kinase At3g47570-like [Solanum tuberosum]
CA05g02670	CGTGTCAGTGTCATTCAATA(G/G)CCTTTCGGGTCCTCTCTTGC	PREDICTED: probable LRR receptor-like serine/threonine-protein kinase At3g47570-like [Solanum tuberosum]
CA05g02670	TGGGCAATATTTCCACTCTG(A/C)GAAAACTTTATTGTGGAAAC	PREDICTED: probable LRR receptor-like serine/threonine-protein kinase At3g47570-like [Solanum tuberosum]
CA05g02670	CTATCAAATTTGAGGCAATT(A/C)AACTTTATGTTTAATTATAA	PREDICTED: probable LRR receptor-like serine/threonine-protein kinase At3g47570-like [Solanum tuberosum]
CA05g02670	TGAGAAATCTTCGTGAACTG(T/C)GACATTTGTTCATACATACT	PREDICTED: probable LRR receptor-like serine/threonine-protein kinase At3g47570-like [Solanum tuberosum]
CA05g02670	TGAAACATCTTCTCTATCTA(A/C)ATTCTATAGAGGGAGAAGCT	PREDICTED: probable LRR receptor-like serine/threonine-protein kinase At3g47570-like [Solanum tuberosum]
CA05g02670	ATGGCAGAAGAAACAAAAGT(T/C)TAAAGATGTTGAAAAAGTAA	PREDICTED: probable LRR receptor-like serine/threonine-protein kinase At3g47570-like [Solanum tuberosum]
CA12g06490	AAGATCTCCCTCAAACTCAC(T/A)AGGCTTTCTCCTAGTAAACG	PREDICTED: probable LRR receptor-like serine/threonine-protein kinase At3g47570-like [Solanum tuberosum]
CA04g15480	ACCTGAGTAACAACAAGTTT(G/A)GCCAGAAAATTCCAAAAGAT	PREDICTED: probable leucine-rich repeat receptor-like protein kinase At1g35710-like [Solanum tuberosum]
CA12g16150	AATTTGAAGAATCAATATCT(G/C)TTATGCGCCAACAATACAAA	PREDICTED: putative F-box/LRR-repeat protein At5g02700-like [Solanum lycopersicum]
CA12g16150	GCATCTATAAATGTTGAGCA(C/A)TCCACAGCTGAACTGAAGTG	PREDICTED: putative F-box/LRR-repeat protein At5g02700-like [Solanum lycopersicum]
CA09g16110	GTCATCCCGATTGTCGGGAT(G/T)GGAGGCATAGGTAAAACAAC	NBS-coding resistance gene analog (Fragment)
CA09g16110	CATAGGTAAAACAACCTTAG(C/T)GAAAGAAGTTTACAATCATA	NBS-coding resistance gene analog (Fragment)
CA09g16110	TCATAAATCAATTCTATGTC(A/G)TTTTGAAATTCATGCCTGGG	NBS-coding resistance gene analog (Fragment)
CA09g16110	CAATTCTATGTCGTTTTGAA(G/G)TTCATGCCTGGGCTACTGTA	NBS-coding resistance gene analog (Fragment)
CA09g16110	GCGTGAGACGATGCTTTCCA(A/G)CTGAAGACAATGTAGGGAGT	NBS-coding resistance gene analog (Fragment)
CA09g16110	CTTTCCAGCTGAAGACAATG(C/T)AGGGAGTCGAATACTGTTGA	NBS-coding resistance gene analog (Fragment)
CA09g16110	CTGAAGACAATGTAGGGAGT(T/C)GAATACTGTTGACTACCCGT	NBS-coding resistance gene analog (Fragment)
CA09g16110	TGAGCTTCATGGATCAAGAC(G/A)AGAGTTGGAGTCTTTTCAAA	NBS-coding resistance gene analog (Fragment)
CA09g16110	CAAGTCATTTCTCACAAATG(G/A)TCTTGATGAACAATGTTCAC	NBS-coding resistance gene analog (Fragment)
CA05g02730	GTCCAAATAGGTTATTGAAT(C/A)CTAGACGCACTTCAAGTAGT	PREDICTED: probable LRR receptor-like serine/threonine-protein kinase At3g47570-like [Solanum tuberosum]
CA05g02730	ATAGCCTCTGGAATTTGACC(G/G)GTAAGATTATAATTCTCTGG	PREDICTED: probable LRR receptor-like serine/threonine-protein kinase At3g47570-like [Solanum tuberosum]
CA05g02730	ACCATGGCTTTCAGGTTTCC(A/G)ATATCTGACGGAACTTCTCC	PREDICTED: probable LRR receptor-like serine/threonine-protein kinase At3g47570-like [Solanum tuberosum]
CA05g02730	CCACATCAATCAAATTGGAT(T/C)GATCAAAATTATTTGTTGCT	PREDICTED: probable LRR receptor-like serine/threonine-protein kinase At3g47570-like [Solanum tuberosum]
CA05g02730	TCCAGAACCTTTATTGCAAC(T/A)ATGATTCCACCAGATAATAT	PREDICTED: probable LRR receptor-like serine/threonine-protein kinase At3g47570-like [Solanum tuberosum]
CA05g02730	CATTCGGTATCAAACCTTTT(G/A)CATACTTCCTCATTTTCCAA	PREDICTED: probable LRR receptor-like serine/threonine-protein kinase At3g47570-like [Solanum tuberosum]
CA05g02730	AACAATAAATTGGTCAATGA(C/A)GGGGAAAGTGTGCCTTGAAG	PREDICTED: probable LRR receptor-like serine/threonine-protein kinase At3g47570-like [Solanum tuberosum]
CA05g02730	GAATATCAATCACTCGCAAG(C/A)GAGGCAAGTGGCCAAGGCCA	PREDICTED: probable LRR receptor-like serine/threonine-protein kinase At3g47570-like [Solanum tuberosum]
CA05g02730	GAGATTTAAGACTCTAAGTT(C/T)GGGTACATACCATGGCCCTT	PREDICTED: probable LRR receptor-like serine/threonine-protein kinase At3g47570-like [Solanum tuberosum]
CA05g02730	TCCCAGACAAACTGAAGTTC(A/G)TCAATTTTGTGGCATTTCCA	PREDICTED: probable LRR receptor-like serine/threonine-protein kinase At3g47570-like [Solanum tuberosum]
CA05g02730	CACCAAGCAAGAGAGGACCT(G/A)AAAGGCTATTGATTCGCAGA	PREDICTED: probable LRR receptor-like serine/threonine-protein kinase At3g47570-like [Solanum tuberosum]
CA05g02730	CGAAGTGGGAATGGTCCCTT(T/C)TATTGGATTATCACCAATAT	PREDICTED: probable LRR receptor-like serine/threonine-protein kinase At3g47570-like [Solanum tuberosum]
CA05g02730	TTGATTAGTATGTATGAACA(A/G)ATATCGCAACTCACGAAGAT	PREDICTED: probable LRR receptor-like serine/threonine-protein kinase At3g47570-like [Solanum tuberosum]
CA05g02730	TACCAAGGAATCGAAGAATC(G/G)GAGCTCATGCTCTCTTGGTT	PREDICTED: probable LRR receptor-like serine/threonine-protein kinase At3g47570-like [Solanum tuberosum]
CA05g02730	ACCCACTTGTAGATATCGCA(G/A)CATCCTACAGTCTACCAAGG	PREDICTED: probable LRR receptor-like serine/threonine-protein kinase At3g47570-like [Solanum tuberosum]
CA05g02730	GGAACCCACTTGTAGATATC(G/A)CAACATCCTACAGTCTACCA	PREDICTED: probable LRR receptor-like serine/threonine-protein kinase At3g47570-like [Solanum tuberosum]
CA05g02730	CGCTCATGTTGACTATACCA(G/A)TGGGGATAAAGCCATTGATG	PREDICTED: probable LRR receptor-like serine/threonine-protein kinase At3g47570-like [Solanum tuberosum]
CA05g02730	AGAAACTAATTGACGAGTCT(C/T)GATACTCGGTGTCTTTTCTA	PREDICTED: probable LRR receptor-like serine/threonine-protein kinase At3g47570-like [Solanum tuberosum]
CA05g02730	TTGTTGCTCGTTGAATCTCG(C/T)GATAAGAAACTAATTGACGA	PREDICTED: probable LRR receptor-like serine/threonine-protein kinase At3g47570-like [Solanum tuberosum]
CA05g02730	ATTTGTTGCTCGTTGAATCT(C/A)GCGATAAGAAACTAATTGAC	PREDICTED: probable LRR receptor-like serine/threonine-protein kinase At3g47570-like [Solanum tuberosum]
CA05g02730	CCATCAAAATTATTTGTTGC(T/C)CGTTGAATCTCGCGATAAGA	PREDICTED: probable LRR receptor-like serine/threonine-protein kinase At3g47570-like [Solanum tuberosum]
CA05g02730	TCCAAATCTAGAACCTTTAT(C/T)GCCACCACAATTCCACTAGA	PREDICTED: probable LRR receptor-like serine/threonine-protein kinase At3g47570-like [Solanum tuberosum]
CA05g02730	TTTGTACAACCAATTCTCAA(A/G)ACTTCCATTGGGCATATACT	PREDICTED: probable LRR receptor-like serine/threonine-protein kinase At3g47570-like [Solanum tuberosum]
CA05g02730	ATGAACTATCGGAGTGTCAC(A/G)GCCATGGTGTAGATATTCAA	PREDICTED: probable LRR receptor-like serine/threonine-protein kinase At3g47570-like [Solanum tuberosum]
CA05g02730	CAATGAACTATCGGAGTGTC(A/G)CAGCCATGGTGTAGATATTC	PREDICTED: probable LRR receptor-like serine/threonine-protein kinase At3g47570-like [Solanum tuberosum]
CA05g02730	TCAGGTCGCAATGAACTATC(G/A)GAGTGTCACAGCCATGGTGT	PREDICTED: probable LRR receptor-like serine/threonine-protein kinase At3g47570-like [Solanum tuberosum]
CA03g00710	GGAACGCGTACTCGACGATA(C/A)GAAGGAAAAGGATCTGAAGA	Tir-nbs-lrr resistance protein (Fragment)
CA03g00710	TCTGGGGGAAATCCATGGAA(C/G)GCGTACTCGACGATACGAAG	Tir-nbs-lrr resistance protein (Fragment)
CA03g00710	CCGTCACTGTCTGTCCGTTG(A/G)GGGTTCGAACGAACCCCCAA	Tir-nbs-lrr resistance protein (Fragment)
CA03g00710	GTTTGTATATATACTTTTGA(G/A)CCCCCTCAATAAAAATCGTG	Tir-nbs-lrr resistance protein (Fragment)
CA12g02740	GTCTTAAATTTAATGGCGTG(G/A)TTGATAATCCAACGAATGAT	F-box/FBD/LRR-repeat protein
CA12g02740	ATGTTGTCATCAATGATTTT(C/A)AGAATTCAGAAGTTGAACTG	F-box/FBD/LRR-repeat protein
CA06g27750	AAGAGGAGGAGGAGGACGAA(G/C)GATGGTGACTGGTTTAGGAA	PREDICTED: F-box/LRR-repeat protein 17-like [Solanum lycopersicum]
CA06g27750	CCGTCGGTGTCGGCGGCAGC(G/T)GCGGAGGAAGAGGAGGAGGA	PREDICTED: F-box/LRR-repeat protein 17-like [Solanum lycopersicum]
CA06g27750	ATGGCGTTTCTCCGTCGGTG(G/T)CGGCGGCAGCTGCGGAGGAA	PREDICTED: F-box/LRR-repeat protein 17-like [Solanum lycopersicum]
CA06g27750	CAGATCCAGGTGGATTACTA(A/C)CATCAATGTCATCAAATGAA	PREDICTED: F-box/LRR-repeat protein 17-like [Solanum lycopersicum]
CA06g27750	TGCATATCATTCCAATGCCA(C/T)TATCGCTAATACTAGACCTG	PREDICTED: F-box/LRR-repeat protein 17-like [Solanum lycopersicum]
CA06g27750	TTCATTGCATATCATTCCAA(C/T)GCCATTATCGCTAATACTAG	PREDICTED: F-box/LRR-repeat protein 17-like [Solanum lycopersicum]
CA06g27750	TTCCTGAGTTGTTGGATTGT(C/A)CAAATCAGGATCACTTATGG	PREDICTED: F-box/LRR-repeat protein 17-like [Solanum lycopersicum]
CA09g03260	AAGAGTTTCAACCAAAATGC(C/T)AATTGATGTGAACACTGTAA	PREDICTED: probable LRR receptor-like serine/threonine-protein kinase At1g67720-like [Solanum tuberosum]
CA09g03260	TGAAATTGAGGATCTGGATC(C/A)CAGTGATAGTAGGAAATTCC	PREDICTED: probable LRR receptor-like serine/threonine-protein kinase At1g67720-like [Solanum tuberosum]
CA09g03260	TACCCGATTTTAGTGGATGT(C/C)CTGACTTACAGATAATGTGA	PREDICTED: probable LRR receptor-like serine/threonine-protein kinase At1g67720-like [Solanum tuberosum]
CA09g03260	CTTGAGATTGCTGAAGATTC(C/T)GCAAAAGGTTTGTAAGAAAG	PREDICTED: probable LRR receptor-like serine/threonine-protein kinase At1g67720-like [Solanum tuberosum]
CA05g05530	TGTGGCTATGGCAATTGAAT(G/A)TCTACATCATGGTAATGAAA	PREDICTED: probable LRR receptor-like serine/threonine-protein kinase At3g47570-like [Solanum lycopersicum]
CA05g01190	CAAAACAATCAAATAATTAT(T/C)TTCATACAAAGCCTCACAAA	Leucine-rich repeat containing protein, putative
CA02g16720	TGAAAGATGTTATAATAACT(A/G)GAGTTTTGTCTAAAAGGTGG	PREDICTED: putative F-box/LRR-repeat protein At3g18150-like [Vitis vinifera]
CA02g16720	GGCACCTTTTGTGGACTTCA(G/A)CACACAACTTGTGTTTTAAC	PREDICTED: putative F-box/LRR-repeat protein At3g18150-like [Vitis vinifera]
CA02g16720	TTTGTTGACAATGTTAACAA(A/C)TGGATGATTTTTGTGACGAT	PREDICTED: putative F-box/LRR-repeat protein At3g18150-like [Vitis vinifera]
CA04g01290	AACCCATGTTTGGTGGGAGG(A/C)TTCCTGATAGATTGTTGAAT	PREDICTED: probable LRR receptor-like serine/threonine-protein kinase At3g47570-like [Solanum tuberosum]
CA04g01290	AATGTTGGGTAAGATAGAAC(C/A)CATGTTTGGTGGGAGGATTC	PREDICTED: probable LRR receptor-like serine/threonine-protein kinase At3g47570-like [Solanum tuberosum]
CA04g13800	TTTTTCCATCAAAGCTCTTA(A/G)CTGAAAAAGAATTGCTGGAT	Leucine-rich repeat family protein / protein kinase family protein
CA04g13800	ACTTCCATGTCCTCCCCTCC(C/A)AATGCAATATTTGCCATCAA	Leucine-rich repeat family protein / protein kinase family protein
CA04g13800	ACAATATTTCGATGGCGGAT(G/T)TTTACTAGAGTTTGTATCTC	Leucine-rich repeat family protein / protein kinase family protein
CA04g13800	ATTTAAATCTCTTGCTCTAC(C/A)CTCATTGTTGAGGTTTTGTG	Leucine-rich repeat family protein / protein kinase family protein
CA04g13800	AAAATGATGATATAGCTGCA(A/G)TAATATCACCTGGATGACGA	Leucine-rich repeat family protein / protein kinase family protein
CA04g19370	AATGGAATATGAAATCTGCA(A/T)CCCCGGTACTCTTGATTCTT	Nbs-lrr resistance protein
CA04g06900	AAATGGAATTCCTAGAGAAT(A/G)GAGGATTGGAAAATTTAGCG	PREDICTED: LRR receptor-like serine/threonine-protein kinase GSO1-like [Solanum lycopersicum]
CA04g06900	TTGTATGGTGAAATACCCTC(G/A)AGGGGTCCTTTCAAGAATCT	PREDICTED: LRR receptor-like serine/threonine-protein kinase GSO1-like [Solanum lycopersicum]
CA04g06900	TCGAATCAGTTTTTCATCTA(C/G)AATGAAGCATTGTGTGGTTC	PREDICTED: LRR receptor-like serine/threonine-protein kinase GSO1-like [Solanum lycopersicum]
CA04g06900	TCTTCAAGATTTAGTGTCCC(G/A)CCATGCCCCACTTCATCAAA	PREDICTED: LRR receptor-like serine/threonine-protein kinase GSO1-like [Solanum lycopersicum]
CA04g04460	TCTTCGATACCTTATCCATA(C/A)AAACACAACAGTTGTAGGAC	PREDICTED: probable LRR receptor-like serine/threonine-protein kinase At3g47570-like [Solanum lycopersicum]
CA04g02100	ACAACTTGGTTGGATCGATT(C/T)CTACATCAATTGGCAACTTG	PREDICTED: probable LRR receptor-like serine/threonine-protein kinase At3g47570-like [Solanum tuberosum]
CA04g02100	TCTACTGGTTCTTGACTTAT(T/C)GTCAAACAACATGGTAGGTT	PREDICTED: probable LRR receptor-like serine/threonine-protein kinase At3g47570-like [Solanum tuberosum]
CA04g02100	GCTGCAATACTGATAGATAT(G/C)TCAATGAATCAATTCTCAAA	PREDICTED: probable LRR receptor-like serine/threonine-protein kinase At3g47570-like [Solanum tuberosum]
CA04g02100	AATGAGCAACATGATAGGTT(C/T)GGAATTCCTAGACCTTTCTC	PREDICTED: probable LRR receptor-like serine/threonine-protein kinase At3g47570-like [Solanum tuberosum]
CA04g02100	AAGTGTTCAATCTGCAACTA(G/A)ATGTGGCATTCAAGAGCTTT	PREDICTED: probable LRR receptor-like serine/threonine-protein kinase At3g47570-like [Solanum tuberosum]
CA04g02100	ATTGTTTGACTGTAGAGTAT(A/G)GACAGGATGGTTTGGTATCA	PREDICTED: probable LRR receptor-like serine/threonine-protein kinase At3g47570-like [Solanum tuberosum]
CA04g02100	ACAAAGGGTGATGTCTATAG(C/A)TACGGGATCATGTTGCTAGA	PREDICTED: probable LRR receptor-like serine/threonine-protein kinase At3g47570-like [Solanum tuberosum]
CA04g02100	ACTTCCAGAGGCAATAATGG(A/G)CATTGTAGATGCCAACTTGC	PREDICTED: probable LRR receptor-like serine/threonine-protein kinase At3g47570-like [Solanum tuberosum]
CA06g02070	AATTGAATAGGAATTGGAAT(C/A)TAACAGATCATTCAAGTGGA	NBS-LRR resistance protein-like protein
CA06g02070	CAATCGTTGCTCAATGTTCA(C/G)AAAGGACGAACTTATGAATT	NBS-LRR resistance protein-like protein
CA06g02070	GGAGACATCTTCTTTGATAA(G/A)CCTGATCTTTTTCATTGTGA	NBS-LRR resistance protein-like protein
CA12g21460	TTTCAAAATGCTGAAGATTC(G/C)GCCCAAATATTTCCAAGGAG	PREDICTED: putative F-box/LRR-repeat protein At3g18150-like [Solanum tuberosum]
CA12g21460	GGAAGACACATCTAGTAGCC(T/A)AAACTTGCCGTCTTCAAGAA	PREDICTED: putative F-box/LRR-repeat protein At3g18150-like [Solanum tuberosum]
CA12g21460	CCAGAGAGTCTAAGCTTTTC(G/C)ATTTTGGAAGCAACGGAATG	PREDICTED: putative F-box/LRR-repeat protein At3g18150-like [Solanum tuberosum]
CA12g21460	CATTCTAACTCAAAGTCGCA(T/C)CAGGACCTACCAAACTGGAG	PREDICTED: putative F-box/LRR-repeat protein At3g18150-like [Solanum tuberosum]
CA12g21460	TCGAGATACAAATTCGGACA(C/T)GAAGAAGTTTGAACATATCC	PREDICTED: putative F-box/LRR-repeat protein At3g18150-like [Solanum tuberosum]
CA06g25250	AACACCAGGCCATTGGCAGA(C/T)ATTGAGAGTGGCATTCCAAG	PREDICTED: probable LRR receptor-like serine/threonine-protein kinase At3g47570-like [Solanum lycopersicum]
CA06g25250	ATCTTCATAGGAAAGTTTGG(C/T)GTATGTGTATCCCTCCCTGA	PREDICTED: probable LRR receptor-like serine/threonine-protein kinase At3g47570-like [Solanum lycopersicum]
CA06g25250	CTCTGTAAACTGAGCCAAAA(C/G)TTCCTGATCCTATCAAGTTA	PREDICTED: probable LRR receptor-like serine/threonine-protein kinase At3g47570-like [Solanum lycopersicum]
CA06g25250	TCCCGTGAAAATCTCCAATA(C/G)AAGAACCCCAAAGCTATAGA	PREDICTED: probable LRR receptor-like serine/threonine-protein kinase At3g47570-like [Solanum lycopersicum]
CA09g17050	CAATGCAGGTGCAACCAGTT(G/C)AGGAGGAAATATCAAAACAG	Nbs-lrr resistance protein
CA09g17050	ACTATCTTGCGAAAATTGTG(A/G)AGCTGAACCTATCACATGTG	Nbs-lrr resistance protein
CA09g17050	GCTGAACCTATCACATGTGA(C/A)GGATGAAGACGGAAGGGCGG	Nbs-lrr resistance protein
CA09g17050	AACTGGGCATTCAAAAAAAT(G/T)AAGAACATTATTGTTATCAT	Nbs-lrr resistance protein
CA09g17050	CAGATATCGAGAGAGTTGCC(G/A)AATCCATGGCAACAAAGTGT	Nbs-lrr resistance protein
CA09g17050	ATATAAGGGAGTGGAACAAT(G/G)CTTTGAATGAATTCCCTGAT	Nbs-lrr resistance protein
CA11g02200	AGCTATATCTCCATTTTTTC(G/A)ATAAGATGCTTGTCCTCACA	F-box/FBD/LRR-repeat protein
CA11g02200	AATGCTCAAGCAGCGGGCAA(T/C)TAGAGATTAATCTTCCCAGT	F-box/FBD/LRR-repeat protein
CA03g03480	TTCCTCCCATCAAGCATTTT(A/C)CAAAGCTCATTTTGCACTGC	Putative CC-NBS-LRR resistance protein
CA03g03480	AACAAGTAGTCAGTAAAATC(A/T)TACTTCCCTTGGCTCCACCG	Putative CC-NBS-LRR resistance protein
CA03g03480	TGCACTTCCTGAAACTTCCG(C/G)CACCACGTCTGAACAAGTAG	Putative CC-NBS-LRR resistance protein
CA03g03480	ATTTGAATTTTTGCTCTCTT(C/T)GTTACATTCAAATGCCATTT	Putative CC-NBS-LRR resistance protein
CA03g03480	TTACATCATTTCCTCCTCGT(G/A)TAATACTTGACAACTCTTGA	Putative CC-NBS-LRR resistance protein
CA03g03480	TCCTCTACATCATCTCTGTT(C/G)CTAGTAGTTGATTGAATAAA	Putative CC-NBS-LRR resistance protein
CA03g03480	GAATGACCTTCTAAACAAAT(T/C)CATGAAAAATGAATTTGCAA	Putative CC-NBS-LRR resistance protein
CA03g03480	GATTTCAATGTTTTGGTGCG(G/T)CTGTAAGGCTTCCAACATTA	Putative CC-NBS-LRR resistance protein
CA03g03480	AGAAGTAGGATTCATCTATT(G/T)GAGCATTTGATGGTAGGATG	Putative CC-NBS-LRR resistance protein
CA03g03480	TATTTTCTCCAATTCAAGTC(G/A)TATTAGGGAAGAGAAGTAGG	Putative CC-NBS-LRR resistance protein
CA03g03480	GGAGAAGATGATGAGGTGGG(C/A)AAAGCATTTGATTCAATATC	Putative CC-NBS-LRR resistance protein
CA05g15600	AACACATGGTCAATGATATT(A/G)CTCCTAGCAACTCAGCTCGA	NBS-LRR resistance protein-like protein
CA05g15600	TCTTATTGATTAGTCTTACT(G/T)ATGTGTCCAAGGATGTACAT	NBS-LRR resistance protein-like protein
CA05g15600	ATGTGTCCAAGGATGTACAT(T/C)ATCGTGAAAAATTATTTAAT	NBS-LRR resistance protein-like protein
CA05g15600	TGTGTCCAAGGATGTACATT(A/G)TCGTGAAAAATTATTTAATC	NBS-LRR resistance protein-like protein
CA05g15600	TTCTTGTTCACAACTTAGAA(G/C)AGAACTCAAGGAATAAAGAG	NBS-LRR resistance protein-like protein
CA05g15600	AAGATATTGACATCTTGAAG(A/G)AAGATCTTAAGAATGTTTCT	NBS-LRR resistance protein-like protein
CA04g04590	CGGTATAGATCCTTGCAACT(G/T)GTTGTGTCTCAAAGAAAGGT	PREDICTED: probable LRR receptor-like serine/threonine-protein kinase At3g47570-like [Solanum tuberosum]
CA04g04590	TTTCACCAAACAATTTATTG(A/G)CAGAAACATTGAAATACTTC	PREDICTED: probable LRR receptor-like serine/threonine-protein kinase At3g47570-like [Solanum tuberosum]
CA04g04590	TATTTCACCAAACAATTTAT(G/T)GACAGAAACATTGAAATACT	PREDICTED: probable LRR receptor-like serine/threonine-protein kinase At3g47570-like [Solanum tuberosum]
CA04g04590	TTCTTGAAAGGACCCCCTGA(G/G)GGTATTTCACCAAACAATTT	PREDICTED: probable LRR receptor-like serine/threonine-protein kinase At3g47570-like [Solanum tuberosum]
CA04g04590	GAAGTTCTTGAAAGGACCCC(T/C)TGATGGTATTTCACCAAACA	PREDICTED: probable LRR receptor-like serine/threonine-protein kinase At3g47570-like [Solanum tuberosum]
CA04g04590	ACAATGAATCAGCTTGTTGA(A/G)GAGCTCTTTTACCTCTTCTA	PREDICTED: probable LRR receptor-like serine/threonine-protein kinase At3g47570-like [Solanum tuberosum]
CA04g04590	AATTCTTTCTTGTTTCTTTG(T/C)AGACAATGAATCAGCTTGTT	PREDICTED: probable LRR receptor-like serine/threonine-protein kinase At3g47570-like [Solanum tuberosum]
CA04g04590	CAGTTCATAGTATGAAATTC(T/A)TTCTTGTTTCTTTGTAGACA	PREDICTED: probable LRR receptor-like serine/threonine-protein kinase At3g47570-like [Solanum tuberosum]
CA04g04590	TTGCTTGGAGCAGTTCATAG(T/A)ATGAAATTCTTTCTTGTTTC	PREDICTED: probable LRR receptor-like serine/threonine-protein kinase At3g47570-like [Solanum tuberosum]
CA04g04590	GATTCCTAAGGCGAAAGCTA(C/T)GCAAAACTTCACATTCCGTA	PREDICTED: probable LRR receptor-like serine/threonine-protein kinase At3g47570-like [Solanum tuberosum]
CA03g02510	GACATGGTGTCAGAAGTTTT(T/T)GGAAGTGTTCATCAACATAA	NBS resistance protein
CA03g02510	GGAGATTTGAATGTACCAAC(G/A)AGCGCAAAAATTTGACTTTG	NBS resistance protein
CA10g19900	TGTCGTCTTTCCAACTCCGG(A/C)CACACCATAAATAATACCAA	NBS-LRR disease resistance protein (Fragment)
CA04g04620	GGGAATCTTTCCCGTTAGAG(C/C)CATGTTGGAAAGATTCAGGA	PREDICTED: probable LRR receptor-like serine/threonine-protein kinase At3g47570-like [Solanum tuberosum]
CA04g04620	AGGGATGGAACCAGTGAAAT(A/T)ATTATGTCTAATATTAAGAA	PREDICTED: probable LRR receptor-like serine/threonine-protein kinase At3g47570-like [Solanum tuberosum]
CA04g04620	TTCAAAGTCTCGAGTGTGGA(C/T)ATATTAAAAAATGAAGAAGG	PREDICTED: probable LRR receptor-like serine/threonine-protein kinase At3g47570-like [Solanum tuberosum]
CA04g04620	CCCTCTATGGAATTGAAATT(C/A)AGATTCAAAGTCTCGAGTGT	PREDICTED: probable LRR receptor-like serine/threonine-protein kinase At3g47570-like [Solanum tuberosum]
CA04g04620	TGAGCTTGTTACCCTTCAAC(T/A)TTAATTCTCTAAGGTTTATA	PREDICTED: probable LRR receptor-like serine/threonine-protein kinase At3g47570-like [Solanum tuberosum]
CA04g04620	GATATCTCTAAAGTCTCCAA(C/C)CCTGAGACATTCGAGAGTGA	PREDICTED: probable LRR receptor-like serine/threonine-protein kinase At3g47570-like [Solanum tuberosum]
CA04g04620	CAAAAAGTTCATGTTGTGAA(A/G)ATTTCCGATCCCTTCTGGAA	PREDICTED: probable LRR receptor-like serine/threonine-protein kinase At3g47570-like [Solanum tuberosum]
CA04g04620	CATTGGGAAGATCTCCAGAT(C/A)AGCTATTGCCAGTAAATGCA	PREDICTED: probable LRR receptor-like serine/threonine-protein kinase At3g47570-like [Solanum tuberosum]
CA05g06470	GAAATGTGGGAAGGGCCATG(G/C)TATGTACCGGAACTTAGAGT	PREDICTED: probable LRR receptor-like serine/threonine-protein kinase At3g47570-like [Solanum tuberosum]
CA05g06470	TTCGGGAAGAATTCCAGTTC(T/C)TCATCTTCCAAACCTTAAAC	PREDICTED: probable LRR receptor-like serine/threonine-protein kinase At3g47570-like [Solanum tuberosum]
CA05g06470	TAAACGATAATCAACTTACT(C/G)ATGAACCAAGAGAGCATGAG	PREDICTED: probable LRR receptor-like serine/threonine-protein kinase At3g47570-like [Solanum tuberosum]
CA05g06470	AAAAAAACTCCAAGGGCTGT(C/A)TCTACATTACAATAAATTGC	PREDICTED: probable LRR receptor-like serine/threonine-protein kinase At3g47570-like [Solanum tuberosum]
CA05g06470	CCATTTATCTAATTTGGTTA(A/C)ATTTAGTCTGCACGGTAATA	PREDICTED: probable LRR receptor-like serine/threonine-protein kinase At3g47570-like [Solanum tuberosum]
CA05g06470	AGGAAATTGGAGAACTGAAG(G/T)CCATTGTAAAACTAGATCTT	PREDICTED: probable LRR receptor-like serine/threonine-protein kinase At3g47570-like [Solanum tuberosum]
CA05g06470	ACCTATCGAACAATTCGTTT(C/T)TTGGCAAAATTCCAGTATCC	PREDICTED: probable LRR receptor-like serine/threonine-protein kinase At3g47570-like [Solanum tuberosum]
CA05g06470	CGTTTCTTGGCAAAATTCCA(G/C)TATCCTTTGCCAGCTTGATA	PREDICTED: probable LRR receptor-like serine/threonine-protein kinase At3g47570-like [Solanum tuberosum]
CA05g06470	TCTTGTTGGTTTCAATTTGG(C/A)TAATGAAACGAAAGAAGAAA	PREDICTED: probable LRR receptor-like serine/threonine-protein kinase At3g47570-like [Solanum tuberosum]
CA05g06470	TTACTAGTTGTTCTAGTGAC(A/T)ACATAAGAGCCTTCGTTCTA	PREDICTED: probable LRR receptor-like serine/threonine-protein kinase At3g47570-like [Solanum tuberosum]
CA05g00730	TCCCTTCTGTCCAAGCCAGC(G/C)TTGGTGACAGAGTTATTCAG	PREDICTED: F-box/LRR-repeat protein At5g63520-like [Solanum lycopersicum]
CA02g07840	ATTGCCAACGTTTAGAGAGA(C/A)TACATGTCCTAAAGGCATCT	PREDICTED: putative F-box/LRR-repeat protein At5g02700-like [Solanum tuberosum]
CA02g07840	CTGTCTGAACAACTGCACTC(C/G)TCGTTGTCATAAATAAAGTT	PREDICTED: putative F-box/LRR-repeat protein At5g02700-like [Solanum tuberosum]
CA02g07840	CACTGTCGTGCTGTCTGAAC(A/G)ACTGCACTCCTCGTTGTCAT	PREDICTED: putative F-box/LRR-repeat protein At5g02700-like [Solanum tuberosum]
CA02g07840	CAAGTTTTACAATTGATGAG(C/T)TGCTGCATAGATCTTGTGGC	PREDICTED: putative F-box/LRR-repeat protein At5g02700-like [Solanum tuberosum]
CA02g07840	TTGACATTATTTGCTCAATG(T/C)GTTCCTCCCGTATGAACAAA	PREDICTED: putative F-box/LRR-repeat protein At5g02700-like [Solanum tuberosum]
CA02g07840	ATCTTCAAAATTCCCAGAAA(C/T)CCTTAAATGTTGAACATATG	PREDICTED: putative F-box/LRR-repeat protein At5g02700-like [Solanum tuberosum]
CA02g07840	CCAGCAACGGTAAGAACTCA(A/T)AGAAGACATCTTCCTCTTCA	PREDICTED: putative F-box/LRR-repeat protein At5g02700-like [Solanum tuberosum]
CA02g07840	TTCTAAGAATATATTACTCC(A/T)CAAAATGTGATAATTTTGGT	PREDICTED: putative F-box/LRR-repeat protein At5g02700-like [Solanum tuberosum]
CA02g11860	TTGCACTCCTTCAACTCCTT(G/T)CTGGACGTTTTTCAGGAAAA	Nbs-lrr resistance protein
CA02g11860	CCCAATTGCGGATTGTTGCG(T/G)CCTCATCTTCCTCTTGCTTC	Nbs-lrr resistance protein
CA02g11860	GAAGGCACACTTGACGAAGA(C/A)ACTCTGTCGTTGTTGGGACT	Nbs-lrr resistance protein
CA02g11860	TCTCCGTGCCCTTGAATATT(C/G)CTGATGCCATATCTTTCACG	Nbs-lrr resistance protein
CA02g11860	CCTGTGGCAATTGGTCCATC(C/G)TATCCACTATCATTGCTTTA	Nbs-lrr resistance protein
CA02g11860	TACCTCCAAACCAGCCTGTG(G/A)CAATTGGTCCATCCTATCCA	Nbs-lrr resistance protein
CA02g11860	CCAAACGCCTCTGGAGCATT(A/T)CCTCCAAACCAGCCTGTGGC	Nbs-lrr resistance protein
CA02g11860	TACTTCAAGTTTGTAGGGAG(G/T)AGTATGGGCATCTGCATGCA	Nbs-lrr resistance protein
CA02g11860	AATACTTCAAGTTTGTAGGG(A/C)GGAGTATGGGCATCTGCATG	Nbs-lrr resistance protein
CA02g11860	CCACCAAGTCTTGTGGACAC(T/A)CTAGATTCTCGGAAAATGCT	Nbs-lrr resistance protein
CA02g11860	CTTCTTCTTCCCAGCCAAGA(T/G)GCCTCCCATGACAGTGATTG	Nbs-lrr resistance protein
CA02g11860	CTTTCCCTTTTTGGAGAAGG(G/C)CTAAGTAGAGAAAGCAAGAT	Nbs-lrr resistance protein
CA02g11860	AAGACCATGGGCAATCCATA(A/T)GTGCATGAGTTGCTTCACAA	Nbs-lrr resistance protein
CA02g11860	CTCTTTCATCCGCTCTAACT(C/A)GGATTACTTGAAGCATATTT	Nbs-lrr resistance protein
CA02g11860	AAATACAATCAAGGTTAACT(A/G)GTGTGGAAGATGAATCGAAG	Nbs-lrr resistance protein
CA02g11860	ACGGGGAAGCTTCTTTATGC(G/A)TGTCTTACGTCCTAAGCCAA	Nbs-lrr resistance protein
CA02g11860	TTTGCAAATGACTTATTGAA(C/T)GGGGAAGCTTCTTTATGCGT	Nbs-lrr resistance protein
CA02g11860	ATCCATCGTCTACTTCCAAG(A/C)ACAAAGATTGAAGGCTCTCA	Nbs-lrr resistance protein
CA03g00200	ACTCAGAAAGACATCATAAG(A/T)AAAGTGTAAAGAAGCACTAG	Tir-nbs-lrr resistance protein (Fragment)
CA03g00200	CAAATGATCGTTCCTTCAGC(G/T)CGACCAATGCTTCGCCGAAG	Tir-nbs-lrr resistance protein (Fragment)
CA03g00200	GTAAGTGCATCTGTCCATTT(G/T)TCCATTCTCTGAACTCCAAA	Tir-nbs-lrr resistance protein (Fragment)
CA03g00200	ACAACTCTATATCTTCGACA(C/T)GAGAATCTAGTCCAACAGGG	Tir-nbs-lrr resistance protein (Fragment)
CA03g00200	TGTAGATAGCTTTTGCCAGA(G/A)TTGTTTTCCCTATTCCGCCA	Tir-nbs-lrr resistance protein (Fragment)
CA03g00200	CTCTCTTGTTAAGGATTCTA(A/T)TTGTCTCATATGATCCACGT	Tir-nbs-lrr resistance protein (Fragment)
CA03g00200	TAAAGATAAATAATTACCGA(A/C)TTTATTTCCTTGTAGAACAT	Tir-nbs-lrr resistance protein (Fragment)
CA03g00200	TGAACACCAACGAATGCCTA(C/A)GGATCGAAGGGATTTGAGAT	Tir-nbs-lrr resistance protein (Fragment)
CA03g00200	ACTGATTCAGGCAAATGTAC(C/T)ATACCTGTATTACTTGCAAG	Tir-nbs-lrr resistance protein (Fragment)
CA03g00200	CCAATTCCAAAGTTACGAGA(C/T)CTCTTAGCATTTCTACTGAT	Tir-nbs-lrr resistance protein (Fragment)
CA03g00200	ACCTTATGAGAAATTAACTC(T/C)AGGAGAGATAGAGAAATCGA	Tir-nbs-lrr resistance protein (Fragment)
CA11g19840	AAAATTTCATAGGAGACACT(C/T)GATTTGGAAAGAAACCAAAG	CC-NBS-LRR type resistance protein (Fragment)
CA11g08110	CTGTAGCGCCACCAAAGTAG(C/G)AAAGCAATGGCTACTATGAA	Leucine-rich repeat receptor-like kinase
CA04g04960	CTAAATCTATTACGACCAAG(A/C)TGAAGTTCCTCCAACTCAAT	PREDICTED: probable LRR receptor-like serine/threonine-protein kinase At3g47570-like [Solanum lycopersicum]
CA04g04960	TGCCAATTGTTGTTGGAATC(C/G)ATCCCGCCAAGCTGTTTGCA	PREDICTED: probable LRR receptor-like serine/threonine-protein kinase At3g47570-like [Solanum lycopersicum]
CA04g04960	TCTATGATCTCCAATAAATC(T/C)TGTAAGTTTGTTGCTACTCA	PREDICTED: probable LRR receptor-like serine/threonine-protein kinase At3g47570-like [Solanum lycopersicum]
CA04g04960	TTGATTCATTGACAGATCTA(C/T)CAATGTTGCAGCCTTTAGAT	PREDICTED: probable LRR receptor-like serine/threonine-protein kinase At3g47570-like [Solanum lycopersicum]
CA04g04960	GCAATCCTCCAATTTCTCTA(G/A)GAATTTCATTTGAGAATTGA	PREDICTED: probable LRR receptor-like serine/threonine-protein kinase At3g47570-like [Solanum lycopersicum]
CA04g04960	GTTATGTTTCAAAGAAAGGT(G/A)CACCAGAGTTTGCAATCCTC	PREDICTED: probable LRR receptor-like serine/threonine-protein kinase At3g47570-like [Solanum lycopersicum]
CA04g04960	AACCACACAATGCTTCATTG(C/T)AGATGAAAAACTGACTTGAG	PREDICTED: probable LRR receptor-like serine/threonine-protein kinase At3g47570-like [Solanum lycopersicum]
CA04g04960	TGAAGTGGGGCATGGAGGAA(T/C)ACTAAACCTTGAAGAACCAC	PREDICTED: probable LRR receptor-like serine/threonine-protein kinase At3g47570-like [Solanum lycopersicum]
CA04g04960	TGCGCAGAACTTCACATTCC(A/G)TATCAAAGCTCTTAAATGCC	PREDICTED: probable LRR receptor-like serine/threonine-protein kinase At3g47570-like [Solanum lycopersicum]
CA04g04960	CTTTTACGAGATTCCTGTGG(T/C)GAAGGCTGCGCAGAACTTCA	PREDICTED: probable LRR receptor-like serine/threonine-protein kinase At3g47570-like [Solanum lycopersicum]
CA04g04960	TATACTCGAGCACTAAGGCC(C/T)TAAAATCAAGGTTGGAACAA	PREDICTED: probable LRR receptor-like serine/threonine-protein kinase At3g47570-like [Solanum lycopersicum]
CA04g04960	GGTGGGCAACCATATCCTCA(T/G)CCAGCAAGACATTACTTGGC	PREDICTED: probable LRR receptor-like serine/threonine-protein kinase At3g47570-like [Solanum lycopersicum]
CA04g04960	GTAGTTTTGAAATGCCAAAG(A/T)CACTTAGGTGGGCAACCATA	PREDICTED: probable LRR receptor-like serine/threonine-protein kinase At3g47570-like [Solanum lycopersicum]
CA04g04960	CCAATGTTGCTAAAGTTTTA(T/G)TGTATAAATCACTCTCATCT	PREDICTED: probable LRR receptor-like serine/threonine-protein kinase At3g47570-like [Solanum lycopersicum]
CA11g06220	TTCCTTCAAATAACCAATTT(C/T)CCCCCCCAATTAGTGCCTTT	Tir-nbs-lrr resistance protein
CA11g06220	AGTCCTCAATACAACCTCGT(C/A)GGTTTCTTTTGCATCATTCT	Tir-nbs-lrr resistance protein
CA08g02000	GTTTCCAGAAAACAATAAAG(G/C)GAGTCGAATATTGTTGACTA	NBS-LRR protein
CA09g15930	TGCCTCCCATCCCCATAATC(T/A)GAATGACTTTGGTTTCACCA	NBS-coding resistance gene analog (Fragment)
CA09g15930	TCCACATGTCATCCAATACT(A/G)TTAAATTTCTCTTACCCTTC	NBS-coding resistance gene analog (Fragment)
CA09g15930	TCTCACATCATCCCATGCTT(C/T)ACTATTCCACATGTCATCCA	NBS-coding resistance gene analog (Fragment)
CA09g15930	TTTATTCTAGCCCAAAATGC(G/A)AGGTGTTACAAAAAGATTCT	NBS-coding resistance gene analog (Fragment)
CA06g02100	AAAGAAAATCATTGACAACT(A/G)GTAAAACAATTGTAGATTTT	NBS-LRR resistance protein-like protein
CA06g02100	AAAACAATTGTAGATTTTAA(G/C)GAGGAGACAAACTGGTTAAT	NBS-LRR resistance protein-like protein
CA03g16340	AAAGAATGAGGGAAACAACA(T/C)GACCATTTTTGCAGAAAACA	Leucine-rich repeat receptor protein kinase exs, putative
CA03g16340	TCAAAAGATGCTAAAGATTT(C/T)ATCTTTGTGAAAAGTGTTGC	Leucine-rich repeat receptor protein kinase exs, putative
CA03g16340	TGTAAGCCGGTTATTCCCCA(G/T)ATAAAATCCTTGCAGCTTAA	Leucine-rich repeat receptor protein kinase exs, putative
CA03g16340	ACAACAATGATCTTTTAACA(C/A)AACTCTTGGCAGGGCATTTT	Leucine-rich repeat receptor protein kinase exs, putative
CA03g16340	GGTGGCTTCAAGAACATCAA(C/T)CAAGGTCAGCTTGAGAAGGG	Leucine-rich repeat receptor protein kinase exs, putative
CA05g18830	ACAATATGAGCTTCTTCAGA(A/G)TGATTTTGGCAATTTAAGAG	NBS-LRR resistance protein-like protein
CA05g18830	TCAGAGTGATTTTGGCAATT(C/T)AAGAGATTTTCATAGTCTGA	NBS-LRR resistance protein-like protein
CA05g18830	GCAATTTAAGAGATTTTCAT(G/A)GTCTGACAGTAAACGGTTAC	NBS-LRR resistance protein-like protein
CA05g18830	TTCATAGTCTGACAGTAAAC(A/G)GTTACATTGAGCATAAGGCA	NBS-LRR resistance protein-like protein
CA05g18830	TAGTCTGACAGTAAACGGTT(G/A)CATTGAGCATAAGGCAATTG	NBS-LRR resistance protein-like protein
CA05g02760	AAAACAAGTAGAAATTACAG(T/G)AACAAGATTTCTGTGTCTAA	PREDICTED: LRR receptor-like serine/threonine-protein kinase EFR-like [Solanum tuberosum]
CA05g02760	ACAGTCACTAAAACAAGTAG(T/A)AATTACAGGAACAAGATTTC	PREDICTED: LRR receptor-like serine/threonine-protein kinase EFR-like [Solanum tuberosum]
CA05g02760	GCAGAACAAAGGCCCTTATA(T/C)AGTCACTAAAACAAGTAGAA	PREDICTED: LRR receptor-like serine/threonine-protein kinase EFR-like [Solanum tuberosum]
CA05g02760	GTCGCAATGAACTATCGGAG(T/T)GTTATGACCATGATGTAGAT	PREDICTED: LRR receptor-like serine/threonine-protein kinase EFR-like [Solanum tuberosum]
CA01g32670	ATAGATTTTTTGAGAGAGAG(C/A)TTGAAATTCTTGGAAGCATA	Leucine-rich repeat transmembrane protein kinase
CA04g03670	CAGGTTGAACACTTTAACTG(C/G)AATGGCAGTTCCACTTCTGA	PREDICTED: LRR receptor-like serine/threonine-protein kinase EFR-like [Solanum tuberosum]
CA04g03670	GCTACGCAAAACTTCACATT(C/A)CGTATCAAAACTCTTGAATG	PREDICTED: LRR receptor-like serine/threonine-protein kinase EFR-like [Solanum tuberosum]
CA04g03670	CATAGTGGATCACAGGCGAC(G/T)AGCACCCATGGTGAAGATAT	PREDICTED: LRR receptor-like serine/threonine-protein kinase EFR-like [Solanum tuberosum]
CA04g03670	AGAAATTTTGAGATGCCAAA(C/G)TCACTTAGGTGGGCAACCAT	PREDICTED: LRR receptor-like serine/threonine-protein kinase EFR-like [Solanum tuberosum]
CA09g15880	GAGAGGTGAAGCAGAGCTAG(C/T)AGACATGCTGCAGAAAAGTT	NBS-coding resistance gene analog (Fragment)
CA01g17390	CCATAGTCTGGATGTTCACC(A/G)CTTGCAAAATCTTGTTGGGC	Nbs-lrr resistance protein
CA06g01350	TCCAGGAGATTCTTAATGAA(G/G)CGTCCAACTTCTGCTGAAGT	NBS-LRR resistance protein-like protein
CA06g01350	GATGTATCAGATACTCTCTA(A/G)GAATGTCTGGAGAGATTTCC	NBS-LRR resistance protein-like protein
CA06g01350	ACCATGTGCTCTTGTAGATG(A/A)ATCAGATACTCTCTAAGAAT	NBS-LRR resistance protein-like protein
CA06g01350	TAACGGTAATGACATTTACC(G/G)TGTGCTCTTGTAGATGTATC	NBS-LRR resistance protein-like protein
CA04g04840	TAAGCCGACGTAGGCGTGCC(G/A)TTTCTTGAGGCAAGTTTCCA	PREDICTED: probable LRR receptor-like serine/threonine-protein kinase At3g47570-like [Solanum lycopersicum]
CA04g04840	TAAAAACCCAAACCAAGAAG(T/C)AACCTCGCCTCTGAAGTTGT	PREDICTED: probable LRR receptor-like serine/threonine-protein kinase At3g47570-like [Solanum lycopersicum]
CA04g04840	GATTCAAAGTCTCAAGTGCG(G/A)ATATATTAGAAAATGAAGAA	PREDICTED: probable LRR receptor-like serine/threonine-protein kinase At3g47570-like [Solanum lycopersicum]
CA03g02460	TGATTTGATTACCATGTGGA(A/T)TGCTCAAGGCTTTATTCAAG	NBS resistance protein
CA03g02460	TGCAGATAGGGACTTCTTCA(A/G)TATCACTAAAACTGAAGATA	NBS resistance protein
CA03g02460	AAACTGAAGATACAGAAGTT(C/G)TACCAGAACAAACTCTCTAT	NBS resistance protein
CA03g02460	TTGGAGCATTTCTACTTTAC(A/C)AAATTCCATCACAAAATTGC	NBS resistance protein
CA10g09630	TAACTACATCTGGAATTCCC(T/A)ACTTAGGGAACCTTTCTCGA	PREDICTED: probable LRR receptor-like serine/threonine-protein kinase At1g74360-like [Solanum lycopersicum]
CA10g09630	CCCACCTGAGTTGGGAAATT(A/G)CAACAGCTTATTGTGGTTGA	PREDICTED: probable LRR receptor-like serine/threonine-protein kinase At1g74360-like [Solanum lycopersicum]
CA10g09630	GGGCAAAGGATAAGGTCACT(G/A)CTGGCTCGGGGGAAATGCTT	PREDICTED: probable LRR receptor-like serine/threonine-protein kinase At1g74360-like [Solanum lycopersicum]
CA05g15650	CATCAGAAAGGATAATCAAT(A/G)GGAACTCTATCATGACATGA	NBS-LRR resistance protein-like protein
CA05g15650	TCAACACGTGCCATGAGAAC(A/C)AATAATTTGTCATGAAGAAT	NBS-LRR resistance protein-like protein
CA05g15650	CGAATACCTCCTTGGTAAGT(A/G)CTTCAACACGTGCCATGAGA	NBS-LRR resistance protein-like protein
CA05g15650	GAAAACATTCTTGAGATCTT(T/C)CTTCAGGATTTCAATATTTT	NBS-LRR resistance protein-like protein
CA05g15650	AATTGAGAAAGTCCTTTAAG(C/T)TTCTGAGTAGAAATGTCACG	NBS-LRR resistance protein-like protein
CA09g17520	CTTCAGTTGGAAAACATTGT(C/G)TCAGACCATCCCACACTTCA	NBS-coding resistance gene analog (Fragment)
CA09g17520	TGTCTTCAGTTGGAAAACAT(C/T)GTGTCAGACCATCCCACACT	NBS-coding resistance gene analog (Fragment)
CA09g17520	CATCCACAAAGAAAGATTCT(C/A)TGTATCAGCATAACAAGCTA	NBS-coding resistance gene analog (Fragment)
CA09g17520	AAATGCTGCACTTTTGAAAA(G/A)ACTCCAACTCTCATCTTGAT	NBS-coding resistance gene analog (Fragment)
CA06g18940	TTGATAGATCAACACCTATC(A/G)TTACAAGATATCTGAGATTT	Leucine-rich repeat receptor protein kinase EXS, putative
CA06g18940	TCGGAATTCTTTCTGAAATG(T/C)TGCAGTTGGATAATTGAAGT	Leucine-rich repeat receptor protein kinase EXS, putative
CA06g18940	GGATGTTAGAATGTTAGAGC(G/A)CATATCTAGAACAGAAAGGC	Leucine-rich repeat receptor protein kinase EXS, putative
CA06g18940	AACAAGATTTACGGTCATCG(C/A)AGGATTGCCAGAAACATAAA	Leucine-rich repeat receptor protein kinase EXS, putative
CA06g18940	AGACCTCAAGCATCCATCAG(A/C)TTGGAAAAAAGTTAACGAAG	Leucine-rich repeat receptor protein kinase EXS, putative
CA06g18940	TGTTGTTGTCATTGAGCATC(A/G)GCCTTCTTAATTTCGTAAGT	Leucine-rich repeat receptor protein kinase EXS, putative
CA06g18940	ATCGTTTTCCACTGACAATC(C/T)GTTAATTCCTAAAGAAATCA	Leucine-rich repeat receptor protein kinase EXS, putative
CA06g18940	CTGGAATTTCTCCCATCTGT(G/T)CTGGAATAGAGCCTACGAAA	Leucine-rich repeat receptor protein kinase EXS, putative
CA06g18940	AATAATAACCTAAGATGGTC(G/A)TCTGATTTTTTATTTTGTCA	Leucine-rich repeat receptor protein kinase EXS, putative
CA06g18940	GTTGTAGGAATACACTGACA(A/C)ATGAAATCGCGTCTGTCCTT	Leucine-rich repeat receptor protein kinase EXS, putative
CA06g18940	GTGGGATCAGCCCGGTAAGA(C/T)TATTATGTGAGAGATTCAGG	Leucine-rich repeat receptor protein kinase EXS, putative
CA06g18940	ATAAGACAAGTTGAGATACG(T/C)GAGAAAATTCAACAGTGTTA	Leucine-rich repeat receptor protein kinase EXS, putative
CA05g02270	CTATTTCTGGAGGAATTTTC(C/T)CCATTAAGCGATTGTTTCCA	PREDICTED: LRR receptor-like serine/threonine-protein kinase EFR-like [Solanum tuberosum]
CA05g02270	CTACAATCCACCAAAGAATT(T/G)AAGAATCGCAACTCGTGCTC	PREDICTED: LRR receptor-like serine/threonine-protein kinase EFR-like [Solanum tuberosum]
CA05g02270	TAAATTGTAGGACTAGGGTA(T/G)TAAGGCCACTCATGTTGCCT	PREDICTED: LRR receptor-like serine/threonine-protein kinase EFR-like [Solanum tuberosum]
CA05g02270	TATTAAATGAAACATTGATG(C/G)CTTTAAGGTATGAGAGTTTT	PREDICTED: LRR receptor-like serine/threonine-protein kinase EFR-like [Solanum tuberosum]
CA05g02270	CCCAAGAAATGATTGCAGAG(T/G)GGAATTTGCAAACACACCGC	PREDICTED: LRR receptor-like serine/threonine-protein kinase EFR-like [Solanum tuberosum]
CA05g02270	AATCCAGAACCTTTATGGCC(A/G)CAACAGTTCCGATAGATAAT	PREDICTED: LRR receptor-like serine/threonine-protein kinase EFR-like [Solanum tuberosum]
CA05g02270	ATCTTCTCTGTACAACCAAT(T/C)CTCCAGGCTCCCGTTGGACA	PREDICTED: LRR receptor-like serine/threonine-protein kinase EFR-like [Solanum tuberosum]
CA05g02270	CCATAGCCGCATCAAGCATC(A/G)CAGTGACTCTTTGGAGAAGG	PREDICTED: LRR receptor-like serine/threonine-protein kinase EFR-like [Solanum tuberosum]
CA05g02270	CAAGTCAAGATTTTCATTGC(G/A)TATCTCTTCATCTGTTGGCC	PREDICTED: LRR receptor-like serine/threonine-protein kinase EFR-like [Solanum tuberosum]
CA04g04610	TGAGATGTTGAAGATCTCCA(T/T)ATCAAGTGAACCACTAAAAC	PREDICTED: LRR receptor-like serine/threonine-protein kinase GSO1-like [Solanum lycopersicum]
CA04g04610	TGAATGAAATATCAATTATT(A/C)TCAGCCCTGAGATGTTGAAG	PREDICTED: LRR receptor-like serine/threonine-protein kinase GSO1-like [Solanum lycopersicum]
CA04g04610	AGATAGAACCTATGTTTGGT(A/G)GAAGGCTTCCAGATAGATTG	PREDICTED: LRR receptor-like serine/threonine-protein kinase GSO1-like [Solanum lycopersicum]
CA04g04610	TCCCCTTAAATTTAGTAACT(G/G)TAGATGAGTCAAATATCCAA	PREDICTED: LRR receptor-like serine/threonine-protein kinase GSO1-like [Solanum lycopersicum]
CA04g04610	AAGCTTAATGATGAGTCTCT(G/C)GTTAAATTGTTTCCCCTTAA	PREDICTED: LRR receptor-like serine/threonine-protein kinase GSO1-like [Solanum lycopersicum]
CA04g04610	GGAAGTCAGGAAGCTTAATG(G/A)TGAGTCTCTCGTTAAATTGT	PREDICTED: LRR receptor-like serine/threonine-protein kinase GSO1-like [Solanum lycopersicum]
CA04g04610	CATGGAAGTAGGAAGCATGC(C/C)ATTTAGAGGATTCAAATATA	PREDICTED: LRR receptor-like serine/threonine-protein kinase GSO1-like [Solanum lycopersicum]
CA04g04610	GAGATGTGGAAAGGTTCCCC(G/A)TGGAAGTAGGAAGCATGCAA	PREDICTED: LRR receptor-like serine/threonine-protein kinase GSO1-like [Solanum lycopersicum]
CA04g04610	GGATTTTACAACTGTTGGAA(A/A)CTAATGTTCTAAGAGATGTG	PREDICTED: LRR receptor-like serine/threonine-protein kinase GSO1-like [Solanum lycopersicum]
CA04g04610	AAAGAGAAAGGAATAATAAT(A/T)TGCTTAAGTTCCCAACCTCA	PREDICTED: LRR receptor-like serine/threonine-protein kinase GSO1-like [Solanum lycopersicum]
CA04g04610	GAAGCGCTGAATCTTTTTCA(T/A)GTTTCCAATCGATGTGGTAA	PREDICTED: LRR receptor-like serine/threonine-protein kinase GSO1-like [Solanum lycopersicum]
CA04g04610	TCAATTCGAAGCGCTGAATC(G/T)TTTTCAAGTTTCCAATCGAT	PREDICTED: LRR receptor-like serine/threonine-protein kinase GSO1-like [Solanum lycopersicum]
CA04g04610	GTAAAGAACCTATCGTGTTG(T/T)TTGGCGATAAGTCAAGAACC	PREDICTED: LRR receptor-like serine/threonine-protein kinase GSO1-like [Solanum lycopersicum]
CA04g04610	AAAGACTTAGGAATGATTCC(C/C)GAAATATCGTTATGAGAAAG	PREDICTED: LRR receptor-like serine/threonine-protein kinase GSO1-like [Solanum lycopersicum]
CA01g28760	TACATCGTTTGGAAATCAGC(T/A)CTGTGAAGCTCAGAGAATTG	PREDICTED: putative F-box/LRR-repeat protein At3g28410-like [Solanum tuberosum]
CA01g28760	CTTGTTAATGCAAGGCTTCA(T/A)GGATTTGAAAGTCAGAAGTC	PREDICTED: putative F-box/LRR-repeat protein At3g28410-like [Solanum tuberosum]
CA01g28760	AAGAATCTTGAATTGGGGAG(A/C)GGTTGCATCGAGGTTTATTC	PREDICTED: putative F-box/LRR-repeat protein At3g28410-like [Solanum tuberosum]
CA10g19760	AAGTAGCCTTAAAGGCGAAA(A/A)ATCAACGATTGGTGGTGGTG	NBS resistance protein
CA10g19760	TGGTGGTGGAAGTTCAGAGA(A/G)GGAACGTGATGATGGACAGA	NBS resistance protein
CA01g08670	GATTCCACAGTCATAGGCGA(C/T)GAACCTCTCAAGAGATGACG	Leucine-rich repeat protein kinase family protein, putative [Theobroma cacao]
CA01g08670	CAAATTTTCAAATGACTTAG(T/G)TATAGCACCATCTAACCTAT	Leucine-rich repeat protein kinase family protein, putative [Theobroma cacao]
CA01g08670	AGGCATGTACTCTAGCACCA(C/A)TGCCTTAAAATCAAGATTTG	Leucine-rich repeat protein kinase family protein, putative [Theobroma cacao]
CA01g08670	ATCAAGATCTCCATTAGGCA(C/T)GTACTCTAGCACCAATGCCT	Leucine-rich repeat protein kinase family protein, putative [Theobroma cacao]
CA10g11340	TTGGGCAGGAGTTACTTGTA(G/T)TTCTCGTCACCAGCGAGTGA	PREDICTED: LRR receptor-like serine/threonine-protein kinase GSO2-like [Solanum tuberosum]
CA10g11340	TCGGCAATCTTCACAACATG(A/G)ACTTGTTGTTGATAGAATTT	PREDICTED: LRR receptor-like serine/threonine-protein kinase GSO2-like [Solanum tuberosum]
CA10g11340	AGCTTATCTGGAGATCTTCC(C/C)GATGGTTTATGCAATCGTCT	PREDICTED: LRR receptor-like serine/threonine-protein kinase GSO2-like [Solanum tuberosum]
CA10g11340	TATCGCTTGCATCTAACAAA(C/C)TGACGGGCTTGATTCCCAAC	PREDICTED: LRR receptor-like serine/threonine-protein kinase GSO2-like [Solanum tuberosum]
CA05g01170	CATTCAGATTCCGTAAATCC(T/G)CGACTTCATTTCCTAAGGCA	Leucine-rich repeat containing protein, putative
CA05g01170	AACCTCATTAACTCATTCCA(A/C)TGTCCTTCGTCGATCCAAAG	Leucine-rich repeat containing protein, putative
CA04g00950	GGAATATCTTCACCATGGGT(G/T)CTTGTCGGCTGTGATCCACT	PREDICTED: LRR receptor-like serine/threonine-protein kinase GSO2-like [Solanum tuberosum]
CA04g00950	ATATGGTTGCCCACCTTAGC(G/A)ACTTTGGCATTTCAAAACTG	PREDICTED: LRR receptor-like serine/threonine-protein kinase GSO2-like [Solanum tuberosum]
CA04g00950	TAGTGTCAACAAAGTGTGAC(A/G)TCTATAGTTATGGGGTCATG	PREDICTED: LRR receptor-like serine/threonine-protein kinase GSO2-like [Solanum tuberosum]
CA04g00950	AGTAATGGAGGTCGTAGATG(C/G)CAACTTGGTAACCCAAACAG	PREDICTED: LRR receptor-like serine/threonine-protein kinase GSO2-like [Solanum tuberosum]
CA04g00950	GTCACTTACAGATGGAGCTA(C/G)ATGTTGTGGCATCAATAATG	PREDICTED: LRR receptor-like serine/threonine-protein kinase GSO2-like [Solanum tuberosum]
CA09g17100	CTCCAAGTACTCGATTTGAG(A/C)TACAACTCTGAGCTTATGGA	BED finger-nbs resistance protein
CA09g17100	CAAGCTTAAATTTCTGGATA(T/A)GGGTAGAACACGTCTTGATG	BED finger-nbs resistance protein
CA09g17100	AAGAGTGATAGTAAGAGATT(G/A)CACCATTGAAGCAGGTGGAG	BED finger-nbs resistance protein
CA09g17100	AAGCAGCAACATCAATTTTT(A/C)TTCCACGTGGCATTGACATT	BED finger-nbs resistance protein
CA09g17100	ACCATCTCTTATTGTGATGA(C/C)ATAGAATGGATCATCAACGT	BED finger-nbs resistance protein
CA09g17100	ATGGATCATCAACGTGCCCT(C/G)TGGTAGAGATACAACTGCAG	BED finger-nbs resistance protein
CA06g00710	TTAAAGAATGAAGAAGATCA(A/T)AATGCTGTCGACATGGCCGA	NBS-LRR resistance protein-like protein
CA06g00710	AGACTCAGTATGATATTCTG(A/C)AGACTGTGTCTGGCAACATG	NBS-LRR resistance protein-like protein
CA06g00710	TTTCCATGGGTTGATAGTAA(A/G)TGGTTGCATTGAGCGCGAGA	NBS-LRR resistance protein-like protein
CA06g00710	TACTCATGAAGATCATTCCA(A/G)TTGAACTGGAGGTGATGCAA	NBS-LRR resistance protein-like protein
CA11g19930	TGATCTGCTCAAGATGTTTC(A/G)GAAGAATAAGCATGATGCTC	CC-NBS-LRR type resistance protein (Fragment)
CA11g19930	CTAAAATTGTTTACAACGAT(A/C)AGAAGGTGAAAGATCATTTT	CC-NBS-LRR type resistance protein (Fragment)
CA11g19930	GGACTGAAAGACTCTATATT(C/A)GTGGTTGTGAGAATCTTGAA	CC-NBS-LRR type resistance protein (Fragment)
CA11g19930	CTGAAAGACTCTATATTAGT(T/G)GTTGTGAGAATCTTGAAATA	CC-NBS-LRR type resistance protein (Fragment)
CA11g19930	ATATTAGTGGTTGTGAGAAT(G/C)TTGAAATACTACTTTCTTCG	CC-NBS-LRR type resistance protein (Fragment)
CA11g19930	CACCTCTCTTGAATCCCTGC(G/A)GACTTTTAATTTACTTCAAG	CC-NBS-LRR type resistance protein (Fragment)
CA11g19930	TCACTTCGCTTCAAAGTCTA(G/T)TAATCAGCAATTGCCCTCAA	CC-NBS-LRR type resistance protein (Fragment)
CA11g19930	CTGAGCTGACCATCGAGAAT(A/T)TCCCTATTCTCCGATCCCAT	CC-NBS-LRR type resistance protein (Fragment)
CA11g19930	TTTCCCTATTCTCCGATCCC(T/A)TCCAGTAAAAGGGATGCCCT	CC-NBS-LRR type resistance protein (Fragment)
CA11g19930	AGTAAAAGGGATGCCCTCCT(C/G)CCTCTCTAAACTATCTATTT	CC-NBS-LRR type resistance protein (Fragment)
CA11g19930	CCTCTCTAAACTATCTATTT(G/A)CAACTGCCCATTGCTCAAAC	CC-NBS-LRR type resistance protein (Fragment)
CA11g19930	AGAATTTGACAAGGGGGAGT(G/A)CTGGCCAAAAATTGCTCATA	CC-NBS-LRR type resistance protein (Fragment)
CA11g19930	TGCTCATATTCCTGAAATAT(G/A)TATCGGTGTCTCAATACTTG	CC-NBS-LRR type resistance protein (Fragment)
CA11g19930	TATCGGTGTCTCAATACTTG(T/A)CCATGAATGCCTGTGATGAT	CC-NBS-LRR type resistance protein (Fragment)
CA06g08100	ACCAAGGAGGTATGGCACAC(T/A)TTAGAGACCATGTTTGCATC	PREDICTED: probable LRR receptor-like serine/threonine-protein kinase At3g47570-like [Citrus sinensis]
CA04g05120	TCTTTCGGGATTTGACCATC(G/T)AAGGAATTGATTGCCAAATC	PREDICTED: LRR receptor-like serine/threonine-protein kinase EFR-like [Solanum lycopersicum]
CA04g01920	GTTGAAACTTGAATCAAGAA(A/G)CTTAAGCCTACGCAAGTGTG	PREDICTED: probable LRR receptor-like serine/threonine-protein kinase At3g47570-like [Solanum tuberosum]
CA05g05590	TTTCGATGGATCAAATCTAA(T/C)TGCTGTGGGAACATCTGGCT	PREDICTED: LRR receptor-like serine/threonine-protein kinase EFR-like [Solanum tuberosum]
CA05g05590	GTAATGCTTGATGCAGCTAT(G/T)GCAATTGAATATCTACATCA	PREDICTED: LRR receptor-like serine/threonine-protein kinase EFR-like [Solanum tuberosum]
CA05g05590	AGGTTTTGACCAAAAGAAGG(C/A)CAACAGATGAAGAGATATGC	PREDICTED: LRR receptor-like serine/threonine-protein kinase EFR-like [Solanum tuberosum]
CA05g05590	CAGATGAAGAGATATGCAAT(G/A)AAAATCTTGACTTGAGGAAA	PREDICTED: LRR receptor-like serine/threonine-protein kinase EFR-like [Solanum tuberosum]
CA12g01960	ATGAATCAAGCGTCAACTCT(G/T)TAAGCCTACACCAGTGATAC	PREDICTED: F-box/FBD/LRR-repeat protein At1g13570-like, partial [Solanum tuberosum]
CA03g00250	ACTTTTTGAGAAAACAATAA(T/C)AGAAATCCTAGACTCTTCAA	Tir-nbs-lrr resistance protein (Fragment)
CA03g00250	GTTCACCAAGACACCAACTA(G/A)ACGATGCATAACTTTTTGAG	Tir-nbs-lrr resistance protein (Fragment)
CA03g00250	ACTTGTCTTTACATTCGAGA(A/T)TTTTGACAAGTTCACCAAGA	Tir-nbs-lrr resistance protein (Fragment)
CA03g00250	GATCAACATCATAGAAAATA(C/G)GCAAAACTATTTGCTTTAAC	Tir-nbs-lrr resistance protein (Fragment)
CA03g00250	TTAGTGCAGCTCTCCATTTC(T/C)CCACTCTTTCAGCTGTGAAT	Tir-nbs-lrr resistance protein (Fragment)
CA02g16740	TTGTGAAGATTAAGTCTGTT(G/A)AGGTAGTGGATTTGAATCTG	PREDICTED: putative F-box/LRR-repeat protein At3g18150-like [Vitis vinifera]
CA04g04560	ATAAGTCAAGAACCACTAGA(C/T)CTTGAAGGTTCCCTAAGCTT	PREDICTED: probable LRR receptor-like serine/threonine-protein kinase At3g47570-like [Solanum tuberosum]
CA04g04560	TCATTGATAGATCCATCTTT(A/G)TTAAAGCCTTGAGATTTCCA	PREDICTED: probable LRR receptor-like serine/threonine-protein kinase At3g47570-like [Solanum tuberosum]
CA04g04560	CAAAGACTTAGGAATAATTC(C/C)AGATATATTGTTATGAGAAA	PREDICTED: probable LRR receptor-like serine/threonine-protein kinase At3g47570-like [Solanum tuberosum]
CA06g02150	TCCTTATATGGTCTTGGGCA(C/A)TCCTCCCCCTCCATCTTATA	NBS-LRR resistance protein-like protein
CA06g02150	TGTATAAAGATCTCAGGTCA(C/T)GCGTTTTAGATGTGGCATAT	NBS-LRR resistance protein-like protein
CA06g02150	AGAAGTCTCCAATATATCTG(T/A)GAAGATTTCCAAGAACAGCA	NBS-LRR resistance protein-like protein
CA06g02150	CCAATATATCTGAGAAGATT(C/T)CCAAGAACAGCAGCCTCACT	NBS-LRR resistance protein-like protein
CA06g02150	AGGTTATAGAATTAAGTTAT(C/G)ACCATTTACCTCATCAACTG	NBS-LRR resistance protein-like protein
CA11g17200	GCCTATCAAAGAGAACATTC(A/G)AAGCTGAAGAGAGAAATGCA	CC-NBS-LRR type resistance-like protein
CA04g04340	CATGTTGTTTGACAATATGT(C/T)TAGAACCATTAGATCCTTAA	PREDICTED: probable LRR receptor-like serine/threonine-protein kinase At3g47570-like [Solanum tuberosum]
CA04g04340	TTTCTGGAGGTAAAGAACCA(A/A)CCATGTTGTTTGACAATATG	PREDICTED: probable LRR receptor-like serine/threonine-protein kinase At3g47570-like [Solanum tuberosum]
CA04g04340	AACCTACCATGTTGCTCACT(T/G)AGTCAGGTATAGATCCTTGC	PREDICTED: probable LRR receptor-like serine/threonine-protein kinase At3g47570-like [Solanum tuberosum]
CA12g18200	TTTTCCTTCCTCACGAGTAT(C/A)CCAACCAGCTTTCTTCAAGA	NBS resistance protein
CA12g18200	TGTTCTTAAGCTTCTCCATT(C/G)CCCTTTCCTCCATATTCCAC	NBS resistance protein
CA12g18200	TTGGAGATTCACAGTCAGAA(T/C)TAGCAGGCAACACGTTGATA	NBS resistance protein
CA04g04930	GACACCCTGAGGGTATTTCA(G/C)CATGCAATTTGTTGACAAAA	PREDICTED: probable LRR receptor-like serine/threonine-protein kinase At3g47570-like [Solanum lycopersicum]
CA04g04930	GGAACCAATCAGGTTACTCT(C/A)GCTAAGCGCATCAATTGCTT	PREDICTED: probable LRR receptor-like serine/threonine-protein kinase At3g47570-like [Solanum lycopersicum]
CA07g12620	AATTTCTTCCAGGTTCGCAA(A/C)ATCTCGTAGGTTTAAATACG	NBS-LRR type disease resistance protein
CA01g09580	TGGAATTATGCAAGGCTCAT(G/T)TATCCAACTGGTACAGAAAT	PREDICTED: F-box/FBD/LRR-repeat protein At1g13570-like [Solanum tuberosum]
CA04g05600	GCCAAGGAGGCCAATTTGCT(T/G)TTGCAAATCCTCCAATGTTT	CC-NBS-LRR type resistance-like protein
CA09g07620	ATTCTGCAATCTGCTCAGAC(A/C)CTCGATCTCTAATAACTCTA	BED finger-nbs-lrr resistance protein
CA12g16330	CTTTAAGACCTTTAAGAATT(T/C)AGATCTAGAAATAAGATTAT	PREDICTED: putative F-box/LRR-repeat protein At5g02700-like [Solanum lycopersicum]
CA12g16330	AACTTCCTCAACTTACAAAA(T/C)CATGTCGCATTTAAATCGCT	PREDICTED: putative F-box/LRR-repeat protein At5g02700-like [Solanum lycopersicum]
CA04g04870	GTGAGAGTAATCTGATTGGT(A/T)TTGGAGGTTTTGGCTCTGTT	PREDICTED: probable LRR receptor-like serine/threonine-protein kinase At3g47570-like [Solanum tuberosum]
CA04g04870	AGCATTCAAGAGTTTTGATA(C/T)GGAATGTGAAGTTTTGTGTA	PREDICTED: probable LRR receptor-like serine/threonine-protein kinase At3g47570-like [Solanum tuberosum]
CA04g03880	GAACCACAAGTGACTCCAAC(C/T)CAATGACAAACAGAAACAGC	PREDICTED: probable LRR receptor-like serine/threonine-protein kinase At3g47570-like [Solanum tuberosum]
CA04g03880	CCCCAAAACGCTGCAGTTTA(C/A)ATATATGATCTCCAACAAAT	PREDICTED: probable LRR receptor-like serine/threonine-protein kinase At3g47570-like [Solanum tuberosum]
CA04g03880	CCCGAGGGTATTTCACCATA(G/C)AATTTGTTGACAGAAACATT	PREDICTED: probable LRR receptor-like serine/threonine-protein kinase At3g47570-like [Solanum tuberosum]
CA04g03880	TCAGATTACTCTCACTAAGC(G/A)CATCAGTTGCTTGGATCAAT	PREDICTED: probable LRR receptor-like serine/threonine-protein kinase At3g47570-like [Solanum tuberosum]
CA04g03880	CCGTATCAAAACTCTTGAAT(G/T)CCGCATCCAGTTGCAGGTTG	PREDICTED: probable LRR receptor-like serine/threonine-protein kinase At3g47570-like [Solanum tuberosum]
CA03g03420	ATCAACCAAATCAAATCTAC(A/C)AATTTTGAAATATTTTGGAT	Putative CC-NBS-LRR resistance protein
CA02g25340	TTGGTCTTGCTCGCTCTCCC(C/T)TTCAAAGTTCATTGCAAGAA	PREDICTED: F-box/LRR-repeat protein At5g02910-like isoform X1 [Solanum tuberosum]
CA04g03920	CAAAGTGAAAGTCCACTGCA(T/G)CATGCTTCACTTTGCTATGG	PREDICTED: probable LRR receptor-like serine/threonine-protein kinase At3g47570-like [Solanum tuberosum]
CA04g03920	CTAGTTTAGTAAGTTTTGAA(A/C)AATTGGAGATGGAATGAGGA	PREDICTED: probable LRR receptor-like serine/threonine-protein kinase At3g47570-like [Solanum tuberosum]
CA04g03920	ATCGCTGGTGAAATTGTTTT(C/A)CCCCAAGTTTAGGAATTGTA	PREDICTED: probable LRR receptor-like serine/threonine-protein kinase At3g47570-like [Solanum tuberosum]
CA04g03920	ATGCTGCAATTTACACATAT(T/G)ATCACCAATAAATCCTGTAA	PREDICTED: probable LRR receptor-like serine/threonine-protein kinase At3g47570-like [Solanum tuberosum]
CA04g03920	CAATTTATTTGAACCGAGAC(G/A)TATCTCCCTAAGGGATGTAA	PREDICTED: probable LRR receptor-like serine/threonine-protein kinase At3g47570-like [Solanum tuberosum]
CA05g02240	CTTGGATTTGTCTTTAAATG(T/A)GTTGTCTGGTACTATTCCTA	PREDICTED: LRR receptor-like serine/threonine-protein kinase EFR-like [Solanum tuberosum]
CA05g02240	AACAAACGTTTATGTGGAAT(C/G)CACATTTTGGAGGTTATCAA	PREDICTED: LRR receptor-like serine/threonine-protein kinase EFR-like [Solanum tuberosum]
CA05g02240	CAAGTCCATGGCATATACTG(A/T)GACATTGGGCACTCTTGGTT	PREDICTED: LRR receptor-like serine/threonine-protein kinase EFR-like [Solanum tuberosum]
CA02g10730	CTCATCCATGGCACTCATGA(A/C)ATCCAGAGCTGGCTCACCTC	Nbs-lrr resistance protein
CA02g10730	CATATATCATCAAGAACTAG(G/C)AAGTACTTCTTGTCTTGCAA	Nbs-lrr resistance protein
CA02g10730	ATAGATTTGGAAATTATCCT(T/C)AGGAAGGGATGCTATACCGT	Nbs-lrr resistance protein
CA02g10730	GCAAGTCCCCTGAGATGATC(G/A)AAACGCCTTCTTGCAAAACA	Nbs-lrr resistance protein
CA02g10730	AAAATGGAAGGTGATTATAG(A/C)TGAACAACAAGGTTTTGTTT	Nbs-lrr resistance protein
CA02g10730	CTTTCACCACATCTCGAGCA(G/T)GTATAGTGACTGCTTGAATC	Nbs-lrr resistance protein
CA02g10730	TTAGATCATGCGACTTGCAC(G/A)CTTTCACCACATCTCGAGCA	Nbs-lrr resistance protein
CA02g10730	TTGGAAGATCGTTTATCAAA(G/A)TCCCTCTTAAATCTAAATAC	Nbs-lrr resistance protein
CA02g10730	CATCAGGCAAGTGTTTAACT(T/C)CTGTGTTTCTCACATCCAAT	Nbs-lrr resistance protein
CA02g10730	GTTGCAGCTCATTGATTCCA(T/G)CAGGCAAGTGTTTAACTTCT	Nbs-lrr resistance protein
CA02g10730	TGACAGGAGAAGATGTCTTC(T/G)GTGTTGCAGCTCATTGATTC	Nbs-lrr resistance protein
CA02g10730	TTGACAGGAGAAGATGTCTT(C/A)TGTGTTGCAGCTCATTGATT	Nbs-lrr resistance protein
CA02g10730	TAGTTGTTTCACTAGGTCTT(A/C)ATCTGATTCAATTCCAGATA	Nbs-lrr resistance protein
CA06g18700	TTTCCCAGCCAGTTTGTCGC(C/T)CGAGAGATCGATTCCAGTGA	Brassinosteroid LRR receptor kinase, putative
CA06g18700	AGTCATGTTGAACTCACCAG(C/A)AATGATATTGTGTGACAAGT	Brassinosteroid LRR receptor kinase, putative
CA06g18700	AGGCAGAGAACCACTGAAGT(T/A)GTTATAAGATGCTGAAAACA	Brassinosteroid LRR receptor kinase, putative
CA06g18700	AAGGCAGAGAACCACTGAAG(T/C)TGTTATAAGATGCTGAAAAC	Brassinosteroid LRR receptor kinase, putative
CA06g18700	CTCCTGTAAACAACCGATCC(C/A)CCAGGATTCTACAATTCTTT	Brassinosteroid LRR receptor kinase, putative
CA06g18700	TGCGCTGTTTGTGATTTTCA(C/T)TCGTGTTTCGTTCTGTGTAG	Brassinosteroid LRR receptor kinase, putative
CA06g18700	TTCCATCAGGCAAGATTCCA(C/T)GATAAACTATCCCGAATCCT	Brassinosteroid LRR receptor kinase, putative
CA06g18700	GTCCTCTAAGGTACCACCCT(T/C)CATGTATTCATAGACTAGAA	Brassinosteroid LRR receptor kinase, putative
CA04g00920	CGCTGGTTAAATTGTTTTCT(C/C)TCATGTTTAGGAACCGTAGA	PREDICTED: probable LRR receptor-like serine/threonine-protein kinase At3g47570-like [Solanum tuberosum]
CA04g00920	GTTTGATGATAAGTCAAGAA(A/C)CACTAGATCCTGAAGATTCC	PREDICTED: probable LRR receptor-like serine/threonine-protein kinase At3g47570-like [Solanum tuberosum]
CA04g00920	GTTGTGTCTCAAAGAAAGGA(T/G)TGCCAGATTTTGCAATCTTC	PREDICTED: probable LRR receptor-like serine/threonine-protein kinase At3g47570-like [Solanum tuberosum]
CA04g00920	ATAGAAGTAGCAATATTTTC(T/C)TGTTTGATTTGTGCTTTGAT	PREDICTED: probable LRR receptor-like serine/threonine-protein kinase At3g47570-like [Solanum tuberosum]
CA04g01890	AAGCCCTTTGAGTATTGGGA(A/G)ACCATTGCATAAACCATTGG	PREDICTED: probable LRR receptor-like serine/threonine-protein kinase At3g47570-like [Solanum tuberosum]
CA09g00670	ACGTGTCATACTTACTAGTC(A/A)GCTAGCAAATGTGGGTATGT	Nucleotide binding site and leucine rich repeat protein 3 (Fragment)
CA09g00670	TTACTAGTCGGCTAGCAAAT(A/A)TGGGTATGTATGCTAGTTCA	Nucleotide binding site and leucine rich repeat protein 3 (Fragment)
CA09g00670	TCTCTATTTCAGGAAGTGCT(A/G)CTACTTTTGTGATGAACTAG	Nucleotide binding site and leucine rich repeat protein 3 (Fragment)
CA11g19900	CGAATCGAAATACCTCTGTA(A/T)GCCGAGGTGACCAATGACAG	CC-NBS-LRR type resistance protein (Fragment)
CA11g19900	TCTGCCTACCAAAGACATCA(G/A)ATTCAACCACAGAAGTTGAA	CC-NBS-LRR type resistance protein (Fragment)
CA11g19900	TCAACAAAAATATTCCTCAA(T/G)TCATCCCACTCGTTGTATTT	CC-NBS-LRR type resistance protein (Fragment)
CA11g19900	AGGCTTCATCAGACAAAGTC(C/T)GCACGTTGATTGCCCCACTA	CC-NBS-LRR type resistance protein (Fragment)
CA11g19900	TGGGGGAAGTTCATTGTAGC(T/C)CAACATCAATGCTGGTAATA	CC-NBS-LRR type resistance protein (Fragment)
CA11g19900	TCCATCTCTTTCAGAAGACT(C/T)TGGGACCCTTTCGAACAATG	CC-NBS-LRR type resistance protein (Fragment)
CA11g19900	ACACAGGTTGATCAAATTTT(C/G)CATCTGCAGCGGTACCTCCT	CC-NBS-LRR type resistance protein (Fragment)
CA12g02650	ATAACCACAAATATACTATC(G/T)TGCTATTAGTCATATTCTGC	PREDICTED: probable LRR receptor-like serine/threonine-protein kinase At4g36180-like [Solanum lycopersicum]
CA12g02650	CAGCACCACCATCCATTTGC(C/A)ATGAACAAAATCAATAACCA	PREDICTED: probable LRR receptor-like serine/threonine-protein kinase At4g36180-like [Solanum lycopersicum]
CA12g02650	ATAGTCGTTGCCTATACTGT(C/A)TTTTATGTTTGCTTTGAGTT	PREDICTED: probable LRR receptor-like serine/threonine-protein kinase At4g36180-like [Solanum lycopersicum]
CA12g02650	CATCAGTATATGTACCATTA(C/T)TAAGTTGTTCTTCCTTAGCA	PREDICTED: probable LRR receptor-like serine/threonine-protein kinase At4g36180-like [Solanum lycopersicum]
CA12g02650	TTTCAGTGAGATCAATTACC(T/C)GAAGAAATGTTAAGTTCCCA	PREDICTED: probable LRR receptor-like serine/threonine-protein kinase At4g36180-like [Solanum lycopersicum]
CA12g02650	GGACAAGAGCCGTGAAAGTG(G/C)AGATGAGGCAATGTTTCCAG	PREDICTED: probable LRR receptor-like serine/threonine-protein kinase At4g36180-like [Solanum lycopersicum]
CA12g02650	GGGAATCCAGTTACTAGAAG(G/A)AGTTTGTAAAATTACTGAGT	PREDICTED: probable LRR receptor-like serine/threonine-protein kinase At4g36180-like [Solanum lycopersicum]
CA12g02650	AAACAACTTGGATCCTTCAC(A/G)GGGCAATCCAATCGACAGGT	PREDICTED: probable LRR receptor-like serine/threonine-protein kinase At4g36180-like [Solanum lycopersicum]
CA12g02650	GTCAGAGTTTGAGAACATGT(G/T)AAATTCCCCTTGTAACTTGT	PREDICTED: probable LRR receptor-like serine/threonine-protein kinase At4g36180-like [Solanum lycopersicum]
CA12g02650	AATCTGGGTAAGATTACTGA(G/A)TTCCTTGGGTATTTCACCAC	PREDICTED: probable LRR receptor-like serine/threonine-protein kinase At4g36180-like [Solanum lycopersicum]
CA12g02650	GTCCAAACTCTCAATATTCC(G/A)GAGATTTGAGAATTCTGATG	PREDICTED: probable LRR receptor-like serine/threonine-protein kinase At4g36180-like [Solanum lycopersicum]
CA12g02650	TTCTGGTGTTGTTGCTGCAA(A/G)CAATTCCTTCCCATTGACAA	PREDICTED: probable LRR receptor-like serine/threonine-protein kinase At4g36180-like [Solanum lycopersicum]
CA12g02650	ATGTACCATTAAGAGTACTA(A/C)GTTGTTCTTCTTGACTAATG	PREDICTED: probable LRR receptor-like serine/threonine-protein kinase At4g36180-like [Solanum lycopersicum]
CA12g02650	GCTGCAATTAAAGTTGTTCC(C/G)TGACAAATCAAGTACTTCCA	PREDICTED: probable LRR receptor-like serine/threonine-protein kinase At4g36180-like [Solanum lycopersicum]
CA12g02650	TACTTTAAGGGATGACATTA(C/T)ACCAATACTCCTGAGGAAGT	PREDICTED: probable LRR receptor-like serine/threonine-protein kinase At4g36180-like [Solanum lycopersicum]
CA12g02650	ATGCAGTGTTATTACCTTGA(A/T)GTGGTAGGGTCCCGTTGAGG	PREDICTED: probable LRR receptor-like serine/threonine-protein kinase At4g36180-like [Solanum lycopersicum]
CA12g02650	CGACAAGGTTGTTTTCAGAG(A/G)GATCTAACACCTCCAGTCTT	PREDICTED: probable LRR receptor-like serine/threonine-protein kinase At4g36180-like [Solanum lycopersicum]
CA12g02650	AAAGTAAGGTAGTTATCCCA(G/A)GACTGCCCAACCATTTTGGA	PREDICTED: probable LRR receptor-like serine/threonine-protein kinase At4g36180-like [Solanum lycopersicum]
CA12g02650	ATTGTTATGAGAAATATCCA(A/T)AATTCTCAGTTCACTCGCAC	PREDICTED: probable LRR receptor-like serine/threonine-protein kinase At4g36180-like [Solanum lycopersicum]
CA12g02650	AGAATTCTGATGGTATCATT(C/T)CAGTTATGTGGTTATGTGAC	PREDICTED: probable LRR receptor-like serine/threonine-protein kinase At4g36180-like [Solanum lycopersicum]
CA12g02650	AAATGTTGCAAACTGCGCAG(C/T)GCGCTGTGGAGTACTACCTG	PREDICTED: probable LRR receptor-like serine/threonine-protein kinase At4g36180-like [Solanum lycopersicum]
CA12g02650	ACAAAGAAATGGATTTCCCT(G/C)ATAACTGCTTTCATTAAATG	PREDICTED: probable LRR receptor-like serine/threonine-protein kinase At4g36180-like [Solanum lycopersicum]
CA12g02650	TGAGACAACTACAACCATTA(C/T)GAACACCACATTTGCATACG	PREDICTED: probable LRR receptor-like serine/threonine-protein kinase At4g36180-like [Solanum lycopersicum]
CA06g15060	TATGAGAGCTCTTCAAAGCC(T/A)TCAACCGGAGTTCCTTGTTT	NBS-containing resistance-like protein
CA06g15060	AGAGAAAAGAACCCAAGACC(A/T)CTAGAGCTAAGGGTAAGCCT	NBS-containing resistance-like protein
CA06g15060	ACTTAAGCTGAGTAACCTAA(A/C)AATCTTCCCATCTCTGAAAT	NBS-containing resistance-like protein
CA12g18780	TGTGTGTTTCATTATCTAGT(G/A)GTGCAGAGAACTGTCATTCT	F-box/LRR-repeat protein
CA04g14230	AAAGATCAAGGGCATATAGG(C/T)CGGTACAGTTTCCAAAAGCA	Leucine-rich repeat receptor protein kinase EXS, putative
CA04g04640	CCACAGTGAAAAAACTTGCC(G/A)CACCGAGATATTGCATATGG	PREDICTED: probable LRR receptor-like serine/threonine-protein kinase At3g47570-like [Solanum tuberosum]
CA04g04640	GATTCCACTAAGATTGTTTC(T/T)CCACAGTGAAAAAACTTGCC	PREDICTED: probable LRR receptor-like serine/threonine-protein kinase At3g47570-like [Solanum tuberosum]
CA04g04640	TTTTTCAAGATATAAAAATT(C/G)CATCTTGATTAAGTTGCAAA	PREDICTED: probable LRR receptor-like serine/threonine-protein kinase At3g47570-like [Solanum tuberosum]
CA04g05110	ATCTTGTTGAGGAGATCTTT(C/T)ACCTTTTCTATACCTTATCC	PREDICTED: LRR receptor-like serine/threonine-protein kinase GSO1-like [Solanum lycopersicum]
CA04g05110	CAATGTTGCTAAGGTTTTAG(C/T)GTACAAATCACCCTGATCTT	PREDICTED: LRR receptor-like serine/threonine-protein kinase GSO1-like [Solanum lycopersicum]
CA04g05110	GTGAATAACTCACCCATTGC(A/G)TCAAGCTAAGATCTCCTTCA	PREDICTED: LRR receptor-like serine/threonine-protein kinase GSO1-like [Solanum lycopersicum]
CA04g05110	AATATTGATCTTCTGTAGCA(G/T)CCCTACAACATCTTTTATGT	PREDICTED: LRR receptor-like serine/threonine-protein kinase GSO1-like [Solanum lycopersicum]
CA07g00790	GTTACAATCACTTGACTAGC(A/G)ATCTAAAAGCATGTCTTTTG	NBS-coding resistance gene analog (Fragment)
CA01g01390	TATGGAGGAGGAGGAGGAAA(T/C)ACATAGGGTTCATTCGACTG	PREDICTED: putative leucine-rich repeat-containing protein DDB_G0290503-like isoform X2 [Solanum tuberosum]
CA06g00930	TTCTTGAGAAATTAGCACTA(C/T)GGAGATGTCGTAAGCTTACA	NBS-LRR resistance protein-like protein
CA06g00930	ATTTGATGAAATTCTCAACT(A/G)AACTTTTTGTGAACGTTAAG	NBS-LRR resistance protein-like protein
CA09g15850	ATCCCGATAGTCGGGATGGG(A/A)GGCATAGGTAAAACAACCTT	NBS-coding resistance gene analog (Fragment)
CA09g15850	CATAGGTAAAACAACCTTAG(C/C)GAAAGAAGTTTACAATCATG	NBS-coding resistance gene analog (Fragment)
CA09g15850	ATAAAGGAAATTTTGCTGAG(C/T)CTTCTGCAATCGACGATCAA	NBS-coding resistance gene analog (Fragment)
CA09g15850	AAGACGAAAGGTGAAGCAGA(A/G)CTAAAAGACATACTGCAGAA	NBS-coding resistance gene analog (Fragment)
CA09g15850	AGACGAAAGGTGAAGCAGAG(T/G)TAAAAGACATACTGCAGAAA	NBS-coding resistance gene analog (Fragment)
CA09g15850	TGAAGACAATGCAGGGAGTC(G/A)AATACTATTGACTACCCGTA	NBS-coding resistance gene analog (Fragment)
CA06g03110	TGAAACAAGATCTATAGTTA(T/A)AGCAGGATTGCTAGAAACAA	Leucine-rich repeat receptor protein kinase EXS, putative
CA06g03110	AGAAGGGATAGGACCTTGAA(G/A)GTTGTTACCTGCTAAACTAA	Leucine-rich repeat receptor protein kinase EXS, putative
CA12g07960	CTCCTCAACTTTGTTCTCTT(T/A)ATTTTTGATAGCATTTATGA	PREDICTED: putative leucine-rich repeat-containing protein DDB_G0290503-like [Solanum tuberosum]
CA06g01730	AAAATCCCATGACCAATTTG(T/C)CGCTGCAGAGGGCCCATTGT	NBS-LRR resistance protein-like protein
CA06g01730	CCTCTCTCATGTTCCATTCT(T/C)CCCCCTTGATGATTGTTCTC	NBS-LRR resistance protein-like protein
CA06g01730	GCCAAGGACCTCAAGCTCCC(C/G)TCCCAACATATCCTCAACAT	NBS-LRR resistance protein-like protein
CA06g01730	TTCGGGCCAAGGACCTCAAG(C/A)TCCCCTCCCAACATATCCTC	NBS-LRR resistance protein-like protein
CA03g02480	GCTGATCATGGCTGAAATTC(C/T)GTTCAATCTCGCTGCTGAAA	Putative CC-NBS-LRR resistance protein
CA06g00760	GAATGTGTGCGGCAACATGA(C/G)AGATTTCCATGGGTTGGTAG	NBS-LRR resistance protein-like protein
CA06g00760	TGGAGAGGAATCCTTTCCCA(C/T)GCTTGAGAAATTACAAATGT	NBS-LRR resistance protein-like protein
CA06g00760	GTTCATTGAAAATCATCCAA(T/C)TTGCAGAGAGCCCTCAACTT	NBS-LRR resistance protein-like protein
CA06g00760	TTGCAGAGAGCCCTCAACTT(G/A)ACGATTCTACTCTAAAGATT	NBS-LRR resistance protein-like protein
CA06g00760	ATGCTGAACATATGACGGGC(G/A)GGGATGAGCTTAAGGTCGAA	NBS-LRR resistance protein-like protein
CA04g01200	CATAATATTTCAAGGAGATT(A/G)GGGATAAACGTGCCGAGCTA	PREDICTED: probable LRR receptor-like serine/threonine-protein kinase At1g53440-like isoform X6 [Setaria italica]
CA04g01200	AGCAAAGTGAAGCTTCACGT(T/C)GTACACACCACTTTTCAAAC	PREDICTED: probable LRR receptor-like serine/threonine-protein kinase At1g53440-like isoform X6 [Setaria italica]
CA12g06480	TATGGACAACCAGTTCATGT(C/T)GTGAAGATTGCCGATCCCTT	PREDICTED: LRR receptor-like serine/threonine-protein kinase GSO2-like [Solanum tuberosum]
CA12g06480	ATGCAATGAATTCGATTCTA(C/G)AAATATTGAAAATGGAGAAT	PREDICTED: LRR receptor-like serine/threonine-protein kinase GSO2-like [Solanum tuberosum]
CA12g06480	ATTATATGATAAAGTCAACA(T/G)TTGAAGTTGTGAACAATTTG	PREDICTED: LRR receptor-like serine/threonine-protein kinase GSO2-like [Solanum tuberosum]
CA12g06480	AAAATCATTATATGATAAAG(A/A)CAACAGTTGAAGTTGTGAAC	PREDICTED: LRR receptor-like serine/threonine-protein kinase GSO2-like [Solanum tuberosum]
CA12g06480	TTAAATGGTTAAATCCGAGA(G/A)CCAAGAACTGCAGATTAGTT	PREDICTED: LRR receptor-like serine/threonine-protein kinase GSO2-like [Solanum tuberosum]
CA12g06480	TAAGGTATGCAGATAAAGTT(G/T)TTCAATGTTTGGTAAGATAG	PREDICTED: LRR receptor-like serine/threonine-protein kinase GSO2-like [Solanum tuberosum]
CA12g06480	GTTGTCTGAAAGCTCTAGAT(T/C)AGTAAGTTTTGAACAGTTGG	PREDICTED: LRR receptor-like serine/threonine-protein kinase GSO2-like [Solanum tuberosum]
CA12g06480	CTGCAATTGGTTAAGGAAGT(A/G)AAGAAGCTTAACGAGGAGTC	PREDICTED: LRR receptor-like serine/threonine-protein kinase GSO2-like [Solanum tuberosum]
CA12g06480	AAATTTGTTGTTACTCAAGT(T/A)GAAACGCTGAAGGTTTGTCA	PREDICTED: LRR receptor-like serine/threonine-protein kinase GSO2-like [Solanum tuberosum]
CA12g06480	CATTGATAGATCTATCCGTG(G/T)CGCAGCTTTTAGATTTCCAA	PREDICTED: LRR receptor-like serine/threonine-protein kinase GSO2-like [Solanum tuberosum]
CA12g06480	CCTCGTCTATGCCTTATCCA(C/T)ATAGACACAAAAGTTATAGG	PREDICTED: LRR receptor-like serine/threonine-protein kinase GSO2-like [Solanum tuberosum]
CA12g06480	TGCGCAAAACTTCACATTCC(A/G)TATCAAAACTCTTGAATGCC	PREDICTED: LRR receptor-like serine/threonine-protein kinase GSO2-like [Solanum tuberosum]
CA12g06480	GTAATGACTTTTACGAGATT(C/T)CTATGACGAAGGCTGCGCAA	PREDICTED: LRR receptor-like serine/threonine-protein kinase GSO2-like [Solanum tuberosum]
CA12g06480	TTGGAACAACTAGTAATGAC(A/T)TTTACGAGATTTCTATGACG	PREDICTED: LRR receptor-like serine/threonine-protein kinase GSO2-like [Solanum tuberosum]
CA12g06480	TATAATTCACTGTCATCTTC(G/C)CCAAGTAGTTTTGAAATGCC	PREDICTED: LRR receptor-like serine/threonine-protein kinase GSO2-like [Solanum tuberosum]
CA12g06480	GTGATTATCCGTCGGTAGAA(C/T)CAAGTTGGCATCTGCAACAT	PREDICTED: LRR receptor-like serine/threonine-protein kinase GSO2-like [Solanum tuberosum]
CA03g04600	GGAAGGAGTGATGATAAAAA(C/G)AAAATTGTGAATTTTCTTTT	Putative CC-NBS-LRR resistance protein
CA03g06600	CAATTTTGAAATTCAAGTTG(A/C)CATAAGTCAACCACGCTTTT	F-box/LRR-repeat protein
CA03g06600	TCATTGACCTAGTTGAATCA(T/A)GCTTGAGTTCCCTAGGATGA	F-box/LRR-repeat protein
CA10g13030	GTTGCAGGCTATCAGAAAGC(T/C)TCTCATGTGCCTTTTTTCTC	NBS-coding resistance gene analog (Fragment)
CA10g13030	CAGGATGACTTTGGGTTCAC(T/C)AGAGTAGCTTCTTGTCAGAT	NBS-coding resistance gene analog (Fragment)
CA11g19820	ATCTGAGGTGGATGAGTGGA(A/G)AGAGATTTTAAGAAGTGAAA	CC-NBS-LRR type resistance protein (Fragment)
CA05g01180	CAACGAACATTGAACTCATC(A/G)GCCCTACTCCATCAACGGAG	NBS-LRR protein (Fragment)
CA05g01180	CAACAATCAACAGATTCTCT(A/T)GAGCAGTAAGGTGCTTCATA	NBS-LRR protein (Fragment)
CA05g01180	CTCGAGGCATTGAGCATCTT(C/T)CGACTCCAATTCAGGTAAGC	NBS-LRR protein (Fragment)
CA12g03570	TTTCTGTTTCACTTGCATAG(G/A)GTATCACTTTGTTTCCTCTG	PREDICTED: LRR receptor-like serine/threonine-protein kinase FLS2-like [Vitis vinifera]
CA12g03570	ATAATATGTGGGAAGGTATT(G/C)TCACAGAAGCCCATCTACTG	PREDICTED: LRR receptor-like serine/threonine-protein kinase FLS2-like [Vitis vinifera]
CA12g03570	GGGAAGGTATTCTCACAGAA(A/G)CCCATCTACTGAATCTTTCT	PREDICTED: LRR receptor-like serine/threonine-protein kinase FLS2-like [Vitis vinifera]
CA12g03570	TGTGGATTTAAGCTCCAATC(G/T)CTTTGAGGTACCTCTTCCAC	PREDICTED: LRR receptor-like serine/threonine-protein kinase FLS2-like [Vitis vinifera]
CA03g04340	TTTCAGCAGCGAGATTGAAC(A/C)GAATTTCAGCCATGATCAGC	Putative CC-NBS-LRR resistance protein
CA03g04340	ACCCAAGCTTTTCAAGATTT(C/T)AGCAGCGAGATTGAACAGAA	Putative CC-NBS-LRR resistance protein
CA03g04340	AAGAGAACCCAAGCTTTTCA(A/T)GATTTCAGCAGCGAGATTGA	Putative CC-NBS-LRR resistance protein
CA03g04340	ACTCCCCTGCTGCTCCTCTG(C/G)ATCAATGAGTACGGCTTGGA	Putative CC-NBS-LRR resistance protein
CA03g04340	ATCCAAGAGATCAACAGCTT(C/A)AAAAAACACTTTTTTAAGCC	Putative CC-NBS-LRR resistance protein
CA03g04340	CAACAATTGATATGACCACA(A/G)CATTCTCTTCAACCTTAGAA	Putative CC-NBS-LRR resistance protein
CA03g04340	GGTCTTTCCTAGCCCCCCAA(G/C)ACCAACAATTGATATGACCA	Putative CC-NBS-LRR resistance protein
CA03g04340	CAGTGATTTTTTCTGCAATT(C/A)TTTTCACTTCAAATACATCC	Putative CC-NBS-LRR resistance protein
CA03g04340	CTTCCCTCCCCCAGATTCAG(T/C)GATTTTTTCTGCAATTCTTT	Putative CC-NBS-LRR resistance protein
CA03g04340	TTGCACTGCATCTTGTTGAA(C/G)GTAATTATCCTTCTTCCCTC	Putative CC-NBS-LRR resistance protein
CA03g04340	AGGATCTTTGTTCCACACAT(G/C)ATCGAGCACTAGCAAATACT	Putative CC-NBS-LRR resistance protein
CA03g04340	CGACCATTTCAAAGGATCTT(T/C)GTTCCACACATGATCGAGCA	Putative CC-NBS-LRR resistance protein
CA03g04340	GAATTTTCTCTCTCTTTGTT(C/G)CATCCAAATGCCATTTTTTC	Putative CC-NBS-LRR resistance protein
CA03g04340	ACGTTATTGCAAGAGGAACT(A/C)CTCCACACTTTCTCACAATT	Putative CC-NBS-LRR resistance protein
CA03g04340	GATGTAGGAGGCGCAAGCGT(G/T)AAAAACTTGAAATCATTCTC	Putative CC-NBS-LRR resistance protein
CA03g04340	GCCCACCTAAAGATTTAGAC(A/G)GAAACTCTATCTTCAGGTGA	Putative CC-NBS-LRR resistance protein
CA03g04340	CTTCAGCCCACCTAAAGATT(T/G)AGACAGAAACTCTATCTTCA	Putative CC-NBS-LRR resistance protein
CA03g04340	TGCTCCAAGAAAATATACAG(A/C)GATAACTTAGATGCTTCAGC	Putative CC-NBS-LRR resistance protein
CA03g04340	TTTTGTGATGGAATTTGGTA(A/C)AGTAGAAATGCTCCAAGAAA	Putative CC-NBS-LRR resistance protein
CA03g04340	TGGCAAATTTTTTGAGTTCT(T/A)CGCAATCATCAAACTTCAGA	Putative CC-NBS-LRR resistance protein
CA03g04340	GACATACAAAACATCGAAGG(C/T)TCACCAATCTCCAAATATCT	Putative CC-NBS-LRR resistance protein
CA03g04340	GAGTGACACCTTCGACATAC(A/C)AAACATCGAAGGCTCACCAA	Putative CC-NBS-LRR resistance protein
CA03g04340	TGATAAAACTTGTCAACGTC(T/C)GTAGAGATGTTAATTGACCA	Putative CC-NBS-LRR resistance protein
CA03g04340	TTCTACAATTGCACGGACAC(G/A)TCCCATGAATTTAATGCTTA	Putative CC-NBS-LRR resistance protein
CA03g03410	AGACCGGATTCTTGCAATCT(A/C)GGATAATCAAAGATTGGAGC	Cc-nbs-lrr resistance protein
CA03g03410	GATTTGTGGATAGGGAGACC(G/A)GATTCTTGCAATCTAGGATA	Cc-nbs-lrr resistance protein
CA03g03410	CTGGCAAGGATGTCAACATA(A/G)GGGAATCATAAATTGCCAAC	Cc-nbs-lrr resistance protein
CA08g17900	TGGTTTTGGAGGTGAGGCCA(T/C)CGGTGGTGGTGTTGAGTGGA	pollen-specific leucine-rich repeat extensin-like protein 4 [Arabidopsis thaliana]
CA08g17900	TGGTGCTGGTGCTGAGTGGC(T/C)AGGTAGTGGAGGTGAGGCTA	pollen-specific leucine-rich repeat extensin-like protein 4 [Arabidopsis thaliana]
CA11g16950	GATATTGGAAGTAAGATCAT(C/T)GTGACGACACGTAAAGAGAG	CC-NBS-LRR type resistance-like protein
CA11g16950	TCTGTCTGATGAAGCCTCTT(G/A)GGCTTTATTCAAACGACATT	CC-NBS-LRR type resistance-like protein
CA11g16950	GCAATATTTCCTAGAGATTA(T/T)CCATTTAGGAAAGAACAAGT	CC-NBS-LRR type resistance-like protein
CA11g16950	ATAGAAATCCAGGACCTTTA(C/A)GGCCCTAGGCTAAGCAAGAG	CC-NBS-LRR type resistance-like protein
CA04g04470	ATGAGATATTGAATATGGAG(T/C)TTGGGACAGAACCAGTAATC	PREDICTED: probable LRR receptor-like serine/threonine-protein kinase At3g47570-like [Solanum tuberosum]
CA04g04470	GCGCCAGTGACAAAATTTGC(A/T)GTGATGAGATATTGAATATG	PREDICTED: probable LRR receptor-like serine/threonine-protein kinase At3g47570-like [Solanum tuberosum]
CA06g02080	CAGGAGCTGCTTAATGAAGC(A/G)TTCAACTTCCGCTGAAGTTG	NBS-LRR resistance protein-like protein
CA05g02290	TGCAGTACTGTTCAATATTT(C/G)GTCGCTTCTTGTCACATCTC	PREDICTED: LRR receptor-like serine/threonine-protein kinase EFR-like [Solanum tuberosum]
CA05g02290	CAGTTAGAGGCAACATGAGC(G/A)GTCTAACAGAACTAACCCTT	PREDICTED: LRR receptor-like serine/threonine-protein kinase EFR-like [Solanum tuberosum]
CA05g02290	TTTGGAATATGAGGAGGTAT(A/G)CAAGAGGTTCGACACTGAAT	PREDICTED: LRR receptor-like serine/threonine-protein kinase EFR-like [Solanum tuberosum]
CA05g02740	CTTCCCACCAAGTTGTTTCC(T/A)TCAAAGGTTAGTTCTGTTAG	PREDICTED: probable LRR receptor-like serine/threonine-protein kinase At3g47570-like [Solanum tuberosum]
CA05g02740	GCAAACACACCACCACTGGG(C/T)ATTTCACCTTCTAAATCATT	PREDICTED: probable LRR receptor-like serine/threonine-protein kinase At3g47570-like [Solanum tuberosum]
CA05g02740	CTTTGTTCCCAAGAAATGAT(C/T)GCAGAGTGGAATTTGCAAAC	PREDICTED: probable LRR receptor-like serine/threonine-protein kinase At3g47570-like [Solanum tuberosum]
CA06g05070	CCTTCGAGGAAGTTGTTCTG(C/T)ATTCTCAACTCTTTCAGTTT	PREDICTED: probable LRR receptor-like serine/threonine-protein kinase At3g47570-like [Solanum tuberosum]
CA06g05070	TCCCCGAGGGATCTCTCCTT(C/T)GAGGAAGTTGTTCTGCATTC	PREDICTED: probable LRR receptor-like serine/threonine-protein kinase At3g47570-like [Solanum tuberosum]
CA05g01210	TGATGAATCAGATGATCTTG(T/A)GCACATTGCAATTCAGTATT	Leucine-rich repeat containing protein, putative
CA02g10000	TGGTTCCAGTGAAATCATTT(T/G)CAGACAATGATAATATTTGA	PREDICTED: probable LRR receptor-like serine/threonine-protein kinase At3g47570-like [Solanum tuberosum]
CA03g09160	GTATCCATGGACACCTCTCG(A/C)AATCCAACTGAACCAATTTA	F-box/LRR-repeat protein
CA03g09160	CCTCCATGTATCCATGGACA(C/A)CTCTCGAAATCCAACTGAAC	F-box/LRR-repeat protein
CA03g09160	TTGACAACATCTGATACTGA(C/G)TGATTCGAGCTTGGACAAAC	F-box/LRR-repeat protein
CA03g09160	ACACATTCAAATCGCTGAGC(G/T)CTGCACGGTTATGTACAACA	F-box/LRR-repeat protein
CA08g00980	AATTAAGCTCAATGATACCC(A/C)CTAAAGAATTATTTCTCAAA	Leucine-rich repeat receptor-like protein kinase (Fragment)
CA07g01120	AGCATTCCTTTTGATCATCA(C/A)GTCCAACCATATTGTTGTTA	NBS-coding resistance gene analog (Fragment)
CA04g04820	GCACCCATGGTGAAGATATT(T/C)CAAAGCGCATGCCACATCTA	PREDICTED: probable LRR receptor-like serine/threonine-protein kinase At3g47570-like [Solanum tuberosum]
CA04g04820	CCATATCCTCGTCCAGGAAG(T/A)CGTTACTAGGCTTCAGATCA	PREDICTED: probable LRR receptor-like serine/threonine-protein kinase At3g47570-like [Solanum tuberosum]
CA04g04820	TTCAAGCAGTTTTGAAATGC(T/C)AAAGTCGCTGAGGTGGGAAA	PREDICTED: probable LRR receptor-like serine/threonine-protein kinase At3g47570-like [Solanum tuberosum]
CA04g04820	ACTAAGAGACGTACCTGGTG(C/A)AATATAACCCAGTATTGCTA	PREDICTED: probable LRR receptor-like serine/threonine-protein kinase At3g47570-like [Solanum tuberosum]
CA04g04820	CTGGTAAATATTTCCAACAA(T/C)ATGATTCCATAACTATAGAC	PREDICTED: probable LRR receptor-like serine/threonine-protein kinase At3g47570-like [Solanum tuberosum]
CA04g04820	CAAACTCATTAGGCTTTCTC(T/C)TGGTAAATATTTCCAACAAC	PREDICTED: probable LRR receptor-like serine/threonine-protein kinase At3g47570-like [Solanum tuberosum]
CA04g04820	TTTGTCCTTCTTTCCGAAAA(T/G)TCTACACAACAATCTAATGC	PREDICTED: probable LRR receptor-like serine/threonine-protein kinase At3g47570-like [Solanum tuberosum]
CA04g04820	GAATCTTGATCTTCTGTATC(T/A)TTCCTGCAACATATTTCATA	PREDICTED: probable LRR receptor-like serine/threonine-protein kinase At3g47570-like [Solanum tuberosum]
CA04g04820	TTTTTTATTAATATAGTAGC(T/C)ATAATACTCTTCTTTGATGT	PREDICTED: probable LRR receptor-like serine/threonine-protein kinase At3g47570-like [Solanum tuberosum]
CA04g04580	TCGCAGTGGATCACAGGAGA(T/T)GAGCACCCATGGTGAAGATA	PREDICTED: probable LRR receptor-like serine/threonine-protein kinase At3g47570-like [Solanum tuberosum]
CA04g04580	TAAGGTTTTAGTGTACAAAT(A/C)ACCCTGATCTTCACCAAGGA	PREDICTED: probable LRR receptor-like serine/threonine-protein kinase At3g47570-like [Solanum tuberosum]
CA04g04580	TGCTAAGGTTTTAGTGTACA(A/C)ATCACCCTGATCTTCACCAA	PREDICTED: probable LRR receptor-like serine/threonine-protein kinase At3g47570-like [Solanum tuberosum]
CA04g04580	GTTACCAAGTTGGTATCTAC(G/A)ACGTCCATTACTGCATCCGG	PREDICTED: probable LRR receptor-like serine/threonine-protein kinase At3g47570-like [Solanum tuberosum]
CA01g31440	AGCACCCGCAAGTATTTAAA(G/A)TTCAGGGGAAAAGAAGCAGG	Leucine-rich repeat containing protein, putative
CA01g31440	CAAATCAACATATTTCTTTG(T/C)CCTCAGATTAGCCAGTTTAG	Leucine-rich repeat containing protein, putative
CA01g31440	TTCCAGTTTCACTATGTTCT(G/C)TTCGTTGCCACTTCCCCATT	Leucine-rich repeat containing protein, putative
CA01g31440	ATTATCCCTTGATAATGATC(T/C)TGATGTACCATCAACTTCTT	Leucine-rich repeat containing protein, putative
CA01g31440	GAAGAAAGTTTAGCAAGCCA(A/G)TCAGGAAGATCTGTGAGATG	Leucine-rich repeat containing protein, putative
CA01g31440	GATCTAAGAGAAGAAAGTTT(A/G)GCAAGCCAATCAGGAAGATC	Leucine-rich repeat containing protein, putative
CA06g10860	CCGGCGCAGATGGAGAAGTT(G/T)ATCAACTTGTATCATCTTGA	CC-NBS-LRR type resistance protein (Fragment)
CA06g10860	TGGAGAAGTTGATCAACTTG(T/C)ATCATCTTGACATAATCAAC	CC-NBS-LRR type resistance protein (Fragment)
CA06g10860	CCAATTTTCTTCTAGGTGGT(A/C)GCGGTGGCTGGAGAATGGAA	CC-NBS-LRR type resistance protein (Fragment)
CA06g10860	CAAACACGAGGGAGAAGAAT(C/G)ATGTTGAAAGGTTATCGTTG	CC-NBS-LRR type resistance protein (Fragment)
CA06g10860	GGAGAAGAATCATGTTGAAA(G/A)GTTATCGTTGGAGTGGAGTG	CC-NBS-LRR type resistance protein (Fragment)
CA06g10860	TGCAAGGACTGTTTTTCCTT(T/G)CCAGCACCAGGACAACTTCC	CC-NBS-LRR type resistance protein (Fragment)
CA06g10860	GCATCGAATAACTGAGGTGA(C/T)GGAAGAATTCTATGGTAGCT	CC-NBS-LRR type resistance protein (Fragment)
CA06g14860	GTTATGGGGGTTGGGTGGTG(T/T)AGGGAAGACAACCATTGCAA	NBS-coding resistance gene protein (Fragment)
CA06g14860	CTTGTTTTCTTGCAAATGTT(A/T)GGAGTGTCAAAAAGAGCGGG	NBS-coding resistance gene protein (Fragment)
CA06g14860	AAGACTCCGTGAATGTACCA(C/A)ATTTTGCCACAGGAGACGAA	NBS-coding resistance gene protein (Fragment)
CA11g19950	GTTGGAAAATGTGGTTGATA(A/G)AAGGGAAGCACAGAAGGCAA	CC-NBS-LRR type resistance protein (Fragment)
CA11g19950	TGAAGCAGATTGAGGTATTA(T/G)TTATTATTGATTGCAACTCT	CC-NBS-LRR type resistance protein (Fragment)
CA04g04630	TTTCCAATCCTCCAATTCCT(T/C)TTGGAATTCCATCTGAGAAT	PREDICTED: probable LRR receptor-like serine/threonine-protein kinase At3g47570-like [Solanum tuberosum]
CA04g04630	GATTCCTGTGGTGAAGGCTG(C/C)GCAGAAGTTCACAATTCATA	PREDICTED: probable LRR receptor-like serine/threonine-protein kinase At3g47570-like [Solanum tuberosum]
CA04g04630	TAGTTTTGAAATGAAAAAAT(A/G)GGTTAGGTGGGCAACCATAT	PREDICTED: probable LRR receptor-like serine/threonine-protein kinase At3g47570-like [Solanum tuberosum]
CA04g01940	GACGTCCATTACAGCATCTG(G/A)AAGTGAATAACTCACCCATT	PREDICTED: probable LRR receptor-like serine/threonine-protein kinase At3g47570-like [Solanum tuberosum]
CA04g01940	GATTGATGCCACAACATCTA(C/G)CTCCTTTGGTAAGCCATTAC	PREDICTED: probable LRR receptor-like serine/threonine-protein kinase At3g47570-like [Solanum tuberosum]
CA09g04030	AGTTGGTGATTGGATTCTAA(T/C)ACTCGAGTTCTGAGCATTAA	PREDICTED: putative F-box/LRR-repeat protein At5g02700-like [Solanum lycopersicum]
CA09g04030	AGAAACCCTTCAGATACTTC(T/C)ATACGTGATAGTTCTAAAGA	PREDICTED: putative F-box/LRR-repeat protein At5g02700-like [Solanum lycopersicum]
CA09g04030	ATCTCTCAAGGACTTGGGAT(A/G)TAGAAATAAGATTTTGGAGA	PREDICTED: putative F-box/LRR-repeat protein At5g02700-like [Solanum lycopersicum]
CA09g16060	TTTTGATGTTTGTGCCTGGG(C/T)TACTGTTTCTCAACAACAAA	NBS-coding resistance gene analog (Fragment)
CA09g16060	GGGGAGTGGAATATTATTGA(T/C)GACCCGTAACACTGAAGTAG	NBS-coding resistance gene analog (Fragment)
CA09g16060	TAGAAGACTGGAGAAGTGTT(T/G)CGAAAGATGTCAAGTTACTT	NBS-coding resistance gene analog (Fragment)
CA08g01980	AAAGATGTATTATGATCCCT(T/C)AATTGTGAGCTTCTTTGATA	NBS-coding resistance gene protein (Fragment)
CA02g11870	TATAAACCTCTTTGGCAAGA(A/G)TCGTTTTGCCAACGCCCCCC	Nbs-lrr resistance protein
CA02g11870	TTCTTGGGATACATAAAGCC(T/A)TGCCCGAGTGTCGAACTTGT	Nbs-lrr resistance protein
CA02g11870	ATGATCTTCATTGGCTTATA(T/A)TCTTGGGATACATAAAGCCT	Nbs-lrr resistance protein
CA02g11870	AGATAATCCTCCACAATGTC(C/C)TCTAATTTTTGTTCTTCCTT	Nbs-lrr resistance protein
CA04g02020	TTTGGCCCTCTATGGAATTG(T/C)ATTTCATATTCAAAGTCTCA	PREDICTED: probable LRR receptor-like serine/threonine-protein kinase At3g47570-like [Solanum tuberosum]
CA08g19120	CTCGAGTACATGTGAATTAG(A/C)ACAATCGGACGTGGATCAAT	PREDICTED: F-box/FBD/LRR-repeat protein At1g13570-like [Solanum lycopersicum]
CA08g19120	ACAATCGGACGTGGATCAAT(G/T)CATCATTTTTGTCTCGCAGC	PREDICTED: F-box/FBD/LRR-repeat protein At1g13570-like [Solanum lycopersicum]
CA04g00970	TCTGTCTTTAAAATCACAAA(T/C)CATTTCCAACCGTTTTCACT	PREDICTED: LRR receptor-like serine/threonine-protein kinase GSO1-like [Solanum lycopersicum]
CA04g00970	CTTCAAAGAAAGTTGGTCTC(C/T)CGCTACGTCCGTTTGTCATT	PREDICTED: LRR receptor-like serine/threonine-protein kinase GSO1-like [Solanum lycopersicum]
CA04g00970	AAGTTGGTCTCTCGCTACGT(A/C)CGTTTGTCATTGGGTGGGAG	PREDICTED: LRR receptor-like serine/threonine-protein kinase GSO1-like [Solanum lycopersicum]
CA04g00970	GTTGGTCTCTCGCTACGTCC(A/G)TTTGTCATTGGGTGGGAGTC	PREDICTED: LRR receptor-like serine/threonine-protein kinase GSO1-like [Solanum lycopersicum]
CA04g00970	TACGTCCGTTTGTCATTGGG(G/T)GGGAGTCACTTGTGGTTCTC	PREDICTED: LRR receptor-like serine/threonine-protein kinase GSO1-like [Solanum lycopersicum]
CA04g00970	CTCAAGAAATGGCACGCTTG(G/C)GCCGACTTAAGTTTCTTGGG	PREDICTED: LRR receptor-like serine/threonine-protein kinase GSO1-like [Solanum lycopersicum]
CA04g00970	CAGCGGGGAGGTTCCTTCTT(T/G)GTTTGGATTGTTACATCAAC	PREDICTED: LRR receptor-like serine/threonine-protein kinase GSO1-like [Solanum lycopersicum]
CA04g00970	GTTCCTTCTTGGTTTGGATT(C/G)TTACATCAACTTCGAGCTCT	PREDICTED: LRR receptor-like serine/threonine-protein kinase GSO1-like [Solanum lycopersicum]
CA04g00970	CAGAAGGAATTGGCAATCTT(A/C)ACAACATGAACTGGTTGGCC	PREDICTED: LRR receptor-like serine/threonine-protein kinase GSO1-like [Solanum lycopersicum]
CA04g00970	TGGTCTCCCAATACTCAAAG(A/C)CTCCCACCAAACATGTGTTC	PREDICTED: LRR receptor-like serine/threonine-protein kinase GSO1-like [Solanum lycopersicum]
CA04g00970	CTTAACCAATCTTGTTGGGA(C/T)TATTCCTCATTCCATCTCCA	PREDICTED: LRR receptor-like serine/threonine-protein kinase GSO1-like [Solanum lycopersicum]
CA04g00970	TAGAGCTTTCATACAACAAA(C/A)TCACTGGCTTGATTTCCAAT	PREDICTED: LRR receptor-like serine/threonine-protein kinase GSO1-like [Solanum lycopersicum]
CA04g00970	ACAAAATCACTGGCTTGATT(C/T)CCAATTCTCTTGGATATTTG	PREDICTED: LRR receptor-like serine/threonine-protein kinase GSO1-like [Solanum lycopersicum]
CA04g00970	AACCAATTGCAGAAATTTAA(T/C)ATTTCTTGTTATATCTTTCA	PREDICTED: LRR receptor-like serine/threonine-protein kinase GSO1-like [Solanum lycopersicum]
CA04g00970	TATCTTTCAACCCTCTTAAT(G/A)ACATGCTTCCGGCCTCCACA	PREDICTED: LRR receptor-like serine/threonine-protein kinase GSO1-like [Solanum lycopersicum]
CA04g00970	GCAACTTGGAAAACCTTCAG(T/C)GCTTAAGATTGTTTGACAAC	PREDICTED: LRR receptor-like serine/threonine-protein kinase GSO1-like [Solanum lycopersicum]
CA04g00970	TGCAGCATTTGGGTGACATT(T/C)ACTTGGGTCAAAATCAAATT	PREDICTED: LRR receptor-like serine/threonine-protein kinase GSO1-like [Solanum lycopersicum]
CA04g00970	AAAATCAAATTTCAGGACAG(C/T)TTCCTAATTGTTTAGGGAAT	PREDICTED: LRR receptor-like serine/threonine-protein kinase GSO1-like [Solanum lycopersicum]
CA04g00970	TCTAGTTGTTCTTGACTTAT(T/C)GTTAAACAAAATGGTAGGTT	PREDICTED: LRR receptor-like serine/threonine-protein kinase GSO1-like [Solanum lycopersicum]
CA04g00970	AATTTTCAAATAGAATTCCA(T/A)GAGAAATTGGAGGATTGCAG	PREDICTED: LRR receptor-like serine/threonine-protein kinase GSO1-like [Solanum lycopersicum]
CA04g00970	GCAGAATCTGGCACACCTTT(C/A)TTTGAGACACAACAAGTTGC	PREDICTED: LRR receptor-like serine/threonine-protein kinase GSO1-like [Solanum lycopersicum]
CA04g00970	AGGTCCTTTCAAGAACCTCT(C/T)GAGTCAGTTTTTCATTTGCA	PREDICTED: LRR receptor-like serine/threonine-protein kinase GSO1-like [Solanum lycopersicum]
CA12g16320	ACTTGAAGCATCTGGACCTC(G/A)GGGACAGCCTTGGGTTAACA	Tir-nbs-lrr resistance protein
CA12g16320	CGGGGACAGCCTTGGGTTAA(C/T)AAAAACCCCTAATTTTGGTG	Tir-nbs-lrr resistance protein
CA12g16320	TGGGCATGAAAAATCCGAAT(G/T)CCAAAATGTCTCAAGTGAAC	Tir-nbs-lrr resistance protein
CA12g16320	ACATTGCCACAGATAGGGGA(C/A)TATATAAAGGGTATGAGAAA	Tir-nbs-lrr resistance protein
CA12g16320	CTCAGAATGTTGAGCTGATT(T/A)GTGTTTGTGGCAGCCCGTCA	Tir-nbs-lrr resistance protein
CA12g16320	AAGAAACAGAAAGAAAAAGA(G/A)AAAGATGGCAAGGACAGATG	Tir-nbs-lrr resistance protein
CA04g16350	TAGTTAGTATATGTTGGAGA(T/G)AACCACATAAAGGCTGGCAG	PREDICTED: probable LRR receptor-like serine/threonine-protein kinase At4g36180-like [Solanum tuberosum]
CA07g19460	ACCCTGCAGTTGATCTTTAA(C/T)TTCCTTTTGCTTCTTTGGAT	F-box/LRR-repeat protein
CA06g06190	ACATTTCTAGAATGCAACTT(T/C)GTGGTACCATTCCTCCACAC	PREDICTED: probable LRR receptor-like serine/threonine-protein kinase At3g47570-like [Solanum tuberosum]
CA06g06190	TTACACCAGTGACAACACTT(A/T)CCACGGGGGTTTGCCAGAAG	PREDICTED: probable LRR receptor-like serine/threonine-protein kinase At3g47570-like [Solanum tuberosum]
CA04g04320	CAGCCCTGATATGTTGAAGA(C/T)CTCCATATCAAGAGAACCAC	PREDICTED: LRR receptor-like serine/threonine-protein kinase GSO1-like [Solanum lycopersicum]
CA04g04320	GAACTCAATTTGTTGGAACC(G/A)AGATGTTTCTCCCTAAGGGA	PREDICTED: LRR receptor-like serine/threonine-protein kinase GSO1-like [Solanum lycopersicum]
CA04g04320	ATAGATCCATCTTTGTTGCA(A/G)CCTTTAGATTTCCAATTTCT	PREDICTED: LRR receptor-like serine/threonine-protein kinase GSO1-like [Solanum lycopersicum]
CA04g04320	GTTACCAAGTTGATATCTAC(A/G)ATGTCCATTACGGCCTCAGG	PREDICTED: LRR receptor-like serine/threonine-protein kinase GSO1-like [Solanum lycopersicum]
CA09g17700	ACGCTTGTTAGAAGATCTGA(C/G)TATAAGCTACTCTGGCGAAC	NBS-coding resistance gene analog (Fragment)
CA09g17700	GTAAAACAACATTAGCGAAA(A/G)AAGTTTACAATCATGAATCA	NBS-coding resistance gene analog (Fragment)
CA09g17700	TCGAATACTATTGACTACCC(G/A)TAACGATGAAGTAGCTTGTT	NBS-coding resistance gene analog (Fragment)
CA09g17700	TGTAGAGAATCTTTCTTTGC(G/A)GATGAGCTTCATGGATCAAG	NBS-coding resistance gene analog (Fragment)
CA04g05140	CACCCGAACTAGGGCCTGGA(C/T)GTGACGGACATCCCGAACCA	PREDICTED: probable LRR receptor-like serine/threonine-protein kinase At3g47570-like [Solanum tuberosum]
CA04g05140	ATTTCACCACCCGAACTAGG(G/A)CCTGGACGTGACGGACATCC	PREDICTED: probable LRR receptor-like serine/threonine-protein kinase At3g47570-like [Solanum tuberosum]
CA04g05140	GTTGGTTAATTTCACCACCC(G/A)AACTAGGGCCTGGACGTGAC	PREDICTED: probable LRR receptor-like serine/threonine-protein kinase At3g47570-like [Solanum tuberosum]
CA04g05140	ATCCCGCATCTAGTTGTAGA(A/C)TGAACACTTTAACTGCAATG	PREDICTED: probable LRR receptor-like serine/threonine-protein kinase At3g47570-like [Solanum tuberosum]
CA04g05140	CGAGATTCCTATGGCGAAGG(C/T)TCCGAAAAACTTCACATTCT	PREDICTED: probable LRR receptor-like serine/threonine-protein kinase At3g47570-like [Solanum tuberosum]
CA04g05140	CTTTCATGTTAGTCCTTCTC(G/T)CCGGAGATTCAGCACAACAA	PREDICTED: probable LRR receptor-like serine/threonine-protein kinase At3g47570-like [Solanum tuberosum]
CA11g02190	AAGTGATAAATATGTCACTG(C/G)CTTGTAAGTATACAAGTTCT	Leucine-rich repeat receptor-like kinase
CA11g02190	GAACATCCCTCCGTCTTTAG(T/C)TCAATTGAAAAACCTCGAAT	Leucine-rich repeat receptor-like kinase
CA11g02190	GAAAAGGCTTAAAGATGGGA(A/G)TGCAATCGGAGGAGACAAGC	Leucine-rich repeat receptor-like kinase
CA05g02010	TCCATTTAGAGGAATTTGAT(G/A)TTTCTAATAATAAACTAAGC	PREDICTED: LRR receptor-like serine/threonine-protein kinase ERL2-like [Solanum tuberosum]
CA05g02010	AACAAGGCACTACCACATTT(C/T)ATATGGATTTCTAAATGACT	PREDICTED: LRR receptor-like serine/threonine-protein kinase ERL2-like [Solanum tuberosum]
CA05g02010	ATACCCAGAGTTTCTACATC(A/G)GCTTTGCTGTGTCTTCTGGA	PREDICTED: LRR receptor-like serine/threonine-protein kinase ERL2-like [Solanum tuberosum]
CA11g19850	TTTGAAAATAATGAATAGTA(G/T)AAAGGATGACAATAATCTTA	CC-NBS-LRR type resistance protein
CA11g19850	CGAGTTGAGATCAAGATCGT(C/C)GTTCGAAAGGGTCTCAGAGT	CC-NBS-LRR type resistance protein
CA11g19850	TTCGAAAGGGTCTCAGAGTC(G/G)TCTGAAAGAGATGGAGGGAA	CC-NBS-LRR type resistance protein
CA11g19850	CATGATCTTGTCAATGATTT(G/G)GCCCAAATTGCATCTTCAAA	CC-NBS-LRR type resistance protein
CA11g19850	TTGTGTCAGGTTGGAAGAAT(T/T)CCAAGGATCTAATATGTTGG	CC-NBS-LRR type resistance protein
CA02g13180	CATGTTAGTCATCTTTGTTG(T/C)GGCCCACTCAACTGGTATAC	PREDICTED: probable LRR receptor-like serine/threonine-protein kinase RFK1-like [Solanum tuberosum]
CA02g13180	AGGTTATTACATGTTAGTCA(G/T)CTTTGTTGCGGCCCACTCAA	PREDICTED: probable LRR receptor-like serine/threonine-protein kinase RFK1-like [Solanum tuberosum]
CA02g13180	GTTACACTGGTGTTAAAGTG(C/A)CTAACCACGGGCTTTTGAAC	PREDICTED: probable LRR receptor-like serine/threonine-protein kinase RFK1-like [Solanum tuberosum]
CA02g13180	AATATGCGATAAAGAATCAG(C/T)CAGATCTTGATTCTGGATTG	PREDICTED: probable LRR receptor-like serine/threonine-protein kinase RFK1-like [Solanum tuberosum]
CA01g18520	GCGAGCTTATTTTTTTAAAA(C/T)CAAGAGATGATAACTTTACT	Nbs-lrr resistance protein
CA04g13340	GCGCTTCTCCAGCTCTCTAC(A/T)TTCTGCGAACCAAAACGTTC	Nls-tir-nbs-lrr resistance protein (Fragment)
CA05g18960	GTTCCAACTCTCATCCGGAC(A/C)CATTAAATCCATCTGCAAAG	NBS-coding resistance gene analog (Fragment)
CA04g04420	GATGGGCGTCCGGGCCTTCA(A/T)GGTTCAGTTTGCTCGTCACG	PREDICTED: LRR receptor-like serine/threonine-protein kinase GSO1-like [Solanum lycopersicum]
CA04g04420	CGTCCGGGCCTTCATGGTTC(G/A)GTTTGCTCGTCACGGCCTGG	PREDICTED: LRR receptor-like serine/threonine-protein kinase GSO1-like [Solanum lycopersicum]
CA04g04420	AGCGTGGCAGAACAATCTTC(A/G)TGGATACTTACCACTGGCGA	PREDICTED: LRR receptor-like serine/threonine-protein kinase GSO1-like [Solanum lycopersicum]
CA04g04420	GTTAAAAAACATTGAAAGAC(T/C)TATTCCTAGACCTTTCTCAT	PREDICTED: LRR receptor-like serine/threonine-protein kinase GSO1-like [Solanum lycopersicum]
CA03g01850	GTTTCCTCTGATTGATAAGT(G/C)GCTTGACATTGCACTTCAGA	PREDICTED: putative F-box/LRR-repeat protein At5g02700-like [Solanum lycopersicum]
CA05g02090	AATGGTGTCTTCCAACTTCT(T/C)CTTTGTGTTAAGAAAAAAAT	CC-NBS-LRR type resistance protein (Fragment)
CA05g02090	CAATTTTTTTCCCGACCTCT(A/T)CAAGTTCCGGATGTTCCATA	CC-NBS-LRR type resistance protein (Fragment)
CA05g02090	GAGGGAGGAGGGAGCTGATT(C/T)GGGAAGTGATTGGAGATTAG	CC-NBS-LRR type resistance protein (Fragment)
CA05g02090	GTTTAGAGAGGGAAGAGGGC(C/A)TCCCTTTTAATGGAAGGGAT	CC-NBS-LRR type resistance protein (Fragment)
CA06g02700	ATGCTGACATATCTAGTGAT(A/G)GGCCCGGACTCATCTCAATC	NBS-LRR resistance protein-like protein
CA06g02700	ACATGGCATATGAGGCAAAA(C/G)ACGTCATCGATTCAATTATT	NBS-LRR resistance protein-like protein
CA06g02700	AGTTGAAAGCAAGTCATTGA(T/C)GACTGGTAAAATAATTGTAG	NBS-LRR resistance protein-like protein
CA06g02700	CAATGATGAATCAGTTTGTA(A/G)TTATTTCGACCTTTGTGCAT	NBS-LRR resistance protein-like protein
CA06g02700	ATTTAACAAGACCTTTCCCT(G/T)AAGTTGAGAAAGGAAGTAGA	NBS-LRR resistance protein-like protein
CA07g00260	ATACTTATTGTTACAGAGGC(A/G)GAGTCAGAAAGAATTTTAAG	LRR receptor-like serine/threonine-protein kinase [Theobroma cacao]
CA07g12640	AATTGGATAGCATATTGAGC(T/A)TGCATATTCACTTGTTTTGA	NBS-LRR type disease resistance protein
CA07g12640	CCCCACAATTTCAGATTGGT(C/T)AAAAATGTGTGAGGTCCATC	NBS-LRR type disease resistance protein
CA07g12640	CTTACGTGAAAGAGCTTCAC(A/G)AATTCTGTTTAGCAGGTCTC	NBS-LRR type disease resistance protein
CA07g12640	ATTATAATACAACTATTGTG(A/C)TCTATAAACTTGGGTAATCC	NBS-LRR type disease resistance protein
CA07g12640	TAATTATAATACAACTATTG(A/T)GCTCTATAAACTTGGGTAAT	NBS-LRR type disease resistance protein
CA07g12640	CAAAGAAGCCATTACAGAGA(T/G)ATTGCTTTCACAATCCGATA	NBS-LRR type disease resistance protein
CA07g12640	ACAATATGCACTGTTTTAGA(C/T)GAGAAGGAAGCTCATCATAA	NBS-LRR type disease resistance protein
CA07g12640	CTTCAGTGATGTGATCCACT(T/G)CCATAAATCAAGTAAACAGA	NBS-LRR type disease resistance protein
CA07g12640	GCCTTTTCAGTTCCTTGCAT(C/T)CTCTAAGGACCAGTATTTGG	NBS-LRR type disease resistance protein
CA07g12640	GTTGTGATTGATGTTGGTAG(G/C)CTTTTCAGTTCCTTGCATTC	NBS-LRR type disease resistance protein
CA04g05620	TGAAAGTTGGTCTCCAGCTA(G/C)GTCTGTTTGTCATTGGGTTG	PREDICTED: LRR receptor-like serine/threonine-protein kinase GSO2-like [Solanum tuberosum]
CA04g05620	AGTCACTTGTGGCTTCCGCC(G/A)CCAGCGAGTGAAGTCATTAA	PREDICTED: LRR receptor-like serine/threonine-protein kinase GSO2-like [Solanum tuberosum]
CA04g05620	GAAATTTGCCTCAGGAAATG(G/A)CACGTTTGCATCGGCTTAAG	PREDICTED: LRR receptor-like serine/threonine-protein kinase GSO2-like [Solanum tuberosum]
CA04g05620	AAATGAAATTGGGAATCTTG(T/C)TAAACTGGTGGAGTTAGGCA	PREDICTED: LRR receptor-like serine/threonine-protein kinase GSO2-like [Solanum tuberosum]
CA04g05620	GCATGGCGGAAAACCAGATT(A/G)TGGGCTCTGTGCCGATCTCC	PREDICTED: LRR receptor-like serine/threonine-protein kinase GSO2-like [Solanum tuberosum]
CA04g05620	GTTTCTTTTGCTTGGATTTA(T/C)ACTTTTATTTGTTCCTATCA	PREDICTED: LRR receptor-like serine/threonine-protein kinase GSO2-like [Solanum tuberosum]
CA04g05620	AAAGAGATCCTCCACAAGCT(A/G)AGTCATTGTCTACCGTAACA	PREDICTED: LRR receptor-like serine/threonine-protein kinase GSO2-like [Solanum tuberosum]
CA04g05620	GTTTAATTTAAAATTGGAAA(C/T)GGCATTCAAGAGTTTTGATA	PREDICTED: LRR receptor-like serine/threonine-protein kinase GSO2-like [Solanum tuberosum]
CA04g05620	ACCAATGGGTAAAGGCTTAC(G/A)GAAGGAGCTAGATGTTGTGG	PREDICTED: LRR receptor-like serine/threonine-protein kinase GSO2-like [Solanum tuberosum]
CA04g03660	CCAATGACAAACAGAAACAA(C/T)GGGAGACCAGTTTTCATGCA	PREDICTED: LRR receptor-like serine/threonine-protein kinase GSO2-like [Solanum tuberosum]
CA04g03660	TAGAACCCGTAAGGTGATTA(A/T)ATTGTATGGACAACCAGTTC	PREDICTED: LRR receptor-like serine/threonine-protein kinase GSO2-like [Solanum tuberosum]
CA04g03660	AGACAGATAAAGCCCTTTGA(G/T)TAATGGGAGACCATTGCATA	PREDICTED: LRR receptor-like serine/threonine-protein kinase GSO2-like [Solanum tuberosum]
CA04g03660	TCGCCCCCTGATTTTGCAAC(T/C)GCTGGCATAAAATTTTATTA	PREDICTED: LRR receptor-like serine/threonine-protein kinase GSO2-like [Solanum tuberosum]
CA04g03660	TCTCCAAAGACTTAGGAATG(G/T)TTCCAGATATATTATTATGA	PREDICTED: LRR receptor-like serine/threonine-protein kinase GSO2-like [Solanum tuberosum]
CA04g03660	CTCAAGACTTCCATTAGGCA(C/T)ATACTCGAGCACTAAAGCCT	PREDICTED: LRR receptor-like serine/threonine-protein kinase GSO2-like [Solanum tuberosum]
CA04g03660	CCAAAAACATGCTCAACATG(A/C)AAGGAGTTGAATCTTGATCT	PREDICTED: LRR receptor-like serine/threonine-protein kinase GSO2-like [Solanum tuberosum]
CA09g17010	AGCATATACATAATCATCTT(T/G)TTAATGACCATCGTTATCAA	BED finger-nbs-lrr resistance protein
CA09g17010	TACCATATTGAATAAACTAG(A/T)CAAGCTCTGCTTACTTGAAG	BED finger-nbs-lrr resistance protein
CA09g17010	GATTGGGTGTTCGATTTGGA(G/C)AGAGCCTCTTTTTACAAAAG	BED finger-nbs-lrr resistance protein
CA09g17010	CAGGTCCTTTCTTTCAGTAC(C/A)TGAACAACCTCCAAGTACTC	BED finger-nbs-lrr resistance protein
CA09g17010	GCAAGTAAGTATTGGTCGTC(A/G)CTTTGATGACTACATACCGA	BED finger-nbs-lrr resistance protein
CA09g17010	GATCTCAAGAACCTTGAGAA(T/G)CTTGTTGTAGGTGAGTGTTC	BED finger-nbs-lrr resistance protein
CA04g04850	GGAAGTCTTCCATTGGTTTA(T/A)GCAATGGTCTTCCAAAACTA	PREDICTED: LRR receptor-like serine/threonine-protein kinase GSO2-like [Solanum tuberosum]
CA04g04850	TGGAGAGAAGCCAGATTAAT(G/C)GCTCTGTTCAAATCTATTTA	PREDICTED: LRR receptor-like serine/threonine-protein kinase GSO2-like [Solanum tuberosum]
CA04g04850	GAGAGAAGCCAGATTAATGG(C/A)TCTGTTCAAATCTATTTATC	PREDICTED: LRR receptor-like serine/threonine-protein kinase GSO2-like [Solanum tuberosum]
CA04g04850	ACAACATGAAAGTTAAAATT(C/A)TTAGTAGATTCTTCCCACGG	PREDICTED: LRR receptor-like serine/threonine-protein kinase GSO2-like [Solanum tuberosum]
CA04g04850	GTTGGAGGTACTTAGTCTTG(C/G)ATTTAATAGTTTTAGTGGTT	PREDICTED: LRR receptor-like serine/threonine-protein kinase GSO2-like [Solanum tuberosum]
CA04g04850	TGGAGATCTTCAACATATCC(A/G)GGCTGAGAGTGATTTCTCTT	PREDICTED: LRR receptor-like serine/threonine-protein kinase GSO2-like [Solanum tuberosum]
CA04g04850	GGGACGATTCCCCATTCCAT(C/G)TCCAATTGTTCCTGTTATGA	PREDICTED: LRR receptor-like serine/threonine-protein kinase GSO2-like [Solanum tuberosum]
CA03g02450	TGATCATGGCTGAAATTCTG(T/A)TCAATCTCGCTGCTGAAATC	Cc-nbs-lrr resistance protein
CA03g02450	CTGTTTCTTCCATCCAAGCC(G/A)TACTCATTGATGCAGAGGAG	Cc-nbs-lrr resistance protein
CA03g02450	TAGCAACCTGGTGAGGGACT(A/G)GATAAAAAGGCTTAAGAAAG	Cc-nbs-lrr resistance protein
CA06g03620	ATCTTGCTTCGAGAACATTG(G/A)TCATGAATTGTATAAAGATC	NBS-LRR resistance protein-like protein
CA03g03440	ACCTTGAACCTCTATAATTT(C/T)TTATTCCCAATCCTTCAATG	Cc-nbs-lrr resistance protein
CA10g10560	TTGGTATTGGCCCTGATATA(C/T)CATTTAAGTCCAACTGAAAT	PREDICTED: probable LRR receptor-like serine/threonine-protein kinase At1g06840-like [Solanum tuberosum]
CA10g10560	CACTAGATTGATCTTTTGAC(G/A)TATGGGACCTTGGATGCATT	PREDICTED: probable LRR receptor-like serine/threonine-protein kinase At1g06840-like [Solanum tuberosum]
CA04g03780	CTTTCATGTTTGTCCTTCTT(C/G)TTGGAGATTCAGCACAACAA	PREDICTED: probable LRR receptor-like serine/threonine-protein kinase At3g47570-like [Solanum tuberosum]
CA03g04520	CTCAGCACTACTGTTGAATA(A/C)TTGTCGTGCTAGAGTGGTCT	NBS-coding resistance protein (Fragment)
CA03g04520	CCAGATTCTGATGAAAAATT(C/T)AAATGAGATCTCAGCACTAC	NBS-coding resistance protein (Fragment)
CA03g04520	TATCTACTGCTTTTGTAAAA(G/T)AACGAAGAATTTGCACTAGT	NBS-coding resistance protein (Fragment)
CA03g04520	TGGCAAATTTATCTACTGCT(C/T)TTGTAAAATAACGAAGAATT	NBS-coding resistance protein (Fragment)
CA03g04520	TTTCGCTGGCAAATTTATCT(G/A)CTGCTTTTGTAAAATAACGA	NBS-coding resistance protein (Fragment)
CA03g04520	TTCCCTTTCGCTGGCAAATT(C/T)ATCTACTGCTTTTGTAAAAT	NBS-coding resistance protein (Fragment)
CA03g15770	AATTGCGCCGGCTGTCTTTT(T/C)GGGCTGTGGCTTAACTTCCA	PREDICTED: leucine-rich repeat receptor-like protein kinase TDR-like [Vitis vinifera]
CA10g01730	AGAGAAACCTGCCTGTAATA(G/T)GGGCATAAGTTGCAATCTTT	PREDICTED: probable LRR receptor-like serine/threonine-protein kinase At3g47570-like [Solanum tuberosum]
CA10g01730	TCTTTGCTTTTGTAGTTTTC(A/T)TTCTGCTTCATCGCTATGCT	PREDICTED: probable LRR receptor-like serine/threonine-protein kinase At3g47570-like [Solanum tuberosum]
CA10g01730	TGGAATCACTTGCAGCTCTC(A/G)CCATCGTAGAGTCACATCTT	PREDICTED: probable LRR receptor-like serine/threonine-protein kinase At3g47570-like [Solanum tuberosum]
CA10g01730	TTTCGGAGGAATCCCATCTT(C/G)TCTTTCTAATCTAACAAAGT	PREDICTED: probable LRR receptor-like serine/threonine-protein kinase At3g47570-like [Solanum tuberosum]
CA10g01730	AATTCAACCGGCTTACTGGC(C/T)CTATACCACCATCAATCTTT	PREDICTED: probable LRR receptor-like serine/threonine-protein kinase At3g47570-like [Solanum tuberosum]
CA10g01730	CTACCTTCATATTTAGGCCG(A/T)GGAACGCCCAACCTAAAAGT	PREDICTED: probable LRR receptor-like serine/threonine-protein kinase At3g47570-like [Solanum tuberosum]
CA10g01730	TTAACGATGAGCTTTCTGAC(G/C)TCTTTGACGAATTGTAGGAA	PREDICTED: probable LRR receptor-like serine/threonine-protein kinase At3g47570-like [Solanum tuberosum]
CA10g01730	ATTCCAGATACTATTCATGG(T/C)ATGTTGAACCTTCAAGAACT	PREDICTED: probable LRR receptor-like serine/threonine-protein kinase At3g47570-like [Solanum tuberosum]
CA10g01730	ATCCCCACGGGTGGTCCTTT(T/C)GCAAATGCCAATGGTCAATC	PREDICTED: probable LRR receptor-like serine/threonine-protein kinase At3g47570-like [Solanum tuberosum]
CA04g03900	TAGGCTTTCTCCTAGTAAAC(A/G)TTTCCAGAAACAAGACCGCA	PREDICTED: probable LRR receptor-like serine/threonine-protein kinase At3g47570-like [Solanum tuberosum]
CA04g09080	GAATTGGGCCAGAAATATTG(C/T)TACTCCCTGAGGTTAAAAAC	LRR-GTPase of the ROCO family
CA04g09080	TAGAGTAGTTGGAATTGGGC(T/C)AGAAATATTGTTACTCCCTG	LRR-GTPase of the ROCO family
CA04g09080	AATTCCCCAACTCACTAGGA(G/A)CGGGACCAGAAAGTTGGTTA	LRR-GTPase of the ROCO family
CA04g09080	ATTACCAGATAATGCCAAAT(C/T)AGTGAGGTTCTTCAAATTCC	LRR-GTPase of the ROCO family
CA04g09080	CTTGAGTTCGGTTAAGTCTC(C/T)TCCAACAGTTGGAATTGAAC	LRR-GTPase of the ROCO family
CA04g09080	AGTTGGTTAGAATGAAGGTA(C/C)AGACTCTTGAGTTCGGTTAA	LRR-GTPase of the ROCO family
CA05g02260	CAATTTTCAGCACAAGCTCC(G/A)TAGACTTTGATTGCTGTCCA	PREDICTED: LRR receptor-like serine/threonine-protein kinase EFR-like [Solanum tuberosum]
CA05g02260	GAGCCAGAGCTTCCCTCACC(A/A)ATTAAATTTGATCCATCAAA	PREDICTED: LRR receptor-like serine/threonine-protein kinase EFR-like [Solanum tuberosum]
CA12g06500	TCCTATAAATTTGTTGTTAC(T/G)CAGGTTGAAGCGCTGAAGGT	PREDICTED: probable LRR receptor-like serine/threonine-protein kinase At3g47570-like [Solanum tuberosum]
CA12g06500	ATCCTGAAAGTTGATTTTGA(T/C)CCAAGTAAATAGCACCCAGT	PREDICTED: probable LRR receptor-like serine/threonine-protein kinase At3g47570-like [Solanum tuberosum]
CA12g06500	GAAAGGTGCACCAAATTTTG(G/T)AATCCTCCAATTTCTCTAGG	PREDICTED: probable LRR receptor-like serine/threonine-protein kinase At3g47570-like [Solanum tuberosum]
CA12g06500	GTTTCTCATCGCGTCGGGTA(T/C)AATTCCTTGCAACTTGTTGT	PREDICTED: probable LRR receptor-like serine/threonine-protein kinase At3g47570-like [Solanum tuberosum]
CA12g06500	ATCTATGCTTTGATGAAGTC(A/G)GGCATGGAGGGACACTAAAT	PREDICTED: probable LRR receptor-like serine/threonine-protein kinase At3g47570-like [Solanum tuberosum]
CA01g08660	ATCAAGAGTTTGGATATACC(T/A)AAGTCACTTACTCTGGCAAC	PREDICTED: probable LRR receptor-like serine/threonine-protein kinase At3g47570-like [Solanum lycopersicum]
CA01g08660	CATTGTCCATGGTAATTCGG(C/T)CCTGGGGCAAATCGACGGTA	PREDICTED: probable LRR receptor-like serine/threonine-protein kinase At3g47570-like [Solanum lycopersicum]
CA01g08660	AGTTTGGATCTTGTTAAGCG(C/T)TGCCTGGACATTGTCCATGG	PREDICTED: probable LRR receptor-like serine/threonine-protein kinase At3g47570-like [Solanum lycopersicum]
CA06g00530	AGAAGAAGTTGCTGGTGAAA(C/A)TTTTTAATCAAGTTACTGGC	Truncated NBS-LRR resistance protein-like protein
CA06g00530	TTCATGGAAAGGGCAACACT(G/A)ATCCTCTTAATCTTCGATTG	Truncated NBS-LRR resistance protein-like protein
CA06g00530	AGAGAGTTGCCCTGATGAAC(T/C)ATTGGATGTTGGAAAAGAAA	Truncated NBS-LRR resistance protein-like protein
CA06g00530	ACCACATCACCTGAAGCCAT(A/G)TTTTCTCTACCTTGCAAGTT	Truncated NBS-LRR resistance protein-like protein
CA04g00940	TCAATCTTCCAATTTCTTTA(C/T)GTATTGGTCCATCAAACTCA	PREDICTED: LRR receptor-like serine/threonine-protein kinase GSO2-like [Solanum tuberosum]
CA04g00940	TCACCAAATTAATAAGATTT(C/T)CAGTTTCTTGTGGAATTATC	PREDICTED: LRR receptor-like serine/threonine-protein kinase GSO2-like [Solanum tuberosum]
CA04g00940	AGAAAGATCAAGGTCTAATA(T/C)GCTGCTTAAGTTTCCAATTT	PREDICTED: LRR receptor-like serine/threonine-protein kinase GSO2-like [Solanum tuberosum]
CA04g00940	CCTTAAGATTCCATAAGCTT(A/G)ATGGTATATTGGAACTCAAT	PREDICTED: LRR receptor-like serine/threonine-protein kinase GSO2-like [Solanum tuberosum]
CA04g00940	AAGACTTAGGAATGATTCCA(A/G)ATATATTATTATGAGAAAGG	PREDICTED: LRR receptor-like serine/threonine-protein kinase GSO2-like [Solanum tuberosum]
CA04g00940	TCCCGAGGGTATTTCACCGT(G/A)CAATTTGTTGACAGAAATAT	PREDICTED: LRR receptor-like serine/threonine-protein kinase GSO2-like [Solanum tuberosum]
CA04g00940	CCACACAATGCTTCATTGTA(G/C)ATGAAAAATTGACTCGAGAG	PREDICTED: LRR receptor-like serine/threonine-protein kinase GSO2-like [Solanum tuberosum]
CA04g00940	TATACCTTATCCAGAAAAAA(T/A)TAATGGTGCTAGGAACAATT	PREDICTED: LRR receptor-like serine/threonine-protein kinase GSO2-like [Solanum tuberosum]
CA04g00940	TTATGGCAGACAATGAATCA(G/T)CTTGTTGAGGAGCTCTTTTA	PREDICTED: LRR receptor-like serine/threonine-protein kinase GSO2-like [Solanum tuberosum]
CA04g00940	CTTTCATGTTTGTCCTTCTT(G/C)CCGGAGATTCAGCACAACAA	PREDICTED: LRR receptor-like serine/threonine-protein kinase GSO2-like [Solanum tuberosum]
CA06g03460	CATAACCTCCAGTGCAATTA(G/A)AATAATCTTCATGAGTAGAT	NBS-LRR resistance protein-like protein
CA06g03460	TAAGATGAATGTTTCTAGAC(C/A)CTGGAGTTCTGGTGCTAATG	NBS-LRR resistance protein-like protein
CA06g03460	TATAAGAATAATTAAAAGGA(G/A)TTCCTTCATAAGATGAATGT	NBS-LRR resistance protein-like protein
CA06g03460	TGTTGGCCACATCTATAAGA(A/T)TAATTAAAAGGAGTTCCTTC	NBS-LRR resistance protein-like protein
CA09g17110	CTACAACTGCTGACCTTCCT(G/A)AGCTAAAAATCCTCCACCTG	BED finger-nbs-lrr resistance protein
CA07g01030	CACTGTCTTCTGGAAAAATT(C/T)CGAAATGCAGTAGACAAGTC	NBS-coding resistance gene analog (Fragment)
CA11g17290	ACCTTGTCAATGATTTGGCC(T/C)AAATTGCATCTTCAAAACTT	CC-NBS-LRR type resistance protein (Fragment)
CA11g19920	GTTGGTTGGGAAGTTCCCTG(G/A)GAATCTCTGTTCTCTGACGA	CC-NBS-LRR type resistance protein (Fragment)
CA12g02670	GTTTCCACCCATGTTGCATT(C/T)CGAAAGACTAAGTTGTCTCA	PREDICTED: LRR receptor-like serine/threonine-protein kinase GSO1-like [Citrus sinensis]
CA12g02670	GGACAAGTTCTGTGGAATTG(A/G)ACCTGAGAAGTTGTTTCCGT	PREDICTED: LRR receptor-like serine/threonine-protein kinase GSO1-like [Citrus sinensis]
CA12g02670	TCAAGTCCTTCTAGTCTACA(T/A)TAATCTACGGGAATAGGACC	PREDICTED: LRR receptor-like serine/threonine-protein kinase GSO1-like [Citrus sinensis]
CA12g02670	CCATAATTCTCAATTTACTT(G/T)CATGGCATAGCTCTGTCGGA	PREDICTED: LRR receptor-like serine/threonine-protein kinase GSO1-like [Citrus sinensis]
CA06g15040	TGGATATCTCCAGCAGAGGA(T/C)ATGCTTACCTGATTTGCGGA	NBS-coding resistance gene protein (Fragment)
CA04g05130	GTACCAAAGCCTTTAGATTT(C/T)CAATTTTTGGAGGTAAAGAA	PREDICTED: probable LRR receptor-like serine/threonine-protein kinase At3g47570-like [Solanum tuberosum]
CA12g21440	TTCCTCAGGCAGTTTTGAGC(T/A)GCTATTGAAGTAACTAAGAT	PREDICTED: putative F-box/LRR-repeat protein At3g18150-like [Solanum tuberosum]
CA12g21440	TCTGACAATCTTCCTCAGGC(A/C)GTTTTGAGCAGCTATTGAAG	PREDICTED: putative F-box/LRR-repeat protein At3g18150-like [Solanum tuberosum]
CA12g21440	GGACACGCGGTTCTTTGAAC(G/A)TACCCTGCACTTTTTTCCCT	PREDICTED: putative F-box/LRR-repeat protein At3g18150-like [Solanum tuberosum]
CA09g15430	ATCCAAGACAATTAAGTACC(C/T)CTTTCTCTTTAAACTTTTCT	NBS-coding resistance gene analog (Fragment)
CA09g15430	ATCATCATAACAAGCTACTT(T/C)ATTGTTACTGGTAGTCAACA	NBS-coding resistance gene analog (Fragment)
CA09g15430	AGCCCATCCACAAAGTAAGC(C/T)TCTTTGTATCATCATAACAA	NBS-coding resistance gene analog (Fragment)
CA09g15430	TTGATCCATAAAGCCCATCC(G/A)CAAAGTAAGCTTCTTTGTAT	NBS-coding resistance gene analog (Fragment)
CA09g15430	ATGCTTTACTTGAAAATGCT(A/G)CACTTTTGAAAAGGCTCCAA	NBS-coding resistance gene analog (Fragment)
CA04g01930	GGCAGACAATGACTCAGCTT(A/G)TGGAGGATCTCTCTTACATA	PREDICTED: probable LRR receptor-like serine/threonine-protein kinase At3g47570-like [Solanum tuberosum]
CA04g01930	AGTGTATAATTCACTTTCAT(T/C)TTCACCAAGCAGTTTTGAAA	PREDICTED: probable LRR receptor-like serine/threonine-protein kinase At3g47570-like [Solanum tuberosum]
CA04g05030	TAATTCTCTAAGGTTTATAA(G/T)ACTTCCAATCACTTTTGGTA	PREDICTED: probable LRR receptor-like serine/threonine-protein kinase At3g47570-like [Solanum tuberosum]
CA04g05030	TAAGGGAAGTAACATTCCCT(G/A)AACAATTTGGAAGAGATCCT	PREDICTED: probable LRR receptor-like serine/threonine-protein kinase At3g47570-like [Solanum tuberosum]
CA04g05030	AACCAAACATGTTGTTTGAC(G/A)ATAAGTCAAGAACCACTAGA	PREDICTED: probable LRR receptor-like serine/threonine-protein kinase At3g47570-like [Solanum tuberosum]
CA04g05030	TTCCGAATGTAATGAACCAA(A/C)CATGTTGTTTGACGATAAGT	PREDICTED: probable LRR receptor-like serine/threonine-protein kinase At3g47570-like [Solanum tuberosum]
CA04g05030	CTTTAGATTTCCAATTTCCG(A/G)ATGTAATGAACCAAACATGT	PREDICTED: probable LRR receptor-like serine/threonine-protein kinase At3g47570-like [Solanum tuberosum]
CA04g05030	CAATGTTGCTCATTGAGTCA(A/G)GTATAGATCCTTGCAACTTG	PREDICTED: probable LRR receptor-like serine/threonine-protein kinase At3g47570-like [Solanum tuberosum]
CA04g05030	AAAGGTCTAGGAATTCCAAA(T/C)TTACAATGTTGCTCATTGAG	PREDICTED: probable LRR receptor-like serine/threonine-protein kinase At3g47570-like [Solanum tuberosum]
CA04g05030	TCTCCAGAGACTTAGGAATG(A/G)TTCCAGATATATTGTTATGA	PREDICTED: probable LRR receptor-like serine/threonine-protein kinase At3g47570-like [Solanum tuberosum]
CA04g05030	TCGAGAGGTTCTTGAAAGGA(C/T)CCCCCGAGGGTATTTCACCA	PREDICTED: probable LRR receptor-like serine/threonine-protein kinase At3g47570-like [Solanum tuberosum]
CA04g05030	CACAATGCTTCATTGTAGGT(T/G)AAAAGCTGACTCGAGAGGTT	PREDICTED: probable LRR receptor-like serine/threonine-protein kinase At3g47570-like [Solanum tuberosum]
CA04g08870	ACTCTAGGGGACTTAAGCGA(G/T)CTCAAAAGTCTGTACCTTTA	PREDICTED: probable leucine-rich repeat receptor-like protein kinase At1g35710-like [Solanum tuberosum]
CA04g08870	AATAACAAATTTGGCCAAAA(C/G)ATTCCAATGGAGATAGGGAG	PREDICTED: probable leucine-rich repeat receptor-like protein kinase At1g35710-like [Solanum tuberosum]
CA04g08870	ATGATGGTTGGCTTTCAATA(G/T)CCATGTTAGATGGGAAGGCA	PREDICTED: probable leucine-rich repeat receptor-like protein kinase At1g35710-like [Solanum tuberosum]
CA07g01720	AAATGCAATGATTTCGATCC(T/T)AGAAATATTGAAAACTGTGA	PREDICTED: LRR receptor-like serine/threonine-protein kinase GSO2-like [Solanum tuberosum]
CA07g01720	TTTCCAATTGATGTGGGAAT(C/T)GATCCAACCAAGTAGTTTCT	PREDICTED: LRR receptor-like serine/threonine-protein kinase GSO2-like [Solanum tuberosum]
CA09g14080	CAAGGTTTATTCAAAAGATT(A/G)TAAAGGTGGTTGTAGGAAAC	Leucine-rich repeat-containing protein, putative
CA09g14080	ATCGTGCAGTTTTAAGTGTT(G/T)CTCTCCACCCCGTTGGAATA	Leucine-rich repeat-containing protein, putative
CA09g14080	TTCTCGAGTTGATACTATGG(C/A)TATTTATGGTATGGGAGAAA	Leucine-rich repeat-containing protein, putative
CA09g14080	TGATACTATGGATATTTATG(A/G)TATGGGAGAAATAGGTAAAT	Leucine-rich repeat-containing protein, putative
CA09g14080	TGGATATTTATGGTATGGGA(T/G)AAATAGGTAAATCTACCCTA	Leucine-rich repeat-containing protein, putative
CA09g14080	TGATGGCAGCAGCTTTCTTG(C/T)TGATGTGAATAAAACTTCAG	Leucine-rich repeat-containing protein, putative
CA09g14080	AAGAAGGATCAAGAGTGGAG(G/T)TGATCTAGATAGCTTCAAGA	Leucine-rich repeat-containing protein, putative
CA09g14080	GGATCTAAGATTGTTGAGAA(G/C)TTTTGTAAAGTACAGTCATT	Leucine-rich repeat-containing protein, putative
CA09g14080	TTTTGTTGGAATTCCAGATG(G/A)ATGTAAAACTAACCTTGATC	Leucine-rich repeat-containing protein, putative
CA09g14080	TCTGAAAAGGCTAGAATCAT(G/A)GTTGTTGGAAGTCATTAATG	Leucine-rich repeat-containing protein, putative
CA12g03490	TATCAACATTAACAACTCCG(A/G)GATTGTTGCCATTGTTGTTG	NBS-LRR type disease resistance protein
CA12g03490	ATCACATGCACGGATTGCAA(T/C)AGAGATTTCACGAAATTCAG	NBS-LRR type disease resistance protein
CA12g03490	AAACAATTCTTCATATGAGA(T/C)AGCCGTATCACATGCACGGA	NBS-LRR type disease resistance protein
CA12g03490	AGTAGGAGTCACGACCGCGA(T/C)AGTTATGGGACTAGAAAGTT	NBS-LRR type disease resistance protein
CA12g03490	GTGTTCGGACGTGAATTCTG(G/C)TGCCTCTGTTGAGAATTATT	NBS-LRR type disease resistance protein
CA12g03490	TAGTTGACATCGAGTAACAG(C/T)CTTTGGATGGAGTTGGACTG	NBS-LRR type disease resistance protein
CA12g03490	CCAAGTAGACGCTGGAATGA(T/G)GATTGGTTATCTAGTTGAGA	NBS-LRR type disease resistance protein
CA12g03490	GATAGCATAAACAACCGAAA(T/A)TTCGCAGGGAGATATAATCA	NBS-LRR type disease resistance protein
CA12g03490	ACTCAGGGATAGGACGGACT(T/G)GCCGATGGACCATGGGTGTA	NBS-LRR type disease resistance protein
CA12g03490	AGGGAGCGAGCTCCAACTCA(G/A)GGATAGGACGGACTTGCCGA	NBS-LRR type disease resistance protein
CA12g03490	GACCTTTGAGTGAAGCCTTT(C/T)GCAACCAGTCGTGCTTTATA	NBS-LRR type disease resistance protein
CA12g03490	AGTTATGGCGAAGTGCCACA(G/A)AAAGGATTATTCGGACCGTG	NBS-LRR type disease resistance protein
CA12g03490	AAAACTTAGAAGCAAGGGAA(A/G)CAATAACTTGATCGACATGG	NBS-LRR type disease resistance protein
CA12g03490	GGATCTCATTCACATAGTTT(T/G)CTTGCGTGAGAATTAAACCG	NBS-LRR type disease resistance protein
CA12g03490	GGAGCGAGAGACGGTATTTT(G/T)CTTCTTTGAGGACCAGCTAA	NBS-LRR type disease resistance protein
CA12g03490	TTGAGCTTTCAATATCTTCT(C/T)AGCCATTGAAGAATGATGTT	NBS-LRR type disease resistance protein
CA12g03490	AGAATCAAAATGCTTCTTCA(T/C)CGAAGCGTCATTATAGACTT	NBS-LRR type disease resistance protein
CA12g03490	GACCTCTGCCAACATGTTAG(C/T)ATCCATGGCATCAATTGCTC	NBS-LRR type disease resistance protein
CA12g03490	TATAGGAAACCTCTCTAAAC(G/A)CCCTTCGAAGGTTAATTTTC	NBS-LRR type disease resistance protein
CA12g03490	CTTGAAGAGTGTCTATTGCA(T/G)TGTCCATTAACTTGCTCCAT	NBS-LRR type disease resistance protein
CA06g26250	TGAATGGTCAATCGCATCTT(T/G)AAGCTTAGATTCACCGGAGA	Probably inactive leucine-rich repeat receptor-like protein kinase
CA09g16930	TTACAAAGATTGAAGAAGAA(C/C)TACGTGCATTAAAAGAAGTA	BED finger-nbs-lrr resistance protein
CA09g16930	AAATATCAAAACAAAATTTA(T/T)AAGTGATTTGGACGTGGTTA	BED finger-nbs-lrr resistance protein
CA09g16930	AAAACAAAATTTAGAAGTGA(C/T)TTGGACGTGGTTACAGGATG	BED finger-nbs-lrr resistance protein
CA09g16930	AGTCTAGGATGCGAGACTCT(G/G)GTTAGTCCAGATATCGAGCC	BED finger-nbs-lrr resistance protein
CA09g16930	AAGTTCATGAGAAATCGCCG(T/G)AACTGTGAGAAAGATTGGTG	BED finger-nbs-lrr resistance protein
CA01g18050	AAAGAGGATAAGAAGCAGTG(G/A)AGAGAAAATTATCGGAAGCA	Putative leucine-rich repeat resistance protein, identical
CA02g12010	CAACATATCGCTTATTGAGA(T/C)GCAGCTCAAAGGCGAAATCT	PREDICTED: LRR receptor-like serine/threonine-protein kinase FLS2-like [Solanum tuberosum]
CA02g12010	TGGCAGGCCTCCGTAGACTG(A/G)TGACTTTAGATCTTTCACAC	PREDICTED: LRR receptor-like serine/threonine-protein kinase FLS2-like [Solanum tuberosum]
CA02g12010	TGAAATGGCAGGATTATCAC(A/G)TCTTCGCTCTCTTGATCTTT	PREDICTED: LRR receptor-like serine/threonine-protein kinase FLS2-like [Solanum tuberosum]
CA02g12010	TACTTGCAGCACTTGGATCT(G/A)TTTTCGTTCTCTCTCTTCTT	PREDICTED: LRR receptor-like serine/threonine-protein kinase FLS2-like [Solanum tuberosum]
CA06g00990	TTAACCAAGTTACCGGCTCG(G/A)ATTTGAAGTTCAGTGAGGAT	NBS-LRR resistance protein-like protein
CA03g00700	TTGGCATAATCGGGTGTAAA(A/G)ATGACCGATGAAGGTCTTTC	TIR-NBS-LRR disease resistance-like protein
CA03g00700	GCTCATCTCGAGTTGTAACT(A/G)CTATTAAACTACCAGCGCCA	TIR-NBS-LRR disease resistance-like protein
CA03g00700	CTTGCAAGTGTGACCCCAAC(G/A)TCACAAGAGCTAATGGTAGC	TIR-NBS-LRR disease resistance-like protein
CA03g00700	ATTCTGCAGAGAAGTACAGT(A/T)ACGCATGTCGATCTGCCCTT	TIR-NBS-LRR disease resistance-like protein
CA09g16080	GTACTTAATTGTCTTGGATG(A/C)TCTCTACAGTTGTGAAGTGT	NBS-coding resistance gene analog (Fragment)
CA09g07630	CTTGACGTATTCATTCAAAC(A/T)ACCTTCTTGACATCCAATCT	BED finger-nbs-lrr resistance protein
CA05g15340	ATCTCCGAACCCTTGAATTC(G/T)GCATGGAATGTTCAGCACTG	NBS-LRR resistance protein-like protein
CA10g05010	GTCCAATTCTAACTTGTATA(C/A)TTTCTTTTTAACTGTGCTAA	PREDICTED: probable LRR receptor-like serine/threonine-protein kinase At2g16250-like [Solanum tuberosum]
CA10g05010	AATGAAGTGACTGCAAACTA(C/T)CATTATCTGTATTCTTTTTT	PREDICTED: probable LRR receptor-like serine/threonine-protein kinase At2g16250-like [Solanum tuberosum]
CA12g17210	TCGAATCGATTCCAACTGAG(A/T)CTTACATACTCCAATGCAGA	Lrr receptor protein kinase, putative
CA12g17210	AATATCAAGAATCCTCAAAT(C/G)AGACAATGACCACAATACAT	Lrr receptor protein kinase, putative
CA12g17210	GGTAGCACTAAAATAGGTAA(A/G)ACTTGGAACCACACCAGTGA	Lrr receptor protein kinase, putative
CA12g17210	ACTTGTATGTTTCTTTCTCA(A/G)CATTAACTTTCTTGATAACT	Lrr receptor protein kinase, putative
CA06g16180	AACTGAGAGAGAAAGTGAAC(T/G)AGACATTTTAAGGAAGAAAT	PREDICTED: putative leucine-rich repeat-containing protein DDB_G0290503-like [Solanum tuberosum]
CA06g16180	TCAACTTGAGGCAAAAGCTA(G/T)AGAAGCTTCAGAATACCTAC	PREDICTED: putative leucine-rich repeat-containing protein DDB_G0290503-like [Solanum tuberosum]
CA06g16180	TACCTACCACAGTTGGAAAA(T/A)TTGAAGGAGGAGTTAGCAAC	PREDICTED: putative leucine-rich repeat-containing protein DDB_G0290503-like [Solanum tuberosum]
CA06g16180	ATTGTTGCAGACTGAGAAAG(T/G)CCAGCTGGACTTGGTAATTG	PREDICTED: putative leucine-rich repeat-containing protein DDB_G0290503-like [Solanum tuberosum]
CA06g16180	AGAATCTGCAGAAAGTTTGG(G/C)AGAAGCAGAGAATCAAAACT	PREDICTED: putative leucine-rich repeat-containing protein DDB_G0290503-like [Solanum tuberosum]
CA06g16180	AGCAGTGCAGACAATGAGAA(C/A)AATCTGCTGAGGGAGGAAAA	PREDICTED: putative leucine-rich repeat-containing protein DDB_G0290503-like [Solanum tuberosum]
CA06g16180	AGAATACCAGAAGAATCATG(A/G)AAGTAAAGATCAAAAAATAG	PREDICTED: putative leucine-rich repeat-containing protein DDB_G0290503-like [Solanum tuberosum]
CA06g16180	CAACATCAAAGGTTACTGGA(C/A)GAGACGATTGCAACATTATC	PREDICTED: putative leucine-rich repeat-containing protein DDB_G0290503-like [Solanum tuberosum]
CA06g16180	GTCACATGGAGTCCCGTATT(T/C)ACGAAATATTGAATGAGCTT	PREDICTED: putative leucine-rich repeat-containing protein DDB_G0290503-like [Solanum tuberosum]
CA03g04510	ATCATCCCCTGATAACTTAT(C/G)GTCATATGATCCAAAGTCAA	Putative CC-NBS-LRR protein
CA03g04510	TCCGTCGTGTGTTTTAAACA(C/T)ACGTGGAAGATATAGATGTT	Putative CC-NBS-LRR protein
CA03g04510	AGCCTCAACTTTTCTCCGTC(C/G)TGTGTTTTAAACATACGTGG	Putative CC-NBS-LRR protein
CA03g04510	TTCAAGGGTCTCAAGCTCTT(T/C)CATGCCATCAAGCCTCAACT	Putative CC-NBS-LRR protein
CA03g04510	GAAATCACCGTCAACCTTCA(C/T)GGCTACGCTATGGAGTTTGT	Putative CC-NBS-LRR protein
CA03g04510	GCAGTGAGGGATTTGAGGCC(G/G)TCAGGGACCTTCAATTTGTT	Putative CC-NBS-LRR protein
CA11g13460	TTCGACTTGATCAATTAGGT(A/T)ACAATTCTTTTTCCTGTTTG	PREDICTED: putative leucine-rich repeat receptor-like protein kinase At2g19210-like [Solanum tuberosum]
CA11g13460	TTGAAGTGAAAATGATGGTG(G/A)ATTTGATTTCCCATCATAAT	PREDICTED: putative leucine-rich repeat receptor-like protein kinase At2g19210-like [Solanum tuberosum]
CA11g13460	ACATAATCACCTTTAACAAC(A/C)TAAATTGTCTCATAATAGAC	PREDICTED: putative leucine-rich repeat receptor-like protein kinase At2g19210-like [Solanum tuberosum]
CA06g06200	TAGCAATGAGTTGAGTGGAC(G/A)TATTCCTAATACTCTCAAAT	PREDICTED: LRR receptor-like serine/threonine-protein kinase FLS2-like [Solanum tuberosum]
CA09g17060	TCCAAGTACTCGACTTGAGC(G/T)ACAACTCAGACCTTATGGAG	BED finger-nbs-lrr resistance protein
CA09g17060	ATTTTCTGTCACGGACTACT(A/T)CTTCAAGAGGCTTGACCTGC	BED finger-nbs-lrr resistance protein
CA05g02440	ATGCGAAGTTATGAGAAATG(G/A)TAGACACATAAATCTTGTCC	PREDICTED: LRR receptor-like serine/threonine-protein kinase EFR-like [Solanum tuberosum]
CA04g02280	CGTCTTGCTGGATGAAGATA(T/G)GGTTGCCCACCTCAGCGACT	PREDICTED: probable LRR receptor-like serine/threonine-protein kinase At3g47570-like [Solanum tuberosum]
CA04g03480	ATTGGAAACCTTCAATATTT(G/G)AAAACGCTGTAAGGATACCT	PREDICTED: probable LRR receptor-like serine/threonine-protein kinase At1g53440-like [Vitis vinifera]
CA04g03480	TTTTTTTTTGGTCTATGCCG(C/T)GGTCCTGGAGAGCTGGCTTT	PREDICTED: probable LRR receptor-like serine/threonine-protein kinase At1g53440-like [Vitis vinifera]
CA04g03480	AAAAATATATCCAAAGCAAA(C/A)CAATTCTACTCATTCCTTGT	PREDICTED: probable LRR receptor-like serine/threonine-protein kinase At1g53440-like [Vitis vinifera]
CA04g03480	CGAGCAGTGGCAAGACCTTC(G/G)TATCATGTAAAACTCACGAA	PREDICTED: probable LRR receptor-like serine/threonine-protein kinase At1g53440-like [Vitis vinifera]
CA04g03480	GTCTGTATCAGTTAACGGAA(G/C)AGTTTATGAAGCTGATGTAA	PREDICTED: probable LRR receptor-like serine/threonine-protein kinase At1g53440-like [Vitis vinifera]
CA08g12970	TGTTGATAGCCATGATCAAA(T/C)GGATGCTCTACTGGAAATGA	Leucine-rich repeat-containing protein, putative
CA08g12970	CTCAATGTTACTAACTGCAG(T/C)TTGTTAGAGAAAATATCATA	Leucine-rich repeat-containing protein, putative
CA08g12970	CAAGCATTCTCCGTCCCACG(T/C)GCCTAACTCCGCCTTCAAGA	Leucine-rich repeat-containing protein, putative
CA05g02230	GCCAACATTCTTTTGGATGA(A/T)GATATGGTGGCTCATGTTGG	PREDICTED: LRR receptor-like serine/threonine-protein kinase EFR-like [Solanum tuberosum]
CA04g04650	CCCAAACCAAGAAGGAACCT(G/C)TCCTCTGAAGTTGTTGAAAA	PREDICTED: probable LRR receptor-like serine/threonine-protein kinase At1g34110-like [Solanum tuberosum]
CA04g04650	AATATTGAAAATTGTTAATG(G/G)TATGGAACCCGTAAGTTGGT	PREDICTED: probable LRR receptor-like serine/threonine-protein kinase At1g34110-like [Solanum tuberosum]
CA07g00810	ACCTTCTGAGTTCGAGACTA(A/C)TGCAAAGCAAATTGAAGACA	NBS-coding resistance gene analog (Fragment)
CA07g00810	GACTAATGCAAAGCAAATTG(A/C)AGACAAATGTCACGCGTCAC	NBS-coding resistance gene analog (Fragment)
CA07g00810	TGAGTCATAATCACTCGACC(A/G)GTAATCTAAAAGCATGTCTT	NBS-coding resistance gene analog (Fragment)
CA04g05040	TATCACTAAGCACATTAGTT(T/G)CTCGGAGAAGTTCATAGTAT	PREDICTED: probable LRR receptor-like serine/threonine-protein kinase At3g47570-like [Solanum tuberosum]
CA06g02650	TGCCCAGTGCTTTGACCCAC(G/T)TATGTTCTGGAATTGGGTCT	PREDICTED: probable LRR receptor-like serine/threonine-protein kinase At3g47570-like [Vitis vinifera]
CA06g02650	CTTGTGGCCCACTACTTTCC(G/A)GATGAACTTTTCTTTTAAAA	PREDICTED: probable LRR receptor-like serine/threonine-protein kinase At3g47570-like [Vitis vinifera]
CA04g01020	ACAATATATCTGGAATCATT(T/C)CTAAGTCTTTGGAGAAACTT	PREDICTED: LRR receptor-like serine/threonine-protein kinase GSO1-like [Solanum lycopersicum]
CA11g16840	CAACTGCACTACCAACTGCT(G/A)AGCCAATCTCCATTTCTGAA	CC-NBS-LRR type resistance-like protein
CA11g16840	CTATCAAAGAAAACATTAAG(C/A)AATGCACCACCAACTGCACT	CC-NBS-LRR type resistance-like protein
CA11g16840	TCTGAAACATCTTGAGCAGC(T/C)CAACCCGAGGAGCAAGTCTA	CC-NBS-LRR type resistance-like protein
CA11g16840	TCCTCACGATTGGATTTGAT(T/T)CCTGCTTATTCTCTGCATCA	CC-NBS-LRR type resistance-like protein
CA11g16840	TCCAACAGGTTTTCAGCGCC(T/T)TCCACAGCAATCTGAAGCTT	CC-NBS-LRR type resistance-like protein
CA11g16840	CTTCCACCTTAAGCCTCAAA(A/A)CCTCATAATTGACTTCTTCC	CC-NBS-LRR type resistance-like protein
CA11g16840	TAAGATTGTCATCAACCTTC(G/G)AGTCAAATGAGCCAATTTCT	CC-NBS-LRR type resistance-like protein
CA11g16840	TTTCACTTCTCAAAATACGT(C/C)TCCACCCTTCAACCTCTGAT	CC-NBS-LRR type resistance-like protein
CA11g16840	TGGGCCAAATCATTGACAAG(A/G)TCATGCATGAAGAATTCCTC	CC-NBS-LRR type resistance-like protein
CA11g16840	AATGATAATGCCCTTAAAGA(T/T)GTTAGCCTTGGCAGTATGTT	CC-NBS-LRR type resistance-like protein
CA06g18980	ACAAAAGCTTGATAAGTTGC(G/A)TCTCCCGCAAACTGCCATTA	PREDICTED: F-box/FBD/LRR-repeat protein At1g13570-like [Solanum tuberosum]
CA08g01420	TGTGTCTCAAGAATTTGACA(T/C)GAGAGATATTTTTCTTGGTA	NBS-coding resistance gene analog (Fragment)
CA08g01420	CTTCTGCTAGCTCGGGCAAT(T/T)CCCTTCACCAGATGCGTTTT	NBS-coding resistance gene analog (Fragment)
CA10g18520	ATTTCAAGAAAGCACCCTGG(G/A)TTTTGTACACAGTTGCCATG	LRR protein
CA02g09120	TATTTGTCGTAGTTGTATTC(G/A)TGTGGGGTTTATTGATCCCA	Leucine-rich repeat protein, putative
CA02g09120	ATCGGGTGTTCTCCATGGAA(G/C)AGTTGGAAGAAGTGACAGAA	Leucine-rich repeat protein, putative
CA02g09120	GTTTATAGACGATGCACTAG(G/G)TGGAACTTCAAACTTCGAAT	Leucine-rich repeat protein, putative
CA04g04970	AATGATTTGGGATTTCAAAG(C/A)GAGAAGAGCGAATTGATCAA	PREDICTED: probable LRR receptor-like serine/threonine-protein kinase At3g47570-like [Solanum tuberosum]
CA04g04970	AAAGGGATCGGAAATGATTT(G/A)GGATTTCAAAGCGAGAAGAG	PREDICTED: probable LRR receptor-like serine/threonine-protein kinase At3g47570-like [Solanum tuberosum]
CA04g04970	CTTCACTCGCTGGTGACCAG(T/A)GCCACAAGTGACTCCAACCC	PREDICTED: probable LRR receptor-like serine/threonine-protein kinase At3g47570-like [Solanum tuberosum]
CA04g04970	GGACTTCACTCGCTGGTGAC(C/G)AGTGCCACAAGTGACTCCAA	PREDICTED: probable LRR receptor-like serine/threonine-protein kinase At3g47570-like [Solanum tuberosum]
CA04g04970	AACAAGAAATGAGAGGTTTC(C/G)AAATTCCCGGGGAATCCTGC	PREDICTED: probable LRR receptor-like serine/threonine-protein kinase At3g47570-like [Solanum tuberosum]
CA04g04970	TTGAAACTTAACCTAAGAAA(C/G)TTAAGTCGATGCAGTCGTGC	PREDICTED: probable LRR receptor-like serine/threonine-protein kinase At3g47570-like [Solanum tuberosum]
CA04g04970	CTTGGTCTAAAAATCCAAAC(G/C)AAGAAGGAACCTCCCCGCTG	PREDICTED: probable LRR receptor-like serine/threonine-protein kinase At3g47570-like [Solanum tuberosum]
CA04g04970	CCCTTCTGGAATATTTCCTT(A/G)AAGTGAATTATAAGATAATT	PREDICTED: probable LRR receptor-like serine/threonine-protein kinase At3g47570-like [Solanum tuberosum]
CA04g13320	AGGTAATGATGGTGAATCCC(G/A)CAGTGTTCAAGGACATACAG	TIR-NBS-LRR RCT1 resistance protein (Fragment)
CA04g13320	TGAGGTGCAGTCATCCATTG(G/T)AGATTTGAATAAACTTAAAG	TIR-NBS-LRR RCT1 resistance protein (Fragment)
CA06g00840	ACAATCATGAATCTATTCTA(C/T)GCCGTTTTGATGTTCGTGTC	NBS-coding resistance gene analog (Fragment)
CA06g00840	AATCAACAAAAATTATCTAG(A/C)GTACTGGAAATCCACAAATG	NBS-coding resistance gene analog (Fragment)
CA05g00030	AATTAGATAATTATGTTCCG(T/C)GAAGTGGAAACTTTTCCTAT	Cc-nbs-lrr resistance protein
CA05g00030	TACCAATGATATCCGAGGCC(C/T)TCACGGAGGAGTGTGTTTGT	Cc-nbs-lrr resistance protein
CA05g00030	TCACAATTTCTTTTCCTATT(T/G)CTACTAGATTAGGAAACATA	Cc-nbs-lrr resistance protein
CA11g16960	TCTCTTAAGGAACTGAAACT(T/C)TACAGTTGTCCAGAAATAGA	CC-NBS-LRR type resistance protein (Fragment)
CA04g02120	ATCTCAAATTATTTCGGACC(T/T)CTTTCAGTTCTTAGATAAAA	PREDICTED: probable LRR receptor-like serine/threonine-protein kinase At3g47570-like [Solanum tuberosum]
CA04g02120	CTATTTTTGTTTGTCATTGG(A/G)TAGGAGTCACTTGTGGTTCT	PREDICTED: probable LRR receptor-like serine/threonine-protein kinase At3g47570-like [Solanum tuberosum]
CA04g02120	GCCTCAAGAAATGACACACT(G/T)GAGTCGGCTCAAGTTTCTTG	PREDICTED: probable LRR receptor-like serine/threonine-protein kinase At3g47570-like [Solanum tuberosum]
CA04g02120	CATACAATATAATCAACTTA(C/T)GGGTTCTATACCATTTACAA	PREDICTED: probable LRR receptor-like serine/threonine-protein kinase At3g47570-like [Solanum tuberosum]
CA04g02120	ACTTATCGTCAAACAACATG(G/G)TGGGTTCTTTACCTCCAGAA	PREDICTED: probable LRR receptor-like serine/threonine-protein kinase At3g47570-like [Solanum tuberosum]
CA04g02120	AACATATCTGGAATCATTCC(T/C)ATGTCTTTGGAAAAACTTCA	PREDICTED: probable LRR receptor-like serine/threonine-protein kinase At3g47570-like [Solanum tuberosum]
CA02g15510	CATTTCGTTGTACAACAATG(G/A)AGTTAATACTACTTTGCCTG	Leucine-rich repeat receptor-like protein kinase (Fragment)
CA02g15510	ACTTTCCGGTGAAATACCGG(G/T)GAGTTTGAGTGAATGCAGGA	Leucine-rich repeat receptor-like protein kinase (Fragment)
CA02g15510	TTTGCCTGCAAGTTTGGTGA(C/T)TCTTGGACAATTGGGAAGGC	Leucine-rich repeat receptor-like protein kinase (Fragment)
CA05g02280	CTTGCGGGTGATCGATATTC(G/C)GAACAATCAGCTCCAAGGAA	PREDICTED: probable LRR receptor-like serine/threonine-protein kinase At3g47570-like [Solanum tuberosum]
CA05g02280	CTTGCACGATAATCAGTTAA(G/C)AGGTTCCATTCCCACATCGC	PREDICTED: probable LRR receptor-like serine/threonine-protein kinase At3g47570-like [Solanum tuberosum]
CA05g02280	GCGATTCTTCAATTCTTTGA(C/T)GGACTGTAGGACACTGCGAT	PREDICTED: probable LRR receptor-like serine/threonine-protein kinase At3g47570-like [Solanum tuberosum]
CA05g02280	TGATGGACTGTAGGACACTG(T/C)GATATGTAGAAATGGATGAC	PREDICTED: probable LRR receptor-like serine/threonine-protein kinase At3g47570-like [Solanum tuberosum]
CA05g02280	AGAGGGAGAATTTCCATCGG(A/G)TATTGGAGAACTGAAGGCCA	PREDICTED: probable LRR receptor-like serine/threonine-protein kinase At3g47570-like [Solanum tuberosum]
CA01g30000	CGAAATTCTGTCTCACGGTC(G/A)GGCTAGTATACGCTTTCGCG	Cc-nbs-lrr resistance protein
CA01g30000	ATCGAACGCGTGTTAGATCA(C/C)CACTCATCTTAAGCCCTCCA	Cc-nbs-lrr resistance protein
CA01g30000	CAAGTTCGTAAGGTAAAGAA(T/T)CAACCTTAGCGTCGTCCAAC	Cc-nbs-lrr resistance protein
CA04g04830	CTAGAGTAGCAAGTTTTGAA(A/C)GATTGGAGATTGAATGAGGA	PREDICTED: probable LRR receptor-like serine/threonine-protein kinase At3g47570-like [Solanum tuberosum]
CA04g04830	GAATAGAAGATGACTCAAAT(A/G)TCCAAGAGAATTCGGAATCA	PREDICTED: probable LRR receptor-like serine/threonine-protein kinase At3g47570-like [Solanum tuberosum]
CA04g04830	GTTAAATTGTTTGCTCCCAA(T/G)CTTAGGAATAGAAGATGACT	PREDICTED: probable LRR receptor-like serine/threonine-protein kinase At3g47570-like [Solanum tuberosum]
CA04g04830	TTGCACCTCTTGGCATAAAA(A/C)TTTCTAAGAGACGCTGAAAG	PREDICTED: probable LRR receptor-like serine/threonine-protein kinase At3g47570-like [Solanum tuberosum]
CA04g04830	CTTTGATTTTGCACCTCTTG(G/A)CATAAAACTTTCTAAGAGAC	PREDICTED: probable LRR receptor-like serine/threonine-protein kinase At3g47570-like [Solanum tuberosum]
CA04g04830	CCCTTTGATTTTGCACCTCT(T/C)GGCATAAAACTTTCTAAGAG	PREDICTED: probable LRR receptor-like serine/threonine-protein kinase At3g47570-like [Solanum tuberosum]
CA04g04830	TCCCAACTGCATATGAAATT(C/C)GCCCTTTGATTTTGCACCTC	PREDICTED: probable LRR receptor-like serine/threonine-protein kinase At3g47570-like [Solanum tuberosum]
CA04g04830	TAAGTTCCCAACTGCATATG(G/A)AATTAGCCCTTTGATTTTGC	PREDICTED: probable LRR receptor-like serine/threonine-protein kinase At3g47570-like [Solanum tuberosum]
CA04g04830	TTTCCCTAAACAATTTGGAA(G/A)AGATCCTGAAAGTAGATTAT	PREDICTED: probable LRR receptor-like serine/threonine-protein kinase At3g47570-like [Solanum tuberosum]
CA04g04830	GTAATTTCCCTAAACAATTT(T/G)GAAAAGATCCTGAAAGTAGA	PREDICTED: probable LRR receptor-like serine/threonine-protein kinase At3g47570-like [Solanum tuberosum]
CA04g04830	TCCGTAATGAAAGTAATTTC(C/T)CTAAACAATTTGGAAAAGAT	PREDICTED: probable LRR receptor-like serine/threonine-protein kinase At3g47570-like [Solanum tuberosum]
CA11g06210	TGGAATCCCAACCGGAGATA(T/C)TACCAGCTTTCTTCATACCT	Leucine-rich repeat containing protein, putative
CA03g03460	GAGAACCCAAGCTTTTCAAG(A/G)TTTCAGCAGCGAGACCGAAC	NBS-LRR resistance protein RGH1
CA03g03460	AAAGCTTGTCTAGCTCATCG(T/G)CTAGCCCGTAAATAGATACT	NBS-LRR resistance protein RGH1
CA03g03460	TATATCAGAAAGCTTGTCTA(G/T)CTCATCGTCTAGCCCGTAAA	NBS-LRR resistance protein RGH1
CA03g03460	CTCTTCTGCATCAATGAGTA(C/T)GGCTTGGATGGAAGAAGCTA	NBS-LRR resistance protein RGH1
CA03g03460	TTCAAAAAACACTTTCTTAA(A/G)CCTTTTTATCCAGTTCCTCA	NBS-LRR resistance protein RGH1
CA03g03460	ACAATGTTTTTTCAAAATTC(C/T)CCTTAACCATTTTATCATTG	NBS-LRR resistance protein RGH1
CA03g03460	GTAATTATCCTTCTTCCCTC(T/C)CCCAGATTTGACTATTTTTT	NBS-LRR resistance protein RGH1
CA03g03460	GAACACTTCCTGAAACTTCC(A/G)CCACCACATCTGAATGAGTA	NBS-LRR resistance protein RGH1
CA03g03460	TTCCACCAAATTTGAATTTT(T/C)GCTCTCTTTGTTACATCCAA	NBS-LRR resistance protein RGH1
CA03g03460	ATTCTTTTGAGGTGTTGTAG(G/T)CTTCCTACAGACCTTATTGC	NBS-LRR resistance protein RGH1
CA03g03460	CACGAAATATGAATTTGAAA(C/T)GTCCTCCACTTTATCTCTGT	NBS-LRR resistance protein RGH1
CA03g03460	CGATTCATGTTCTTCAGTTT(T/C)TTGAAAAAATGACCTTCTTA	NBS-LRR resistance protein RGH1
CA03g03460	TCATGCATTGTGTAAAATTG(C/G)ATAAACGATTCATGTTCTTC	NBS-LRR resistance protein RGH1
CA04g01850	AAAGTCTAAGGTCTAATAAG(C/T)TGCTTAAGTTCCCAACTTCA	PREDICTED: probable LRR receptor-like serine/threonine-protein kinase At3g47570-like [Solanum lycopersicum]
CA04g01850	AAGATGTATCTCCCTAAGGG(T/A)AGTAATATTCCATAAACAAT	PREDICTED: probable LRR receptor-like serine/threonine-protein kinase At3g47570-like [Solanum lycopersicum]
CA04g01850	TGATTCATCGATAGATCCAT(C/A)TTTGTTACAGCCTTTAGATT	PREDICTED: probable LRR receptor-like serine/threonine-protein kinase At3g47570-like [Solanum lycopersicum]
CA04g01850	ACTTGTTGTATCTCAAAGAA(G/A)GGTGTGCCAAATTCTGCAAT	PREDICTED: probable LRR receptor-like serine/threonine-protein kinase At3g47570-like [Solanum lycopersicum]
CA04g01850	AGCTCCTTGTAACTTGTTGT(G/A)TCTCAAAGAAAGGTGTGCCA	PREDICTED: probable LRR receptor-like serine/threonine-protein kinase At3g47570-like [Solanum lycopersicum]
CA04g01850	AGTTCCTGATATATTATTAT(T/C)AGAAAGGTCTAGGAATTCCA	PREDICTED: probable LRR receptor-like serine/threonine-protein kinase At3g47570-like [Solanum lycopersicum]
CA04g01850	CCCGAGGGTATTTCACCATG(A/C)AATTTGTTGACAGAAACATT	PREDICTED: probable LRR receptor-like serine/threonine-protein kinase At3g47570-like [Solanum lycopersicum]
CA04g01850	TAGGAGCACAAAGGTCATAC(A/G)AAAAAATACAACTGCAATTG	PREDICTED: probable LRR receptor-like serine/threonine-protein kinase At3g47570-like [Solanum lycopersicum]
CA04g01850	ATCCATAGGAGCACAAAGGT(T/C)ATACGAAAAAATACAACTGC	PREDICTED: probable LRR receptor-like serine/threonine-protein kinase At3g47570-like [Solanum lycopersicum]
CA04g01850	TGCTCAAGAGCACTTTTACC(A/T)CTCCTATACCTTATCCATAG	PREDICTED: probable LRR receptor-like serine/threonine-protein kinase At3g47570-like [Solanum lycopersicum]
CA04g01850	ACAATGAAACAGCTTGCTCA(G/A)GAGCACTTTTACCTCTCCTA	PREDICTED: probable LRR receptor-like serine/threonine-protein kinase At3g47570-like [Solanum lycopersicum]
CA04g01850	ATTCCTATGGCGAAGGCTAC(A/C)CAAAACTTCACATTCCGTAT	PREDICTED: probable LRR receptor-like serine/threonine-protein kinase At3g47570-like [Solanum lycopersicum]
CA04g01850	ATTGGAACAACTAGTAATGA(C/G)TTTTACGAGATTCCTATGGC	PREDICTED: probable LRR receptor-like serine/threonine-protein kinase At3g47570-like [Solanum lycopersicum]
CA04g01850	GCATATACTCGAGCACTAAA(G/T)CCTTGAAATCAAGATTGGAA	PREDICTED: probable LRR receptor-like serine/threonine-protein kinase At3g47570-like [Solanum lycopersicum]
CA04g01850	GCAACCATATCCTCGTCTAG(C/A)AAGACATTTCTAGGCTTTAA	PREDICTED: probable LRR receptor-like serine/threonine-protein kinase At3g47570-like [Solanum lycopersicum]
CA04g01850	TTGAAATGCCAAAGTTACTT(T/A)GGTGGGCAACCATATCCTCG	PREDICTED: probable LRR receptor-like serine/threonine-protein kinase At3g47570-like [Solanum lycopersicum]
CA04g01850	TCAAATGCAGAAAAGAGACG(C/T)ACCTGGCGCAATATACCCAA	PREDICTED: probable LRR receptor-like serine/threonine-protein kinase At3g47570-like [Solanum lycopersicum]
CA01g31430	AGTACTACCCCTAGTCCAAG(C/C)AATTCTTGAAGATGCAGAAG	Cc-nbs-lrr resistance protein
CA01g31430	CAAAAAGCTGCAATTGAAGG(G/T)TTAAAGTTGAACCTAAAGGA	Cc-nbs-lrr resistance protein
CA01g31430	TATTTTGATGAGTTATTGTG(C/G)ATGTCTTTCTTTGAAAAGGT	Cc-nbs-lrr resistance protein
CA01g31430	AGATGGATGTGAAGCACTTA(C/G)TCAGATGCCTTGGCCAATTG	Cc-nbs-lrr resistance protein
CA01g31430	ACTTCCCATTTTCATTGTGC(G/A)TCTTCCTAGAGGTAACAAGA	Cc-nbs-lrr resistance protein
CA01g31430	CATTGTGCGTCTTCCTAGAG(G/T)TAACAAGATCCATGGAAGAG	Cc-nbs-lrr resistance protein
CA01g31430	TTGTGCGTCTTCCTAGAGGT(A/T)ACAAGATCCATGGAAGAGGT	Cc-nbs-lrr resistance protein
CA01g31430	AAATTAAAAACCTGGAGTGT(G/C)TAACCGATGCTGAAGAAGCC	Cc-nbs-lrr resistance protein
CA01g31430	TCTAACTGGATTGAAGCAGA(G/T)AAAAGTCCAAATTCAAGGGT	Cc-nbs-lrr resistance protein
CA01g31430	AACCTACAACCACATGAAAA(T/C)CTCAAAAATTTGTTCATAGT	Cc-nbs-lrr resistance protein
CA01g31430	ATCCTGGCCTAAGCTTTCCA(C/T)ATTGGATGCTTCCAAGAGTG	Cc-nbs-lrr resistance protein
CA06g01130	AATTGAACTGGAGGTGATGC(A/A)AATATGTTATACAAGTTTGA	NBS-LRR resistance protein-like protein
CA06g01130	TCTTAGAGAGTATCTGATTC(A/C)TCTACAAGAGCACATGGTAA	NBS-LRR resistance protein-like protein
CA06g01130	CCATGAAAGTATCAACTCTT(A/A)TTCGTGACTTGGAAGAAAAA	NBS-LRR resistance protein-like protein
CA06g01130	GAAATTGGGCTGGTGAAGGA(G/A)GACCTAGAATTCATAAGATC	NBS-LRR resistance protein-like protein
CA04g03960	AGGGATGGAACCAGTGAAAC(A/T)ATTATTCTTAAGACTTAGAA	PREDICTED: probable LRR receptor-like serine/threonine-protein kinase At3g47570-like [Solanum tuberosum]
CA04g03960	TTGGTATTTGTCCCTCTATC(A/G)AATTGAAATTCAGATTCAAA	PREDICTED: probable LRR receptor-like serine/threonine-protein kinase At3g47570-like [Solanum tuberosum]
CA04g03960	TTTGGTATTTGTCCCTCTAT(C/G)AAATTGAAATTCAGATTCAA	PREDICTED: probable LRR receptor-like serine/threonine-protein kinase At3g47570-like [Solanum tuberosum]
CA04g03960	ACCACAAAACCTATTAAATG(C/T)AAGATTAAGTACCTCCAACT	PREDICTED: probable LRR receptor-like serine/threonine-protein kinase At3g47570-like [Solanum tuberosum]
CA04g03960	GAGTCAAATATCCAAGAGAA(T/A)AGGGAATCAAGCCAGTGAGT	PREDICTED: probable LRR receptor-like serine/threonine-protein kinase At3g47570-like [Solanum tuberosum]
CA04g03960	GGAACTCAATTTATTGGAAT(C/A)CAGATATATCTCTTTAAGGG	PREDICTED: probable LRR receptor-like serine/threonine-protein kinase At3g47570-like [Solanum tuberosum]
CA04g03960	AAGACTTAGGAATGTTTCCA(A/G)ATATATTATTATGAGAAAGG	PREDICTED: probable LRR receptor-like serine/threonine-protein kinase At3g47570-like [Solanum tuberosum]
CA04g03960	CCTCATCCAGCAAGACATTA(G/C)TCGGCTTCAGGTCACAGTGA	PREDICTED: probable LRR receptor-like serine/threonine-protein kinase At3g47570-like [Solanum tuberosum]
CA04g04600	CTTAAGCCGACCTAAGTGTG(C/T)CATTTCTTGTGGCAAATTTC	PREDICTED: probable LRR receptor-like serine/threonine-protein kinase At3g47570-like [Solanum lycopersicum]
CA04g04600	AAACTTAAGCCGACCTAAGT(A/G)TGCCATTTCTTGTGGCAAAT	PREDICTED: probable LRR receptor-like serine/threonine-protein kinase At3g47570-like [Solanum lycopersicum]
CA04g04600	TCAAGAAACTTAAGCCGACC(C/C)AAGTGTGCCATTTCTTGTGG	PREDICTED: probable LRR receptor-like serine/threonine-protein kinase At3g47570-like [Solanum lycopersicum]
CA04g04600	ATTTCCAAGATTTAGAACTT(G/C)AAGTTGGTGTAAGAAACCAA	PREDICTED: probable LRR receptor-like serine/threonine-protein kinase At3g47570-like [Solanum lycopersicum]
CA05g14070	TTCAACAAATTTTGATGCAC(A/G)GCCGGACTTGAGGATGATTG	LRR and NB-ARC domains-containing disease resistance protein, putative isoform 1 [Theobroma cacao]
CA05g14070	GGAGTGGGAAGATATACTAA(C/T)TAGCAAGATATGGGACTTAC	LRR and NB-ARC domains-containing disease resistance protein, putative isoform 1 [Theobroma cacao]
CA05g14070	AGAAGTTCAGGTCTCTCCAT(A/G)CTGTTCCAGGTCTAAGGACC	LRR and NB-ARC domains-containing disease resistance protein, putative isoform 1 [Theobroma cacao]
CA05g14070	GTGGTTGTAGAAGCCTCACT(T/G)TGCCAGCACTTGGGCAGCTG	LRR and NB-ARC domains-containing disease resistance protein, putative isoform 1 [Theobroma cacao]
CA05g14070	TATGGTCTTTCCATCACTAA(A/G)AGTTCTGAGGTTTGAGAACT	LRR and NB-ARC domains-containing disease resistance protein, putative isoform 1 [Theobroma cacao]
CA05g14070	AGAGTTCACACAGTATTTGG(G/T)GTCACTTGAAGATTTGGATA	LRR and NB-ARC domains-containing disease resistance protein, putative isoform 1 [Theobroma cacao]
CA04g01950	AAATCAAGGTTGGAACAGCT(A/C)GTAATGACTTTTATGAGATT	PREDICTED: probable LRR receptor-like serine/threonine-protein kinase At3g47570-like [Solanum lycopersicum]
CA04g01950	ATTTGGCATATACTCCAGCA(C/T)TAAAGCCTTAAAATCAAGGT	PREDICTED: probable LRR receptor-like serine/threonine-protein kinase At3g47570-like [Solanum lycopersicum]
CA06g00720	TCCACTTGAATGGTCTGCTA(T/G)AGTCCAATGCTTATTCAATT	NBS-LRR resistance protein-like protein
CA07g20140	TAAAGCATTCTGATCAATGT(C/T)TAGTACTTTGTTTGGATCAA	Leucine-rich repeat receptor-like protein kinase
CA07g20140	GCCGCTCCTCTGGCAAACGA(C/T)CAACACACTTGAGTGCTACA	Leucine-rich repeat receptor-like protein kinase
CA07g20140	AAAGGCATACACATGCTTCA(T/C)TGAACCAGGGGTTGATTCAA	Leucine-rich repeat receptor-like protein kinase
CA05g02000	GACACTGATGTCATTGATTC(C/T)ACAACCTGCCAAAGCTAGTG	PREDICTED: LRR receptor-like serine/threonine-protein kinase FLS2-like [Solanum lycopersicum]
CA06g01760	CCTTATATGCTGCATCTAAA(G/A)CACGTGCCCATGGATTCTTA	NBS-LRR resistance protein-like protein
CA06g01760	GTCTACAAACTGATTCATCA(C/T)TGTATGCTTTGTACGCCAAA	NBS-LRR resistance protein-like protein
CA06g01760	TTTTACCAACACCTCCTTCT(T/C)GTCGTAATCTTGGTCAACTG	NBS-LRR resistance protein-like protein
CA04g04660	TGGGTATTTCACCTGTCAAC(T/A)CATGACGAAAGAATGAATAC	PREDICTED: probable LRR receptor-like serine/threonine-protein kinase At3g47570-like [Solanum tuberosum]
CA04g04660	AGTGAGTTTTTTGCCTGAAA(G/T)ATCAAGAACTGTAAGTTTTG	PREDICTED: probable LRR receptor-like serine/threonine-protein kinase At3g47570-like [Solanum tuberosum]
CA11g19860	AAGACACCATTGAAACGTTG(T/C)AGGATTTGCAGAAGCAAATT	CC-NBS-LRR type resistance protein (Fragment)
CA11g19860	AATAGCAAAAGGCTTACTTC(A/T)AGAAATTGGCTCATTTGACT	CC-NBS-LRR type resistance protein (Fragment)
CA11g19860	GTAAGATCATTGTAACTACA(C/C)GTAAGGTGAATGTTGCCCAG	CC-NBS-LRR type resistance protein (Fragment)
CA11g19860	ATGTTGCCCAGATGATAGGT(A/A)GTGGGGCAATCAACATGGGG	CC-NBS-LRR type resistance protein (Fragment)
CA11g19860	CCAGATGATAGGTCGTGGGG(A/C)AATCAACATGGGGATTCTGT	CC-NBS-LRR type resistance protein (Fragment)
CA11g19860	GCAAATCAGAGGTGGATGGG(T/T)GGAAAGACATTTTAAGAAGT	CC-NBS-LRR type resistance protein (Fragment)
CA11g19860	TGTGGATTGCTAATGGTCTT(G/T)TACAGAAGTTGCATTCTGGT	CC-NBS-LRR type resistance protein (Fragment)
CA11g19860	GTACAGAAGTTGCATTCTGG(A/T)AACCAATACTTTGATGAGTT	CC-NBS-LRR type resistance protein (Fragment)
CA11g19860	AGTTGAGATCAAGATCATTG(T/T)TCGAAAGGGTCCCAGAGTCT	CC-NBS-LRR type resistance protein (Fragment)
CA11g19860	TTGCTCGAAAGGGTCCCAGA(C/C)TCTTCTGAAAGAGATAGAGG	CC-NBS-LRR type resistance protein (Fragment)
CA11g19860	CAGAGTCTTCTGAAAGAGAT(G/G)GAGGGAAATTCTTAATGCAT	CC-NBS-LRR type resistance protein (Fragment)
CA11g19860	ATCTGATATGTTGGAACAAA(T/G)TCGGCACTTGTCCTATTCAA	CC-NBS-LRR type resistance protein (Fragment)
CA11g19860	AGGGTGCTTTATAACATACT(A/A)CCAAGTCTAAGATCCTTGAG	CC-NBS-LRR type resistance protein (Fragment)
CA11g19860	TGACATTAGCAACACTACTT(G/T)CCACTTGAAGTGGCCGCTAC	CC-NBS-LRR type resistance protein (Fragment)
CA11g02450	AGCTGCTTCCATCAAATTTG(A/T)CGAAGTTAAGATTGTAAGTA	Nucleotide-binding site leucine-rich repeat protein (Fragment)
CA11g02450	GAAGCTGTCTTTGAAGACTT(C/A)CCAGCCCATCATGTCTTTCT	Nucleotide-binding site leucine-rich repeat protein (Fragment)
CA11g02450	CATCAACATTGTATATCTTT(T/C)CAACCTTCTTCCCTAGAACA	Nucleotide-binding site leucine-rich repeat protein (Fragment)
CA04g04940	AATTTGTTGTCTGAAACATT(T/G)AAATACTTGAGGTATTGAAG	PREDICTED: probable LRR receptor-like serine/threonine-protein kinase At3g47570-like [Solanum lycopersicum]
CA04g04940	GGGTATTTCACCGTACAATT(T/G)GTTGTCTGAAACATTTAAAT	PREDICTED: probable LRR receptor-like serine/threonine-protein kinase At3g47570-like [Solanum lycopersicum]
CA04g04940	ATGAAAAACTGACTCGAGAG(G/C)TTCTTGAAAGGACCCCCTGA	PREDICTED: probable LRR receptor-like serine/threonine-protein kinase At3g47570-like [Solanum lycopersicum]
CA04g04940	AAAAAGTACTAGCATTTTTT(T/C)CCTATTTGATCTGTTCTTCG	PREDICTED: probable LRR receptor-like serine/threonine-protein kinase At3g47570-like [Solanum lycopersicum]
CA04g04940	ACCTCTTCTATACCTTATCC(T/A)TAGGAGCACAAAGGTCAAAG	PREDICTED: probable LRR receptor-like serine/threonine-protein kinase At3g47570-like [Solanum lycopersicum]
CA04g04940	CCATCATTATGCTTAGCCTC(C/T)GCCTGATGTCGAAGAAGTAG	PREDICTED: probable LRR receptor-like serine/threonine-protein kinase At3g47570-like [Solanum lycopersicum]
CA04g04940	GCAATATACCCCAATGTTGC(G/T)AAGGTTTTAGTGTACAAATC	PREDICTED: probable LRR receptor-like serine/threonine-protein kinase At3g47570-like [Solanum lycopersicum]
CA04g04940	TAGACGTCACACTTTGTTGA(T/C)ACTAGTCCATCCAGTCCATA	PREDICTED: probable LRR receptor-like serine/threonine-protein kinase At3g47570-like [Solanum lycopersicum]
CA04g08850	TGGGAAATTTGAAACACCTC(A/G)CTGATTTGGAATTGTTTCAT	PREDICTED: probable LRR receptor-like serine/threonine-protein kinase At4g08850-like [Solanum tuberosum]
CA04g08850	TTAACTGAGATCAAGATATT(G/T)TACCTTCATTCTAACCAACT	PREDICTED: probable LRR receptor-like serine/threonine-protein kinase At4g08850-like [Solanum tuberosum]
CA11g06190	CAATGAAGTCAGATGAGCAA(A/G)TTTTCAGCCCCTAGAGAATA	Leucine-rich repeat containing protein, putative
CA11g06190	ACGTTTCTTGAAATGCACAA(G/C)AAGCTGATTATACAAAGCCT	Leucine-rich repeat containing protein, putative
CA11g06190	GTAAAACTTATTTCCAAGAT(G/A)TCTTGAAGATCACCTGGACG	Leucine-rich repeat containing protein, putative
CA11g06190	TTGTTCATCTAGAGCAGTAA(A/C)ACTTATTTCCAAGATGTCTT	Leucine-rich repeat containing protein, putative
CA11g06190	ATTCCACAATCTACTACGTT(T/G)ACCAGCATCTCCGAAATTCT	Leucine-rich repeat containing protein, putative
CA11g06190	ATATACTTTTTGAACACTTC(C/C)TTCAAATAGATCCAGGATAC	Leucine-rich repeat containing protein, putative
CA06g01040	ACTGAAGATTAAACAATATG(C/T)TGAAGATATGATGGGAGGGG	NBS-LRR resistance protein-like protein
CA03g00260	GAATGTACATCGGGTGTCTT(C/T)ACCGCTAAAACTCAGGAATA	Tir-nbs-lrr resistance protein (Fragment)
CA10g11430	TTGTTGAACTATGAATCCAC(T/C)GGAAAATAGCCCCTTTATCA	F-box/FBD/LRR-repeat protein
CA10g11430	GCTCATCAGGACAAAAACTT(C/A)ACACAAGTTCTGGAATATTT	F-box/FBD/LRR-repeat protein
CA04g04350	GATTTCAGGGAAAGAAGAGC(T/T)AATTGATCAGTGGATATATT	PREDICTED: LRR receptor-like serine/threonine-protein kinase GSO2-like [Solanum tuberosum]
CA04g04350	AGATTCAAGAATCTCACTCT(C/C)TGGTGACGAGAGCCACAAGT	PREDICTED: LRR receptor-like serine/threonine-protein kinase GSO2-like [Solanum tuberosum]
CA04g04350	ACCAGTGAAACTATTATTTC(C/C)AAGGTTTAGTACTTGAAGTT	PREDICTED: LRR receptor-like serine/threonine-protein kinase GSO2-like [Solanum tuberosum]
CA04g04350	CCTCCAACCTTGAGGCATTC(A/G)AGAGTGACAGAGGTATAGAG	PREDICTED: LRR receptor-like serine/threonine-protein kinase GSO2-like [Solanum tuberosum]
CA04g04350	AATTTCTGCAAGTTCCTCAA(T/C)CTTCCAATTTCACTATGTAT	PREDICTED: LRR receptor-like serine/threonine-protein kinase GSO2-like [Solanum tuberosum]
CA07g07240	GAGAGGGTGGTTGTCGGCGG(C/T)GTTGACGGAGGAGTGTAGTG	PREDICTED: pollen-specific leucine-rich repeat extensin-like protein 1-like [Solanum tuberosum]
CA07g07240	CAAATTCACCTGACGTGGCT(C/T)CGATGAGGTAATCCGAGGCT	PREDICTED: pollen-specific leucine-rich repeat extensin-like protein 1-like [Solanum tuberosum]
CA07g07240	TCAAGGATAACTCTCTTTCA(G/T)CCTTGTCTTTACACGGAACA	PREDICTED: pollen-specific leucine-rich repeat extensin-like protein 1-like [Solanum tuberosum]
CA04g04430	AAAAATTTCTAGTTCTATAT(G/C)TTTTGCTGGGAATCACACTT	PREDICTED: probable LRR receptor-like serine/threonine-protein kinase At3g47570-like [Solanum lycopersicum]
CA04g04430	TGCTAACATCAAGTGGCAAT(T/C)GCTTACAGAAGGAGATTGAT	PREDICTED: probable LRR receptor-like serine/threonine-protein kinase At3g47570-like [Solanum lycopersicum]
CA04g04860	TATATCTTTGCCACGTTAGT(C/T)AGCAGCTAAACAAGAATGAT	PREDICTED: probable LRR receptor-like serine/threonine-protein kinase At3g47570-like [Solanum tuberosum]
CA04g04860	TTATATCCTTACTGCTTATC(A/T)ATCTAACGGTACCCGAGGAT	PREDICTED: probable LRR receptor-like serine/threonine-protein kinase At3g47570-like [Solanum tuberosum]
CA04g04860	AACGGTACCCGAGGATGCTC(G/A)TGCCTGCTTGAATCTTGAGG	PREDICTED: probable LRR receptor-like serine/threonine-protein kinase At3g47570-like [Solanum tuberosum]
CA04g04860	TATATGTAAATTGCAGCATC(C/T)GGGTGATATTTACTTGGATC	PREDICTED: probable LRR receptor-like serine/threonine-protein kinase At3g47570-like [Solanum tuberosum]
CA04g04860	AGGTTCTTTACCTCCAGAAA(T/G)TGGAAATCTAAAGGCTGCGA	PREDICTED: probable LRR receptor-like serine/threonine-protein kinase At3g47570-like [Solanum tuberosum]
CA04g04860	ATGTTTCTTTCAACAAATTG(C/T)ATGGTGAAATACCCTCGGGA	PREDICTED: probable LRR receptor-like serine/threonine-protein kinase At3g47570-like [Solanum tuberosum]
CA04g04860	TTGTTACTATGACCTTTGTG(A/C)TCCTATGAATAAGGTATAGA	PREDICTED: probable LRR receptor-like serine/threonine-protein kinase At3g47570-like [Solanum tuberosum]
CA04g03890	TACAAAGCTTAAGAAATTAC(G/A)TATATTGATGCTTAATGACA	Leucine-rich repeat receptor protein kinase EXS, putative
CA04g03890	CAGGACGCCTTCCCTCGTGC(A/C)TACTTCAGCTTCCTAAGATT	Leucine-rich repeat receptor protein kinase EXS, putative
CA04g03890	CTTTGTGCAAACTTTCCAAA(T/C)TTCTCCATACTACAAGATTC	Leucine-rich repeat receptor protein kinase EXS, putative
CA04g03890	GGGTTCAACTTATTCCCATA(T/G)ACTCATGTTCTTATCCACAT	Leucine-rich repeat receptor protein kinase EXS, putative
CA04g03890	CTTATCCACATAATGATTCA(A/G)CCACAATTCCTCGTTTTATC	Leucine-rich repeat receptor protein kinase EXS, putative
CA04g03890	ACCACAATTCCTCGTTTTAT(C/G)ACTAGTCCTCATGTACACAT	Leucine-rich repeat receptor protein kinase EXS, putative
CA04g03790	GAGGGATGGAACCAGTGAAA(A/C)TATTATTTCCAAGATTTAGT	PREDICTED: probable LRR receptor-like serine/threonine-protein kinase At3g47570-like [Solanum tuberosum]
CA07g16030	TTTGAACTCAAATCAAGATA(C/A)CTTAATGACTCTAAAACAAG	PREDICTED: LRR receptor-like serine/threonine-protein kinase FLS2-like [Vitis vinifera]
CA07g16030	ACTCCTTCAAACTAGTCAGG(G/G)TTGTGAAGTGCTCTTCTGTA	PREDICTED: LRR receptor-like serine/threonine-protein kinase FLS2-like [Vitis vinifera]
CA07g16030	TTTAGAGTAGTTGGCACTCT(A/A)CCCCTAAGTTGATTATAACC	PREDICTED: LRR receptor-like serine/threonine-protein kinase FLS2-like [Vitis vinifera]
CA07g16030	GGCTTAAATTTTAGAGTAGT(C/T)GGCACTCTGCCCCTAAGTTG	PREDICTED: LRR receptor-like serine/threonine-protein kinase FLS2-like [Vitis vinifera]
CA07g16030	GTGGCTTCAGGCTTAAATTT(C/C)AGAGTAGTTGGCACTCTGCC	PREDICTED: LRR receptor-like serine/threonine-protein kinase FLS2-like [Vitis vinifera]
CA07g16030	TCTCCGGTAAGATGATTGTT(T/T)GAGAGAATCAAAGTTACCAA	PREDICTED: LRR receptor-like serine/threonine-protein kinase FLS2-like [Vitis vinifera]
CA02g10680	GAGAGCAAGAACGGCCAACA(A/G)CTTCTATATCCACTTTACTA	PREDICTED: putative F-box/LRR-repeat protein 23-like [Solanum tuberosum]
CA02g10680	AAGAAACCATCCTCATCCAG(A/C)TACTCGCCGTTAAAGGGGTT	PREDICTED: putative F-box/LRR-repeat protein 23-like [Solanum tuberosum]
CA04g03910	ACATTGAAATACTTCAGGTT(A/T)TAGAGTTTCTCCAAAGACAT	PREDICTED: probable LRR receptor-like serine/threonine-protein kinase At3g47570-like [Solanum lycopersicum]
CA04g03910	TCTGATTACTCTCGCTAAGC(T/G)CATTAGTTGCTCGGAGAAGT	PREDICTED: probable LRR receptor-like serine/threonine-protein kinase At3g47570-like [Solanum lycopersicum]
CA04g03910	TCCACTTCTGAGAATGCCTT(C/T)GTAAACTGAGCCAAAACTTC	PREDICTED: probable LRR receptor-like serine/threonine-protein kinase At3g47570-like [Solanum lycopersicum]
CA04g03910	GGTGTCAAGGAAGTAGTTGT(G/A)CGAATACAAATACTTCTCAA	PREDICTED: probable LRR receptor-like serine/threonine-protein kinase At3g47570-like [Solanum lycopersicum]
CA04g03910	ACGAGCACCCACGGTGAAGA(C/T)ATTCCAAAGCACATGCCACA	PREDICTED: probable LRR receptor-like serine/threonine-protein kinase At3g47570-like [Solanum lycopersicum]
CA05g02250	ACTTGTTTACGGCTAAAATC(T/A)TAGAGATTCCAAAATCACCA	PREDICTED: probable LRR receptor-like serine/threonine-protein kinase At3g47570-like [Solanum tuberosum]
CA05g02250	CAAGAGTTCCCAATGTCTCT(C/G)TGTGTTCCATGGACTTGTTT	PREDICTED: probable LRR receptor-like serine/threonine-protein kinase At3g47570-like [Solanum tuberosum]
CA05g02250	TGTATCCAAGAGTTCCCAAT(A/G)TCTCTGTGTGTTCCATGGAC	PREDICTED: probable LRR receptor-like serine/threonine-protein kinase At3g47570-like [Solanum tuberosum]
CA05g02250	AAGAAAGAGTAGTATACCTG(G/C)TGCAATGTATCCAAGAGTTC	PREDICTED: probable LRR receptor-like serine/threonine-protein kinase At3g47570-like [Solanum tuberosum]
CA05g02250	CTTCTTTTTGCCAAAACTTC(T/C)ATGAACATGATGCCATAGCT	PREDICTED: probable LRR receptor-like serine/threonine-protein kinase At3g47570-like [Solanum tuberosum]
CA02g10720	GATCTAATGGACTCTCACTT(G/A)ACACTGTCAAGGACCTCAAC	Nbs-lrr resistance protein
CA02g10720	CTGTCAAGAAGTTCTTGAAA(C/A)GGTACAATGAGTGGAGGCAA	Nbs-lrr resistance protein
CA02g10720	AGTCCAATTTTCCATGCCAA(G/T)AATCCTCAGTAGTTTCAGCT	Nbs-lrr resistance protein
CA02g10720	GAGCAAAAACGAGTGACATG(T/C)CCATGAAGGTGAGATCATCA	Nbs-lrr resistance protein
CA09g17080	AGCAATTATCAGATAAAGCA(G/A)TCGATATGAGGACAGAGATT	BED finger-nbs-lrr resistance protein
CA09g17080	TTGGAGAGCTCGTGTGTGAT(G/G)TTTATGAAAGAGAGGAGTGT	BED finger-nbs-lrr resistance protein
CA09g17080	GGATGAGAATGTCTCAAGCA(G/T)CGGAATATATGGTATGGGAG	BED finger-nbs-lrr resistance protein
CA09g17080	TGACCATCGTTATCAAGTTT(C/G)CTGGCTTACTGTCTCTCAAG	BED finger-nbs-lrr resistance protein
CA09g17080	CTTACTGTCTCTCAAGGGTT(T/C)AGCGTCAAAGGATTACAAGA	BED finger-nbs-lrr resistance protein
CA09g17080	AAATTAAACAGTGCATTCCA(A/A)AAAATGAATAAAATGGTTAT	BED finger-nbs-lrr resistance protein
CA09g17080	CTTGGAGAAGTTGGGTGACC(T/C)TCTTGGTGTAGAGGGTTATA	BED finger-nbs-lrr resistance protein
CA09g17080	CTTAGTCCAGATATTGAGAG(A/T)GTTGCCAAATCCATGGCAGA	BED finger-nbs-lrr resistance protein
CA09g17080	ATCCCGAGGACTGTGCAATT(C/G)TCAGAGATGAACTAATTGGC	BED finger-nbs-lrr resistance protein
CA09g17080	TGGATAGAGCCTCTTTTTAC(A/G)ACAGCAATATAAAGAGAATC	BED finger-nbs-lrr resistance protein
