# Supplementary material for: Resequencing of Capsicum annuum parental lines (YCM334 and Taean) for the genetic analysis of bacterial wilt resistance
Source: BMC Plant Biol. 2016 Oct 28;16:235. doi: 10.1186/s12870-016-0931-0 (PMC5084322; doi:10.1186/s12870-016-0931-0)
Supplement: Additional file 7: — CAPS genotyping results in 156 RIL population from a cross of YCM334 and Taean using selected SNP marker (CA04G03400 SNP1, Additional file 1: Figure S1) and BW resistance phenotype scored from 1 (most resistant) to 5 (most susceptible). (XLSX 13 kb) [file 12870_2016_931_MOESM7_ESM.xlsx]

## Sheet: single marker test
Additional file 7. CAPS genotyping results in 156 RIL population from a cross of YCM334 and Taean using selected SNP marker (CA04G03400 SNP1, Figure S1) and BW resistance phenotype scored from 1 (most resistant) to 5 (most susceptible)
RILs	Genotype	Phenotype (BW)
YT002	1	3
YT004	3	3
YT005	3	4
YT007	3	2
YT008	3	2
YT009	3	2
YT010	3	3
YT011	3	3
YT012	3	4
YT013	1	5
YT015	1	2
YT018	3	3
YT019	3	2
YT020	3	5
YT021	3	2
YT022	1	2
YT023	3	2
YT024	3	2
YT025	3	3
YT026	1	2
YT027	1	5
YT028	3	5
YT029	3	3
YT030	3	3
YT031	1	2
YT033	3	2
YT034	3	1
YT035	1	3
YT038	1	4
YT040	1	4
YT044	3	4
YT045	3	5
YT048	3	2
YT049	1	4
YT050	3	2
YT051	3	3
YT052	1	2
YT054	1	4
YT055	1	3
YT056	1	2
YT057	3	5
YT058	3	4
YT059	3	5
YT060	3	3
YT061	1	2
YT062	1	3
YT067	3	4
YT068	1	4
YT069	3	5
YT070	1	2
YT071	3	2
YT072	3	4
YT073	3	2
YT074	1	2
YT075	3	3
YT076	1	2
YT077	1	4
YT078	3	4
YT080	3	5
YT081	3	4
YT082	1	4
YT083	1	5
YT084	1	3
YT085	1	1
YT086	1	3
YT087	1	3
YT089	1	5
YT090	1	3
YT092	3	3
YT093	1	4
YT094	3	3
YT096	3	3
YT097	1	2
YT100	3	4
YT101	3	2
YT102	1	1
YT103	3	2
YT104	3	4
YT105	3	4
YT106	1	2
YT107	1	2
YT109	3	2
YT110	3	2
YT111	1	2
YT112	1	1
YT113	3	2
YT114	1	3
YT115	1	4
YT116	3	4
YT118	3	3
YT119	1	2
YT121	3	3
YT122	1	4
YT123	1	2
YT124	1	5
YT126	3	3
YT127	1	3
YT129	3	4
YT130	1	1
YT131	1	2
YT132	3	4
YT135	3	5
YT136	3	3
YT137	1	5
YT138	1	2
YT140	3	2
YT141	3	3
YT144	1	3
YT145	1	3
YT146	1	5
YT147	1	4
YT150	1	4
YT151	1	1
YT152	3	4
YT156	3	2
YT157	1	3
YT158	3	2
YT159	3	5
YT160	3	2
YT161	1	3
YT163	1	3
YT166	1	2
YT167	3	2
YT168	3	2
YT169	3	2
YT171	1	5
YT172	3	4
YT173	1	2
YT174	1	3
YT175	1	2
YT176	1	2
YT177	1	1
YT179	1	2
YT181	1	2
YT183	1	2
YT186	3	4
YT187	3	5
YT188	3	2
YT190	3	2
YT191	3	3
YT192	1	3
YT193	1	2
YT195	1	2
YT196	1	2
YT198	3	3
YT199	3	2
YT202	1	1
YT204	3	2
YT205	1	2
YT206	1	2
YT207	1	2
YT209	1	3
YT210	3	5
YT211	3	3
YT212	1	1
YT214	3	3
